# Supplementary material for: Differential proteomics of placentas reveals metabolic disturbance and oxidative damage participate yak spontaneous miscarriage during late pregnancy
Source: BMC Vet Res. 2022 Jun 27;18:248. doi: 10.1186/s12917-022-03354-w (PMC9235108; doi:10.1186/s12917-022-03354-w)
Supplement: Supplementary file 1 — Additional file 1. Annotated peptides and their mass spectrometry information. [file 12917_2022_3354_MOESM1_ESM.xlsx]

## Sheet: Sheet1
Additional file 1: Annotated peptides and their mass spectrometry infromation
Annotated Sequence	Modifications	Qvality PEP	Qvality q-value	# Protein Groups	# Proteins	# PSMs	Master Protein Accessions	Positions in Master Proteins	# Missed Cleavages	Theo. MH+ [Da]	Abundance Ratio: (F1, 116) / (F1, 115)	Abundance Ratio: (F1, 117) / (F1, 115)	Abundance Ratio: (F1, 118) / (F1, 115)	Abundance Ratio: (F1, 119) / (F1, 115)	Abundance Ratio: (F1, 121) / (F1, 115)	Abundances (Grouped): F1, 115	Abundances (Grouped): F1, 116	Abundances (Grouped): F1, 117	Abundances (Grouped): F1, 118	Abundances (Grouped): F1, 119	Abundances (Grouped): F1, 121	Quan Info	Found in Sample: [S1] F1: 115, Control	Found in Sample: [S2] F1: 116, Sample	Found in Sample: [S3] F1: 117, Sample	Found in Sample: [S4] F1: 118, Sample	Found in Sample: [S5] F1: 119, Sample	Found in Sample: [S6] F1: 121, Sample	Confidence (by Search Engine): Sequest HT	Percolator q-Value (by Search Engine): Sequest HT	Percolator PEP (by Search Engine): Sequest HT	XCorr (by Search Engine): Sequest HT
[K].YYVTIIDAPGHR.[D]	2xiTRAQ8plex [Y1; Y2]; 1xiTRAQ8plex [N-Term]	4.49948e-05	0.000145435	1	4	3	L8I7U3	L8I7U3 [85-96]	0	2317.34												No Quan Values	High	High	High	High	High	High	High	7.89e-05	1.441e-05	2.43
[K].MIFDVESMK.[K]	1xiTRAQ8plex [K9]; 1xiTRAQ8plex [N-Term]	0.000150126	0.000145435	1	1	3	A0A6B0R2A5	A0A6B0R2A5 [677-685]	0	1707.93	0.693	1.19	0.442	1.267	0.775	111.8	77.4	133.1	49.4	141.7	86.6		High	High	High	High	High	High	High	7.89e-05	5.367e-05	2.36
[K].MLFLLGADGGCITR.[Q]	1xCarbamidomethyl [C11]; 1xiTRAQ8plex [N-Term]	0.00015646	0.000145435	1	1	1	A0A6B0QRG8	A0A6B0QRG8 [500-513]	0	1827.98	0.858	1.317	0.576	0.853	0.9	109	93.5	143.6	62.8	92.9	98.2		High	High	High	High	High	High	High	7.89e-05	5.618e-05	2.39
[R].MLFNQQELFGR.[N]	1xiTRAQ8plex [N-Term]	4.06357e-05	0.000145435	1	1	2	A0A6B0R384	A0A6B0R384 [636-646]	0	1686.89												No Quan Values	High	High	High	High	High	High	High	7.89e-05	1.286e-05	2.38
[-].MLGGQEILVPLR.[D]	1xiTRAQ8plex [N-Term]	0.00015503	0.000145435	1	1	1	A0A6B0QW44	A0A6B0QW44 [1-12]	0	1629.97	0.51	1.654	1.455	1.201	0.751	91.3	46.5	151	132.9	109.6	68.6		High	High	High	High	High	High	High	7.89e-05	5.556e-05	3.4
[K].GAVLFGLDPAVIK.[V]	1xiTRAQ8plex [K13]; 1xiTRAQ8plex [N-Term]	1.96251e-05	0.000145435	1	1	2	A0A6B0RML4	A0A6B0RML4 [600-612]	0	1908.18	1.075	0.835	1.556	1.142	3.587	65.3	70.1	54.5	101.6	74.5	234.1		High	High	High	High	High	High	High	7.89e-05	5.841e-06	2.86
[K].MLGQMTDQVADLR.[A]	1xiTRAQ8plex [N-Term]	7.68623e-08	0.000145435	1	1	5	A0A6B0QQR4	A0A6B0QQR4 [327-339]	0	1781.92	1.722	0.865	0.601	1.028	0.653	102.2	176.1	88.4	61.4	105.1	66.8		High	High	High	High	High	High	High	7.89e-05	1.41e-08	3.77
[K].MLGQMTDQVADLR.[A]	1xOxidation [M]; 1xiTRAQ8plex [N-Term]	2.31e-06	0.000145435	1	1	5	A0A6B0QQR4	A0A6B0QQR4 [327-339]	0	1797.91	1.968	0.955	0.961	0.881	0.782	91.6	180.4	87.5	88.1	80.8	71.7		High	High	High	High	High	High	High	7.89e-05	5.68e-07	2.27
[R].GAVEAAHQAAPGWMSQSPAAR.[A]	1xiTRAQ8plex [N-Term]	2.0952e-07	0.000145435	1	1	2	A0A6B0RV19	A0A6B0RV19 [566-586]	0	2397.2	0.758	0.839	1.001	0.787	0.897	113.6	86.1	95.3	113.7	89.4	101.9		High	High	High	High	High	High	High	7.89e-05	4.18e-08	5.36
[K].GAVDGGLSIPHSTK.[R]	1xiTRAQ8plex [K14]; 1xiTRAQ8plex [N-Term]	5.96752e-05	0.000145435	1	2	4	A0A6B0QST5	A0A6B0QST5 [185-198]	0	1947.11	1.058	0.985	0.803	0.975	1.851	89.9	95.1	88.6	72.2	87.7	166.5		High	High	High	High	High	High	High	7.89e-05	1.953e-05	3.01
[R].GAVDAAVPTNIIAAK.[A]	1xiTRAQ8plex [K15]; 1xiTRAQ8plex [N-Term]	2.87051e-05	0.000145435	1	2	1	A0A6B0S1U0	A0A6B0S1U0 [8-22]	0	2019.21												No Quan Values	High	High	High	High	High	High	High	7.89e-05	8.83e-06	3.65
[R].MLEMGITGPEGHVLSRPEELEAEAVFR.[A]	1xiTRAQ8plex [N-Term]	6.47309e-08	0.000145435	1	1	1	A0A6B0RG62	A0A6B0RG62 [326-352]	0	3301.69	1.488	1.015	0.842	1.102	1.572	85.5	127.2	86.7	71.9	94.2	134.4		High	High	High	High	High	High	High	7.89e-05	1.168e-08	7.84
[R].GAVASVTFDDFHK.[N]	1xiTRAQ8plex [K13]; 1xiTRAQ8plex [N-Term]	5.76459e-06	0.000145435	1	1	3	A0A6B0RIJ7	A0A6B0RIJ7 [581-593]	0	2002.09	0.873	1.057	1.201	0.953	1.103	97	84.6	102.5	116.5	92.5	107		High	High	High	High	High	High	High	7.89e-05	1.538e-06	3.86
[R].GATTTFSAVER.[D]	1xiTRAQ8plex [N-Term]	1.93539e-05	0.000145435	1	1	17	A0A6B0QXJ9	A0A6B0QXJ9 [170-180]	0	1443.77	0.874	1.076	1.994	1.042	1.046	85.3	74.6	91.8	170.1	88.9	89.2		High	High	High	High	High	High	High	7.89e-05	5.742e-06	1.89
[K].GATQQQQQQQPPPPQPGASPPAVPQAPGPK.[D]	1xiTRAQ8plex [K30]; 1xiTRAQ8plex [N-Term]	2.65454e-08	0.000145435	1	1	1	A0A6B0QNB0	A0A6B0QNB0 [84-113]	0	3620.94	0.95	0.734	1.524	0.92	1.789	86.7	82.4	63.7	132.2	79.8	155.2		High	High	High	High	High	High	High	7.89e-05	4.436e-09	2.94
[R].MLLADQGQSWK.[E]	1xiTRAQ8plex [K11]; 1xiTRAQ8plex [N-Term]	1.05881e-05	0.000145435	1	1	2	A0A6B0RKE3	A0A6B0RKE3 [49-59]	0	1885.05	0.782	0.775	0.701	1.277	0.839	111.7	87.3	86.5	78.2	142.6	93.7		High	High	High	High	High	High	High	7.89e-05	2.985e-06	3.18
[K].GATEITTTITK.[L]	1xiTRAQ8plex [K11]; 1xiTRAQ8plex [N-Term]	1.25714e-05	0.000145435	1	1	2	A0A6B0QSI0	A0A6B0QSI0 [339-349]	0	1744.03	0.543	1.152	2.825	1.094	0.971	79.1	43	91.2	223.5	86.5	76.8		High	High	High	High	High	High	High	7.89e-05	3.592e-06	3.3
[R].GATDDKGPVAGWINALEAFQK.[T]	2xiTRAQ8plex [K6; K21]; 1xiTRAQ8plex [N-Term]	3.30231e-07	0.000145435	1	1	2	A0A6B0S952	A0A6B0S952 [244-264]	1	3100.72												No Quan Values	High	High	High	High	High	High	High	7.89e-05	6.864e-08	2.73
[R].GASVVVNDLGGDFTGVGK.[G]	1xiTRAQ8plex [K18]; 1xiTRAQ8plex [N-Term]	9.16939e-06	0.000145435	1	1	1	A0A6B0R0Q4	A0A6B0R0Q4 [59-76]	0	2300.27	0.679	1.057	0.766	1.125	0.854	109.5	74.4	115.7	83.8	123.2	93.5		High	High	High	High	High	High	High	7.89e-05	2.547e-06	4.58
[R].GASSSSGVVVQVR.[E]	1xiTRAQ8plex [N-Term]	3.86719e-06	0.000145435	1	1	2	A0A6B0QY14	A0A6B0QY14 [23-35]	0	1536.86	2.564	0.375	0.452	0.359	0.718	109.8	281.4	41.1	49.6	39.4	78.8		High	High	High	High	High	High	High	7.89e-05	9.983e-07	3.6
[K].GASSPGILVLTTGLSKPFMR.[L]	1xiTRAQ8plex [K16]; 1xiTRAQ8plex [N-Term]	3.76018e-08	0.000145435	1	1	2	A0A6B0RM07	A0A6B0RM07 [338-357]	0	2640.54	1.202	1.228	0.946	1.461	1.665	80	96.2	98.2	75.6	116.8	133.2		High	High	High	High	High	High	High	7.89e-05	6.479e-09	5.01
[K].MLLDGEIQAK.[G]	1xiTRAQ8plex [K10]; 1xiTRAQ8plex [N-Term]	0.000113389	0.000145435	1	1	3	A0A6B0QSY4	A0A6B0QSY4 [884-893]	0	1726	0.874	1.11	0.915	0.675	0.772	112.2	98.1	124.5	102.7	75.7	86.7		High	High	High	High	High	High	High	7.89e-05	3.944e-05	2.35
[R].MLLDIFDENLHPLSK.[S]	1xiTRAQ8plex [K15]; 1xiTRAQ8plex [N-Term]	3.84383e-05	0.000145435	1	1	1	A0A6B0REA3	A0A6B0REA3 [140-154]	0	2393.34	0.784	1.136	0.758	0.969	1.466	98.2	77	111.5	74.4	95.1	143.9		High	High	High	High	High	High	High	7.89e-05	1.212e-05	2.74
[K].MIKPFFHSLSEK.[Y]	2xiTRAQ8plex [K3; K12]; 1xiTRAQ8plex [N-Term]	2.6797e-07	0.000145435	1	1	8	A0A6B0RKF5	A0A6B0RKF5 [152-163]	0	2376.39	0.683	0.83	0.587	1.029	0.797	121.8	83.2	101.2	71.5	125.3	97.1		High	High	High	High	High	High	High	7.89e-05	5.472e-08	3.75
[K].MLLDPMGGIVMTNDGNAILR.[E]	1xiTRAQ8plex [N-Term]	8.16555e-07	0.000145435	1	1	1	A0A6B0SA31	A0A6B0SA31 [49-68]	0	2435.28	0.745	0.769	0.67	0.898	0.69	125.7	93.6	96.7	84.3	112.9	86.7		High	High	High	High	High	High	High	7.89e-05	1.839e-07	4.59
[K].MIATDPDDIHAYNVADFDSLSR.[I]	1xOxidation [M1]; 1xiTRAQ8plex [Y12]; 1xiTRAQ8plex [N-Term]	1.06374e-05	0.000145435	1	1	2	A0A6B0QQX7	A0A6B0QQX7 [1560-1581]	0	3090.53	0.76	0.936	1.219	1.094	1.387	93.8	71.3	87.8	114.3	102.6	130.1		High	High	High	High	High	High	High	7.89e-05	2.989e-06	5.87
[R].GAVVVLNMVEASR.[E]	1xiTRAQ8plex [N-Term]	0.000145374	0.000145435	1	1	2	A0A6B0R1L1	A0A6B0R1L1 [882-894]	0	1648.94	1.852	1.231	1.006	1.22	1.069	81.3	150.6	100.1	81.8	99.2	86.9		High	High	High	High	High	High	High	7.89e-05	5.181e-05	2.24
[R].GDARPAEIDSLWEISK.[Q]	1xiTRAQ8plex [K16]; 1xiTRAQ8plex [N-Term]	0.000194068	0.000145435	1	1	2	A0A6B0RPH3	A0A6B0RPH3 [402-417]	0	2395.31	0.688	1	0.779	0.858	0.658	120.4	82.9	120.4	93.8	103.3	79.2		High	High	High	High	High	High	High	7.89e-05	7.116e-05	3.1
[K].MGLVDQLVEPLGPGVKPPEER.[T]	1xiTRAQ8plex [K16]; 1xiTRAQ8plex [N-Term]	4.52036e-05	0.000145435	1	1	1	A0A6B0REH6	A0A6B0REH6 [215-235]	0	2868.61												No Quan Values	High	High	High	High	High	High	High	7.89e-05	1.444e-05	3.12
[R].GDADSVLSLTFR.[S]	1xiTRAQ8plex [N-Term]	0.0001923	0.000145435	1	1	1	A0A6B0RJF2	A0A6B0RJF2 [336-347]	0	1584.85	0.602	0.798	0.416	0.903	0.484	142.8	85.9	113.9	59.4	128.9	69.1		High	High	High	High	High	High	High	7.89e-05	7.013e-05	2.68
[R].MGNTPDSASDNLGFR.[C]	1xiTRAQ8plex [N-Term]	3.25322e-05	0.000145435	1	1	1	A0A6B0RPN1	A0A6B0RPN1 [191-205]	0	1885.9	0.748	0.985	1.434	1.021	2.074	82.6	61.8	81.4	118.4	84.4	171.4		High	High	High	High	High	High	High	7.89e-05	1.009e-05	2.61
[R].MGPAMGPALGAGIER.[M]	1xiTRAQ8plex [N-Term]	1.2807e-05	0.000145435	1	1	1	A0A6B0R7Z2	A0A6B0R7Z2 [540-554]	0	1731.92	0.78	0.749	0.59	0.463	2.221	103.4	80.7	77.4	61	47.9	229.6		High	High	High	High	High	High	High	7.89e-05	3.673e-06	3.82
[R].GCTVWLTGLSGAGK.[T]	1xCarbamidomethyl [C2]; 1xiTRAQ8plex [K14]; 1xiTRAQ8plex [N-Term]	2.81777e-05	0.000145435	1	2	2	A0A6B0QU01	A0A6B0QU01 [89-102]	0	2015.12	0.732	1.605	0.997	1.227	1.671	83	60.7	133.2	82.7	101.8	138.6		High	High	High	High	High	High	High	7.89e-05	8.624e-06	2.73
[R].MGPLGLDHMASSIER.[M]	1xiTRAQ8plex [N-Term]	9.69389e-05	0.000145435	1	1	2	A0A6B0R7Z2	A0A6B0R7Z2 [405-419]	0	1917.98	0.921	0.849	0.712	0.821	1.325	106.6	98.2	90.5	75.9	87.5	141.3		High	High	High	High	High	High	High	7.89e-05	3.326e-05	2.15
[R].GCTATLGNFAK.[A]	1xCarbamidomethyl [C2]; 1xiTRAQ8plex [K11]; 1xiTRAQ8plex [N-Term]	5.29101e-05	0.000145435	1	2	2	A0A6B0QZW1	A0A6B0QZW1 [196-206]	0	1747.96	1.343	1.417	0.827	0.958	2.203	77.4	104	109.7	64	74.2	170.6		High	High	High	High	High	High	High	7.89e-05	1.717e-05	3.55
[K].MGVIQDVLGEEQR.[F]	1xiTRAQ8plex [N-Term]	0.000133828	0.000145435	1	1	2	L8I8Z1	L8I8Z1 [517-529]	0	1777.94	1.172	1.063	0.735	1.145	0.801	101.4	118.9	107.8	74.5	116.2	81.2		High	High	High	High	High	High	High	7.89e-05	4.731e-05	2.35
[R].GCQALLDTGTAFLR.[G]	1xCarbamidomethyl [C2]; 1xiTRAQ8plex [N-Term]	6.6567e-06	0.000145435	1	1	12	A0A6B0RP35	A0A6B0RP35 [252-265]	0	1826.97	0.773	2.347	0.945	1.318	0.68	85	65.7	199.4	80.3	112	57.8		High	High	High	High	High	High	High	7.89e-05	1.797e-06	4.16
[K].MIATDPDDIHAYNVADFDSLSR.[I]	1xiTRAQ8plex [Y12]; 1xiTRAQ8plex [N-Term]	5.68484e-07	0.000145435	1	1	4	A0A6B0QQX7	A0A6B0QQX7 [1560-1581]	0	3074.53	0.8	0.973	0.955	0.943	1.69	94.3	75.5	91.7	90.1	89	159.4		High	High	High	High	High	High	High	7.89e-05	1.24e-07	4.99
[K].MHAFSPASSK.[L]	1xOxidation [M1]; 1xiTRAQ8plex [K10]; 1xiTRAQ8plex [N-Term]	0.000165318	0.000145435	1	1	1	A0A6B0R750	A0A6B0R750 [2223-2232]	0	1686.91												No Quan Values	High	High	High	High	High	High	High	7.89e-05	5.954e-05	2.13
[R].MHTTFEHDIQALGTQVR.[Q]	1xiTRAQ8plex [N-Term]	0.00026342	0.000145435	1	1	3	L8HVM3	L8HVM3 [1861-1877]	0	2288.18	0.877	1.024	1.068	0.893	1.259	98	86	100.4	104.7	87.5	123.4		High	High	High	High	High	High	High	7.89e-05	9.923e-05	3.45
[R].MKGLIDEVDQDFTSR.[I]	1xiTRAQ8plex [K2]; 1xiTRAQ8plex [N-Term]	3.50363e-05	0.000145435	1	1	1	A0A6B0S2F2	A0A6B0S2F2 [523-537]	1	2362.25	0.81	1.368	4.855	1.282	0.884	58.8	47.7	80.5	285.6	75.4	52		High	High	High	High	High	High	High	7.89e-05	1.096e-05	2.96
[K].MIAEDFPGIGNK.[V]	1xiTRAQ8plex [K12]; 1xiTRAQ8plex [N-Term]	0.000138206	0.000145435	1	1	3	A0A6B0S9H2	A0A6B0S9H2 [414-425]	0	1900.05	0.778	0.982	3.969	1.199	0.833	68.5	53.3	67.2	271.8	82.1	57		High	High	High	High	High	High	High	7.89e-05	4.897e-05	2.35
[K].GCDVVVIPAGVPR.[K]	1xCarbamidomethyl [C2]; 1xiTRAQ8plex [N-Term]	2.39566e-05	0.000145435	1	1	3	A0A6B0R5G9	A0A6B0R5G9 [92-104]	0	1642.93	0.685	0.961	1.458	0.736	0.611	110.1	75.3	105.8	160.5	81	67.3		High	High	High	High	High	High	High	7.89e-05	7.259e-06	3.04
[R].GCDFDVFAHITNSTPEEHTGR.[L]	1xCarbamidomethyl [C2]; 1xiTRAQ8plex [N-Term]	1.8398e-07	0.000145435	1	1	6	A0A6B0RCM6	A0A6B0RCM6 [481-501]	0	2694.25	0.885	0.765	0.942	0.804	0.665	118.6	105	90.7	111.7	95.4	78.8		High	High	High	High	High	High	High	7.89e-05	3.634e-08	4.56
[R].MIAGQVLDINLAAEPK.[V]	1xiTRAQ8plex [K16]; 1xiTRAQ8plex [N-Term]	4.42362e-08	0.000145435	1	2	2	L8I9R8	L8I9R8 [74-89]	0	2291.33	0.889	1.413	0.921	1.339	1.239	88.2	78.4	124.7	81.3	118.1	109.3		High	High	High	High	High	High	High	7.89e-05	7.729e-09	3.58
[R].GCALQCAILSPAFK.[V]	2xCarbamidomethyl [C2; C6]; 1xiTRAQ8plex [K14]; 1xiTRAQ8plex [N-Term]	4.8455e-05	0.000145435	3	3	2	L8I961; A0A6B0RLP1; A0A6B0QZJ5	L8I961 [375-388]; A0A6B0RLP1 [375-388]; A0A6B0QZJ5 [737-750]	0	2144.18	0.916	1.199	0.838	1.177	1.04	97.2	89.1	116.6	81.5	114.5	101.1	Shared	High	High	High	High	High	High	High	7.89e-05	1.557e-05	3.1
[R].GAWVQVSPSPELR.[E]	1xiTRAQ8plex [N-Term]	1.77211e-05	0.000145435	1	1	1	A0A6B0R8H6	A0A6B0R8H6 [892-904]	0	1729.95												No Quan Values	High	High	High	High	High	High	High	7.89e-05	5.223e-06	3.23
[R].MLAPEGALNIHEK.[A]	1xiTRAQ8plex [K13]; 1xiTRAQ8plex [N-Term]	1.7807e-08	0.000145435	1	1	2	A0A6B0R454	A0A6B0R454 [182-194]	0	2031.15												No Quan Values	High	High	High	High	High	High	High	7.89e-05	2.872e-09	4.06
[R].MLAPEGALNIHEK.[A]	1xOxidation [M1]; 1xiTRAQ8plex [K13]; 1xiTRAQ8plex [N-Term]	1.86488e-05	0.000145435	1	1	1	A0A6B0R454	A0A6B0R454 [182-194]	0	2047.15	0.929	0.813	0.897	0.861	0.933	110.4	102.6	89.8	99.1	95.1	103.1		High	High	High	High	High	High	High	7.89e-05	5.523e-06	3.73
[R].MHMWVEDILDK.[F]	1xiTRAQ8plex [K11]; 1xiTRAQ8plex [N-Term]	4.39648e-05	0.000145435	1	1	1	A0A6B0RTI8	A0A6B0RTI8 [144-154]	0	2025.08	1.071	0.892	0.917	1.105	0.835	103.1	110.4	91.9	94.6	114	86.1		High	High	High	High	High	High	High	7.89e-05	1.402e-05	3.4
[K].MGIQDAFADNADFSGLTK.[D]	1xiTRAQ8plex [K18]; 1xiTRAQ8plex [N-Term]	1.8745e-06	0.000145435	1	1	1	L8ICD7	L8ICD7 [321-338]	0	2509.29	0.7	0.934	1.084	1.102	0.611	110.5	77.3	103.2	119.7	121.8	67.5		High	High	High	High	High	High	High	7.89e-05	4.525e-07	4.23
[K].MLLLEILHEIK.[S]	1xOxidation [M1]; 1xiTRAQ8plex [K11]; 1xiTRAQ8plex [N-Term]	7.75851e-06	0.000145435	1	1	2	A0A6B0RV63	A0A6B0RV63 [344-354]	0	1976.21	1.151	1.005	1.188	0.913	1.212	92.7	106.7	93.2	110.2	84.6	112.4		High	High	High	High	High	High	High	7.89e-05	2.12e-06	2.47
[K].GASGSFVVVQK.[S]	1xiTRAQ8plex [K11]; 1xiTRAQ8plex [N-Term]	3.02068e-05	0.000145435	1	1	3	A0A6B0RUM3	A0A6B0RUM3 [224-234]	0	1687	1.128	1.068	0.791	1.122	1.586	89.6	101.1	95.7	70.9	100.6	142.1		High	High	High	High	High	High	High	7.89e-05	9.324e-06	2.75
[R].GALEMVQMAVEAK.[F]	1xiTRAQ8plex [K13]; 1xiTRAQ8plex [N-Term]	9.56174e-07	0.000145435	1	1	2	A0A6B0QYR8	A0A6B0QYR8 [245-257]; [419-431]	0	1985.1	0.726	0.865	0.735	0.837	0.787	121.2	88	104.8	89.1	101.4	95.4		High	High	High	High	High	High	High	7.89e-05	2.181e-07	3.54
[K].GALEGSSCPFGAALAVLR.[R]	1xCarbamidomethyl [C8]; 1xiTRAQ8plex [N-Term]	5.46525e-05	0.000145435	1	1	2	A0A6B0QVP2	A0A6B0QVP2 [293-310]	0	2080.12	0.954	1.079	0.814	0.96	1.488	95.3	90.9	102.9	77.6	91.5	141.8		High	High	High	High	High	High	High	7.89e-05	1.778e-05	1.58
[R].MIVTGAAPASPTVLGFLR.[A]	1xiTRAQ8plex [N-Term]	4.24321e-07	0.000145435	1	1	2	A0A6B0R4I3	A0A6B0R4I3 [430-447]	0	2105.21	0.639	0.749	0.382	0.934	0.346	148.1	94.6	111	56.6	138.4	51.3		High	High	High	High	High	High	High	7.89e-05	9.019e-08	3.78
[K].GALDAFTGVQDPHSR.[I]	1xiTRAQ8plex [N-Term]	4.75658e-05	0.000145435	1	1	1	A0A6B0RCD0	A0A6B0RCD0 [24-38]	0	1874.97	0.716	1.111	0.87	1.111	0.904	105.1	75.2	116.7	91.4	116.7	94.9		High	High	High	High	High	High	High	7.89e-05	1.526e-05	3.18
[K].MMEMFGLVEK.[E]	1xiTRAQ8plex [K10]; 1xiTRAQ8plex [N-Term]	1.10911e-05	0.000145435	1	1	4	A0A6B0RZL6	A0A6B0RZL6 [1717-1726]	0	1822.97	0.718	0.529	0.387	0.53	0.469	165.2	118.5	87.4	64	87.5	77.4		High	High	High	High	High	High	High	7.89e-05	3.13e-06	3.52
[K].GAIAIADAIHGGLPK.[L]	1xiTRAQ8plex [K15]; 1xiTRAQ8plex [N-Term]	8.32425e-05	0.000145435	1	1	2	A0A6B0RUH2	A0A6B0RUH2 [280-294]	0	2012.21	0.733	1.156	0.88	1.285	0.95	99.9	73.3	115.5	87.9	128.4	94.9		High	High	High	High	High	High	High	7.89e-05	2.819e-05	3.58
[R].MMEVAAADIK.[Q]	1xiTRAQ8plex [K10]; 1xiTRAQ8plex [N-Term]	5.29101e-05	0.000145435	1	1	4	A0A6B0S952	A0A6B0S952 [159-168]	0	1686.94	0.604	1.301	0.857	1.022	1.211	100.1	60.4	130.2	85.8	102.3	121.2		High	High	High	High	High	High	High	7.89e-05	1.712e-05	3.09
[K].GAKPQGSLGVDISVPQTEGSISGSR.[V]	1xiTRAQ8plex [K3]; 1xiTRAQ8plex [N-Term]	1.24007e-06	0.000145435	1	1	1	A0A6B0RNX5	A0A6B0RNX5 [340-364]	0	3035.66	0.896	0.908	1.931	1.026	3.283	66.3	59.4	60.3	128.1	68	217.8		High	High	High	High	High	High	High	7.89e-05	2.889e-07	3.06
[R].MMGSEFDFEEMKR.[K]	1xiTRAQ8plex [K12]; 1xiTRAQ8plex [N-Term]	1.30504e-06	0.000145435	1	1	3	A0A6B0RUE7	A0A6B0RUE7 [424-436]	1	2245.09	0.745	1.024	0.535	0.774	0.681	126.1	93.9	129.1	67.5	97.6	85.9		High	High	High	High	High	High	High	7.89e-05	3.066e-07	2.74
[R].GAHTLYVPNCDHR.[G]	1xCarbamidomethyl [C10]; 1xiTRAQ8plex [Y6]; 1xiTRAQ8plex [N-Term]	4.89058e-05	0.000145435	1	1	2	A0A6B0R840	A0A6B0R840 [94-106]	0	2148.12												No Quan Values	High	High	High	High	High	High	High	7.89e-05	1.574e-05	2.53
[R].MLTPPMGTVMDVLK.[G]	1xOxidation [M]; 1xiTRAQ8plex [K14]; 1xiTRAQ8plex [N-Term]	0.000135065	0.000145435	1	1	17	A0A6B0RSX4	A0A6B0RSX4 [497-510]	0	2157.19	1.06	1.105	0.956	1.22	2.582	75.7	80.3	83.7	72.4	92.4	195.5		High	High	High	High	High	High	High	7.89e-05	4.767e-05	3.74
[K].GAHSVGLMWWMLAR.[E]	1xOxidation [M8]; 1xiTRAQ8plex [N-Term]	1.14042e-05	0.000145435	1	1	1	A0A6B0RHX4	A0A6B0RHX4 [167-180]	0	1935												No Quan Values	High	High	High	High	High	High	High	7.89e-05	3.228e-06	3.19
[R].GAHGIIVVYDVTDQESFNNVK.[Q]	2xiTRAQ8plex [Y9; K21]; 1xiTRAQ8plex [N-Term]	0.000152909	0.000145435	1	1	1	A0A6B0RY22	A0A6B0RY22 [353-373]	0	3217.76	1.144	1.049	0.981	1.037	0.726	101	115.6	106	99.2	104.8	73.4		High	High	High	High	High	High	High	7.89e-05	5.454e-05	3.76
[K].MMVCQVGGIEALVR.[T]	1xCarbamidomethyl [C4]; 1xiTRAQ8plex [N-Term]	6.15169e-07	0.000145435	1	1	2	A0A6B0RLX4	A0A6B0RLX4 [436-449]	0	1866.99	1.36	1.722	1.066	1.507	1.719	71.7	97.5	123.4	76.4	108	123.2		High	High	High	High	High	High	High	7.89e-05	1.354e-07	3.45
[R].GAHAAFQADVSEAGAAR.[R]	1xiTRAQ8plex [N-Term]	3.47558e-06	0.000145435	1	1	1	A0A6B0R8D4	A0A6B0R8D4 [65-81]	0	1932.98	0.772	0.939	0.864	0.732	0.745	118.7	91.7	111.5	102.6	87	88.5		High	High	High	High	High	High	High	7.89e-05	8.868e-07	5.18
[K].MMVDKDGDVTVTNDGATILSMMDVDHQIAK.[L]	2xiTRAQ8plex [K5; K30]; 1xiTRAQ8plex [N-Term]	6.26611e-08	0.000145435	1	1	1	A0A6B0R9E2	A0A6B0R9E2 [60-89]	1	4163.13												No Quan Values	High	High	High	High	High	High	High	7.89e-05	1.125e-08	5.35
[K].GAGTLDGTLIR.[N]	1xiTRAQ8plex [N-Term]	1.30469e-05	0.000145435	1	1	3	A0A6B0REA8	A0A6B0REA8 [747-757]	0	1377.8	0.888	1.091	0.719	0.995	2.441	84.1	74.7	91.7	60.5	83.7	205.3		High	High	High	High	High	High	High	7.89e-05	3.732e-06	1.84
[K].GAGTGGLGLTVEGPCEAK.[I]	1xCarbamidomethyl [C15]; 1xiTRAQ8plex [K18]; 1xiTRAQ8plex [N-Term]	2.71688e-08	0.000145435	2	2	1	A0A6B0QUF4; A0A6B0R2E9	A0A6B0QUF4 [1090-1107]; A0A6B0R2E9 [1067-1084]	0	2282.23	1.389	2.167	0.736	1.742	1.093	73.8	102.5	160	54.3	128.6	80.7	Shared	High	High	High	High	High	High	High	7.89e-05	4.54e-09	3.82
[R].GAGTGGLGLAVEGPSEAK.[M]	1xiTRAQ8plex [K18]; 1xiTRAQ8plex [N-Term]	4.06772e-10	0.000145435	1	1	6	A0A6B0S9L1	A0A6B0S9L1 [1338-1355]	0	2179.22	2.686	0.985	0.828	1.042	0.832	81.4	218.6	80.2	67.4	84.8	67.7		High	High	High	High	High	High	High	7.89e-05	4.734e-11	5.61
[R].GAGTGGLGLAIEGPSEAK.[M]	1xiTRAQ8plex [K18]; 1xiTRAQ8plex [N-Term]	1.90079e-06	0.000145435	1	1	3	A0A6B0QUF4	A0A6B0QUF4 [1378-1395]	0	2193.23	2.207	0.831	1.531	0.997	1.493	74.4	164.3	61.9	114	74.2	111.2		High	High	High	High	High	High	High	7.89e-05	4.596e-07	4.4
[K].GAGTDEGCLIEILASR.[T]	1xCarbamidomethyl [C8]; 1xiTRAQ8plex [N-Term]	1.54894e-09	0.000145435	1	1	6	A0A6B0RY69	A0A6B0RY69 [177-192]	0	1966.02	1.586	0.936	1.306	1.074	1.485	81.2	128.8	76	106.1	87.3	120.6		High	High	High	High	High	High	High	7.89e-05	2.02e-10	3.6
[K].GAGTDEACLIEILASR.[S]	1xCarbamidomethyl [C8]; 1xiTRAQ8plex [N-Term]	2.79362e-08	0.000145435	1	1	6	A0A6B0R8T8	A0A6B0R8T8 [285-300]	0	1980.04	1.162	0.746	2.055	0.917	1.119	85.7	99.6	64	176.1	78.6	96		High	High	High	High	High	High	High	7.89e-05	4.693e-09	4.77
[K].GAHSVGLMWWMLAR.[E]	1xiTRAQ8plex [N-Term]	4.16454e-08	0.000145435	1	1	3	A0A6B0RHX4	A0A6B0RHX4 [167-180]	0	1919.01	0.854	1.328	0.87	1.402	1.782	82.9	70.8	110.1	72.2	116.2	147.8		High	High	High	High	High	High	High	7.89e-05	7.226e-09	4.13
[K].GASGTFQLK.[K]	1xiTRAQ8plex [K9]; 1xiTRAQ8plex [N-Term]	0.000167608	0.000145435	1	1	2	A0A6B0RUM3	A0A6B0RUM3 [322-330]	0	1516.89	1.233	1.009	0.622	0.935	1.597	93.8	115.7	94.6	58.3	87.7	149.8		High	High	High	High	High	High	High	7.89e-05	6.049e-05	2.44
[R].GALFRDEAFPPVPQSLGFK.[E]	1xiTRAQ8plex [K19]; 1xiTRAQ8plex [N-Term]	2.1347e-06	0.000145435	1	1	2	L8IQY6	L8IQY6 [53-71]	1	2684.5	1.354	1.081	0.677	1.59	0.909	90.8	122.9	98.1	61.5	144.3	82.5		High	High	High	High	High	High	High	7.89e-05	5.236e-07	4.84
[R].MLSSSDAITQEFMDLR.[T]	1xiTRAQ8plex [N-Term]	7.51979e-05	0.000145435	1	1	1	A0A6B0RJG9	A0A6B0RJG9 [1220-1235]	0	2148.06												No Quan Values	High	High	High	High	High	High	High	7.89e-05	2.523e-05	2.58
[K].MILIQDGSQNTNVDKPLR.[I]	1xiTRAQ8plex [K15]; 1xiTRAQ8plex [N-Term]	4.87733e-07	0.000145435	1	1	1	A0A6B0R263	A0A6B0R263 [1025-1042]	0	2650.48												No Quan Values	High	High	High	High	High	High	High	7.89e-05	1.052e-07	3.96
[K].MIINEELMASLDQPTQTVVMHR.[T]	1xiTRAQ8plex [N-Term]	4.80987e-07	0.000145435	1	1	2	A0A6B0RPH7	A0A6B0RPH7 [1216-1237]	0	2860.47	1.139	0.818	0.652	0.746	0.711	118.4	134.9	96.9	77.2	88.4	84.2		High	High	High	High	High	High	High	7.89e-05	1.033e-07	4.78
[K].GAQLQVLFAGEATHR.[T]	1xiTRAQ8plex [N-Term]	0.000165318	0.000145435	1	1	1	A0A6B0RW46	A0A6B0RW46 [453-467]	0	1902.05												No Quan Values	High	High	High	High	High	High	High	7.89e-05	5.97e-05	3.01
[R].GAQGVILVYDVTR.[R]	1xiTRAQ8plex [Y9]; 1xiTRAQ8plex [N-Term]	6.73012e-05	0.000145435	1	2	1	A0A6B0RZQ6	A0A6B0RZQ6 [120-132]	0	1999.18												No Quan Values	High	High	High	High	High	High	High	7.89e-05	2.227e-05	2.41
[R].GAQGPPGPTGPPGLIGEQGIPGPR.[G]	1xiTRAQ8plex [N-Term]	3.59037e-06	0.000145435	1	1	1	A0A6B0S6C7	A0A6B0S6C7 [2248-2271]	0	2511.36	1.201	1.125	0.948	0.952	1.039	95.8	115	107.8	90.7	91.2	99.5		High	High	High	High	High	High	High	7.89e-05	9.218e-07	4.61
[R].GAQAAIVVYDITNTDTFAR.[A]	1xiTRAQ8plex [Y9]; 1xiTRAQ8plex [N-Term]	1.29221e-10	0.000145435	1	1	1	L8ICI4	L8ICI4 [93-111]	0	2634.43	0.993	1.396	0.886	1.043	0.938	95.9	95.2	133.8	85	100.1	90		High	High	High	High	High	High	High	7.89e-05	1.356e-11	4.47
[K].GAPVGGHILSYLLEK.[S]	2xiTRAQ8plex [Y11; K15]; 1xiTRAQ8plex [N-Term]	0.000100583	0.000145435	1	1	2	A0A6B0R5N8	A0A6B0R5N8 [210-224]	0	2466.48	1.764	0.897	0.353	0.736	0.777	108.6	191.5	97.4	38.3	79.9	84.3		High	High	High	High	High	High	High	7.89e-05	3.466e-05	2.62
[K].GAPTTSLISVAVTK.[I]	1xiTRAQ8plex [K14]; 1xiTRAQ8plex [N-Term]	9.47216e-06	0.000145435	1	1	2	A0A6B0R0S9	A0A6B0R0S9 [219-232]	0	1953.18	0.573	0.974	0.747	0.853	0.589	126.7	72.6	123.4	94.6	108	74.7		High	High	High	High	High	High	High	7.89e-05	2.646e-06	2.83
[R].GAPLVVICQGK.[I]	1xCarbamidomethyl [C8]; 1xiTRAQ8plex [K11]; 1xiTRAQ8plex [N-Term]	2.59215e-05	0.000145435	1	1	4	A0A6B0RG62	A0A6B0RG62 [555-565]	0	1750.05	1.214	1.266	1.261	1.091	1.678	79.9	97	101.1	100.8	87.1	134		High	High	High	High	High	High	High	7.89e-05	7.898e-06	3.3
[R].GAPGVIVNVSSQASQR.[G]	1xiTRAQ8plex [N-Term]	3.14937e-05	0.000145435	1	1	1	A0A6B0RGS6	A0A6B0RGS6 [342-357]; [535-550]	0	1874.04												No Quan Values	High	High	High	High	High	High	High	7.89e-05	9.739e-06	3.09
[R].MLTPPMGTVMDVLK.[G]	1xiTRAQ8plex [K14]; 1xiTRAQ8plex [N-Term]	1.12989e-05	0.000145435	1	1	10	A0A6B0RSX4	A0A6B0RSX4 [497-510]	0	2141.2	0.888	0.961	0.77	0.997	2.579	83.4	74.1	80.2	64.2	83.2	215		High	High	High	High	High	High	High	7.89e-05	3.195e-06	2.84
[R].MLITILGTVKPNANR.[L]	1xOxidation [M1]; 1xiTRAQ8plex [K10]; 1xiTRAQ8plex [N-Term]	0.00014142	0.000145435	1	1	3	A0A6B0RH24	A0A6B0RH24 [145-159]	0	2265.36	0.845	1.165	0.889	1.15	0.743	103.6	87.6	120.7	92.1	119.1	76.9		High	High	High	High	High	High	High	7.89e-05	5.013e-05	2.05
[R].GAPAPASAPAPAAHK.[A]	1xiTRAQ8plex [K15]; 1xiTRAQ8plex [N-Term]	9.73962e-06	0.000145435	1	1	1	A0A6B0S2L0	A0A6B0S2L0 [130-144]	0	1922.11												No Quan Values	High	High	High	High	High	High	High	7.89e-05	2.719e-06	3.22
[R].GAPAEDLVFTALAR.[E]	1xiTRAQ8plex [N-Term]	0.000144044	0.000145435	1	1	1	A0A6B0RSX9	A0A6B0RSX9 [29-42]	0	1734.97	1.318	1.074	0.934	1.131	2.603	74.4	98.1	80	69.5	84.2	193.8		High	High	High	High	High	High	High	7.89e-05	5.115e-05	3.28
[K].MINLSVPDTIDER.[AT]	1xiTRAQ8plex [N-Term]	0.000118189	0.000145435	2	2	6	A0A6B0S949; A0A6B0R3G0	A0A6B0S949 [169-181]; A0A6B0R3G0 [166-178]	0	1806.96	0.618	1.277	0.847	1.206	0.707	106.1	65.6	135.5	89.8	127.9	75	Shared	High	High	High	High	High	High	High	7.89e-05	4.131e-05	4.03
[K].MINLSVPDTIDER.[AT]	1xOxidation [M1]; 1xiTRAQ8plex [N-Term]	4.29584e-05	0.000145435	2	2	4	A0A6B0S949; A0A6B0R3G0	A0A6B0S949 [169-181]; A0A6B0R3G0 [166-178]	0	1822.95	0.741	1.138	0.991	1.064	0.691	106.7	79	121.4	105.7	113.5	73.7	Shared	High	High	High	High	High	High	High	7.89e-05	1.369e-05	2.97
[K].GANILLTDHGDVK.[L]	1xiTRAQ8plex [K13]; 1xiTRAQ8plex [N-Term]	0.000152909	0.000145435	1	1	1	A0A6B0RKL9	A0A6B0RKL9 [143-155]	0	1961.13												No Quan Values	High	High	High	High	High	High	High	7.89e-05	5.472e-05	2.68
[K].MIPNLCTHGK.[C]	1xCarbamidomethyl [C6]; 1xiTRAQ8plex [K10]; 1xiTRAQ8plex [N-Term]	0.000216564	0.000145435	1	1	5	A0A6B0RB00	A0A6B0RB00 [841-850]	0	1778.99	0.972	1.176	3.505	1.311	1.922	60.7	59	71.4	212.7	79.6	116.7		High	High	High	High	High	High	High	7.89e-05	7.997e-05	3.03
[R].MIQMEPQFGGAPCPETVQR.[K]	1xCarbamidomethyl [C13]; 1xiTRAQ8plex [N-Term]	1.76391e-05	0.000145435	1	1	1	A0A6B0QV96	A0A6B0QV96 [694-712]	0	2480.2												No Quan Values	High	High	High	High	High	High	High	7.89e-05	5.189e-06	3.12
[R].GAIQFVTQYQHSSGQR.[R]	1xiTRAQ8plex [Y9]; 1xiTRAQ8plex [N-Term]	0.000150126	0.000145435	1	1	2	A0A6B0R9N5	A0A6B0R9N5 [477-492]	0	2415.3												No Quan Values	High	High	High	High	High	High	High	7.89e-05	5.369e-05	1.63
[R].GALPDDTEALQSLIDTHK.[E]	1xiTRAQ8plex [K18]; 1xiTRAQ8plex [N-Term]	7.07102e-07	0.000145435	1	1	2	A0A6B0RJG9	A0A6B0RJG9 [7735-7752]	0	2532.38	0.906	1.213	0.784	1.145	1.015	98.9	89.7	120.1	77.6	113.3	100.4		High	High	High	High	High	High	High	7.89e-05	1.57e-07	3.64
[K].MISSLPIEADK.[Y]	1xiTRAQ8plex [K11]; 1xiTRAQ8plex [N-Term]	0.000114439	0.000145435	1	2	2	A0A6B0QZ77	A0A6B0QZ77 [2138-2148]	0	1812.04	0.653	1.609	0.682	1.013	0.724	105.6	69	169.9	72	107	76.5		High	High	High	High	High	High	High	7.89e-05	3.99e-05	3.79
[K].GAPGADGPAGAPGTPGPQGIAGQR.[G]	1xiTRAQ8plex [N-Term]	2.06495e-11	0.000145435	1	1	2	A0A6B0RVL7	A0A6B0RVL7 [934-957]	0	2361.22	0.942	0.642	1.106	0.645	1.079	110.8	104.4	71.2	122.6	71.5	119.6		High	High	High	High	High	High	High	7.89e-05	1.847e-12	4.54
[R].GAGSYTIMVLFADQATPTSPIR.[V]	1xiTRAQ8plex [Y5]; 1xiTRAQ8plex [N-Term]	1.01082e-07	0.000145435	1	1	2	A0A6B0S9L1	A0A6B0S9L1 [798-819]	0	2904.57	2.62	1.095	0.845	1.034	0.865	80.4	210.7	88.1	68	83.2	69.6		High	High	High	High	High	High	High	7.89e-05	1.9e-08	5.85
[-].MGLLSQGSPLSWEETQR.[H]	1xiTRAQ8plex [N-Term]; 1xMet-loss [N-Term]	5.96752e-05	0.000145435	1	1	2	A0A6B0RBP7	A0A6B0RBP7 [1-17]	0	2092.1												No Quan Values	High	High	High	High	High	High	High	7.89e-05	1.952e-05	2.84
[R].GDDTPLHLAASHGHR.[D]	1xiTRAQ8plex [N-Term]	0.000107289	0.000145435	1	1	2	L8HVY4	L8HVY4 [66-80]	0	1887.97												No Quan Values	High	High	High	High	High	High	High	7.89e-05	3.709e-05	1.58
[K].MALDVEIATYR.[K]	1xiTRAQ8plex [Y10]; 1xiTRAQ8plex [N-Term]	3.10588e-05	0.000145435	1	1	2	A0A6B0QN52	A0A6B0QN52 [396-406]	0	1890.06	2.772	0.877	0.586	0.993	0.647	87.3	241.9	76.5	51.1	86.6	56.5		High	High	High	High	High	High	High	7.89e-05	9.599e-06	3.3
[R].GEAGVPAEFSIWTR.[E]	1xiTRAQ8plex [N-Term]	3.36446e-06	0.000145435	1	1	2	A0A6B0R2E9	A0A6B0R2E9 [2237-2250]	0	1823.96	0.698	1.415	0.804	0.877	1.038	102.9	71.8	145.6	82.7	90.2	106.8		High	High	High	High	High	High	High	7.89e-05	8.575e-07	4.15
[K].GEAGPSGPAGPTGAR.[G]	1xiTRAQ8plex [N-Term]	8.02228e-05	0.000145435	1	1	2	A0A6B0RVL7	A0A6B0RVL7 [781-795]	0	1585.82	1.359	0.523	1.491	1.92	1.63	75.7	102.9	39.6	112.9	145.4	123.4		High	High	High	High	High	High	High	7.89e-05	2.703e-05	1.89
[R].GEAGPAGPAGPAGPR.[G]	1xiTRAQ8plex [N-Term]	0.000118735	0.000145435	1	1	1	A0A6B0QZM7	A0A6B0QZM7 [758-772]	0	1565.83	1.232	0.883	1.859	0.784	1.598	81.6	100.5	72	151.6	63.9	130.3		High	High	High	High	High	High	High	7.89e-05	4.137e-05	2.48
[R].MAIEFAGFK.[L]	1xiTRAQ8plex [K9]; 1xiTRAQ8plex [N-Term]	0.000250568	0.000145435	1	1	2	L8IQY6	L8IQY6 [640-648]	0	1621.92												No Quan Values	High	High	High	High	High	High	High	7.89e-05	9.393e-05	2.82
[R].MALLMAEMSR.[L]	1xiTRAQ8plex [N-Term]	4.80084e-05	0.000145435	1	1	7	A0A6B0QQR4	A0A6B0QQR4 [995-1004]	0	1456.76	3.511	0.841	0.419	0.635	0.629	85.3	299.5	71.7	35.7	54.2	53.6		High	High	High	High	High	High	High	7.89e-05	1.541e-05	2.4
[R].MAMNAFGDMTNEEFR.[Q]	1xiTRAQ8plex [N-Term]	3.36421e-07	0.000145435	1	1	3	A0A6B0RKW0	A0A6B0RKW0 [77-91]	0	2067.92	0.583	0.737	0.221	0.588	0.163	182.3	106.3	134.3	40.2	107.2	29.7		High	High	High	High	High	High	High	7.89e-05	7.001e-08	3.28
[R].MAQEVLTHLK.[E]	1xiTRAQ8plex [K10]; 1xiTRAQ8plex [N-Term]	2.91071e-05	0.000145435	1	1	1	A0A6B0S0I8	A0A6B0S0I8 [45-54]	0	1778.05	0.97	1.215	1.002	1.349	0.797	94.7	91.9	115.1	95	127.8	75.5		High	High	High	High	High	High	High	7.89e-05	8.935e-06	2.89
[K].MASGAANVVGPK.[I]	1xiTRAQ8plex [K12]; 1xiTRAQ8plex [N-Term]	8.13422e-05	0.000145435	1	1	1	A0A6B0QZB1	A0A6B0QZB1 [109-120]	0	1709.98												No Quan Values	High	High	High	High	High	High	High	7.89e-05	2.737e-05	1.88
[K].GDWSQFTLWQQGR.[K]	1xiTRAQ8plex [N-Term]	4.08873e-06	0.000145435	1	1	3	A0A6B0RVU1	A0A6B0RVU1 [624-636]	0	1912.96	1.424	1.586	1.141	1.153	3.14	63.5	90.5	100.8	72.5	73.3	199.5		High	High	High	High	High	High	High	7.89e-05	1.059e-06	3.93
[R].GEDEAAMVESVGLALVK.[L]	1xiTRAQ8plex [K17]; 1xiTRAQ8plex [N-Term]	1.70829e-06	0.000145435	1	1	1	A0A6B0RKF0	A0A6B0RKF0 [806-822]	0	2326.28	0.775	0.98	0.907	0.981	1.346	100.2	77.7	98.1	90.9	98.3	134.8		High	High	High	High	High	High	High	7.89e-05	4.1e-07	3.3
[K].MASVGLSDVAMDTTVTYATSHGR.[A]	1xiTRAQ8plex [Y17]; 1xiTRAQ8plex [N-Term]	6.87368e-10	0.000145435	1	1	4	A0A6B0S2Z5	A0A6B0S2Z5 [714-736]	0	2978.52	1.682	1.113	1.299	0.819	0.771	89.8	151	99.9	116.6	73.5	69.2		High	High	High	High	High	High	High	7.89e-05	8.352e-11	7.35
[K].GDVVLQSDHVIETLTK.[T]	1xiTRAQ8plex [K16]; 1xiTRAQ8plex [N-Term]	0.000101984	0.000145435	1	1	2	A0A6B0R5N8	A0A6B0R5N8 [1017-1032]	0	2362.34	1.075	0.96	1.658	0.918	1.668	82.4	88.6	79.2	136.7	75.6	137.5		High	High	High	High	High	High	High	7.89e-05	3.505e-05	3.31
[R].GDVTVLFLGPPGSGK.[S]	1xiTRAQ8plex [K15]; 1xiTRAQ8plex [N-Term]	6.33741e-05	0.000145435	1	1	1	A0A6B0S3M0	A0A6B0S3M0 [51-65]	0	2052.19												No Quan Values	High	High	High	High	High	High	High	7.89e-05	2.092e-05	4.83
[K].GDVTITNDGATILK.[Q]	1xiTRAQ8plex [K14]; 1xiTRAQ8plex [N-Term]	1.6226e-05	0.000145435	1	1	3	A0A6B0RUQ3	A0A6B0RUQ3 [72-85]	0	2026.16	0.757	0.96	1.046	0.897	0.941	107.1	81	102.9	112	96.1	100.8		High	High	High	High	High	High	High	7.89e-05	4.75e-06	2.99
[R].MATNAAAQNAIK.[K]	1xOxidation [M1]; 1xiTRAQ8plex [K12]; 1xiTRAQ8plex [N-Term]	0.000147392	0.000145435	1	1	1	A0A6B0RL96	A0A6B0RL96 [897-908]	0	1828.02	1.354	0.918	1.171	0.74	1.233	93.5	126.7	85.8	109.5	69.2	115.3		High	High	High	High	High	High	High	7.89e-05	5.246e-05	2.93
[K].GDVSISGPK.[V]	1xiTRAQ8plex [K9]; 1xiTRAQ8plex [N-Term]	0.000195851	0.000145435	1	1	1	A0A6B0RNX5	A0A6B0RNX5 [607-615]	0	1467.86	1.858	0.865	0.987	0.751	5.955	52.6	97.6	45.4	51.9	39.5	313		High	High	High	High	High	High	High	7.89e-05	7.183e-05	2.42
[K].GDVQAQVGLGQLHLHGGR.[G]	1xiTRAQ8plex [N-Term]	4.57058e-06	0.000145435	1	1	2	A0A6B0RI71	A0A6B0RI71 [371-388]	0	2146.18	0.958	0.892	0.918	0.868	0.871	109	104.4	97.2	100	94.6	94.9		High	High	High	High	High	High	High	7.89e-05	1.198e-06	4.21
[K].MAVTFIGNSTAIQELFK.[R]	1xOxidation [M1]; 1xiTRAQ8plex [K17]; 1xiTRAQ8plex [N-Term]	1.02025e-07	0.000145435	1	4	3	A0A6B0SMW8	A0A6B0SMW8 [347-363]	0	2494.38	2.114	1.474	1.539	1.145	3.291	56.8	120.1	83.7	87.4	65.1	186.9		High	High	High	High	High	High	High	7.89e-05	1.919e-08	4.84
[K].GDVLTIVAVTK.[D]	1xiTRAQ8plex [K11]; 1xiTRAQ8plex [N-Term]	5.14608e-05	0.000145435	1	1	2	A0A6B0QZH4	A0A6B0QZH4 [33-43]	0	1724.08	0.864	1.055	0.848	0.966	0.954	105.5	91.2	111.3	89.5	101.9	100.6		High	High	High	High	High	High	High	7.89e-05	1.667e-05	2.56
[R].MCTLIDKFDEHDGPVR.[G]	1xCarbamidomethyl [C2]; 1xiTRAQ8plex [K7]; 1xiTRAQ8plex [N-Term]	2.30976e-07	0.000145435	1	1	1	A0A6B0S638	A0A6B0S638 [40-55]	1	2541.3	1.783	1.278	0.735	1.344	1.882	74.8	133.4	95.6	55	100.5	140.8		High	High	High	High	High	High	High	7.89e-05	4.669e-08	4.55
[K].GDVGLGLVK.[E]	1xiTRAQ8plex [K9]; 1xiTRAQ8plex [N-Term]	0.000167608	0.000145435	1	1	2	L8IMU8	L8IMU8 [849-857]	0	1465.92	0.725	1.647	0.674	0.981	0.922	100.9	73.1	166.1	68	98.9	93		High	High	High	High	High	High	High	7.89e-05	6.047e-05	2.52
[R].MATNAAAQNAIK.[K]	1xiTRAQ8plex [K12]; 1xiTRAQ8plex [N-Term]	2.23614e-06	0.000145435	1	1	2	A0A6B0RL96	A0A6B0RL96 [897-908]	0	1812.03	2.601	0.934	1.645	0.548	1.284	74.9	194.8	69.9	123.2	41	96.2		High	High	High	High	High	High	High	7.89e-05	5.5e-07	3.57
[K].MDAILTEAIK.[A]	1xiTRAQ8plex [K10]; 1xiTRAQ8plex [N-Term]	7.91187e-05	0.000145435	1	1	2	A0A6B0RUM3	A0A6B0RUM3 [161-170]	0	1713.01	1.054	1.119	0.791	0.952	1.451	94.2	99.3	105.4	74.6	89.7	136.7		High	High	High	High	High	High	High	7.89e-05	2.666e-05	2.69
[K].GEDFYCVTCHEAK.[F]	2xCarbamidomethyl [C6; C9]; 2xiTRAQ8plex [Y5; K13]; 1xiTRAQ8plex [N-Term]	3.50363e-05	0.000145435	1	1	3	A0A6B0S421	A0A6B0S421 [239-251]	0	2528.27												No Quan Values	High	High	High	High	High	High	High	7.89e-05	1.098e-05	3.76
[K].GEDSVPDTVHHVVVPVNPK.[T]	1xiTRAQ8plex [K19]; 1xiTRAQ8plex [N-Term]	3.10588e-05	0.000145435	1	1	3	A0A6B0RCA8	A0A6B0RCA8 [415-433]	0	2633.45	0.908	0.909	1.082	1.052	1.082	99.5	90.3	90.4	107.6	104.7	107.6		High	High	High	High	High	High	High	7.89e-05	9.619e-06	3.69
[K].GELNWVPLIR.[A]	1xiTRAQ8plex [N-Term]	0.000292406	0.000145435	1	1	5	A0A6B0RKP1	A0A6B0RKP1 [139-148]; [612-621]	0	1500.88	0.381	1.655	1.172	0.689	0.084	120.5	45.9	199.4	141.2	83	10.1		High	High	High	High	High	High	High	7.89e-05	0.0001113	3.08
[R].LYGPSSVSFAEDFVR.[S]	1xiTRAQ8plex [Y2]; 1xiTRAQ8plex [N-Term]	3.36446e-06	0.000145435	1	1	4	L8I5Y3	L8I5Y3 [134-148]	0	2282.23	1.527	0.979	2.093	0.985	2.822	63.8	97.4	62.4	133.5	62.8	180		High	High	High	High	High	High	High	7.89e-05	8.554e-07	3.59
[K].GELNWIPVSQTR.[Y]	1xiTRAQ8plex [N-Term]	5.72412e-05	0.000145435	1	1	1	A0A6B0RKQ0	A0A6B0RKQ0 [206-217]	0	1703.94	0.736	1.108	0.797	1.288	0.468	111.2	81.8	123.2	88.7	143.2	52		High	High	High	High	High	High	High	7.89e-05	1.865e-05	3.04
[K].LYTLVLTDPDAPSR.[K]	1xiTRAQ8plex [Y2]; 1xiTRAQ8plex [N-Term]	0.00015646	0.000145435	1	1	1	A0A6B0R908	A0A6B0R908 [63-76]	0	2169.24	1.12	0.97	0.86	1.094	1.132	97.1	108.8	94.3	83.6	106.3	110		High	High	High	High	High	High	High	7.89e-05	5.596e-05	3.92
[K].IYVDDGLISLLVK.[Q]	2xiTRAQ8plex [Y2; K13]; 1xiTRAQ8plex [N-Term]	1.35442e-06	0.000145435	1	1	3	A0A6B0RV40	A0A6B0RV40 [212-224]	0	2360.46	1.052	1.166	1.662	1.352	1.557	77	81	89.8	128	104.1	119.9		High	High	High	High	High	High	High	7.89e-05	3.18e-07	3.93
[K].MAATFIGNSTAIQELFK.[R]	1xOxidation [M1]; 1xiTRAQ8plex [K17]; 1xiTRAQ8plex [N-Term]	1.28103e-06	0.000145435	1	1	1	A0A6B0R4R1	A0A6B0R4R1 [363-379]	0	2466.35	1.112	1.002	0.621	0.839	0.988	107.9	120	108.1	67	90.5	106.5		High	High	High	High	High	High	High	7.89e-05	3.003e-07	3.87
[K].MADLHAVPR.[G]	1xiTRAQ8plex [N-Term]	0.000259852	0.000145435	1	1	4	A0A6B0RG62	A0A6B0RG62 [602-610]	0	1313.73	1.333	1.052	1.158	0.98	1.645	83.7	111.6	88	96.9	82	137.7		High	High	High	High	High	High	High	7.89e-05	9.776e-05	2.32
[R].MAENLGFLGPLK.[N]	1xiTRAQ8plex [K12]; 1xiTRAQ8plex [N-Term]	3.63595e-05	0.000145435	1	1	2	A0A6B0RAU2	A0A6B0RAU2 [207-218]	0	1898.1	0.465	0.667	0.58	0.49	0.383	167.4	77.8	111.7	97	82	64.1		High	High	High	High	High	High	High	7.89e-05	1.139e-05	3.25
[R].GELEGVAWLGESR.[T]	1xiTRAQ8plex [N-Term]	0.000165318	0.000145435	1	1	2	L8I2U6	L8I2U6 [19-31]	0	1706.9	1.577	1.155	0.961	1.064	1.128	87.2	137.5	100.6	83.7	92.7	98.3		High	High	High	High	High	High	High	7.89e-05	5.957e-05	3.38
[R].MAFMVQSPMFDGK.[I]	1xiTRAQ8plex [K13]; 1xiTRAQ8plex [N-Term]	0.000107289	0.000145435	1	1	1	A0A6B0R2A5	A0A6B0R2A5 [35-47]	0	2097.08												No Quan Values	High	High	High	High	High	High	High	7.89e-05	3.719e-05	3.79
[R].MAGSAFDFENMK.[R]	1xiTRAQ8plex [K12]; 1xiTRAQ8plex [N-Term]	2.31913e-05	0.000145435	1	1	1	A0A6B0S8R0	A0A6B0S8R0 [424-435]	0	1955.98	1.005	0.836	0.882	0.988	0.889	107.1	107.7	89.5	94.5	105.9	95.3		High	High	High	High	High	High	High	7.89e-05	6.988e-06	3.2
[R].MAGAEQALSSAGER.[A]	1xiTRAQ8plex [N-Term]	2.7943e-06	0.000145435	1	1	1	A0A6B0QYN3	A0A6B0QYN3 [1756-1769]	0	1681.85												No Quan Values	High	High	High	High	High	High	High	7.89e-05	6.995e-07	2.17
[R].MAGAEQALSSAGER.[A]	1xOxidation [M1]; 1xiTRAQ8plex [N-Term]	0.000284557	0.000145435	1	1	2	A0A6B0QYN3	A0A6B0QYN3 [1756-1769]	0	1697.84	1.354	0.878	1.037	0.639	0.679	107.4	145.4	94.3	111.4	68.6	73		High	High	High	High	High	High	High	7.89e-05	0.000108	2.63
[K].GEGLQLMNLMLR.[E]	1xiTRAQ8plex [N-Term]	7.03799e-06	0.000145435	1	1	1	A0A6B0RA80	A0A6B0RA80 [348-359]	0	1678.93	0.553	1.263	0.332	1.333	0.647	117	64.7	147.8	38.8	156	75.7		High	High	High	High	High	High	High	7.89e-05	1.916e-06	3.02
[K].GEFTNLQGVSAASSGR.[I]	1xiTRAQ8plex [N-Term]	3.0945e-07	0.000145435	1	1	1	A0A6B0SEU1	A0A6B0SEU1 [484-499]	0	1884.97	1.3	0.93	1.333	0.708	1.262	91.9	119.4	85.4	122.4	65	115.9		High	High	High	High	High	High	High	7.89e-05	6.414e-08	3.19
[K].GEFITTVQQR.[G]	1xiTRAQ8plex [N-Term]	0.000188812	0.000145435	1	1	6	A0A6B0RUP4	A0A6B0RUP4 [224-233]	0	1482.82	0.593	1.044	0.499	0.964	0.577	128.3	76	134	64	123.7	74		High	High	High	High	High	High	High	7.89e-05	6.872e-05	2.65
[K].GEFGGFGSVTGK.[I]	1xiTRAQ8plex [K12]; 1xiTRAQ8plex [N-Term]	6.62605e-07	0.000145435	1	1	2	A0A6B0SBT6	A0A6B0SBT6 [146-157]	0	1750.96	0.549	1.078	0.883	0.643	0.576	126.8	69.6	136.8	112.1	81.6	73.1		High	High	High	High	High	High	High	7.89e-05	1.466e-07	3.42
[K].GEFGGFGSVSGK.[I]	1xiTRAQ8plex [K12]; 1xiTRAQ8plex [N-Term]	7.75851e-06	0.000145435	1	2	1	A0A6B0QQY1	A0A6B0QQY1 [103-114]	0	1736.94	0.426	0.973	0.699	0.764	0.494	137.7	58.6	134	96.3	105.3	68		High	High	High	High	High	High	High	7.89e-05	2.12e-06	3.02
[R].GEFEGFVAMVNK.[A]	1xiTRAQ8plex [K12]; 1xiTRAQ8plex [N-Term]	1.06869e-05	0.000145435	1	1	3	L8I2E6	L8I2E6 [326-337]	0	1936.05	0.841	1.175	0.542	2	0.786	94.6	79.5	111.1	51.2	189.2	74.3		High	High	High	High	High	High	High	7.89e-05	3.007e-06	3.5
[K].GEETPIIVGSALCALEQR.[D]	1xCarbamidomethyl [C13]; 1xiTRAQ8plex [N-Term]	9.38453e-08	0.000145435	1	1	2	A0A6B0RPV1	A0A6B0RPV1 [210-227]	0	2247.2	0.484	0.861	0.832	0.877	0.665	127.1	61.6	109.4	105.8	111.5	84.6		High	High	High	High	High	High	High	7.89e-05	1.75e-08	4.19
[K].GEELLSPLNLEQAAYAR.[D]	1xiTRAQ8plex [Y15]; 1xiTRAQ8plex [N-Term]	2.88633e-07	0.000145435	1	1	2	A0A6B0R5N8	A0A6B0R5N8 [362-378]	0	2482.38												No Quan Values	High	High	High	High	High	High	High	7.89e-05	5.94e-08	2.77
[R].MAGATPVFVPLR.[C]	1xiTRAQ8plex [N-Term]	0.00029507	0.000145435	1	1	1	A0A6B0RBB5	A0A6B0RBB5 [857-868]	0	1562.9												No Quan Values	High	High	High	High	High	High	High	7.89e-05	0.0001127	2.59
[K].GEHPGLSIGDVAK.[K]	1xiTRAQ8plex [K13]; 1xiTRAQ8plex [N-Term]	9.51622e-06	0.000145435	1	1	2	A0A6B0RA86	A0A6B0RA86 [115-127]	0	1888.07	0.804	0.792	0.531	0.81	0.851	125.3	100.7	99.2	66.6	101.5	106.6		High	High	High	High	High	High	High	7.89e-05	2.658e-06	3.22
[K].GDDITMVLILPK.[L]	1xiTRAQ8plex [K12]; 1xiTRAQ8plex [N-Term]	0.000163808	0.000145435	1	1	2	A0A6B0RI05	A0A6B0RI05 [1378-1389]	0	1923.14	0.41	0.718	1.057	1.118	0.444	126.4	51.8	90.8	133.6	141.3	56.1		High	High	High	High	High	High	High	7.89e-05	5.885e-05	3.41
[R].GDVAFVKDQTIIQNTDGNNNEAWAK.[N]	2xiTRAQ8plex [K7; K25]; 1xiTRAQ8plex [N-Term]	7.58961e-05	0.000145435	1	1	1	A0A6B0R384	A0A6B0R384 [1243-1267]	1	3660.94	0.822	1.393	2.899	1.349	1.428	67.5	55.5	94	195.6	91.1	96.4		High	High	High	High	High	High	High	7.89e-05	2.544e-05	3.78
[R].GDTYTCVVMHEALHNHYTQK.[S]	1xCarbamidomethyl [C6]; 3xiTRAQ8plex [Y4; Y17; K20]; 1xiTRAQ8plex [N-Term]	1.73225e-06	0.000145435	2	2	3	A0A6B0RJ69; A0A6B0RHA7	A0A6B0RJ69 [312-331]; A0A6B0RHA7 [309-328]	0	3620.9												Shared	High	High	High	High	High	High	High	7.89e-05	4.17e-07	3.78
[K].MFVGGLSWDTSK.[K]	1xiTRAQ8plex [K12]; 1xiTRAQ8plex [N-Term]	9.21313e-07	0.000145435	1	1	4	A0A6B0R290	A0A6B0R290 [72-83]	0	1936.05	0.889	1.301	0.717	1.121	1.233	95.8	85.2	124.7	68.7	107.4	118.1		High	High	High	High	High	High	High	7.89e-05	2.095e-07	3.04
[K].MFVGGLSWDTSKK.[D]	2xiTRAQ8plex [K12; K13]; 1xiTRAQ8plex [N-Term]	0.000184539	0.000145435	1	1	2	A0A6B0R290	A0A6B0R290 [72-84]	1	2368.35	0.682	1.035	0.636	1.047	0.808	115.2	78.5	119.2	73.2	120.7	93.1		High	High	High	High	High	High	High	7.89e-05	6.708e-05	3
[K].GDKVTALYEGFTVQNEANK.[Y]	3xiTRAQ8plex [K3; Y8; K19]; 1xiTRAQ8plex [N-Term]	4.38357e-06	0.000145435	1	1	2	A0A6B0S1V4	A0A6B0S1V4 [335-353]	1	3300.85												No Quan Values	High	High	High	High	High	High	High	7.89e-05	1.143e-06	5.13
[R].MGAGLGHGMDR.[V]	1xiTRAQ8plex [N-Term]	6.023e-05	0.000145435	1	1	1	A0A6B0R7Z2	A0A6B0R7Z2 [367-377]	0	1405.7												No Quan Values	High	High	High	High	High	High	High	7.89e-05	1.981e-05	3.33
[R].GDGVVLVAPPLR.[K]	1xiTRAQ8plex [N-Term]	0.000281987	0.000145435	1	1	5	A0A6B0S2N1	A0A6B0S2N1 [89-100]	0	1496.91	0.692	0.744	0.697	0.708	0.622	134.4	93	100	93.7	95.1	83.6		High	High	High	High	High	High	High	7.89e-05	0.0001072	1.97
[R].GDGSLSCNTEIGVGVSR.[S]	1xCarbamidomethyl [C7]; 1xiTRAQ8plex [N-Term]	2.1846e-07	0.000145435	1	1	2	A0A6B0R0U9	A0A6B0R0U9 [1578-1594]	0	2012	1.629	1.443	3.063	1.145	1.714	60	97.8	86.6	183.9	68.7	102.9		High	High	High	High	High	High	High	7.89e-05	4.379e-08	3.36
[K].GDGPVQGTIHFEAK.[A]	1xiTRAQ8plex [K14]; 1xiTRAQ8plex [N-Term]	1.6006e-07	0.000145435	1	1	8	A0A6B0RMI8	A0A6B0RMI8 [11-24]	0	2064.13	0.524	0.81	0.589	0.992	0.465	137	71.8	111	80.7	135.9	63.6		High	High	High	High	High	High	High	7.89e-05	3.129e-08	4.38
[R].GDGPICLVLAPTR.[E]	1xCarbamidomethyl [C6]; 1xiTRAQ8plex [N-Term]	1.31721e-06	0.000145435	2	2	2	A0A6B0RF04; A0A6B0RX56	A0A6B0RF04 [165-177]; A0A6B0RX56 [577-589]	0	1672.94												Shared	High	High	High	High	High	High	High	7.89e-05	3.088e-07	3.12
[K].MGAVFMDAPVSGGVGAAR.[S]	1xiTRAQ8plex [N-Term]	1.50006e-06	0.000145435	1	1	2	A0A6B0RCR8	A0A6B0RCR8 [131-148]	0	1997.02	0.62	1.008	0.552	0.593	0.427	142.9	88.5	144	78.9	84.7	61.1		High	High	High	High	High	High	High	7.89e-05	3.56e-07	3.81
[K].MGDLVAAASAVTEAVK.[A]	1xiTRAQ8plex [K16]; 1xiTRAQ8plex [N-Term]	1.0155e-05	0.000145435	1	1	1	A0A6B0RDD2	A0A6B0RDD2 [224-239]	0	2141.21	0.817	0.645	0.554	0.64	0.759	135.9	111	87.6	75.3	87	103.1		High	High	High	High	High	High	High	7.89e-05	2.843e-06	4.43
[R].GDINILLIGDPSVAK.[S]	1xiTRAQ8plex [K15]; 1xiTRAQ8plex [N-Term]	0.000157903	0.000145435	1	1	1	A0A6B0S7R2	A0A6B0S7R2 [337-351]	0	2133.27												No Quan Values	High	High	High	High	High	High	High	7.89e-05	5.674e-05	2.84
[K].MGEFPWQMAIK.[E]	1xiTRAQ8plex [K11]; 1xiTRAQ8plex [N-Term]	3.29877e-05	0.000145435	1	1	2	A0A6B0QVN0	A0A6B0QVN0 [380-390]	0	1946.05	0.659	0.746	2.151	0.678	0.43	105.9	69.8	79	227.9	71.8	45.5		High	High	High	High	High	High	High	7.89e-05	1.026e-05	3.29
[R].MGHAGAIIAGGK.[G]	1xiTRAQ8plex [K12]; 1xiTRAQ8plex [N-Term]	1.45886e-06	0.000145435	1	1	2	A0A6B0R600	A0A6B0R600 [284-295]	0	1690.99	0.498	0.695	0.807	0.452	0.546	150.1	74.8	104.3	121.1	67.8	81.9		High	High	High	High	High	High	High	7.89e-05	3.463e-07	3.96
[K].GDFLFSSDHLIEMATK.[L]	1xiTRAQ8plex [K16]; 1xiTRAQ8plex [N-Term]	4.77866e-05	0.000145435	1	1	1	A0A6B0QMH3	A0A6B0QMH3 [1082-1097]	0	2419.28	0.667	0.995	1.237	1.112	1.042	99.1	66.1	98.6	122.6	110.3	103.3		High	High	High	High	High	High	High	7.89e-05	1.535e-05	3.38
[KR].GDFLALDLGGTNFR.[V]	1xiTRAQ8plex [N-Term]	3.13815e-06	0.000145435	2	2	3	L8HWY2; A0A6B0R2B7	L8HWY2 [526-539]; A0A6B0R2B7 [1335-1348]	0	1799.96	1.02	1.27	1.458	1.346	1.802	76	77.5	96.5	110.8	102.3	136.9	Shared	High	High	High	High	High	High	High	7.89e-05	7.941e-07	3.38
[K].GDFIALDLGGSSFR.[I]	1xiTRAQ8plex [N-Term]	4.87748e-06	0.000145435	1	1	2	A0A6B0RI66	A0A6B0RI66 [180-193]	0	1758.93	1.266	1.251	0.605	1.272	0.813	96.7	122.4	120.9	58.5	123	78.6		High	High	High	High	High	High	High	7.89e-05	1.281e-06	3.21
[R].GDFDITCNNIQSVGLFR.[R]	1xCarbamidomethyl [C7]; 1xiTRAQ8plex [N-Term]	2.59402e-07	0.000145435	1	1	2	A0A6B0R3C0	A0A6B0R3C0 [119-135]	0	2260.13	0.988	0.952	1.896	1.062	2.721	69.6	68.8	66.3	132	73.9	189.4		High	High	High	High	High	High	High	7.89e-05	5.275e-08	3.68
[K].GDEQPISSPWDVVFGR.[S]	1xiTRAQ8plex [N-Term]	2.55814e-07	0.000145435	1	1	1	A0A6B0RP48	A0A6B0RP48 [330-345]	0	2093.06	0.748	0.839	0.609	0.859	0.666	127.1	95	106.6	77.4	109.2	84.6		High	High	High	High	High	High	High	7.89e-05	5.211e-08	4.72
[K].GDEEGIPAVVIDMSGLR.[E]	1xOxidation [M13]; 1xiTRAQ8plex [N-Term]	1.20573e-05	0.000145435	1	1	5	A0A6B0R3G0	A0A6B0R3G0 [310-326]	0	2078.07	0.609	1.102	0.805	1.124	0.585	114.8	69.9	126.6	92.4	129.1	67.2		High	High	High	High	High	High	High	7.89e-05	3.433e-06	2.81
[K].GDEEGIPAVVIDMSGLR.[E]	1xiTRAQ8plex [N-Term]	5.42617e-08	0.000145435	1	1	13	A0A6B0R3G0	A0A6B0R3G0 [310-326]	0	2062.08	0.562	1.079	0.741	1.129	0.724	114.6	64.4	123.7	84.9	129.4	83		High	High	High	High	High	High	High	7.89e-05	9.633e-09	3.41
[K].GDECQMLGPAQPFHWK.[V]	1xCarbamidomethyl [C4]; 1xiTRAQ8plex [K16]; 1xiTRAQ8plex [N-Term]	1.52818e-06	0.000145435	1	1	1	A0A6B0S076	A0A6B0S076 [626-641]	0	2509.26	1.056	1.117	1.158	1.236	1.399	86.1	91	96.2	99.8	106.4	120.5		High	High	High	High	High	High	High	7.89e-05	3.64e-07	3.75
[R].GDDVFVVTEVLQTQK.[E]	1xiTRAQ8plex [K15]; 1xiTRAQ8plex [N-Term]	6.71878e-06	0.000145435	1	1	1	A0A6B0S2L8	A0A6B0S2L8 [153-167]	0	2286.28	0.693	0.797	0.817	0.919	1.238	109.8	76.1	87.5	89.7	100.9	136		High	High	High	High	High	High	High	7.89e-05	1.82e-06	3.43
[K].MGFPASIVDSAAENMIK.[L]	1xiTRAQ8plex [K17]; 1xiTRAQ8plex [N-Term]	6.23797e-07	0.000145435	1	1	1	A0A6B0R3F8	A0A6B0R3F8 [226-242]	0	2389.27	1.164	1.121	0.836	1.068	0.839	99.5	115.8	111.6	83.2	106.3	83.5		High	High	High	High	High	High	High	7.89e-05	1.373e-07	4.82
[K].MDATANDVPSPYEVR.[G]	1xiTRAQ8plex [Y12]; 1xiTRAQ8plex [N-Term]	1.11945e-05	0.000145435	1	1	2	A0A6B0RF23	A0A6B0RF23 [434-448]	0	2273.17	0.972	1.21	1.537	1.19	1.359	82.6	80.3	99.9	126.9	98.3	112.2		High	High	High	High	High	High	High	7.89e-05	3.168e-06	3.08
[R].GDLQSQAMVR.[A]	1xiTRAQ8plex [N-Term]	0.000120386	0.000145435	1	1	4	A0A6B0RZL6	A0A6B0RZL6 [2093-2102]	0	1408.75	0.727	0.72	0.832	0.64	0.799	127.1	92.5	91.5	105.8	81.4	101.6		High	High	High	High	High	High	High	7.89e-05	4.215e-05	2.1
[K].GDIVTVVSPALLDRETLENPK.[Y]	1xiTRAQ8plex [K21]; 1xiTRAQ8plex [N-Term]	5.88526e-05	0.000145435	1	1	1	A0A6B0REE6	A0A6B0REE6 [414-434]	1	2874.64	0.669	0.615	0.363	0.747	0.673	147.5	98.7	90.7	53.6	110.2	99.2		High	High	High	High	High	High	High	7.89e-05	1.925e-05	3.32
[-].MDELGAGIAQSR.[R]	1xiTRAQ8plex [N-Term]	0.000114967	0.000145435	1	1	2	A0A6B0REH0	A0A6B0REH0 [1-12]	0	1551.81	1.428	1.179	0.729	1.024	1.02	94	134.3	110.9	68.6	96.3	95.9		High	High	High	High	High	High	High	7.89e-05	4.005e-05	3.24
[K].GDTSMLKPTLMAAVPEIMDR.[I]	1xiTRAQ8plex [K7]; 1xiTRAQ8plex [N-Term]	3.82607e-05	0.000145435	1	1	2	A0A6B0QNZ0	A0A6B0QNZ0 [407-426]	0	2784.49	0.768	0.728	0.762	0.804	0.652	127.3	97.7	92.7	96.9	102.3	83		High	High	High	High	High	High	High	7.89e-05	1.204e-05	3.32
[R].GDTLETLVLLNPSDK.[S]	1xiTRAQ8plex [K15]; 1xiTRAQ8plex [N-Term]	6.53425e-06	0.000145435	1	1	1	A0A6B0RZN6	A0A6B0RZN6 [83-97]	0	2223.27												No Quan Values	High	High	High	High	High	High	High	7.89e-05	1.766e-06	4.46
[K].MDENQFVAVTSTNAAK.[IV]	1xiTRAQ8plex [K16]; 1xiTRAQ8plex [N-Term]	1.68446e-07	0.000145435	2	3	4	A0A6B0RG62; A0A6B0RU29	A0A6B0RG62 [489-504]; A0A6B0RU29 [480-495]	0	2334.22	1.136	0.841	0.988	0.867	1.86	89.7	101.9	75.4	88.5	77.8	166.8	Shared	High	High	High	High	High	High	High	7.89e-05	3.312e-08	5.67
[K].MDENQFVAVTSTNAAK.[IV]	1xOxidation [M1]; 1xiTRAQ8plex [K16]; 1xiTRAQ8plex [N-Term]	1.04921e-06	0.000145435	2	3	3	A0A6B0RG62; A0A6B0RU29	A0A6B0RG62 [489-504]; A0A6B0RU29 [480-495]	0	2350.22	1.19	1.004	1.392	1.048	1.874	79.9	95.1	80.3	111.2	83.8	149.7	Shared	High	High	High	High	High	High	High	7.89e-05	2.415e-07	4.16
[K].MDLDFAAAHVTVLR.[-]	1xiTRAQ8plex [N-Term]	5.15687e-06	0.000145435	1	1	1	A0A6B0QZV0	A0A6B0QZV0 [522-535]	0	1863.01	1.028	0.931	0.944	0.926	1.023	102.5	105.4	95.5	96.8	95	104.9		High	High	High	High	High	High	High	7.89e-05	1.361e-06	2.76
[K].MEDGEFWMSFR.[D]	1xiTRAQ8plex [N-Term]	4.86799e-05	0.000145435	1	1	2	L8IQY6	L8IQY6 [329-339]	0	1738.79	2.071	1.127	0.454	1.82	1.015	80.1	166	90.3	36.4	145.8	81.4		High	High	High	High	High	High	High	7.89e-05	1.565e-05	3.18
[R].MEEIVEGCTGALHILAR.[D]	1xCarbamidomethyl [C8]; 1xiTRAQ8plex [N-Term]	6.14892e-10	0.000145435	2	2	1	A0A6B0SDM7; A0A6B0RLX4	A0A6B0SDM7 [963-979]; A0A6B0RLX4 [566-582]	0	2203.15	0.911	1.494	0.945	1.53	1.295	83.6	76.2	125	79	128	108.3	Shared	High	High	High	High	High	High	High	7.89e-05	7.396e-11	5.98
[R].GDRGPIGSIGPK.[G]	1xiTRAQ8plex [K12]; 1xiTRAQ8plex [N-Term]	0.00029641	0.000145435	1	1	3	A0A6B0S6C7	A0A6B0S6C7 [2063-2074]	1	1762.04	0.86	1.038	1.782	0.908	1.966	79.4	68.3	82.5	141.5	72.1	156.2		High	High	High	High	High	High	High	7.89e-05	0.0001135	2.8
[K].MEGNAEESTLFCFAVR.[G]	1xCarbamidomethyl [C12]; 1xiTRAQ8plex [N-Term]	4.32295e-06	0.000145435	1	1	1	A0A6B0R586	A0A6B0R586 [206-221]	0	2165.03	1.004	1.261	0.837	1.276	0.972	94.5	94.9	119.2	79.1	120.5	91.8		High	High	High	High	High	High	High	7.89e-05	1.123e-06	4.51
[K].GDIVTVVSPALLDR.[E]	1xiTRAQ8plex [N-Term]	1.43821e-05	0.000145435	1	1	1	A0A6B0REE6	A0A6B0REE6 [414-427]	0	1759.03	0.926	0.707	0.702	0.6	1.228	116.2	107.6	82.1	81.6	69.7	142.7		High	High	High	High	High	High	High	7.89e-05	4.148e-06	3.59
[K].GDRDDGPAIAIDLTGFSEK.[N]	1xiTRAQ8plex [K19]; 1xiTRAQ8plex [N-Term]	0.00023296	0.000145435	1	1	2	A0A6B0R1H7	A0A6B0R1H7 [339-357]	1	2585.37												No Quan Values	High	High	High	High	High	High	High	7.89e-05	8.668e-05	3.58
[K-].MEIQEIQLK.[E]	1xOxidation [M1]; 1xiTRAQ8plex [K9]; 1xiTRAQ8plex [N-Term]	0.000222576	0.000145435	2	10	16	A0A6B0S633; A0A6B0R8V1	A0A6B0S633 [105-113]; A0A6B0R8V1 [141-149]	0	1756.01	1.422	0.741	0.516	0.659	0.638	120.6	171.5	89.3	62.2	79.4	77	Shared	High	High	High	High	High	High	High	7.89e-05	8.236e-05	2.49
[K].MEIQEMQLK.[E]	1xiTRAQ8plex [K9]; 1xiTRAQ8plex [N-Term]	4.06357e-05	0.000145435	3	4	39	A0A6B0RTT9; A0A6B0RNK7; A0A6B0S0T2	A0A6B0RTT9 [141-149]; A0A6B0RNK7 [141-149]; A0A6B0S0T2 [76-84]	0	1757.97	1.25	0.656	0.457	0.624	0.623	130.1	162.6	85.4	59.5	81.2	81.1	Shared	High	High	High	High	High	High	High	7.89e-05	1.287e-05	3.09
[K].MEIQEMQLK.[E]	1xOxidation [M]; 1xiTRAQ8plex [K9]; 1xiTRAQ8plex [N-Term]	0.000285851	0.000145435	3	4	29	A0A6B0RTT9; A0A6B0RNK7; A0A6B0S0T2	A0A6B0RTT9 [141-149]; A0A6B0RNK7 [141-149]; A0A6B0S0T2 [76-84]	0	1773.97	1.511	0.572	0.456	0.505	0.54	130.9	197.7	74.9	59.6	66.1	70.7	Shared	High	High	High	High	High	High	High	7.89e-05	0.0001085	2.55
[K].MEMPSTPQQLQNLTEDIR.[E]	1xiTRAQ8plex [N-Term]	2.15438e-07	0.000145435	1	1	3	A0A6B0R7Q6	A0A6B0R7Q6 [1580-1597]	0	2435.22	1.047	1.217	0.72	1.028	0.766	103.9	108.7	126.4	74.7	106.8	79.5		High	High	High	High	High	High	High	7.89e-05	4.329e-08	3.89
[K].MENAELDVPIQSIFTR.[D]	1xiTRAQ8plex [N-Term]	3.79582e-07	0.000145435	1	1	3	A0A6B0REP1	A0A6B0REP1 [174-189]	0	2167.14	0.545	0.595	0.683	0.784	0.595	142.8	77.8	85	97.5	112	84.9		High	High	High	High	High	High	High	7.89e-05	7.977e-08	4.59
[K].MEPLNNLQVAVK.[N]	1xiTRAQ8plex [K12]; 1xiTRAQ8plex [N-Term]	1.96357e-06	0.000145435	1	1	2	A0A6B0R2X1	A0A6B0R2X1 [825-836]	0	1964.15	1.116	1.277	0.778	1.419	0.982	91.3	101.9	116.6	71.1	129.5	89.6		High	High	High	High	High	High	High	7.89e-05	4.767e-07	3.48
[R].GDNTSLEAMFVK.[R]	1xiTRAQ8plex [K12]; 1xiTRAQ8plex [N-Term]	0.000194068	0.000145435	1	1	1	A0A6B0S806	A0A6B0S806 [64-75]	0	1920.04												No Quan Values	High	High	High	High	High	High	High	7.89e-05	7.104e-05	2.44
[K].MFGIDRDAIAQAVR.[G]	1xiTRAQ8plex [N-Term]	0.00012319	0.000145435	1	1	4	A0A6B0QZV1	A0A6B0QZV1 [604-617]	1	1867.02	0.657	0.853	0.71	0.829	1.602	106.2	69.7	90.6	75.4	88.1	170.1		High	High	High	High	High	High	High	7.89e-05	4.323e-05	2.77
[K].GDMITLPAGIYHR.[F]	1xiTRAQ8plex [Y11]; 1xiTRAQ8plex [N-Term]	0.000285851	0.000145435	1	1	3	A0A6B0RMG1	A0A6B0RMG1 [334-346]	0	2052.15	0.624	0.906	0.877	1.054	0.69	116.5	72.7	105.5	102.2	122.8	80.3		High	High	High	High	High	High	High	7.89e-05	0.0001089	3.19
[K].MFIGGLSWDTSK.[K]	1xiTRAQ8plex [K12]; 1xiTRAQ8plex [N-Term]	4.86799e-05	0.000145435	1	1	1	A0A6B0RKZ2	A0A6B0RKZ2 [150-161]	0	1950.06	0.853	1.141	0.586	0.959	1.216	104.3	88.9	119	61.1	100	126.8		High	High	High	High	High	High	High	7.89e-05	1.57e-05	3.56
[K-].MEIQEIQLK.[E]	1xiTRAQ8plex [K9]; 1xiTRAQ8plex [N-Term]	0.000146716	0.000145435	2	10	22	A0A6B0S633; A0A6B0R8V1	A0A6B0S633 [105-113]; A0A6B0R8V1 [141-149]	0	1740.02	1.485	0.677	0.5	0.597	0.606	123.3	183.1	83.5	61.7	73.6	74.8	Shared	High	High	High	High	High	High	High	7.89e-05	5.235e-05	2.9
[K].LYGISLCQAILDETK.[G]	1xCarbamidomethyl [C7]; 2xiTRAQ8plex [Y2; K15]; 1xiTRAQ8plex [N-Term]	0.000208795	0.000145435	1	2	1	A0A6B0SGW9	A0A6B0SGW9 [345-359]	0	2636.51	0.695	0.962	1.178	1.035	1.454	94.9	65.9	91.3	111.8	98.2	137.9		High	High	High	High	High	High	High	7.89e-05	7.697e-05	3.13
[R].GAGSVELFLDCTR.[V]	1xCarbamidomethyl [C11]; 1xiTRAQ8plex [N-Term]	0.000238328	0.000145435	1	1	1	A0A6B0RRU5	A0A6B0RRU5 [137-149]	0	1728.89	0.908	1.229	1.083	1.321	1.827	81.4	74	100.1	88.2	107.6	148.8		High	High	High	High	High	High	High	7.89e-05	8.915e-05	3.43
[K].GAGITLPADSQVTALVPSESAIR.[R]	1xiTRAQ8plex [N-Term]	1.41116e-11	0.000145435	1	1	2	A0A6B0R2A9	A0A6B0R2A9 [1020-1042]	0	2557.41	0.563	1.366	1.734	1.38	1.37	80.9	45.5	110.6	140.4	111.7	110.9		High	High	High	High	High	High	High	7.89e-05	1.225e-12	5.39
[K].NATNVEQAFMTMAAEIK.[K]	1xiTRAQ8plex [K17]; 1xiTRAQ8plex [N-Term]	1.586e-06	0.000145435	1	1	1	A0A6B0RK22	A0A6B0RK22 [167-183]	0	2477.3	1.006	1.208	0.76	0.984	0.92	102.1	102.7	123.3	77.5	100.5	93.9		High	High	High	High	High	High	High	7.89e-05	3.777e-07	4.21
[K].NATNVEQSFMTMAAEIK.[K]	1xiTRAQ8plex [K17]; 1xiTRAQ8plex [N-Term]	6.14987e-09	0.000145435	1	1	4	A0A6B0RY22	A0A6B0RY22 [427-443]	0	2493.29	0.989	1.337	0.534	1.074	0.998	101.1	100.1	135.3	54	108.6	101		High	High	High	High	High	High	High	7.89e-05	9.045e-10	5.02
[K].NATNVEQSFMTMAAEIK.[K]	1xOxidation [M10]; 1xiTRAQ8plex [K17]; 1xiTRAQ8plex [N-Term]	8.67269e-06	0.000145435	1	1	2	A0A6B0RY22	A0A6B0RY22 [427-443]	0	2509.29	0.831	1.067	0.67	1.195	1.146	101.5	84.4	108.4	68	121.4	116.3		High	High	High	High	High	High	High	7.89e-05	2.396e-06	4.15
[K].FSEAEVVPVPVK.[D]	1xiTRAQ8plex [K12]; 1xiTRAQ8plex [N-Term]	0.000283269	0.000145435	1	1	1	A0A6B0S8T4	A0A6B0S8T4 [623-634]	0	1909.13	1.028	0.886	0.742	0.929	2.182	88.7	91.1	78.5	65.8	82.3	193.5		High	High	High	High	High	High	High	7.89e-05	0.0001076	3.11
[R].NAVIVALSSK.[S]	1xiTRAQ8plex [K10]; 1xiTRAQ8plex [N-Term]	0.000258674	0.000145435	1	1	1	L8I9J4	L8I9J4 [176-185]	0	1610.01												No Quan Values	High	High	High	High	High	High	High	7.89e-05	9.72e-05	2.4
[R].NAVTQEFGPVPDTAR.[Y]	1xiTRAQ8plex [N-Term]	1.0299e-06	0.000145435	1	1	4	A0A6B0RS35	A0A6B0RS35 [627-641]	0	1906	0.768	1.051	0.672	0.661	0.573	127	97.5	133.4	85.4	84	72.7		High	High	High	High	High	High	High	7.89e-05	2.369e-07	4.27
[K].NAVVQGLEQPHGLVVHPLR.[G]	1xiTRAQ8plex [N-Term]	2.22433e-05	0.000145435	1	1	3	A0A6B0SFV4	A0A6B0SFV4 [1695-1713]	0	2367.36												No Quan Values	High	High	High	High	High	High	High	7.89e-05	6.673e-06	2.21
[K].NCISEQLFMEMADR.[L]	1xCarbamidomethyl [C2]; 1xiTRAQ8plex [N-Term]	2.80704e-07	0.000145435	1	1	3	A0A6B0RR54	A0A6B0RR54 [63-76]	0	2047.96	0.369	1.222	0.342	1.772	0.287	120.2	44.3	146.8	41.1	213	34.5		High	High	High	High	High	High	High	7.89e-05	5.759e-08	4.02
[K].NCISEQLFMEMADR.[L]	1xCarbamidomethyl [C2]; 1xOxidation [M]; 1xiTRAQ8plex [N-Term]	3.14937e-05	0.000145435	1	1	6	A0A6B0RR54	A0A6B0RR54 [63-76]	0	2063.95	0.436	1.138	0.467	1.599	0.522	116.2	50.7	132.2	54.3	185.9	60.7		High	High	High	High	High	High	High	7.89e-05	9.736e-06	3.03
[R].NCVDVNECATGFHR.[C]	2xCarbamidomethyl [C2; C8]; 1xiTRAQ8plex [N-Term]	1.12466e-05	0.000145435	1	1	1	A0A6B0RFX4	A0A6B0RFX4 [807-820]	0	1982.91	0.948	1.063	1.11	0.825	0.745	105.4	99.9	112	117.1	87	78.5		High	High	High	High	High	High	High	7.89e-05	3.182e-06	4.84
[K].NAPAIIFIDELDAIAPK.[R]	1xiTRAQ8plex [K17]; 1xiTRAQ8plex [N-Term]	2.79176e-05	0.000145435	1	1	1	A0A6B0RN69	A0A6B0RN69 [884-900]	0	2419.41	0.995	1.222	0.653	1.586	0.798	95.9	95.5	117.2	62.6	152.2	76.6		High	High	High	High	High	High	High	7.89e-05	8.545e-06	2.92
[K].FSADEFFIPR.[E]	1xiTRAQ8plex [N-Term]	0.000103405	0.000145435	1	1	1	A0A6B0QS00	A0A6B0QS00 [93-102]	0	1532.81												No Quan Values	High	High	High	High	High	High	High	7.89e-05	3.563e-05	1.73
[R].NDANPETHAFVTSPEIVTALAIAGTLK.[F]	1xiTRAQ8plex [K27]; 1xiTRAQ8plex [N-Term]	1.0886e-08	0.000145435	1	1	2	A0A6B0RS35	A0A6B0RS35 [473-499]	0	3388.86	0.696	1.193	0.412	0.58	0.355	141.6	98.6	169	58.4	82.2	50.2		High	High	High	High	High	High	High	7.89e-05	1.686e-09	6.32
[R].NDDDEEEAAR.[E]	1xiTRAQ8plex [N-Term]	2.09418e-05	0.000145435	1	1	6	A0A6B0RRX3	A0A6B0RRX3 [94-103]	0	1467.65	4.811	1.147	1.635	0.857	2.002	52.4	252	60.1	85.7	44.9	104.9		High	High	High	High	High	High	High	7.89e-05	6.269e-06	3.4
[R].FRHENIIGINDIIR.[A]	1xiTRAQ8plex [N-Term]	1.15641e-05	0.000145435	1	1	3	A0A6B0SCI7	A0A6B0SCI7 [44-57]	1	2014.15	0.823	1.136	1.027	1.52	1.188	89.6	73.8	101.8	92	136.2	106.5		High	High	High	High	High	High	High	7.89e-05	3.273e-06	4.17
[K].FQWDLNAWTK.[S]	1xiTRAQ8plex [K10]; 1xiTRAQ8plex [N-Term]	0.000225643	0.000145435	1	1	2	A0A6B0SAE9	A0A6B0SAE9 [304-313]	0	1917.05	0.69	0.902	0.729	1.113	0.947	111.5	77	100.6	81.3	124.1	105.6		High	High	High	High	High	High	High	7.89e-05	8.394e-05	2.74
[R].FQVLEQGLQK.[C]	1xiTRAQ8plex [K10]; 1xiTRAQ8plex [N-Term]	0.000113389	0.000145435	1	1	2	A0A6B0RWN1	A0A6B0RWN1 [39-48]	0	1798.07												No Quan Values	High	High	High	High	High	High	High	7.89e-05	3.944e-05	2.37
[K].NDFQNLQQVFLQAK.[K]	1xiTRAQ8plex [K14]; 1xiTRAQ8plex [N-Term]	2.94069e-06	0.000145435	1	1	1	A0A6B0QRR6	A0A6B0QRR6 [239-252]	0	2301.28	0.791	0.877	0.96	0.906	0.641	116	91.7	101.7	111.3	105	74.3		High	High	High	High	High	High	High	7.89e-05	7.389e-07	3.36
[R].NDGAAILAAVSNIAQK.[I]	1xiTRAQ8plex [K16]; 1xiTRAQ8plex [N-Term]	2.69011e-05	0.000145435	1	1	1	A0A6B0QRG8	A0A6B0QRG8 [440-455]	0	2164.25												No Quan Values	High	High	High	High	High	High	High	7.89e-05	8.215e-06	3.39
[K].FQTMSDQIIGR.[N]	1xiTRAQ8plex [N-Term]	0.000101515	0.000145435	1	1	1	A0A6B0REE6	A0A6B0REE6 [854-864]	0	1599.85												No Quan Values	High	High	High	High	High	High	High	7.89e-05	3.488e-05	3.06
[RK].NDGSLMFQQVPMVEIDGMK.[L]	1xiTRAQ8plex [K19]; 1xiTRAQ8plex [N-Term]	6.56481e-07	0.000145435	1	2	2	A0A6B0SCW2	A0A6B0SCW2 [46-64]	0	2747.4	0.364	0.412	0.5	0.925	0.53	160.8	58.5	66.2	80.5	148.8	85.3		High	High	High	High	High	High	High	7.89e-05	1.45e-07	4.3
[R].NDGVLLLQALTR.[S]	1xiTRAQ8plex [N-Term]	5.65854e-06	0.000145435	1	1	2	A0A6B0S1Z7	A0A6B0S1Z7 [155-166]	0	1616.96	1.304	1.029	0.683	0.701	1.439	97.5	127.1	100.3	66.6	68.3	140.2		High	High	High	High	High	High	High	7.89e-05	1.505e-06	3.31
[R].FRPMDNLSGGEK.[T]	1xiTRAQ8plex [K12]; 1xiTRAQ8plex [N-Term]	0.000246048	0.000145435	1	1	1	A0A6B0SCF3	A0A6B0SCF3 [1131-1142]	0	1959.06												No Quan Values	High	High	High	High	High	High	High	7.89e-05	9.229e-05	3.07
[R].NDLEEAFVHFMGK.[G]	1xiTRAQ8plex [K13]; 1xiTRAQ8plex [N-Term]	5.18076e-07	0.000145435	1	1	1	A0A6B0RP58	A0A6B0RP58 [113-125]	0	2145.13	0.644	0.994	0.563	0.971	1.276	110.1	70.9	109.5	62	106.9	140.5		High	High	High	High	High	High	High	7.89e-05	1.119e-07	4.47
[R].NANSFISPQQR.[W]	1xiTRAQ8plex [N-Term]	0.000240509	0.000145435	1	1	1	A0A6B0SMA8	A0A6B0SMA8 [39-49]	0	1565.83	1.165	1.878	0.787	0.711	0.813	94.4	110	177.3	74.3	67.1	76.8		High	High	High	High	High	High	High	7.89e-05	8.971e-05	2.96
[K].FSHPEIVQLVSELEAER.[N]	1xiTRAQ8plex [N-Term]	2.195e-06	0.000145435	1	1	1	A0A6B0QTI8	A0A6B0QTI8 [211-227]	0	2287.22	1.147	1.097	0.627	1.12	0.811	103.4	118.6	113.4	64.8	115.8	83.8		High	High	High	High	High	High	High	7.89e-05	5.377e-07	4.6
[K].MWDLNSNQAIQIAQHDAPVK.[T]	1xiTRAQ8plex [K20]; 1xiTRAQ8plex [N-Term]	1.09383e-07	0.000145435	1	2	2	L8J346	L8J346 [112-131]	0	2887.53	0.734	0.961	0.853	0.973	0.695	115.1	84.4	110.5	98.1	112	79.9		High	High	High	High	High	High	High	7.89e-05	2.062e-08	4.68
[R].FSSETWQNLGTLHR.[L]	1xiTRAQ8plex [N-Term]	7.2804e-05	0.000145435	1	1	3	L8IDY3	L8IDY3 [43-56]	0	1980.02	0.872	0.921	0.976	0.889	0.847	109	95	100.4	106.4	96.9	92.3		High	High	High	High	High	High	High	7.89e-05	2.435e-05	4.33
[R].NAAHALPATLGALER.[L]	1xiTRAQ8plex [N-Term]	0.00018119	0.000145435	1	1	2	A0A6B0S011	A0A6B0S011 [63-77]	0	1809.03	0.875	0.913	0.802	1.137	1.251	100.4	87.8	91.6	80.5	114.1	125.6		High	High	High	High	High	High	High	7.89e-05	6.585e-05	2.98
[R].FSPNSSNPIIVSCGWDK.[L]	1xCarbamidomethyl [C13]; 1xiTRAQ8plex [K17]; 1xiTRAQ8plex [N-Term]	4.30293e-06	0.000145435	1	1	2	A0A6B0R406	A0A6B0R406 [165-181]	0	2516.31	0.998	1.165	1.163	1.177	1.319	88	87.8	102.5	102.3	103.5	116		High	High	High	High	High	High	High	7.89e-05	1.118e-06	3.97
[K].FSPGAPGGPGSQPHQK.[L]	1xiTRAQ8plex [K16]; 1xiTRAQ8plex [N-Term]	3.79078e-05	0.000145435	1	1	2	A0A6B0RW33	A0A6B0RW33 [179-194]	0	2157.17	2.322	0.93	2.443	0.865	3.274	55.4	128.6	51.5	135.3	47.9	181.3		High	High	High	High	High	High	High	7.89e-05	1.191e-05	5.28
[R].FSPEEHPVLALPGAPAQFPVLEEHRPLQK.[Y]	1xiTRAQ8plex [K29]; 1xiTRAQ8plex [N-Term]	3.22321e-05	0.000145435	1	1	1	L8J376	L8J376 [185-213]	0	3842.12	0.732	0.929	0.559	1.389	0.709	112.8	82.6	104.8	63.1	156.7	80		High	High	High	High	High	High	High	7.89e-05	9.997e-06	5.02
[R].NAAQVLVGIPLETGQK.[Q]	1xiTRAQ8plex [K16]; 1xiTRAQ8plex [N-Term]	0.00021955	0.000145435	1	1	1	L8I0S4	L8I0S4 [122-137]	0	2246.33												No Quan Values	High	High	High	High	High	High	High	7.89e-05	8.131e-05	2.7
[K].NADPLLISLK.[D]	1xiTRAQ8plex [K10]; 1xiTRAQ8plex [N-Term]	8.79851e-05	0.000145435	1	1	4	A0A6B0R0K5	A0A6B0R0K5 [421-430]	0	1692.05	1.09	1.028	0.668	0.916	0.777	109.5	119.3	112.6	73.2	100.4	85.1		High	High	High	High	High	High	High	7.89e-05	2.983e-05	3.23
[K].NAEPLINLDVNNPDFK.[A]	1xiTRAQ8plex [K16]; 1xiTRAQ8plex [N-Term]	1.02023e-05	0.000145435	1	1	2	A0A6B0REA9	A0A6B0REA9 [118-133]	0	2421.32	0.916	1.244	0.857	1.254	0.94	96.6	88.5	120.2	82.8	121.2	90.8		High	High	High	High	High	High	High	7.89e-05	2.867e-06	4.08
[R].NAFMMLIHADQDR.[A]	1xiTRAQ8plex [N-Term]	6.22123e-05	0.000145435	1	1	1	L8J0F0	L8J0F0 [192-204]	0	1865.93	0.823	0.841	0.88	0.86	0.925	112.6	92.6	94.7	99.1	96.9	104.1		High	High	High	High	High	High	High	7.89e-05	2.052e-05	2.97
[K].FSGQLNNEGCFSQQVNTK.[I]	1xCarbamidomethyl [C10]; 1xiTRAQ8plex [K18]; 1xiTRAQ8plex [N-Term]	1.82301e-06	0.000145435	1	1	3	A0A6B0QSI0	A0A6B0QSI0 [290-307]	0	2666.35	0.774	1.061	2.044	1.168	1.024	84.9	65.7	90	173.4	99.2	86.9		High	High	High	High	High	High	High	7.89e-05	4.403e-07	4.98
[R].NALFCLDSAWK.[S]	1xCarbamidomethyl [C5]; 1xiTRAQ8plex [K11]; 1xiTRAQ8plex [N-Term]	1.08871e-05	0.000145435	1	1	4	A0A6B0QSI0	A0A6B0QSI0 [1101-1111]	0	1933.05	0.945	1.171	1.566	1.085	2.396	73.5	69.5	86.1	115.1	79.7	176.1		High	High	High	High	High	High	High	7.89e-05	3.07e-06	2.8
[R].FSMVIEDGIVK.[S]	1xiTRAQ8plex [K11]; 1xiTRAQ8plex [N-Term]	3.3605e-05	0.000145435	1	1	4	L8IR08	L8IR08 [186-196]	0	1846.06	0.633	1.099	1.041	0.795	0.636	115.3	73	126.7	120	91.6	73.3		High	High	High	High	High	High	High	7.89e-05	1.048e-05	2.8
[K].FSMPGFKGEGPEVDVNLPK.[TA]	2xiTRAQ8plex [K7; K19]; 1xiTRAQ8plex [N-Term]	6.07899e-05	0.000145435	1	1	1	A0A6B0RNX5	A0A6B0RNX5 [837-855]; [1214-1232]; [1342-1360]; [1470-1488]; [1598-1616]; [1726-1744]; [1854-1872]; [1982-2000]; [2110-2128]; [2366-2384]; [2494-2512]; [3074-3092]; [3606-3624]; [3734-3752]; [4070-4088]	1	2960.63												No Quan Values	High	High	High	High	High	High	High	7.89e-05	1.994e-05	2.06
[K].FSLVGIGGQDLNEGNR.[T]	1xiTRAQ8plex [N-Term]	7.03799e-06	0.000145435	1	1	5	A0A6B0R3G0	A0A6B0R3G0 [473-488]	0	1980.05	0.803	1.371	1.026	1.256	0.594	99.2	79.6	136	101.7	124.6	58.9		High	High	High	High	High	High	High	7.89e-05	1.916e-06	4.21
[R].NALVSHLDGTTPVCEDIGR.[S]	1xCarbamidomethyl [C14]; 1xiTRAQ8plex [N-Term]	1.46564e-06	0.000145435	1	1	2	A0A6B0R6A2	A0A6B0R6A2 [384-402]	0	2358.2	0.746	0.866	0.976	0.804	1.111	109	81.3	94.4	106.4	87.7	121.2		High	High	High	High	High	High	High	7.89e-05	3.472e-07	4.41
[R].NALWHTGNTPDQVR.[L]	1xiTRAQ8plex [N-Term]	1.99001e-05	0.000145435	1	1	1	A0A6B0S1W0	A0A6B0S1W0 [796-809]	0	1912.99	1.203	0.882	1.209	0.842	1.11	96.1	115.6	84.7	116.2	80.9	106.6		High	High	High	High	High	High	High	7.89e-05	5.918e-06	3.57
[K].FSLFTAVHK.[H]	1xiTRAQ8plex [K9]; 1xiTRAQ8plex [N-Term]	3.91573e-05	0.000145435	1	1	2	A0A6B0RP84	A0A6B0RP84 [70-78]	0	1657.99	0.875	1.236	0.89	1.006	0.514	108.7	95.1	134.3	96.8	109.3	55.8		High	High	High	High	High	High	High	7.89e-05	1.239e-05	3.15
[R].NALWHTGNTSGQVR.[T]	1xiTRAQ8plex [N-Term]	0.000230846	0.000145435	1	1	4	A0A6B0REP1	A0A6B0REP1 [1078-1091]	0	1844.97	0.722	0.967	1.23	0.808	0.893	106.8	77.1	103.2	131.3	86.2	95.4		High	High	High	High	High	High	High	7.89e-05	8.611e-05	2.96
[K].FSIEDLQAQPR.[Q]	1xiTRAQ8plex [N-Term]	5.14608e-05	0.000145435	1	1	2	A0A6B0SDX2	A0A6B0SDX2 [73-83]	0	1607.87	0.962	1.074	0.844	1.174	1.234	95.4	91.8	102.5	80.6	112	117.7		High	High	High	High	High	High	High	7.89e-05	1.664e-05	2.77
[K].FSLDTVINPDDR.[Q]	1xiTRAQ8plex [N-Term]	0.000207843	0.000145435	1	1	1	A0A6B0RW60	A0A6B0RW60 [85-96]	0	1695.89	0.487	1.387	0.588	0.835	0.483	125.5	61.2	174.1	73.8	104.8	60.6		High	High	High	High	High	High	High	7.89e-05	7.639e-05	2.34
[K].NANPEWNQVINLQIK.[F]	1xiTRAQ8plex [K15]; 1xiTRAQ8plex [N-Term]	3.1348e-05	0.000145435	1	1	1	A0A6B0RRU7	A0A6B0RRU7 [400-414]	0	2389.34	1.045	1.109	1.283	1.367	1.108	86.8	90.7	96.2	111.4	118.7	96.2		High	High	High	High	High	High	High	7.89e-05	9.684e-06	3.35
[R].NALGPGLSPELGPLPALR.[V]	1xiTRAQ8plex [N-Term]	3.23818e-05	0.000145435	1	1	1	A0A6B0QZV0	A0A6B0QZV0 [86-103]	0	2076.21	1.134	1.096	0.528	0.964	1.049	103.9	117.9	114	54.9	100.2	109.1		High	High	High	High	High	High	High	7.89e-05	1.007e-05	3.17
[K].MVYWTDISQPSIGR.[A]	1xiTRAQ8plex [Y3]; 1xiTRAQ8plex [N-Term]	1.65299e-05	0.000145435	1	1	1	A0A6B0RR70	A0A6B0RR70 [1085-1098]	0	2261.22	1.347	1.74	0.76	0.716	0.57	97.8	131.8	170.2	74.4	70.1	55.8		High	High	High	High	High	High	High	7.89e-05	4.838e-06	4.28
[K].NDLNPMFLDQVAK.[F]	1xiTRAQ8plex [K13]; 1xiTRAQ8plex [N-Term]	0.000283269	0.000145435	1	1	1	A0A6B0RLB9	A0A6B0RLB9 [437-449]	0	2113.16	0.939	1.067	0.856	1.125	1.024	99.8	93.7	106.5	85.4	112.3	102.2		High	High	High	High	High	High	High	7.89e-05	0.0001074	3.27
[R].FQMPDQGMTSADDFFQGTK.[A]	1xiTRAQ8plex [K19]; 1xiTRAQ8plex [N-Term]	8.67269e-06	0.000145435	1	1	3	A0A6B0RU29	A0A6B0RU29 [181-199]	0	2759.33	0.811	1.038	1.041	1.069	2.693	78.4	63.6	81.4	81.6	83.8	211.2		High	High	High	High	High	High	High	7.89e-05	2.393e-06	3.17
[K].NFCVCHLATGDMLR.[A]	2xCarbamidomethyl [C3; C5]; 1xiTRAQ8plex [N-Term]	4.1014e-05	0.000145435	1	1	1	A0A6B0QQS5	A0A6B0QQS5 [40-53]	0	1997.97												No Quan Values	High	High	High	High	High	High	High	7.89e-05	1.298e-05	3.18
[R].NFDDAIAEGVTFIK.[F]	1xiTRAQ8plex [K14]; 1xiTRAQ8plex [N-Term]	4.32145e-09	0.000145435	1	1	3	A0A6B0RRM4	A0A6B0RRM4 [322-335]	0	2148.18	0.793	0.962	1.165	0.871	1.568	94.3	74.8	90.8	109.9	82.2	148		High	High	High	High	High	High	High	7.89e-05	6.169e-10	5.17
[K].NFDVGHVPIR.[L]	1xiTRAQ8plex [N-Term]	0.000129587	0.000145435	1	1	1	A0A6B0R862	A0A6B0R862 [344-353]	0	1457.82	0.652	0.932	0.968	1.037	1.435	99.6	64.9	92.8	96.4	103.3	142.9		High	High	High	High	High	High	High	7.89e-05	4.556e-05	3.74
[R].NFGSYVTHETK.[H]	2xiTRAQ8plex [Y5; K11]; 1xiTRAQ8plex [N-Term]	2.09418e-05	0.000145435	1	2	2	L8IMJ3	L8IMJ3 [61-71]	0	2195.22	0.93	0.821	0.774	0.71	0.853	117.9	109.7	96.8	91.2	83.8	100.6		High	High	High	High	High	High	High	7.89e-05	6.252e-06	3.32
[K].NFLDLISSSGR.[R]	1xiTRAQ8plex [N-Term]	0.000133214	0.000145435	1	1	1	A0A6B0RNT1	A0A6B0RNT1 [575-585]	0	1512.83	0.898	1.042	0.99	0.968	1.233	97.9	87.9	102	96.8	94.7	120.7		High	High	High	High	High	High	High	7.89e-05	4.705e-05	2.86
[R].FPLGGDDEVMSSTLQQFSK.[V]	1xiTRAQ8plex [K19]; 1xiTRAQ8plex [N-Term]	4.39648e-05	0.000145435	1	1	1	A0A6B0R5M1	A0A6B0R5M1 [125-143]	0	2694.39	0.65	1.404	0.681	1.919	0.812	92.8	60.3	130.3	63.2	178.1	75.4		High	High	High	High	High	High	High	7.89e-05	1.406e-05	4.46
[K].NFLEANLEWMQK.[E]	1xiTRAQ8plex [K12]; 1xiTRAQ8plex [N-Term]	3.37986e-07	0.000145435	1	1	2	A0A6B0QW39	A0A6B0QW39 [105-116]	0	2131.15	0.586	1.196	0.644	1.324	0.816	107.8	63.2	129	69.4	142.7	88		High	High	High	High	High	High	High	7.89e-05	7.047e-08	4.39
[R].NFILDQTNVSAAAQR.[R]	1xiTRAQ8plex [N-Term]	2.88633e-07	0.000145435	1	1	2	A0A6B0R287	A0A6B0R287 [350-364]	0	1952.05	1.046	1.306	1.591	0.886	1.92	77.4	81	101.2	123.2	68.6	148.7		High	High	High	High	High	High	High	7.89e-05	5.923e-08	3.14
[K].NFINNPLAQADWAAK.[K]	1xiTRAQ8plex [K15]; 1xiTRAQ8plex [N-Term]	3.65742e-07	0.000145435	1	1	3	A0A6B0QR73	A0A6B0QR73 [15-29]	0	2281.25	1.622	1.49	1.376	0.866	1.598	75.5	122.4	112.4	103.8	65.4	120.6		High	High	High	High	High	High	High	7.89e-05	7.687e-08	4.48
[K].NFINNPVAQADWAAK.[K]	1xiTRAQ8plex [K15]; 1xiTRAQ8plex [N-Term]	1.37303e-08	0.000145435	1	1	6	A0A6B0RRP8	A0A6B0RRP8 [244-258]	0	2267.24	2.673	1.108	1.304	0.875	0.901	76.3	204.1	84.6	99.5	66.8	68.7		High	High	High	High	High	High	High	7.89e-05	2.171e-09	4.92
[K].NFASVQGVSLESGSFPSYSSYR.[L]	2xiTRAQ8plex [Y18; Y21]; 1xiTRAQ8plex [N-Term]	0.000104362	0.000145435	1	1	1	A0A6B0QQX7	A0A6B0QQX7 [2747-2768]	0	3281.72	1.716	0.967	1.885	0.97	1.365	75.9	130.3	73.4	143.1	73.6	103.7		High	High	High	High	High	High	High	7.89e-05	3.609e-05	3.95
[K].FPGIPFPLDAAVECHR.[G]	1xCarbamidomethyl [C14]; 1xiTRAQ8plex [N-Term]	1.36055e-07	0.000145435	1	1	17	L8HVY9	L8HVY9 [137-152]	0	2130.11	0.539	0.78	1.796	0.763	0.664	108.3	58.3	84.5	194.5	82.6	71.8		High	High	High	High	High	High	High	7.89e-05	2.616e-08	4.41
[R].NFVDSPIIVDIAK.[D]	1xiTRAQ8plex [K13]; 1xiTRAQ8plex [N-Term]	7.79512e-07	0.000145435	1	1	2	A0A6B0S6V1	A0A6B0S6V1 [990-1002]	0	2039.2	0.67	0.999	0.816	1.083	0.897	109.8	73.6	109.7	89.6	118.9	98.5		High	High	High	High	High	High	High	7.89e-05	1.749e-07	3.84
[K].NFVINVVNR.[L]	1xiTRAQ8plex [N-Term]	0.000179537	0.000145435	1	1	21	A0A6B0QXH3	A0A6B0QXH3 [768-776]	0	1378.81	0.792	1.047	1.606	1.137	1.215	88.3	69.9	92.4	141.8	100.3	107.2		High	High	High	High	High	High	High	7.89e-05	6.531e-05	2.6
[R].FPAEDEFPDLSGHNNHMAK.[V]	1xiTRAQ8plex [K19]; 1xiTRAQ8plex [N-Term]	1.06869e-05	0.000145435	1	1	3	A0A6B0RB37	A0A6B0RB37 [14-32]	0	2764.36	0.746	0.502	0.425	0.865	0.337	154.9	115.5	77.7	65.8	134	52.2		High	High	High	High	High	High	High	7.89e-05	3.017e-06	2.56
[K].NFVVVMVTKPK.[A]	2xiTRAQ8plex [K9; K11]; 1xiTRAQ8plex [N-Term]	5.87262e-06	0.000145435	1	2	3	A0A6B0RE20	A0A6B0RE20 [119-129]	0	2174.35	1.034	1.046	0.658	0.948	0.843	108.5	112.2	113.5	71.4	102.8	91.5		High	High	High	High	High	High	High	7.89e-05	1.568e-06	2.68
[R].NGAIHIFQEIIKPAEK.[S]	2xiTRAQ8plex [K12; K16]; 1xiTRAQ8plex [N-Term]	6.62605e-07	0.000145435	1	1	5	A0A6B0RA59	A0A6B0RA59 [482-497]	0	2720.62	0.57	1.314	3.219	1.197	1.304	69.7	39.8	91.6	224.4	83.5	91		High	High	High	High	High	High	High	7.89e-05	1.466e-07	3.8
[K].FNVWDTAGQEK.[F]	1xiTRAQ8plex [K11]; 1xiTRAQ8plex [N-Term]	5.42702e-06	0.000145435	1	1	5	A0A6B0RV47	A0A6B0RV47 [95-105]	0	1903.02	0.769	1.015	0.734	0.787	0.764	118.4	91	120.1	86.8	93.2	90.4		High	High	High	High	High	High	High	7.89e-05	1.442e-06	3.6
[K].NHEAFLASLTKPR.[G]	1xiTRAQ8plex [K11]; 1xiTRAQ8plex [N-Term]	1.53486e-08	0.000145435	1	1	2	A0A6B0RVV0	A0A6B0RVV0 [2644-2656]	0	2092.21	0.638	1.223	0.81	0.983	0.598	114.2	72.9	139.8	92.6	112.3	68.3		High	High	High	High	High	High	High	7.89e-05	2.442e-09	4.5
[R].FNTFIHEDLWNIR.[S]	1xiTRAQ8plex [N-Term]	1.32298e-05	0.000145435	2	2	1	A0A6B0SDP5; A0A6B0SBG9	A0A6B0SDP5 [70-82]; A0A6B0SBG9 [70-82]	0	2009.05	1.263	0.796	0.623	0.986	0.959	106.6	134.7	84.8	66.4	105.1	102.3	Shared	High	High	High	High	High	High	High	7.89e-05	3.801e-06	2.53
[R].NHEGLLLMDTTFR.[D]	1xiTRAQ8plex [N-Term]	8.47375e-06	0.000145435	1	1	1	A0A6B0RL89	A0A6B0RL89 [656-668]	0	1850.97												No Quan Values	High	High	High	High	High	High	High	7.89e-05	2.333e-06	4.61
[K].NHFTVALNEK.[F]	1xiTRAQ8plex [K10]; 1xiTRAQ8plex [N-Term]	1.41833e-05	0.000145435	1	1	10	A0A6B0RSI7	A0A6B0RSI7 [226-235]	0	1781.02	0.662	1.121	0.698	0.899	0.512	122.7	81.2	137.5	85.6	110.3	62.7		High	High	High	High	High	High	High	7.89e-05	4.095e-06	4.21
[K].NFPNAIEHTLQWAR.[D]	1xiTRAQ8plex [N-Term]	7.13698e-07	0.000145435	1	1	2	A0A6B0SC06	A0A6B0SC06 [636-649]	0	2001.06	1.107	1.15	0.884	1.181	1.081	93.7	103.7	107.7	82.9	110.6	101.3		High	High	High	High	High	High	High	7.89e-05	1.591e-07	4.82
[R].FQMPDQGMTSADDFFQGTK.[A]	1xOxidation [M]; 1xiTRAQ8plex [K19]; 1xiTRAQ8plex [N-Term]	2.85723e-05	0.000145435	1	1	3	A0A6B0RU29	A0A6B0RU29 [181-199]	0	2775.32	0.701	0.681	0.81	0.801	1.419	110.9	77.8	75.5	89.8	88.8	157.3		High	High	High	High	High	High	High	7.89e-05	8.773e-06	5.37
[K].NEVLMVNIGSLSTGGR.[V]	1xiTRAQ8plex [N-Term]	0.000113913	0.000145435	1	3	2	A0A6B0SAD1	A0A6B0SAD1 [401-416]	0	1951.06	1.245	0.756	0.605	0.739	0.609	121.1	150.8	91.5	73.3	89.6	73.7		High	High	High	High	High	High	High	7.89e-05	3.96e-05	2.94
[K].NETLGGTCLNVGCIPSK.[A]	2xCarbamidomethyl [C8; C13]; 1xiTRAQ8plex [K17]; 1xiTRAQ8plex [N-Term]	3.19347e-05	0.000145435	1	1	1	A0A6B0RD20	A0A6B0RD20 [73-89]	0	2428.28												No Quan Values	Not Found	Not Found	Not Found	Not Found	Not Found	Not Found	High	7.89e-05	9.928e-06	2.33
[R].NDLSPTTVMSEGAQNIVAAMK.[A]	1xiTRAQ8plex [K21]; 1xiTRAQ8plex [N-Term]	8.671e-09	0.000145435	1	1	7	A0A6B0S2M8	A0A6B0S2M8 [153-173]	0	2785.47	0.823	0.887	0.699	1.291	0.714	110.8	91.2	98.3	77.4	143.1	79.1		High	High	High	High	High	High	High	7.89e-05	1.312e-09	4.03
[R].NDIVNMLVGNK.[I]	1xiTRAQ8plex [K11]; 1xiTRAQ8plex [N-Term]	0.000246048	0.000145435	1	2	1	A0A6B0RZQ6	A0A6B0RZQ6 [153-163]	0	1825.05	0.829	1.006	0.881	1.096	0.851	106	87.8	106.6	93.3	116.2	90.2		High	High	High	High	High	High	High	7.89e-05	9.229e-05	3.13
[R].NDPLLMGIPTSENPFK.[D]	1xiTRAQ8plex [K16]; 1xiTRAQ8plex [N-Term]	9.08468e-06	0.000145435	1	1	4	L8IJ59	L8IJ59 [49-64]	0	2381.3	1.228	0.903	1.101	1.159	0.976	94.2	115.7	85.1	103.7	109.3	92		High	High	High	High	High	High	High	7.89e-05	2.524e-06	4.2
[R].FQIQDIVVQTQEGR.[E]	1xiTRAQ8plex [N-Term]	7.17019e-07	0.000145435	1	1	1	A0A6B0S3C0	A0A6B0S3C0 [82-95]	0	1965.07	0.744	1.576	0.534	0.765	0.618	114.6	85.2	180.5	61.2	87.6	70.9		High	High	High	High	High	High	High	7.89e-05	1.596e-07	4.31
[K].FQLQDIMMDFK.[G]	1xiTRAQ8plex [K11]; 1xiTRAQ8plex [N-Term]	0.000209751	0.000145435	1	1	1	A0A6B0S2M9	A0A6B0S2M9 [114-124]	0	2024.08												No Quan Values	High	High	High	High	High	High	High	7.89e-05	7.714e-05	2.9
[R].NDPLLMGIPTSENPFKDK.[K]	2xiTRAQ8plex [K16; K18]; 1xiTRAQ8plex [N-Term]	3.07722e-05	0.000145435	1	1	3	L8IJ59	L8IJ59 [49-66]	1	2928.63	0.855	0.792	0.798	0.84	0.664	121.2	103.7	96	96.8	101.8	80.5		High	High	High	High	High	High	High	7.89e-05	9.498e-06	3.77
[R].NDPLLMGIPTSENPFKDKK.[T]	3xiTRAQ8plex [K16; K18; K19]; 1xiTRAQ8plex [N-Term]	0.000262225	0.000145435	1	1	1	L8IJ59	L8IJ59 [49-67]	2	3360.93	1.59	0.923	0.886	0.89	1.014	95.2	151.4	87.8	84.4	84.8	96.5		High	High	High	High	High	High	High	7.89e-05	9.909e-05	3.66
[R].FQLLEGPPETMGR.[G]	1xiTRAQ8plex [N-Term]	4.08873e-06	0.000145435	1	1	3	A0A6B0S8R0	A0A6B0S8R0 [56-68]	0	1778.94	1.008	0.937	0.898	0.929	0.717	109.3	110.2	102.4	98.1	101.5	78.3		High	High	High	High	High	High	High	7.89e-05	1.061e-06	3.98
[K].NDPQLSLISAMIK.[N]	1xiTRAQ8plex [K13]; 1xiTRAQ8plex [N-Term]	9.04561e-05	0.000145435	1	1	1	A0A6B0RWJ8	A0A6B0RWJ8 [124-136]	0	2038.18	0.903	1.069	0.891	1.054	1.482	93.8	84.7	100.2	83.6	98.8	139		High	High	High	High	High	High	High	7.89e-05	3.085e-05	3.69
[K].NDSQVLIELHK.[S]	1xiTRAQ8plex [K11]; 1xiTRAQ8plex [N-Term]	3.34862e-07	0.000145435	1	1	1	A0A6B0R8Y7	A0A6B0R8Y7 [263-273]	0	1904.11	0.865	1.156	0.954	1.213	0.717	101.6	87.9	117.4	96.9	123.3	72.8		High	High	High	High	High	High	High	7.89e-05	6.992e-08	3.03
[R].FPVGAALLTGDGR.[I]	1xiTRAQ8plex [N-Term]	0.000140771	0.000145435	1	1	2	L8I1I7	L8I1I7 [36-48]	0	1577.9	0.574	1.125	2.771	1.19	1.189	76.4	43.9	86	211.8	91	90.9		High	High	High	High	High	High	High	7.89e-05	4.99e-05	2.47
[R].NDSVIVDTFHGLFK.[S]	1xiTRAQ8plex [K14]; 1xiTRAQ8plex [N-Term]	2.02727e-05	0.000145435	1	2	1	A0A6B0QZL2	A0A6B0QZL2 [443-456]	0	2200.22	0.924	1.379	0.866	1.531	0.881	91.2	84.3	125.7	78.9	139.6	80.4		High	High	High	High	High	High	High	7.89e-05	6.034e-06	2.94
[R].FQFPSHVTDVSEEAR.[D]	1xiTRAQ8plex [N-Term]	0.00024493	0.000145435	1	1	2	A0A6B0RB47	A0A6B0RB47 [296-310]	0	2053.03	0.864	0.901	1.072	0.92	0.838	107.2	92.6	96.6	114.9	98.7	89.9		High	High	High	High	High	High	High	7.89e-05	9.17e-05	3.35
[R].NECFLSHKDDSPDLPK.[L]	1xCarbamidomethyl [C3]; 2xiTRAQ8plex [K8; K16]; 1xiTRAQ8plex [N-Term]	5.96752e-05	0.000145435	1	1	1	A0A6B0S215	A0A6B0S215 [123-138]	1	2814.49	0.653	0.747	1.125	0.981	0.532	119.1	77.8	88.9	134	116.8	63.4		High	High	High	High	High	High	High	7.89e-05	1.96e-05	4.05
[R].NEFMTVLVNLQR.[I]	1xiTRAQ8plex [N-Term]	0.000281987	0.000145435	1	1	1	A0A6B0RN26	A0A6B0RN26 [428-439]	0	1767.97	1.275	0.927	0.759	0.676	1.101	104.6	133.3	96.9	79.4	70.7	115.1		High	High	High	High	High	High	High	7.89e-05	0.000107	2.13
[R].FQDGVLEPDFPR.[N]	1xiTRAQ8plex [N-Term]	0.000112868	0.000145435	1	1	3	L8HY22	L8HY22 [226-237]	0	1723.9	0.669	0.866	2.26	1.019	0.624	93.2	62.4	80.7	210.6	95	58.1		High	High	High	High	High	High	High	7.89e-05	3.931e-05	3.48
[K].FQDGDLTLYQSNAILR.[H]	1xiTRAQ8plex [Y9]; 1xiTRAQ8plex [N-Term]	0.000108783	0.000145435	1	2	1	A0A6B0RKE3	A0A6B0RKE3 [85-100]	0	2462.35	0.98	0.749	0.747	1.163	0.763	111.1	108.8	83.2	83	129.2	84.7		High	High	High	High	High	High	High	7.89e-05	3.768e-05	2.75
[RK].NELHNLLDKPQLQGIPVLVLGNK.[R]	2xiTRAQ8plex [K9; K23]; 1xiTRAQ8plex [N-Term]	1.46546e-07	0.000145435	1	2	1	A0A6B0RMY6	A0A6B0RMY6 [155-177]	0	3465.07	0.933	1.03	0.798	0.904	0.73	111.2	103.8	114.5	88.8	100.5	81.1		High	High	High	High	High	High	High	7.89e-05	2.839e-08	5.04
[K].NEIIILANTINTELK.[D]	1xiTRAQ8plex [K15]; 1xiTRAQ8plex [N-Term]	7.27041e-06	0.000145435	1	3	1	A0A6B0RMN8	A0A6B0RMN8 [209-223]	0	2307.37	0.904	1.601	0.696	1.592	0.834	90.5	81.8	145	63	144.2	75.5		High	High	High	High	High	High	High	7.89e-05	1.982e-06	4.07
[K].FQAFDWGSSAK.[N]	1xiTRAQ8plex [K11]; 1xiTRAQ8plex [N-Term]	0.000133214	0.000145435	1	1	2	A0A6B0QRK5	A0A6B0QRK5 [296-306]	0	1851.98	0.707	0.778	0.887	0.782	0.639	125.2	88.5	97.4	111	97.9	80		High	High	High	High	High	High	High	7.89e-05	4.696e-05	3.83
[R].FPVVAMGVLK.[W]	1xiTRAQ8plex [K10]; 1xiTRAQ8plex [N-Term]	0.000165318	0.000145435	1	1	1	A0A6B0R720	A0A6B0R720 [419-428]	0	1669.03	1.092	1.106	1.111	1.236	1.096	90.3	98.6	99.9	100.4	111.7	99		High	High	High	High	High	High	High	7.89e-05	5.967e-05	2.53
[R].NENTFLDLTVQQIEHLNK.[T]	1xiTRAQ8plex [K18]; 1xiTRAQ8plex [N-Term]	3.99226e-11	0.000145435	1	1	2	A0A6B0RUP4	A0A6B0RUP4 [451-468]	0	2764.51	1.108	1.066	1.095	1.107	1.812	83.5	92.5	89	91.4	92.4	151.3		High	High	High	High	High	High	High	7.89e-05	3.786e-12	6.32
[R].NEALAALLR.[DE]	1xiTRAQ8plex [N-Term]	0.00018795	0.000145435	2	2	5	A0A6B0S949; A0A6B0R3G0	A0A6B0S949 [248-256]; A0A6B0R3G0 [245-253]	0	1274.77	0.593	1.37	0.774	1.432	0.513	105.6	62.6	144.7	81.7	151.3	54.2	Shared	High	High	High	High	High	High	High	7.89e-05	6.857e-05	2.88
[K].MMVNQMLLQQISK.[L]	1xiTRAQ8plex [K13]; 1xiTRAQ8plex [N-Term]	3.4713e-05	0.000145435	1	1	2	L8IHL8	L8IHL8 [145-157]	0	2172.22	0.33	0.637	0.35	0.723	0.283	180.6	59.5	115	63.3	130.5	51.1		High	High	High	High	High	High	High	7.89e-05	1.084e-05	2.31
[K].MVVPGLDGAQAPQEAPQQGLPR.[L]	1xiTRAQ8plex [N-Term]	1.35403e-05	0.000145435	1	1	1	A0A6B0RAE5	A0A6B0RAE5 [1163-1184]	0	2563.36												No Quan Values	High	High	High	High	High	High	High	7.89e-05	3.887e-06	4.69
[K].MVVESAYEVIK.[L]	2xiTRAQ8plex [Y7; K11]; 1xiTRAQ8plex [N-Term]	0.000103405	0.000145435	1	2	1	A0A6B0QWI4	A0A6B0QWI4 [241-251]	0	2180.28	0.924	0.886	0.872	0.935	0.818	110.4	102	97.8	96.3	103.2	90.3		High	High	High	High	High	High	High	7.89e-05	3.57e-05	1.54
[K].MPILGLGTWK.[S]	1xiTRAQ8plex [K10]; 1xiTRAQ8plex [N-Term]	3.14937e-05	0.000145435	3	4	31	A0A6B0RYV7; A0A6B0RDK0; A0A6B0RYA1	A0A6B0RYV7 [13-22]; A0A6B0RDK0 [45-54]; A0A6B0RYA1 [13-22]	0	1724.04	0.511	1.098	0.395	1.029	0.323	137.7	70.4	151.3	54.4	141.8	44.4	Shared	High	High	High	High	High	High	High	7.89e-05	9.778e-06	3.29
[K].MPILGLGTWK.[S]	1xOxidation [M1]; 1xiTRAQ8plex [K10]; 1xiTRAQ8plex [N-Term]	2.12352e-05	0.000145435	3	4	25	A0A6B0RYV7; A0A6B0RDK0; A0A6B0RYA1	A0A6B0RYV7 [13-22]; A0A6B0RDK0 [45-54]; A0A6B0RYA1 [13-22]	0	1740.03	0.602	1.055	0.524	1.068	0.464	127.3	76.7	134.3	66.6	136	59.1	Shared	High	High	High	High	High	High	High	7.89e-05	6.36e-06	3.31
[K].MQAVQEATR.[L]	1xiTRAQ8plex [N-Term]	0.000262225	0.000145435	1	1	2	A0A6B0S076	A0A6B0S076 [1829-1837]	0	1337.71	1.491	1.319	0.99	1.05	2.228	74.3	110.8	98	73.6	78	165.5		High	High	High	High	High	High	High	7.89e-05	9.911e-05	1.8
[R].MQEAMTQEVSDVFSDTTTPIK.[L]	1xiTRAQ8plex [K21]; 1xiTRAQ8plex [N-Term]	1.18329e-09	0.000145435	1	1	2	A0A6B0QQR4	A0A6B0QQR4 [588-608]	0	2966.49	4.566	1.068	0.678	0.784	0.923	66.5	303.7	71.1	45.1	52.2	61.4		High	High	High	High	High	High	High	7.89e-05	1.508e-10	5.41
[R].MQEAMTQEVSDVFSDTTTPIK.[L]	1xOxidation [M]; 1xiTRAQ8plex [K21]; 1xiTRAQ8plex [N-Term]	8.671e-09	0.000145435	1	1	2	A0A6B0QQR4	A0A6B0QQR4 [588-608]	0	2982.49	2.284	0.867	0.729	1.023	0.743	90.3	206.2	78.3	65.8	92.4	67.1		High	High	High	High	High	High	High	7.89e-05	1.314e-09	4.5
[K].MQEDLVTLAK.[T]	1xiTRAQ8plex [K10]; 1xiTRAQ8plex [N-Term]	0.000274411	0.000145435	1	1	2	A0A6B0R6S4	A0A6B0R6S4 [59-68]	0	1756.01	0.787	0.674	0.563	0.701	0.638	137.5	108.2	92.7	77.5	96.4	87.8		High	High	High	High	High	High	High	7.89e-05	0.0001038	2.23
[K].FWEAEFHK.[D]	1xiTRAQ8plex [K8]; 1xiTRAQ8plex [N-Term]	2.34075e-05	0.000145435	1	1	1	A0A6B0RN97	A0A6B0RN97 [469-476]	0	1701.92	1.004	1.284	0.804	1.091	1.083	95.8	96.2	123	76.9	104.5	103.7		High	High	High	High	High	High	High	7.89e-05	7.07e-06	3.76
[K].MQELLMAHDFTK.[F]	1xiTRAQ8plex [K12]; 1xiTRAQ8plex [N-Term]	1.37981e-06	0.000145435	1	1	5	A0A6B0RUV7	A0A6B0RUV7 [359-370]	0	2072.11	2.111	0.803	0.496	0.708	0.793	101.5	214.3	81.5	50.4	71.9	80.5		High	High	High	High	High	High	High	7.89e-05	3.257e-07	5.73
[K].MQELLMAHDFTK.[F]	1xOxidation [M]; 1xiTRAQ8plex [K12]; 1xiTRAQ8plex [N-Term]	0.000138206	0.000145435	1	1	2	A0A6B0RUV7	A0A6B0RUV7 [359-370]	0	2088.11	1.016	0.967	0.504	1.362	0.804	106.1	107.8	102.6	53.5	144.6	85.3		High	High	High	High	High	High	High	7.89e-05	4.891e-05	4.09
[R].FVVLEMGGK.[E]	1xiTRAQ8plex [K9]; 1xiTRAQ8plex [N-Term]	0.000261036	0.000145435	1	1	2	A0A6B0S1C5	A0A6B0S1C5 [49-57]	0	1587.94	0.903	1.139	1.587	0.873	1.305	88.1	79.6	100.4	139.9	76.9	115.1		High	High	High	High	High	High	High	7.89e-05	9.849e-05	2.95
[R].GAAGALLVYDITR.[R]	1xiTRAQ8plex [Y9]; 1xiTRAQ8plex [N-Term]	6.35489e-07	0.000145435	2	2	1	A0A6B0SDL6; A0A6B0RZK0	A0A6B0SDL6 [78-90]; A0A6B0RZK0 [176-188]	0	1928.14	1.001	1.204	0.972	1.16	1.306	90.3	90.4	108.7	87.8	104.8	118	Shared	High	High	High	High	High	High	High	7.89e-05	1.398e-07	3.44
[R].MQHNLEQQIQAR.[N]	1xiTRAQ8plex [N-Term]	1.24007e-06	0.000145435	1	1	4	A0A6B0QSP7	A0A6B0QSP7 [3008-3019]	0	1799.95	1.182	1.211	1.502	1.175	1.805	76.2	90.1	92.3	114.4	89.5	137.5		High	High	High	High	High	High	High	7.89e-05	2.898e-07	2.92
[K].MQHNVLVAEVTQQLK.[A]	1xiTRAQ8plex [K15]; 1xiTRAQ8plex [N-Term]	6.03851e-07	0.000145435	1	1	2	A0A6B0QNZ9	A0A6B0QNZ9 [953-967]	0	2346.34	0.982	1.079	0.783	0.888	0.783	108.8	106.8	117.4	85.2	96.6	85.2		High	High	High	High	High	High	High	7.89e-05	1.322e-07	4.72
[K].FVSISDLLVPK.[D]	1xiTRAQ8plex [K11]; 1xiTRAQ8plex [N-Term]	1.93539e-05	0.000145435	1	1	11	A0A6B0RUE7	A0A6B0RUE7 [380-390]	0	1826.12	0.723	0.995	0.631	1.029	0.729	117.5	85	116.9	74.2	120.9	85.6		High	High	High	High	High	High	High	7.89e-05	5.731e-06	2.85
[K].MQPDQQVVINCAIVR.[G]	1xCarbamidomethyl [C11]; 1xiTRAQ8plex [N-Term]	0.000136941	0.000145435	1	1	1	A0A6B0S6A5	A0A6B0S6A5 [357-371]	0	2075.1	1.137	1.275	1.217	1.351	1.189	83.7	95.1	106.7	101.9	113.1	99.5		High	High	High	High	High	High	High	7.89e-05	4.836e-05	2.78
[K].FVSAIGGMHPNK.[E]	1xiTRAQ8plex [K12]; 1xiTRAQ8plex [N-Term]	3.1348e-05	0.000145435	1	1	1	A0A6B0R0E9	A0A6B0R0E9 [349-360]	0	1866.05	0.677	0.881	0.976	0.862	1.008	111	75.2	97.8	108.4	95.7	111.9		High	High	High	High	High	High	High	7.89e-05	9.683e-06	2.67
[R].MQQQLDEYQELLDIK.[L]	2xiTRAQ8plex [Y8; K15]; 1xiTRAQ8plex [N-Term]	9.47283e-05	0.000145435	1	1	1	A0A6B0S1Q2	A0A6B0S1Q2 [352-366]	0	2806.54	1.355	1.987	0.604	1.541	2.101	69.9	94.6	138.8	42.2	107.6	146.8		High	High	High	High	High	High	High	7.89e-05	3.241e-05	4.29
[R].FVPQEMGVHTVSVK.[Y]	1xiTRAQ8plex [K14]; 1xiTRAQ8plex [N-Term]	6.18025e-06	0.000145435	1	1	5	A0A6B0R2E9	A0A6B0R2E9 [2188-2201]	0	2166.22	0.775	1.467	0.678	1.304	0.775	100	77.5	146.8	67.8	130.4	77.5		High	High	High	High	High	High	High	7.89e-05	1.661e-06	4.24
[R].FVPQEMGPHTVTVK.[Y]	1xiTRAQ8plex [K14]; 1xiTRAQ8plex [N-Term]	7.62476e-05	0.000145435	1	1	3	A0A6B0QUF4	A0A6B0QUF4 [2265-2278]	0	2178.22	2.18	1.089	1.528	1.063	1.201	74.4	162.3	81	113.7	79.1	89.4		High	High	High	High	High	High	High	7.89e-05	2.561e-05	3.72
[R].FVPAEMGMHTVSVK.[Y]	1xiTRAQ8plex [K14]; 1xiTRAQ8plex [N-Term]	1.51386e-07	0.000145435	1	1	6	A0A6B0S9L1	A0A6B0S9L1 [2165-2178]	0	2141.17	4.454	1.217	0.841	1.48	0.944	60.4	269	73.5	50.8	89.4	57		High	High	High	High	High	High	High	7.89e-05	2.937e-08	4.24
[K].MREEVITLIR.[S]	1xiTRAQ8plex [N-Term]	1.03934e-05	0.000145435	1	1	3	A0A6B0QY40	A0A6B0QY40 [876-885]	1	1563.92	1.276	1.309	1.016	0.841	1.171	90.7	115.7	118.7	92.2	76.3	106.3		High	High	High	High	High	High	High	7.89e-05	2.926e-06	4
[K].FVMVVDSSNTALR.[D]	1xiTRAQ8plex [N-Term]	0.000130185	0.000145435	1	1	2	L8ITH5	L8ITH5 [80-92]	0	1742.94	0.824	1.117	1.069	1.02	0.967	100	82.4	111.7	107	102.1	96.7		High	High	High	High	High	High	High	7.89e-05	4.579e-05	3.15
[K].FVTTEFEPCFDAADFIR.[A]	1xCarbamidomethyl [C9]; 1xiTRAQ8plex [N-Term]	9.92219e-08	0.000145435	1	1	2	A0A6B0R8M0	A0A6B0R8M0 [244-260]	0	2369.14	0.47	1.208	0.609	0.553	0.22	147.8	69.5	178.5	90	81.7	32.5		High	High	High	High	High	High	High	7.89e-05	1.855e-08	4.09
[-].MREIVHLQAGQCGNQIGAK.[F]	1xCarbamidomethyl [C12]; 1xiTRAQ8plex [K19]; 1xiTRAQ8plex [N-Term]; 1xMet-loss [N-Term]	1.0347e-06	0.000145435	1	3	3	A0A6B0R4R1	A0A6B0R4R1 [1-19]	1	2587.43	0.821	0.847	1.284	0.705	0.84	109.1	89.6	92.5	140.1	76.9	91.7		High	High	High	High	High	High	High	7.89e-05	2.376e-07	3.75
[K].MPCQLHQVIVAR.[F]	1xCarbamidomethyl [C3]; 1xiTRAQ8plex [N-Term]	9.96826e-06	0.000145435	1	1	3	A0A6B0QVN9	A0A6B0QVN9 [639-650]	0	1755.97	0.878	0.942	0.962	1.009	1.148	101	88.7	95.2	97.2	102	115.9		High	High	High	High	High	High	High	7.89e-05	2.797e-06	4.01
[K].MNVFDTELK.[G]	1xiTRAQ8plex [K9]; 1xiTRAQ8plex [N-Term]	0.000148753	0.000145435	1	1	4	A0A6B0R4X6	A0A6B0R4X6 [446-454]	0	1704.95	1.313	1.206	1.152	1.1	1.147	86.7	113.9	104.6	99.9	95.4	99.5		High	High	High	High	High	High	High	7.89e-05	5.296e-05	2.37
[R].GAGIGGLGITVEGPSESK.[I]	1xiTRAQ8plex [K18]; 1xiTRAQ8plex [N-Term]	3.48991e-10	0.000145435	1	1	4	A0A6B0R2E9	A0A6B0R2E9 [1355-1372]	0	2237.26	0.825	1.477	0.641	1.146	0.722	103.3	85.2	152.5	66.1	118.3	74.6		High	High	High	High	High	High	High	7.89e-05	3.998e-11	3.87
[K].GAGHMVPTDKPQAALTMFSR.[F]	1xOxidation [M]; 1xiTRAQ8plex [K10]; 1xiTRAQ8plex [N-Term]	4.61304e-07	0.000145435	1	1	5	A0A6B0RH16	A0A6B0RH16 [453-472]	0	2739.45	0.544	0.952	0.65	1.201	1.154	109.1	59.3	103.9	70.9	131	125.9		High	High	High	High	High	High	High	7.89e-05	9.897e-08	3.36
[K].GAGHMVPTDKPQAALTMFSR.[F]	1xiTRAQ8plex [K10]; 1xiTRAQ8plex [N-Term]	2.45185e-05	0.000145435	1	1	1	A0A6B0RH16	A0A6B0RH16 [453-472]	0	2723.46	0.634	1.084	0.532	1.33	0.85	110.5	70.1	119.8	58.7	147	93.9		High	High	High	High	High	High	High	7.89e-05	7.434e-06	3.32
[K].MNDPLPAPSQPIVFK.[E]	1xiTRAQ8plex [K15]; 1xiTRAQ8plex [N-Term]	3.80838e-05	0.000145435	1	1	2	A0A6B0QUG1	A0A6B0QUG1 [71-85]	0	2262.28	0.749	0.912	3.416	0.91	0.515	80	59.9	72.9	273.2	72.7	41.2		High	High	High	High	High	High	High	7.89e-05	1.203e-05	3.1
[R].GAGAIAGASASPK.[E]	1xiTRAQ8plex [K13]; 1xiTRAQ8plex [N-Term]	6.53425e-06	0.000145435	1	1	1	A0A6B0S7N8	A0A6B0S7N8 [1978-1990]	0	1665.97	0.792	1.172	0.638	1.154	2.607	81.5	64.5	95.5	52	94.1	212.4		High	High	High	High	High	High	High	7.89e-05	1.766e-06	2.14
[K].GAGAFGYFEVTHDITR.[Y]	1xiTRAQ8plex [Y7]; 1xiTRAQ8plex [N-Term]	1.883e-07	0.000145435	1	1	2	A0A6B0RT62	A0A6B0RT62 [78-93]	0	2349.24	0.721	1.117	0.852	1.071	0.817	107.6	77.5	120.2	91.6	115.2	87.9		High	High	High	High	High	High	High	7.89e-05	3.733e-08	4.74
[R].GAFGKPQGTVAR.[V]	1xiTRAQ8plex [K5]; 1xiTRAQ8plex [N-Term]	0.0001779	0.000145435	1	3	3	L8IXX8	L8IXX8 [117-128]	0	1797.06	1.957	1.256	1.344	0.627	4.497	56.2	109.9	70.6	75.5	35.2	252.6		High	High	High	High	High	High	High	7.89e-05	6.459e-05	2.08
[R].GAFGEVQLVR.[H]	1xiTRAQ8plex [N-Term]	0.000217555	0.000145435	2	2	1	A0A6B0QRU3; A0A6B0RCB2	A0A6B0QRU3 [82-91]; A0A6B0RCB2 [92-101]	0	1379.79	1.199	1.233	0.887	1.001	1.326	90.3	108.2	111.3	80.1	90.4	119.7	Shared	High	High	High	High	High	High	High	7.89e-05	8.051e-05	2.6
[R].MNEVISLWK.[K]	1xiTRAQ8plex [K9]; 1xiTRAQ8plex [N-Term]	0.000118735	0.000145435	1	1	2	A0A6B0QSP7	A0A6B0QSP7 [1347-1355]	0	1728	0.91	1.325	1.083	1.503	1.85	78.2	71.2	103.7	84.7	117.6	144.7		High	High	High	High	High	High	High	7.89e-05	4.153e-05	3.16
[K].GAFASLSELHCDKLHVDPENFR.[L]	1xCarbamidomethyl [C11]; 1xiTRAQ8plex [K13]; 1xiTRAQ8plex [N-Term]	5.4751e-10	0.000145435	1	2	15	A0A6B0S8H8	A0A6B0S8H8 [499-520]	1	3150.63	0.99	1.156	0.576	1.859	0.981	91.4	90.5	105.7	52.6	170	89.7		High	High	High	High	High	High	High	7.89e-05	6.536e-11	4.45
[K].MPALEVFAHALR.[F]	1xiTRAQ8plex [N-Term]	5.81835e-06	0.000145435	1	1	1	A0A6B0R4S2	A0A6B0R4S2 [213-224]	0	1658.94	0.786	1.026	1.141	1.152	0.881	100.2	78.7	102.8	114.4	115.5	88.3		High	High	High	High	High	High	High	7.89e-05	1.554e-06	4.25
[K].GAFASLSELHCDK.[L]	1xCarbamidomethyl [C11]; 1xiTRAQ8plex [K13]; 1xiTRAQ8plex [N-Term]	3.36319e-09	0.000145435	1	2	50	A0A6B0S8H8	A0A6B0S8H8 [499-511]	0	2043.08	0.754	0.92	0.595	1.634	0.758	106	79.9	97.5	63.1	173.1	80.3		High	High	High	High	High	High	High	7.89e-05	4.681e-10	4.09
[K].GAEILEVLHSLPAVR.[Q]	1xiTRAQ8plex [N-Term]	5.08544e-07	0.000145435	1	1	3	A0A6B0SE26	A0A6B0SE26 [243-257]	0	1908.12	0.772	0.97	0.666	1.356	0.576	112.4	86.7	109	74.8	152.3	64.7		High	High	High	High	High	High	High	7.89e-05	1.098e-07	5.27
[R].GAEILADTFK.[D]	1xiTRAQ8plex [K10]; 1xiTRAQ8plex [N-Term]	0.000130785	0.000145435	1	1	3	A0A6B0R8I9	A0A6B0R8I9 [102-111]	0	1672.97	0.504	0.562	0.44	0.686	0.409	166.6	83.9	93.6	73.4	114.4	68.1		High	High	High	High	High	High	High	7.89e-05	4.606e-05	2.64
[K].GAEAANVTGPGGVPVQGSK.[Y]	1xiTRAQ8plex [K19]; 1xiTRAQ8plex [N-Term]	2.49775e-05	0.000145435	1	1	1	A0A6B0RGW2	A0A6B0RGW2 [287-305]	0	2304.28	0.842	0.911	0.818	0.65	1.067	113.5	95.6	103.4	92.8	73.7	121.1		High	High	High	High	High	High	High	7.89e-05	7.582e-06	3.64
[R].GADTPTWVSLQDK.[Y]	1xiTRAQ8plex [K13]; 1xiTRAQ8plex [N-Term]	1.49312e-06	0.000145435	1	3	2	A0A6B0S035	A0A6B0S035 [184-196]	0	2026.11	1.225	1.074	1.334	1.027	0.914	91.3	111.8	98	121.8	93.8	83.4		High	High	High	High	High	High	High	7.89e-05	3.548e-07	3.36
[R].GADFQCFQQAR.[A]	1xCarbamidomethyl [C6]; 1xiTRAQ8plex [N-Term]	1.34776e-05	0.000145435	1	1	3	A0A6B0QZR4	A0A6B0QZR4 [1640-1650]	0	1631.79	0.921	0.864	0.453	0.786	0.463	133.7	123.2	115.5	60.6	105.1	61.9		High	High	High	High	High	High	High	7.89e-05	3.877e-06	3.46
[R].GADCCVLVFDVTAPNTFK.[T]	2xCarbamidomethyl [C4; C5]; 1xiTRAQ8plex [K18]; 1xiTRAQ8plex [N-Term]	1.36032e-05	0.000145435	1	1	1	L8HWB6	L8HWB6 [80-97]	0	2622.35	0.853	1.019	1.037	1.159	1.122	96.9	82.7	98.7	100.5	112.4	108.8		High	High	High	High	High	High	High	7.89e-05	3.907e-06	4.42
[K].MNLPGEVTFLPLNK.[L]	1xiTRAQ8plex [K14]; 1xiTRAQ8plex [N-Term]	0.000102929	0.000145435	1	1	1	A0A6B0RMA7	A0A6B0RMA7 [579-592]	0	2181.26												No Quan Values	High	High	High	High	High	High	High	7.89e-05	3.549e-05	2.53
[K].MNPQTAFFQGK.[L]	1xiTRAQ8plex [K11]; 1xiTRAQ8plex [N-Term]	0.00017387	0.000145435	1	1	2	A0A6B0RT85	A0A6B0RT85 [508-518]	0	1877.02	0.407	1.044	0.317	0.626	0.439	156.5	63.8	163.4	49.6	98	68.7		High	High	High	High	High	High	High	7.89e-05	6.299e-05	3.13
[R].GAAQNIIPASTGAAK.[A]	1xiTRAQ8plex [K15]; 1xiTRAQ8plex [N-Term]	1.16728e-07	0.000145435	2	2	20	A0A6B0S5W1; A0A6B0SIH8	A0A6B0S5W1 [199-213]; A0A6B0SIH8 [199-213]	0	1978.15	0.954	0.927	0.756	0.791	1.015	110.2	105.1	102.2	83.4	87.2	111.9	Shared	High	High	High	High	High	High	High	7.89e-05	2.222e-08	4.01
[K].GAAQAAAILAQR.[H]	1xiTRAQ8plex [N-Term]	0.000131994	0.000145435	1	1	2	A0A6B0RUC4	A0A6B0RUC4 [188-199]	0	1444.85	1.094	1.183	1.163	0.99	1.124	91.5	100.2	108.3	106.5	90.7	102.9		High	High	High	High	High	High	High	7.89e-05	4.643e-05	2.91
[R].GAEIVADTFR.[D]	1xiTRAQ8plex [N-Term]	0.00024493	0.000145435	1	1	2	A0A6B0S6Q7	A0A6B0S6Q7 [186-195]	0	1382.76												No Quan Values	High	High	High	High	High	High	High	7.89e-05	9.178e-05	2.6
[K].FSVCVLGDQQHCDEAK.[A]	2xCarbamidomethyl [C4; C12]; 1xiTRAQ8plex [K16]; 1xiTRAQ8plex [N-Term]	1.97271e-06	0.000145435	1	3	1	A0A6B0QQZ7	A0A6B0QQZ7 [63-78]	0	2501.24												No Quan Values	High	High	High	High	High	High	High	7.89e-05	4.805e-07	4.44
[R].MRPGVACSVSQAQK.[D]	1xCarbamidomethyl [C7]; 1xiTRAQ8plex [K14]; 1xiTRAQ8plex [N-Term]	2.95147e-05	0.000145435	1	5	1	A0A6B0RN06	A0A6B0RN06 [113-126]	0	2127.16	0.8	1.101	1.597	0.869	1.56	86.6	69.3	95.4	138.4	75.2	135.2		High	High	High	High	High	High	High	7.89e-05	9.091e-06	2.69
[R].MSAEQVQNVWVR.[C]	1xiTRAQ8plex [N-Term]	3.49175e-06	0.000145435	1	1	1	A0A6B0QXU1	A0A6B0QXU1 [116-127]	0	1750.92	0.601	0.946	0.622	0.955	0.392	132.9	79.9	125.6	82.7	126.9	52.1		High	High	High	High	High	High	High	7.89e-05	8.933e-07	3.84
[K].MVLLDLPSIGSQVVR.[K]	1xiTRAQ8plex [N-Term]	8.47945e-05	0.000145435	1	1	2	L8IZL7	L8IZL7 [705-719]	0	1931.13	1.021	1.439	0.684	1.255	1.065	92.8	94.8	133.6	63.5	116.5	98.8		High	High	High	High	High	High	High	7.89e-05	2.864e-05	3.15
[R].FTQAGSEVSALLGR.[I]	1xiTRAQ8plex [N-Term]	1.29882e-07	0.000145435	1	1	2	A0A6B0SCQ0	A0A6B0SCQ0 [311-324]	0	1739.96	0.888	0.831	1.173	0.727	0.896	108.8	96.6	90.4	127.6	79.1	97.5		High	High	High	High	High	High	High	7.89e-05	2.491e-08	4.6
[R].FTPGTFTNQIQAAFR.[E]	1xiTRAQ8plex [N-Term]	1.6226e-05	0.000145435	1	1	3	A0A6B0RHX4	A0A6B0RHX4 [103-117]	0	2003.07	1.236	1.67	0.961	1.438	2.264	70	86.5	117	67.3	100.7	158.5		High	High	High	High	High	High	High	7.89e-05	4.741e-06	3.77
[K].FTITPSTTQVVGILK.[I]	1xiTRAQ8plex [K15]; 1xiTRAQ8plex [N-Term]	0.000239417	0.000145435	1	1	2	A0A6B0RBN1	A0A6B0RBN1 [179-193]	0	2213.34	0.938	0.732	0.553	0.864	0.573	128.8	120.8	94.3	71.2	111.2	73.8		High	High	High	High	High	High	High	7.89e-05	8.938e-05	3.18
[K].FTITPPTAQVVGVLK.[I]	1xiTRAQ8plex [K15]; 1xiTRAQ8plex [N-Term]	0.000291084	0.000145435	1	1	3	A0A6B0QRH3	A0A6B0QRH3 [530-544]	0	2179.33	0.812	1.131	0.959	1.072	0.921	101.8	82.6	115.1	97.7	109.1	93.7		High	High	High	High	High	High	High	7.89e-05	0.000111	2.82
[-].MVLSAADK.[G]	1xiTRAQ8plex [K8]; 1xiTRAQ8plex [N-Term]; 1xMet-loss [N-Term]	0.000234024	0.000145435	2	2	143	A0A6B0QW84; A0A6B0QV06	A0A6B0QW84 [1-8]; A0A6B0QV06 [1-8]	0	1311.81	0.806	1.026	0.62	1.712	0.642	103.3	83.3	106	64.1	176.9	66.3	Shared	High	High	High	High	High	High	High	7.89e-05	8.711e-05	2.87
[-].MVLSAADKGNVK.[A]	2xiTRAQ8plex [K8; K12]; 1xiTRAQ8plex [N-Term]; 1xMet-loss [N-Term]	7.51092e-07	0.000145435	2	2	38	A0A6B0QW84; A0A6B0QV06	A0A6B0QW84 [1-12]; A0A6B0QV06 [1-12]	1	2014.24	1.036	1.163	0.607	1.562	0.735	98.3	101.9	114.3	59.6	153.6	72.3	Shared	High	High	High	High	High	High	High	7.89e-05	1.675e-07	4.18
[-].MVNFTVDQIR.[A]	1xiTRAQ8plex [N-Term]; 1xMet-loss [N-Term]	2.44051e-05	0.000145435	1	1	3	A0A6B0R3J0	A0A6B0R3J0 [1-10]	0	1395.79	1.066	1.081	0.705	0.907	1.225	100.3	106.9	108.3	70.7	91	122.8		High	High	High	High	High	High	High	7.89e-05	7.401e-06	3.4
[R].MVNHFIAEFK.[R]	1xiTRAQ8plex [K10]; 1xiTRAQ8plex [N-Term]	0.000116567	0.000145435	1	1	7	A0A6B0QUI2	A0A6B0QUI2 [246-255]	0	1844.03	0.672	1.184	0.977	1.084	0.742	106	71.2	125.5	103.6	114.9	78.6		High	High	High	High	High	High	High	7.89e-05	4.071e-05	3.17
[R].MVRPNQDGTLIASCSNDQTVR.[V]	1xCarbamidomethyl [C14]; 1xiTRAQ8plex [N-Term]	4.87663e-08	0.000145435	1	1	1	A0A6B0R8I8	A0A6B0R8I8 [300-320]	0	2666.33	0.976	1.164	1.249	1.071	1.172	90.5	88.3	105.3	113	96.9	106		High	High	High	High	High	High	High	7.89e-05	8.593e-09	5.13
[-].MVLLAAAVCTK.[A]	1xCarbamidomethyl [C9]; 1xiTRAQ8plex [K11]; 1xiTRAQ8plex [N-Term]; 1xMet-loss [N-Term]	0.00015718	0.000145435	1	1	1	A0A6B0QZ05	A0A6B0QZ05 [1-11]	0	1654.02												No Quan Values	High	High	High	High	High	High	High	7.89e-05	5.631e-05	2.91
[R].MVSDINNAWGCLEQAEK.[G]	1xCarbamidomethyl [C11]; 1xiTRAQ8plex [K17]; 1xiTRAQ8plex [N-Term]	7.44045e-08	0.000145435	1	1	1	A0A6B0S8L6	A0A6B0S8L6 [360-376]	0	2573.29	1.969	0.607	0.207	0.511	0.513	124.8	245.7	75.7	25.9	63.8	64		High	High	High	High	High	High	High	7.89e-05	1.357e-08	4.49
[K].MVSGFIPLKPTVK.[M]	2xiTRAQ8plex [K9; K13]; 1xiTRAQ8plex [N-Term]	6.27906e-05	0.000145435	1	1	4	A0A6B0QSI0	A0A6B0QSI0 [1363-1375]	0	2329.44	0.559	1.109	1.585	0.817	0.889	100.7	56.3	111.7	159.6	82.3	89.5		High	High	High	High	High	High	High	7.89e-05	2.071e-05	2.75
[R].MVSHLAEEFKR.[K]	1xiTRAQ8plex [K10]; 1xiTRAQ8plex [N-Term]	4.67791e-06	0.000145435	1	1	5	A0A6B0S0F9	A0A6B0S0F9 [240-250]	1	1955.1	1.6	0.811	0.55	1.028	0.583	107.7	172.3	87.4	59.2	110.7	62.8		High	High	High	High	High	High	High	7.89e-05	1.227e-06	2.44
[K].MVSQHNLISGATLINER.[W]	1xiTRAQ8plex [N-Term]	7.61402e-09	0.000145435	1	1	12	A0A6B0R101	A0A6B0R101 [174-190]	0	2187.19	0.908	0.919	4.432	0.982	1.017	64.8	58.8	59.6	287.2	63.6	65.9		High	High	High	High	High	High	High	7.89e-05	1.14e-09	3.29
[K].FTAVAQTDLKEPLK.[V]	2xiTRAQ8plex [K10; K14]; 1xiTRAQ8plex [N-Term]	1.68446e-07	0.000145435	1	1	2	A0A6B0QNV0	A0A6B0QNV0 [296-309]	1	2473.48	1.879	1.417	0.727	0.903	2.08	75	140.8	106.2	54.5	67.7	155.9		High	High	High	High	High	High	High	7.89e-05	3.313e-08	3.8
[K].FTASAGIQVVGDDLTVTNPK.[R]	1xiTRAQ8plex [K20]; 1xiTRAQ8plex [N-Term]	3.79409e-10	0.000145435	2	2	6	A0A6B0SGK7; A0A6B0QXP9	A0A6B0SGK7 [126-145]; A0A6B0QXP9 [307-326]	0	2641.47	1.268	0.918	0.747	1.122	0.886	101	128.1	92.7	75.4	113.3	89.5	Shared	High	High	High	High	High	High	High	7.89e-05	4.369e-11	5.54
[K].MVSQHNLISGATLINER.[W]	1xOxidation [M1]; 1xiTRAQ8plex [N-Term]	1.13011e-06	0.000145435	1	1	5	A0A6B0R101	A0A6B0R101 [174-190]	0	2203.18	0.977	0.964	2.133	0.858	0.983	86.8	84.8	83.6	185	74.4	85.3		High	High	High	High	High	High	High	7.89e-05	2.619e-07	3.43
[K].FSWFVDDVEVNTATTKPR.[E]	1xiTRAQ8plex [K16]; 1xiTRAQ8plex [N-Term]	1.01962e-11	0.000145435	1	1	21	A0A6B0RJ69	A0A6B0RJ69 [165-182]	0	2720.45	0.408	0.813	4.076	0.912	0.476	78.1	31.9	63.5	318.2	71.2	37.2		High	High	High	High	High	High	High	7.89e-05	8.574e-13	7.03
[K].MVVELLHK.[E]	1xiTRAQ8plex [K8]; 1xiTRAQ8plex [N-Term]	0.000139483	0.000145435	1	1	3	A0A6B0RTP2	A0A6B0RTP2 [93-100]	0	1576.97	0.752	1.333	0.677	0.888	0.553	115.3	86.8	153.7	78.1	102.4	63.8		High	High	High	High	High	High	High	7.89e-05	4.94e-05	3.51
[R].FSVPLQHFCGGDASTPIQVR.[C]	1xCarbamidomethyl [C9]; 1xiTRAQ8plex [N-Term]	5.30251e-06	0.000145435	1	1	1	A0A6B0RA79	A0A6B0RA79 [1087-1106]	0	2520.3	0.894	1.052	1.474	1.137	1.075	90.5	80.9	95.2	133.3	102.9	97.2		High	High	High	High	High	High	High	7.89e-05	1.402e-06	3.44
[R].FSVLLLHGIR.[F]	1xiTRAQ8plex [N-Term]	0.000174669	0.000145435	1	1	7	L8IDY3	L8IDY3 [33-42]	0	1458.91	0.811	1.181	0.633	1.232	0.753	107	86.7	126.4	67.7	131.7	80.5		High	High	High	High	High	High	High	7.89e-05	6.317e-05	3.13
[R].MVSDINNAWGCLEQAEK.[G]	1xCarbamidomethyl [C11]; 1xOxidation [M1]; 1xiTRAQ8plex [K17]; 1xiTRAQ8plex [N-Term]	3.00974e-06	0.000145435	1	1	1	A0A6B0S8L6	A0A6B0S8L6 [360-376]	0	2589.29	1.351	0.912	0.914	0.99	0.911	98.7	133.4	90	90.2	97.7	89.9		High	High	High	High	High	High	High	7.89e-05	7.592e-07	5.82
[K].MSAEINEIIR.[V]	1xiTRAQ8plex [N-Term]	4.04479e-05	0.000145435	1	1	3	A0A6B0QQR4	A0A6B0QQR4 [237-246]	0	1479.81	1.774	0.928	0.465	0.985	0.621	104	184.4	96.4	48.3	102.4	64.5		High	High	High	High	High	High	High	7.89e-05	1.283e-05	2.72
[R].MVLAAAGGLEHR.[Q]	1xiTRAQ8plex [N-Term]	5.30243e-07	0.000145435	1	1	3	A0A6B0R6A2	A0A6B0R6A2 [229-240]	0	1528.86	0.782	1.118	1.196	0.94	0.818	102.5	80.2	114.6	122.6	96.3	83.8		High	High	High	High	High	High	High	7.89e-05	1.151e-07	4.76
[K].MVGGIAQIIAAQEEMLR.[K]	1xOxidation [M1]; 1xiTRAQ8plex [N-Term]	1.0299e-06	0.000145435	1	1	1	A0A6B0RL96	A0A6B0RL96 [2495-2511]	0	2150.16												No Quan Values	High	High	High	High	High	High	High	7.89e-05	2.365e-07	5.32
[K].MSATFIGNSTAIQELFK.[R]	1xiTRAQ8plex [K17]; 1xiTRAQ8plex [N-Term]	3.65689e-08	0.000145435	2	3	3	A0A6B0SAE4; A0A6B0QQ44	A0A6B0SAE4 [526-542]; A0A6B0QQ44 [924-940]	0	2466.35	1.879	1.062	0.941	0.907	1.663	80.5	151.3	85.5	75.8	73	133.9	Shared	High	High	High	High	High	High	High	7.89e-05	6.266e-09	3.37
[K].FVLINWTGEGVNDVR.[K]	1xiTRAQ8plex [N-Term]	5.87262e-07	0.000145435	1	1	2	A0A6B0RM59	A0A6B0RM59 [79-93]	0	2023.09	1.338	1.717	0.783	1.736	0.893	80.4	107.5	137.9	62.9	139.5	71.7		High	High	High	High	High	High	High	7.89e-05	1.287e-07	3.87
[K].MSATFIGNSTAIQELFK.[R]	1xOxidation [M1]; 1xiTRAQ8plex [K17]; 1xiTRAQ8plex [N-Term]	1.17262e-05	0.000145435	2	3	3	A0A6B0SAE4; A0A6B0QQ44	A0A6B0SAE4 [526-542]; A0A6B0QQ44 [924-940]	0	2482.35	1.573	1.186	0.87	1.462	1.437	79.7	125.4	94.5	69.4	116.5	114.5	Shared	High	High	High	High	High	High	High	7.89e-05	3.339e-06	5.56
[K].MSINAEEVVVGDLVEVK.[G]	1xiTRAQ8plex [K17]; 1xiTRAQ8plex [N-Term]	1.16188e-07	0.000145435	1	1	1	A0A6B0QRC5	A0A6B0QRC5 [213-229]	0	2439.36	0.695	1.023	0.501	0.721	0.881	124.4	86.5	127.3	62.3	89.7	109.7		High	High	High	High	High	High	High	7.89e-05	2.202e-08	4.11
[K].FVLDSAFLEGGHEK.[V]	1xiTRAQ8plex [K14]; 1xiTRAQ8plex [N-Term]	1.07853e-08	0.000145435	1	1	2	A0A6B0R3U6	A0A6B0R3U6 [215-228]	0	2157.18	0.701	0.682	0.989	0.726	1.257	112.1	78.5	76.4	110.9	81.4	140.8		High	High	High	High	High	High	High	7.89e-05	1.664e-09	4.97
[R].MSMKEVDEQMLNVQNK.[N]	2xiTRAQ8plex [K4; K16]; 1xiTRAQ8plex [N-Term]	6.50399e-06	0.000145435	2	6	2	A0A6B0SMW8; A0A6B0SAE4	A0A6B0SMW8 [305-320]; A0A6B0SAE4 [484-499]	1	2836.51	1.213	1.19	1.33	1.003	1.341	84.8	102.9	100.9	112.8	85	113.7	Shared	High	High	High	High	High	High	High	7.89e-05	1.753e-06	2.82
[K].FVGIKDEDQLEAFLK.[K]	2xiTRAQ8plex [K5; K15]; 1xiTRAQ8plex [N-Term]	7.6158e-06	0.000145435	1	1	2	A0A6B0QWP9	A0A6B0QWP9 [214-228]	1	2664.54	0.466	0.943	0.523	0.81	0.456	142.9	66.6	134.8	74.8	115.7	65.1		High	High	High	High	High	High	High	7.89e-05	2.082e-06	3.5
[K].MSVQPTVSLGGFEITPPVVLR.[L]	1xiTRAQ8plex [N-Term]	3.03472e-05	0.000145435	1	1	2	A0A6B0S016	A0A6B0S016 [146-166]	0	2531.42	0.776	1.812	1.385	1.455	1.001	80.8	62.7	146.3	111.8	117.5	80.8		High	High	High	High	High	High	High	7.89e-05	9.383e-06	3.33
[R].FVFHQEQVYCPDCAK.[K]	2xCarbamidomethyl [C10; C13]; 2xiTRAQ8plex [Y9; K15]; 1xiTRAQ8plex [N-Term]	4.42446e-06	0.000145435	1	1	1	A0A6B0S421	A0A6B0S421 [358-372]	0	2840.46	2.117	0.782	0.79	0.698	0.703	98.5	208.6	77.1	77.9	68.7	69.2		High	High	High	High	High	High	High	7.89e-05	1.154e-06	4.43
[R].FVFGTTPEDILR.[N]	1xiTRAQ8plex [N-Term]	1.64534e-05	0.000145435	1	1	2	A0A6B0REP1	A0A6B0REP1 [217-228]	0	1698.94	0.654	1.134	0.757	0.776	1.173	109.2	71.4	123.9	82.6	84.8	128.1		High	High	High	High	High	High	High	7.89e-05	4.824e-06	3.84
[-].MVGVKPVGSDPDFQPELSGAGSR.[L]	1xiTRAQ8plex [K5]; 1xiTRAQ8plex [N-Term]; 1xMet-loss [N-Term]	8.47334e-08	0.000145435	1	1	2	A0A6B0RZZ8	A0A6B0RZZ8 [1-23]	0	2807.51	0.711	1.011	0.802	1.015	0.695	114.6	81.5	115.9	92	116.4	79.7		High	High	High	High	High	High	High	7.89e-05	1.564e-08	3.48
[K].MSVQPTVSLGGFEITPPVVLR.[L]	1xOxidation [M1]; 1xiTRAQ8plex [N-Term]	9.34235e-07	0.000145435	1	1	2	A0A6B0S016	A0A6B0S016 [146-166]	0	2547.42	1.26	1.447	1.291	1.344	1.188	79.7	100.4	115.3	102.9	107.1	94.6		High	High	High	High	High	High	High	7.89e-05	2.125e-07	5.32
[R].FVEKPQVFVSNK.[I]	2xiTRAQ8plex [K4; K12]; 1xiTRAQ8plex [N-Term]	0.000256332	0.000145435	1	1	3	A0A6B0QZM3	A0A6B0QZM3 [159-170]	0	2334.39	0.79	1.053	1.057	0.944	0.68	108.6	85.8	114.4	114.8	102.6	73.8		High	High	High	High	High	High	High	7.89e-05	9.652e-05	3.73
[R].MTDQEAIQDLWQWR.[K]	1xiTRAQ8plex [N-Term]	6.17944e-08	0.000145435	1	1	3	A0A6B0QYV3	A0A6B0QYV3 [274-287]	0	2124.05	0.686	1.288	0.452	1.062	1.098	107.4	73.7	138.4	48.5	114.1	117.9		High	High	High	High	High	High	High	7.89e-05	1.112e-08	4.54
[R].MTDQEAIQDLWQWR.[K]	1xOxidation [M1]; 1xiTRAQ8plex [N-Term]	4.25623e-05	0.000145435	1	1	2	A0A6B0QYV3	A0A6B0QYV3 [274-287]	0	2140.04												No Quan Values	High	High	High	High	High	High	High	7.89e-05	1.354e-05	2.16
[K].MTESSLPSASK.[T]	1xiTRAQ8plex [K11]; 1xiTRAQ8plex [N-Term]	0.000102929	0.000145435	1	1	4	A0A6B0RRP8	A0A6B0RRP8 [859-869]	0	1745.96	2.978	0.73	0.762	0.541	0.855	87.4	260.2	63.8	66.6	47.3	74.7		High	High	High	High	High	High	High	7.89e-05	3.543e-05	3.05
[R].MTGGGFGGCTVTLLEASAAPR.[V]	1xCarbamidomethyl [C9]; 1xiTRAQ8plex [N-Term]	2.29906e-07	0.000145435	1	1	1	A0A6B0RCL4	A0A6B0RCL4 [343-363]	0	2357.19	0.876	1.028	1.021	1.075	0.994	100.1	87.6	102.9	102.2	107.6	99.5		High	High	High	High	High	High	High	7.89e-05	4.625e-08	5.98
[-].MTKLEDHLEGIINIFHQYSVR.[V]	2xiTRAQ8plex [K3; Y18]; 1xiTRAQ8plex [N-Term]; 1xMet-loss [N-Term]	1.88226e-05	0.000145435	1	1	1	L8HS98	L8HS98 [1-21]	1	3324.88												No Quan Values	High	High	High	High	High	High	High	7.89e-05	5.572e-06	2.93
[R].FVAQTEGPGPQLQVQSR.[Q]	1xiTRAQ8plex [N-Term]	4.81002e-06	0.000145435	1	1	1	A0A6B0R750	A0A6B0R750 [3173-3189]	0	2146.16	0.992	1.21	1.054	1.074	0.968	95.3	94.5	115.3	100.4	102.3	92.2		High	High	High	High	High	High	High	7.89e-05	1.262e-06	3.4
[K].MTLPDVDMDLK.[G]	1xiTRAQ8plex [K11]; 1xiTRAQ8plex [N-Term]	0.000194958	0.000145435	1	1	4	A0A6B0RNX5	A0A6B0RNX5 [1019-1029]	0	1886.02	1.594	0.835	0.845	0.925	3.776	66.8	106.6	55.8	56.5	61.8	252.4		High	High	High	High	High	High	High	7.89e-05	7.128e-05	3.52
[K].MTMSTVVLK.[A]	1xiTRAQ8plex [K9]; 1xiTRAQ8plex [N-Term]	0.000133214	0.000145435	1	1	1	A0A6B0RHQ7	A0A6B0RHQ7 [63-71]	0	1617.95												No Quan Values	High	High	High	High	High	High	High	7.89e-05	4.711e-05	2.77
[R].MVEFAGLQDK.[V]	1xiTRAQ8plex [K10]; 1xiTRAQ8plex [N-Term]	7.69555e-05	0.000145435	1	1	2	A0A6B0S5V6	A0A6B0S5V6 [153-162]	0	1745.97	0.758	0.799	0.688	0.826	0.641	127.3	96.6	101.8	87.6	105.1	81.6		High	High	High	High	High	High	High	7.89e-05	2.584e-05	3
[R].MTAMDNASK.[N]	1xiTRAQ8plex [K9]; 1xiTRAQ8plex [N-Term]	0.00015718	0.000145435	1	1	1	A0A6B0S7L6	A0A6B0S7L6 [263-271]	0	1576.83												No Quan Values	High	High	High	High	High	High	High	7.89e-05	5.638e-05	2.34
[R].FNQMLNQIPNDYHSSR.[N]	1xOxidation [M4]; 1xiTRAQ8plex [Y12]; 1xiTRAQ8plex [N-Term]	0.00010979	0.000145435	1	1	1	A0A6B0QQX7	A0A6B0QQX7 [3137-3152]	0	2588.31												No Quan Values	High	High	High	High	High	High	High	7.89e-05	3.807e-05	1.3
[K].LWWADQVSEK.[M]	1xiTRAQ8plex [K10]; 1xiTRAQ8plex [N-Term]	7.9039e-06	0.000145435	1	1	2	A0A6B0SFV4	A0A6B0SFV4 [1799-1808]	0	1870.03	0.805	1.046	1.247	1.223	1.273	91	73.3	95.2	113.4	111.3	115.8		High	High	High	High	High	High	High	7.89e-05	2.167e-06	3.08
[K].GELTALVHQLQEK.[D]	1xiTRAQ8plex [K13]; 1xiTRAQ8plex [N-Term]	4.7435e-06	0.000145435	1	1	3	A0A6B0RE80	A0A6B0RE80 [393-405]	0	2074.21	0.904	1.443	1.062	1.395	1.247	85.1	77	122.8	90.3	118.7	106.1		High	High	High	High	High	High	High	7.89e-05	1.243e-06	3.35
[R].GLDLEQITSATLMK.[L]	1xiTRAQ8plex [K14]; 1xiTRAQ8plex [N-Term]	9.87441e-05	0.000145435	1	1	1	A0A6B0RFS2	A0A6B0RFS2 [654-667]	0	2128.21	0.889	0.962	0.868	1.278	1.226	96.4	85.7	92.7	83.7	123.2	118.2		High	High	High	High	High	High	High	7.89e-05	3.389e-05	2.93
[K].LTFSCLGGSDNFK.[H]	1xCarbamidomethyl [C5]; 1xiTRAQ8plex [K13]; 1xiTRAQ8plex [N-Term]	7.91187e-05	0.000145435	1	1	3	A0A6B0S849	A0A6B0S849 [2091-2103]	0	2054.08	1.413	1.143	1.044	1.057	1.25	86.9	122.7	99.3	90.7	91.8	108.6		High	High	High	High	High	High	High	7.89e-05	2.661e-05	3.97
[R].GLDAHLDQIFR.[E]	1xiTRAQ8plex [N-Term]	2.49775e-05	0.000145435	1	1	3	A0A6B0S3C0	A0A6B0S3C0 [613-623]	0	1588.87	0.804	1.362	0.575	1.153	0.57	109.8	88.3	149.6	63.2	126.6	62.6		High	High	High	High	High	High	High	7.89e-05	7.588e-06	4.64
[R].LTGAEPIFIDADFK.[S]	1xiTRAQ8plex [K14]; 1xiTRAQ8plex [N-Term]	0.000258674	0.000145435	1	1	1	A0A6B0RXP9	A0A6B0RXP9 [129-142]	0	2145.21												No Quan Values	High	High	High	High	High	High	High	7.89e-05	9.75e-05	2.69
[R].GLCAIAQAESLR.[Y]	1xCarbamidomethyl [C3]; 1xiTRAQ8plex [N-Term]	4.0261e-05	0.000145435	1	2	2	A0A6B0S444	A0A6B0S444 [133-144]	0	1592.87	0.943	1.052	0.835	0.931	1.404	97.3	91.7	102.4	81.3	90.6	136.6		High	High	High	High	High	High	High	7.89e-05	1.273e-05	3.47
[K].LTGDPAAVTNDIHKK.[I]	2xiTRAQ8plex [K14; K15]; 1xiTRAQ8plex [N-Term]	6.33741e-05	0.000145435	1	1	1	A0A6B0R0F3	A0A6B0R0F3 [633-647]	1	2492.46	0.906	0.881	0.762	0.771	0.639	121	109.6	106.6	92.2	93.2	77.4		High	High	High	High	High	High	High	7.89e-05	2.091e-05	3.49
[K].ITGEAFVQFASQELAEK.[A]	1xiTRAQ8plex [K17]; 1xiTRAQ8plex [N-Term]	5.3503e-09	0.000145435	1	1	3	L8ID39	L8ID39 [151-167]	0	2476.35	0.712	1.481	0.664	1.428	0.892	97.1	69.2	143.8	64.5	138.7	86.7		High	High	High	High	High	High	High	7.89e-05	7.76e-10	4.9
[R].GLAQVVVFEDDVR.[F]	1xiTRAQ8plex [N-Term]	0.000159359	0.000145435	1	1	1	A0A6B0QUX8	A0A6B0QUX8 [469-481]	0	1750.96	0.773	0.995	1.475	1.432	1.111	88.4	68.3	87.9	130.4	126.6	98.3		High	High	High	High	High	High	High	7.89e-05	5.717e-05	2.21
[K].ITGEVMHALK.[T]	1xiTRAQ8plex [K10]; 1xiTRAQ8plex [N-Term]	0.000135687	0.000145435	1	1	4	A0A6B0R356	A0A6B0R356 [346-355]	0	1707.01	2.809	0.892	0.629	0.954	0.775	85	238.7	75.9	53.4	81.1	65.9		High	High	High	High	High	High	High	7.89e-05	4.786e-05	3.47
[K].GLAPDLPEDLYHLIK.[K]	2xiTRAQ8plex [Y11; K15]; 1xiTRAQ8plex [N-Term]	2.96519e-05	0.000145435	1	4	1	A0A6B0QWL9	A0A6B0QWL9 [1759-1773]	0	2606.53	1.184	1.75	0.836	1	1.969	77.5	91.8	135.7	64.8	77.5	152.7		High	High	High	High	High	High	High	7.89e-05	9.127e-06	3.25
[K].GLDIGMMDMCPGEK.[R]	1xCarbamidomethyl [C10]; 1xiTRAQ8plex [K14]; 1xiTRAQ8plex [N-Term]	9.12949e-05	0.000145435	1	1	2	A0A6B0RTM1	A0A6B0RTM1 [142-155]	0	2162.06	0.89	0.97	0.971	1.277	1.204	95.1	84.6	92.2	92.3	121.4	114.5		High	High	High	High	High	High	High	7.89e-05	3.107e-05	2.65
[K].ITGQLESLESR.[W]	1xiTRAQ8plex [N-Term]	1.6684e-05	0.000145435	1	1	1	A0A6B0RJG9	A0A6B0RJG9 [6330-6340]	0	1536.85	1.165	1.691	2.429	1.922	1.185	63.9	74.4	108	155.2	122.8	75.7		High	High	High	High	High	High	High	7.89e-05	4.882e-06	2.83
[K].LTHAAPCMLFMK.[G]	1xCarbamidomethyl [C7]; 1xiTRAQ8plex [K12]; 1xiTRAQ8plex [N-Term]	5.91256e-05	0.000145435	1	1	1	A0A6B0S252	A0A6B0S252 [92-103]	0	2028.11												No Quan Values	High	High	High	High	High	High	High	7.89e-05	1.934e-05	3.63
[K].GLAITFVSDENDAK.[I]	1xiTRAQ8plex [K14]; 1xiTRAQ8plex [N-Term]	9.29959e-05	0.000145435	1	1	1	A0A6B0S4E1	A0A6B0S4E1 [379-392]	0	2088.14	0.951	0.988	0.933	1.085	0.909	102.3	97.3	101.1	95.4	111	92.9		High	High	High	High	High	High	High	7.89e-05	3.167e-05	3.89
[R].LTHGDSPPEAPAGPLGQVK.[L]	1xiTRAQ8plex [K19]; 1xiTRAQ8plex [N-Term]	9.12694e-06	0.000145435	1	1	2	A0A6B0SCZ2	A0A6B0SCZ2 [900-918]	0	2479.38	0.948	0.839	0.898	0.769	0.876	112.6	106.7	94.5	101.1	86.6	98.6		High	High	High	High	High	High	High	7.89e-05	2.538e-06	4.32
[R].LTHLHEGLPVK.[N]	1xiTRAQ8plex [K11]; 1xiTRAQ8plex [N-Term]	0.000151511	0.000145435	1	1	3	A0A6B0RYF4	A0A6B0RYF4 [885-895]	0	1852.13	1.239	1.025	1.237	1.055	3.012	70	86.8	71.8	86.6	73.9	210.9		High	High	High	High	High	High	High	7.89e-05	5.416e-05	4.09
[R].GIALIFNHER.[F]	1xiTRAQ8plex [N-Term]	0.000195851	0.000145435	1	1	1	A0A6B0QZ64	A0A6B0QZ64 [213-222]	0	1473.85												No Quan Values	High	High	High	High	High	High	High	7.89e-05	7.163e-05	3.2
[K].ITLDNAYMEK.[C]	2xiTRAQ8plex [Y7; K10]; 1xiTRAQ8plex [N-Term]	7.98531e-05	0.000145435	1	1	2	A0A6B0RV40	A0A6B0RV40 [180-189]	0	2110.2	0.95	1.086	1.153	0.928	1.202	95	90.2	103.1	109.5	88.1	114.1		High	High	High	High	High	High	High	7.89e-05	2.689e-05	3.32
[K].LTLDTIFVPNTGK.[K]	1xiTRAQ8plex [K13]; 1xiTRAQ8plex [N-Term]	5.42702e-06	0.000145435	1	1	4	L8IA11	L8IA11 [97-109]	0	2027.2	0.664	0.779	1.003	0.728	0.737	122.1	81.2	95.2	122.5	89	90.1		High	High	High	High	High	High	High	7.89e-05	1.441e-06	3.95
[R].GLALALFGGEPK.[N]	1xiTRAQ8plex [K12]; 1xiTRAQ8plex [N-Term]	0.000155743	0.000145435	1	1	1	A0A6B0S6U8	A0A6B0S6U8 [442-453]	0	1781.08	0.65	0.943	0.897	0.726	0.829	118.9	77.3	112.1	106.7	86.3	98.6		High	High	High	High	High	High	High	7.89e-05	5.585e-05	2.53
[K].LTLHVGDGFEFMK.[Q]	1xiTRAQ8plex [K13]; 1xiTRAQ8plex [N-Term]	6.20908e-07	0.000145435	1	1	1	A0A6B0R203	A0A6B0R203 [991-1003]	0	2102.16	0.66	1.148	0.997	1.325	0.561	105.4	69.6	121.1	105.1	139.7	59.1		High	High	High	High	High	High	High	7.89e-05	1.362e-07	4.14
[R].GLAGVENVTELKK.[N]	2xiTRAQ8plex [K12; K13]; 1xiTRAQ8plex [N-Term]	4.34286e-07	0.000145435	1	1	2	A0A6B0RKB6	A0A6B0RKB6 [18-30]	1	2270.38	3.197	0.767	0.673	0.631	0.658	86.6	277	66.4	58.3	54.6	57		High	High	High	High	High	High	High	7.89e-05	9.269e-08	3.7
[K].LTGSLSGWTSPK.[D]	1xiTRAQ8plex [K12]; 1xiTRAQ8plex [N-Term]	7.41625e-05	0.000145435	1	1	2	A0A6B0RS35	A0A6B0RS35 [227-238]	0	1842.06	0.964	0.893	0.549	0.729	0.47	130.3	125.6	116.4	71.5	95	61.2		High	High	High	High	High	High	High	7.89e-05	2.478e-05	4.24
[R].GLAGVENVTELK.[K]	1xiTRAQ8plex [K12]; 1xiTRAQ8plex [N-Term]	0.000111319	0.000145435	1	1	3	A0A6B0RKB6	A0A6B0RKB6 [18-29]	0	1838.08	2.035	0.972	1.016	1.039	1.084	84	170.9	81.6	85.3	87.2	91		High	High	High	High	High	High	High	7.89e-05	3.869e-05	3.04
[R].GLDLQGFLNDLEK.[A]	1xiTRAQ8plex [K13]; 1xiTRAQ8plex [N-Term]	0.000114439	0.000145435	1	1	1	A0A6B0RRL4	A0A6B0RRL4 [222-234]	0	2070.17	0.599	1.14	0.871	1.394	0.68	105.6	63.2	120.4	91.9	147.1	71.8		High	High	High	High	High	High	High	7.89e-05	3.976e-05	3.39
[K].LTFDTTFSPNTGKK.[S]	2xiTRAQ8plex [K13; K14]; 1xiTRAQ8plex [N-Term]	7.20323e-06	0.000145435	1	1	2	A0A6B0R669	A0A6B0R669 [206-219]	1	2469.41	0.828	0.79	0.678	0.544	0.612	134.8	111.6	106.4	91.3	73.3	82.5		High	High	High	High	High	High	High	7.89e-05	1.957e-06	2.15
[K].GIEILTDMSRPVELSDR.[E]	1xiTRAQ8plex [N-Term]	2.28709e-05	0.000145435	1	1	2	A0A6B0RUQ3	A0A6B0RUQ3 [150-166]	0	2235.2												No Quan Values	High	High	High	High	High	High	High	7.89e-05	6.878e-06	2.61
[K].ITALDEFATK.[L]	1xiTRAQ8plex [K10]; 1xiTRAQ8plex [N-Term]	1.22831e-05	0.000145435	1	1	3	A0A6B0QSP7	A0A6B0QSP7 [1217-1226]	0	1717	0.88	1.182	0.952	1.444	1.716	83.6	73.6	98.9	79.6	120.7	143.5		High	High	High	High	High	High	High	7.89e-05	3.507e-06	4.37
[R].LTAIDILTTCAADIQR.[Q]	1xCarbamidomethyl [C10]; 1xiTRAQ8plex [N-Term]	2.24655e-06	0.000145435	1	1	1	A0A6B0RS23	A0A6B0RS23 [1571-1586]	0	2079.14	0.74	1.091	1.094	0.985	0.972	102	75.4	111.3	111.6	100.5	99.1		High	High	High	High	High	High	High	7.89e-05	5.518e-07	3.19
[R].ITAVTPPAHLIEK.[C]	1xiTRAQ8plex [K13]; 1xiTRAQ8plex [N-Term]	4.5836e-05	0.000145435	1	1	2	A0A6B0RN26	A0A6B0RN26 [1123-1135]	0	1998.22	1.186	1.019	0.663	0.834	0.786	109.3	129.7	111.4	72.4	91.2	85.9		High	High	High	High	High	High	High	7.89e-05	1.464e-05	4.31
[K].GLEHVTVDDLVAEITPK.[G]	1xiTRAQ8plex [K17]; 1xiTRAQ8plex [N-Term]	3.1667e-08	0.000145435	1	1	2	A0A6B0S0V3	A0A6B0S0V3 [53-69]	0	2444.39	0.792	1.061	0.529	1.075	0.843	113.2	89.7	120.1	59.9	121.7	95.4		High	High	High	High	High	High	High	7.89e-05	5.367e-09	4.87
[K].LTDCVVMRDPASK.[R]	1xCarbamidomethyl [C4]; 1xiTRAQ8plex [K13]; 1xiTRAQ8plex [N-Term]	1.66067e-05	0.000145435	1	1	2	A0A6B0R8J5	A0A6B0R8J5 [35-47]	1	2100.14	0.983	1.257	0.746	1.27	1.59	87.6	86.1	110.2	65.4	111.3	139.3		High	High	High	High	High	High	High	7.89e-05	4.869e-06	2.71
[R].GLEEQNLQLQK.[T]	1xiTRAQ8plex [K11]; 1xiTRAQ8plex [N-Term]	5.61914e-05	0.000145435	1	1	3	A0A6B0S3T5	A0A6B0S3T5 [644-654]	0	1908.1	0.613	1.914	0.874	1.24	0.778	93.5	57.3	178.9	81.7	115.9	72.8		High	High	High	High	High	High	High	7.89e-05	1.831e-05	2.79
[K].LTDQVMQNPQVLAALQER.[L]	1xiTRAQ8plex [N-Term]	1.05409e-06	0.000145435	1	1	1	A0A6B0RJT2	A0A6B0RJT2 [43-60]	0	2358.28	1.151	1.316	1.182	1.029	1.376	85.1	97.9	112	100.6	87.5	117		High	High	High	High	High	High	High	7.89e-05	2.428e-07	4.63
[K].ITDVIMAFQAMCR.[G]	1xCarbamidomethyl [C12]; 1xOxidation [M11]; 1xiTRAQ8plex [N-Term]	0.000123758	0.000145435	1	1	1	A0A6B0RRP8	A0A6B0RRP8 [1011-1023]	0	1875.94	1.739	1.026	0.872	1.136	0.971	89	154.7	91.3	77.6	101.1	86.4		High	High	High	High	High	High	High	7.89e-05	4.344e-05	2.86
[K].GLEELLVGGSHLKENK.[Y]	2xiTRAQ8plex [K13; K16]; 1xiTRAQ8plex [N-Term]	1.46501e-09	0.000145435	1	1	11	A0A6B0R113	A0A6B0R113 [136-151]	1	2635.55	0.776	1.291	1.836	0.895	1.369	83.7	65	108.1	153.7	74.9	114.6		High	High	High	High	High	High	High	7.89e-05	1.9e-10	4.43
[R].LTFPLDYHLNQPFIFVLR.[D]	1xiTRAQ8plex [Y7]; 1xiTRAQ8plex [N-Term]	1.33551e-07	0.000145435	1	1	2	L8IZ21	L8IZ21 [380-397]	0	2841.63	0.793	1.41	0.579	0.747	1.94	92.7	73.5	130.8	53.7	69.3	179.9		High	High	High	High	High	High	High	7.89e-05	2.573e-08	5.01
[K].GLEELLVGGSHLK.[E]	1xiTRAQ8plex [K13]; 1xiTRAQ8plex [N-Term]	4.16325e-10	0.000145435	1	1	37	A0A6B0R113	A0A6B0R113 [136-148]	0	1960.17	0.622	0.908	1.343	0.963	1.061	101.7	63.3	92.4	136.6	98	107.9		High	High	High	High	High	High	High	7.89e-05	4.848e-11	3.92
[K].GLDWVKEEAPDILCLQETK.[C]	1xCarbamidomethyl [C14]; 2xiTRAQ8plex [K6; K19]; 1xiTRAQ8plex [N-Term]	0.0001779	0.000145435	1	1	1	A0A6B0S5W3	A0A6B0S5W3 [80-98]	1	3156.74	1.469	1.077	0.62	1.198	0.739	98.3	144.4	105.9	60.9	117.8	72.7		High	High	High	High	High	High	High	7.89e-05	6.454e-05	4.01
[R].GIDVQQVSLVINYDLPTNR.[E]	1xiTRAQ8plex [Y13]; 1xiTRAQ8plex [N-Term]	5.35189e-07	0.000145435	2	3	1	A0A6B0RK04; A0A6B0R9W0	A0A6B0RK04 [395-413]; A0A6B0R9W0 [319-337]	0	2752.55	1.449	0.991	0.96	0.991	1.068	92.9	134.6	92.1	89.2	92	99.2	Shared	High	High	High	High	High	High	High	7.89e-05	1.16e-07	3.5
[K].GLDVDSLVIEHIQVNK.[AS]	1xiTRAQ8plex [K16]; 1xiTRAQ8plex [N-Term]	4.78775e-06	0.000145435	1	10	2	A0A6B0RZU5	A0A6B0RZU5 [106-121]	0	2387.38												No Quan Values	High	High	High	High	High	High	High	7.89e-05	1.254e-06	4.37
[R].LTESPCALVASQYGWSGNMER.[I]	1xCarbamidomethyl [C6]; 1xiTRAQ8plex [Y13]; 1xiTRAQ8plex [N-Term]	5.19395e-05	0.000145435	1	1	1	A0A6B0QXI3	A0A6B0QXI3 [600-620]	0	2964.48	1.635	0.918	0.69	0.8	1.363	93.7	153.1	86	64.6	75	127.6		High	High	High	High	High	High	High	7.89e-05	1.681e-05	2.91
[R].ITFDAFPGEPDKELNPK.[K]	2xiTRAQ8plex [K12; K17]; 1xiTRAQ8plex [N-Term]	1.29865e-05	0.000145435	1	1	5	A0A6B0QVQ0	A0A6B0QVQ0 [228-244]	1	2830.58	0.827	1.333	0.816	1.255	0.953	97	80.2	129.3	79.2	121.7	92.5		High	High	High	High	High	High	High	7.89e-05	3.718e-06	3.6
[K].GLDTLVESIR.[R]	1xiTRAQ8plex [N-Term]	4.37617e-05	0.000145435	1	1	1	L8J2S5	L8J2S5 [78-87]	0	1406.82												No Quan Values	High	High	High	High	High	High	High	7.89e-05	1.394e-05	2.87
[K].LTFDSSFSPNTGK.[K]	1xiTRAQ8plex [K13]; 1xiTRAQ8plex [N-Term]	1.31076e-05	0.000145435	1	1	2	A0A6B0RMJ1	A0A6B0RMJ1 [97-109]	0	2009.08	0.801	0.898	1.163	1.047	1.078	100.2	80.3	90	116.6	104.9	108		High	High	High	High	High	High	High	7.89e-05	3.75e-06	3.94
[K].LTFDSSFSPNTGKK.[N]	2xiTRAQ8plex [K13; K14]; 1xiTRAQ8plex [N-Term]	0.000217555	0.000145435	1	1	3	A0A6B0RMJ1	A0A6B0RMJ1 [97-110]	1	2441.38	1.043	1.002	1.348	0.814	0.906	98.1	102.4	98.3	132.3	79.9	89		High	High	High	High	High	High	High	7.89e-05	8.047e-05	3.72
[K].GIDPFSLDALAK.[EH]	1xiTRAQ8plex [K12]; 1xiTRAQ8plex [N-Term]	2.60634e-06	0.000145435	1	2	2	A0A6B0RMH3	A0A6B0RMH3 [230-241]	0	1855.08	1.161	0.951	0.795	0.694	0.784	111.4	129.4	106	88.6	77.3	87.4		High	High	High	High	High	High	High	7.89e-05	6.497e-07	3.87
[K].LTFDTTFSPNTGK.[KE]	1xiTRAQ8plex [K13]; 1xiTRAQ8plex [N-Term]	2.257e-06	0.000145435	1	3	4	A0A6B0R669	A0A6B0R669 [206-218]	0	2037.11	0.718	0.776	1.123	0.709	0.744	118.4	85	91.9	132.9	83.9	88		High	High	High	High	High	High	High	7.89e-05	5.548e-07	3.64
[K].ITESDLSQLTASIR.[A]	1xiTRAQ8plex [N-Term]	8.91854e-07	0.000145435	1	1	2	A0A6B0QUF4	A0A6B0QUF4 [1956-1969]	0	1838.02	4.545	1.063	0.88	1.083	0.92	63.2	287.3	67.2	55.6	68.5	58.2		High	High	High	High	High	High	High	7.89e-05	2.023e-07	4.12
[R].LTADAAHFLR.[R]	1xiTRAQ8plex [N-Term]	1.20014e-05	0.000145435	1	1	1	A0A6B0RY81	A0A6B0RY81 [259-268]	0	1418.81	0.678	2.03	1.635	1.34	0.627	82.1	55.6	166.6	134.2	110	51.4		High	High	High	High	High	High	High	7.89e-05	3.414e-06	4.09
[R].LTLLAPMNSVFK.[D]	1xiTRAQ8plex [K12]; 1xiTRAQ8plex [N-Term]	1.86488e-05	0.000145435	1	1	5	A0A6B0RSX4	A0A6B0RSX4 [410-421]	0	1942.17	0.94	1.211	0.781	1.219	4.928	59.5	55.9	72.1	46.5	72.6	293.4		High	High	High	High	High	High	High	7.89e-05	5.509e-06	3.67
[K].ITIIGAVLPSGGNR.[F]	1xiTRAQ8plex [N-Term]	5.44001e-05	0.000145435	1	1	3	A0A6B0R877	A0A6B0R877 [338-351]	0	1672.01	0.613	0.909	1.314	0.843	0.916	107.3	65.7	97.5	140.9	90.4	98.2		High	High	High	High	High	High	High	7.89e-05	1.765e-05	3.33
[K].LTMLDIASNR.[I]	1xiTRAQ8plex [N-Term]	0.000101515	0.000145435	1	1	6	A0A6B0SE40	A0A6B0SE40 [276-285]	0	1437.8	1.13	1.203	0.81	1.298	1.088	91.9	103.9	110.6	74.4	119.3	100		High	High	High	High	High	High	High	7.89e-05	3.486e-05	2.76
[R].LTPRPTAAELEEVLQVNSLIQTQK.[S]	1xiTRAQ8plex [K24]; 1xiTRAQ8plex [N-Term]	2.13447e-07	0.000145435	1	1	1	A0A6B0SCZ2	A0A6B0SCZ2 [711-734]	0	3286.88	1.308	1.322	0.818	1.162	0.951	91.5	119.6	120.9	74.8	106.2	87		High	High	High	High	High	High	High	7.89e-05	4.27e-08	5.31
[R].ITPVVQQHQEALVPGQPQLNVCNR.[A]	1xCarbamidomethyl [C22]; 1xiTRAQ8plex [N-Term]	1.4521e-06	0.000145435	1	1	1	A0A6B0R879	A0A6B0R879 [407-430]	0	3029.63	0.925	1.109	1.028	1.231	1.715	85.6	79.2	94.9	88	105.4	146.9		High	High	High	High	High	High	High	7.89e-05	3.432e-07	3.66
[K].LTQAQTFDYSEIPNFPESTVPGHAGR.[L]	1xiTRAQ8plex [Y9]; 1xiTRAQ8plex [N-Term]	0.000137572	0.000145435	1	1	2	A0A6B0S7I8	A0A6B0S7I8 [115-140]	0	3470.78												No Quan Values	High	High	High	High	High	High	High	7.89e-05	4.874e-05	2.8
[K].LTQELEILTDR.[L]	1xiTRAQ8plex [N-Term]	5.51607e-05	0.000145435	1	1	1	A0A6B0R0T8	A0A6B0R0T8 [453-463]	0	1634.93	1.224	0.977	0.527	0.723	0.589	119.1	145.7	116.3	62.7	86.1	70.1		High	High	High	High	High	High	High	7.89e-05	1.794e-05	3.29
[R].GKDIVVLGVEK.[SK]	2xiTRAQ8plex [K2; K11]; 1xiTRAQ8plex [N-Term]	9.69453e-06	0.000145435	1	2	3	A0A6B0R872	A0A6B0R872 [37-47]	1	2069.31	0.671	0.908	0.891	0.959	0.791	115	77.1	104.3	102.4	110.2	91		High	High	High	High	High	High	High	7.89e-05	2.708e-06	2.81
[R].GKDLIGVQNLLK.[K]	2xiTRAQ8plex [K2; K12]; 1xiTRAQ8plex [N-Term]	9.82897e-05	0.000145435	1	1	2	A0A6B0QSP7	A0A6B0QSP7 [1507-1518]	1	2210.4	0.721	0.987	0.668	1.209	1.249	102.8	74.2	101.5	68.7	124.3	128.5		High	High	High	High	High	High	High	7.89e-05	3.374e-05	2.94
[K].LTQKEDFFVNDQTK.[V]	2xiTRAQ8plex [K4; K14]; 1xiTRAQ8plex [N-Term]	1.52056e-05	0.000145435	1	1	2	L8IHL8	L8IHL8 [223-236]	1	2625.47	0.695	0.995	0.75	0.638	0.4	134	93.2	133.3	100.4	85.5	53.6		High	High	High	High	High	High	High	7.89e-05	4.418e-06	3.94
[R].LTQSTFTLEQPR.[G]	1xiTRAQ8plex [N-Term]	2.11498e-06	0.000145435	1	1	1	A0A6B0R5I0	A0A6B0R5I0 [45-56]	0	1724.95	0.877	0.771	1.102	0.837	5.755	58	50.9	44.7	63.9	48.5	333.9		High	High	High	High	High	High	High	7.89e-05	5.169e-07	3.39
[K].ITSEALLVTQQLVK.[V]	1xiTRAQ8plex [K14]; 1xiTRAQ8plex [N-Term]	0.000264619	0.000145435	1	1	1	A0A6B0S0Y3	A0A6B0S0Y3 [503-516]	0	2151.32												No Quan Values	High	High	High	High	High	High	High	7.89e-05	0.0001001	2.99
[R].GKFNTSDVSAIEK.[N]	2xiTRAQ8plex [K2; K13]; 1xiTRAQ8plex [N-Term]	9.60485e-05	0.000145435	1	1	1	A0A6B0RI66	A0A6B0RI66 [434-446]	1	2308.33												No Quan Values	High	High	High	High	High	High	High	7.89e-05	3.291e-05	2.79
[K].GHYTEGAELVDSVLDVVR.[K]	1xiTRAQ8plex [Y3]; 1xiTRAQ8plex [N-Term]	7.23494e-09	0.000145435	3	6	18	A0A6B0SMW8; A0A6B0SAE4; A0A6B0QQ44	A0A6B0SMW8 [88-105]; A0A6B0SAE4 [267-284]; A0A6B0QQ44 [665-682]	0	2567.39	0.903	1.004	1.138	0.882	1.749	89.9	81.2	90.2	102.3	79.3	157.2	Shared	High	High	High	High	High	High	High	7.89e-05	1.08e-09	4.39
[R].GHVFEETQVAGTPMFVVK.[A]	1xOxidation [M14]; 1xiTRAQ8plex [K18]; 1xiTRAQ8plex [N-Term]	5.68484e-07	0.000145435	1	1	2	A0A6B0R3J0	A0A6B0R3J0 [768-785]	0	2600.4	0.854	0.946	1.018	0.888	0.823	108.5	92.6	102.7	110.4	96.3	89.3		High	High	High	High	High	High	High	7.89e-05	1.24e-07	4.08
[R].GHVFEETQVAGTPMFVVK.[A]	1xiTRAQ8plex [K18]; 1xiTRAQ8plex [N-Term]	4.67634e-09	0.000145435	1	1	5	A0A6B0R3J0	A0A6B0R3J0 [768-785]	0	2584.41	0.969	1.503	0.697	0.953	0.962	98.6	95.6	148.2	68.8	94	94.9		High	High	High	High	High	High	High	7.89e-05	6.702e-10	6.17
[K].ITVNEVELLVMK.[A]	1xiTRAQ8plex [K12]; 1xiTRAQ8plex [N-Term]	7.55462e-05	0.000145435	1	1	1	A0A6B0RP65	A0A6B0RP65 [302-313]	0	1996.2	0.931	1.17	0.607	1.214	0.806	104.8	97.5	122.5	63.6	127.2	84.4		High	High	High	High	High	High	High	7.89e-05	2.534e-05	4.3
[K].GHVDILAPTVQELAALEK.[E]	1xiTRAQ8plex [K18]; 1xiTRAQ8plex [N-Term]	9.21186e-08	0.000145435	1	1	4	A0A6B0RCA8	A0A6B0RCA8 [686-703]	0	2512.46	0.902	0.856	0.707	0.987	1.73	97	87.5	83.1	68.6	95.8	167.9		High	High	High	High	High	High	High	7.89e-05	1.719e-08	5.87
[R].GHTSTQPGVPNQR.[Q]	1xiTRAQ8plex [N-Term]	9.87758e-07	0.000145435	1	1	12	A0A6B0S2Z5	A0A6B0S2Z5 [660-672]	0	1682.89	0.935	0.745	0.791	0.731	0.92	117.1	109.5	87.3	92.7	85.7	107.7		High	High	High	High	High	High	High	7.89e-05	2.262e-07	5.09
[R].LTVSSLQESGLK.[V]	1xiTRAQ8plex [K12]; 1xiTRAQ8plex [N-Term]	4.7435e-06	0.000145435	1	1	2	A0A6B0S9L1	A0A6B0S9L1 [2298-2309]	0	1870.11	0.864	0.891	0.724	0.96	0.977	110.8	95.8	98.7	80.2	106.3	108.2		High	High	High	High	High	High	High	7.89e-05	1.247e-06	3.08
[K].ITVTSEVPFSK.[R]	1xiTRAQ8plex [K11]; 1xiTRAQ8plex [N-Term]	0.000166841	0.000145435	1	1	4	A0A6B0QYJ5	A0A6B0QYJ5 [154-164]	0	1816.07	1.062	1.225	0.755	0.891	1.721	90.2	95.8	110.4	68.1	80.4	155.2		High	High	High	High	High	High	High	7.89e-05	6.021e-05	2.77
[R].LTVTSLQETGLK.[V]	1xiTRAQ8plex [K12]; 1xiTRAQ8plex [N-Term]	1.16179e-05	0.000145435	1	1	2	A0A6B0QUF4	A0A6B0QUF4 [2398-2409]	0	1898.14	4.021	1.098	1.51	1.266	1.083	60.1	241.8	66	90.8	76.1	65.1		High	High	High	High	High	High	High	7.89e-05	3.297e-06	3.62
[K].GHSLIEAFDTWR.[S]	1xiTRAQ8plex [N-Term]	9.25677e-05	0.000145435	1	1	1	A0A6B0R560	A0A6B0R560 [107-118]	0	1735.91	0.823	1.04	0.924	1.039	0.969	103.5	85.2	107.7	95.7	107.6	100.4		High	High	High	High	High	High	High	7.89e-05	3.154e-05	2.43
[K].GHSGGGGGGGGGGSGGGPGIK.[K]	1xiTRAQ8plex [K21]; 1xiTRAQ8plex [N-Term]	6.6374e-05	0.000145435	1	1	1	A0A6B0R6E9	A0A6B0R6E9 [228-248]	0	2132.11	0.923	1.303	1.61	0.93	3.076	67.8	62.7	88.4	109.3	63.1	208.7		High	High	High	High	High	High	High	7.89e-05	2.193e-05	1.76
[R].LTVLSLQESGLK.[V]	1xiTRAQ8plex [K12]; 1xiTRAQ8plex [N-Term]	0.000137572	0.000145435	1	1	1	A0A6B0R2E9	A0A6B0R2E9 [2321-2332]	0	1896.16												No Quan Values	High	High	High	High	High	High	High	7.89e-05	4.861e-05	3.29
[K].GLAFTDVDVDSIK.[I]	1xiTRAQ8plex [K13]; 1xiTRAQ8plex [N-Term]	6.81225e-08	0.000145435	1	1	3	A0A6B0QRK8	A0A6B0QRK8 [1729-1741]	0	1988.12	1.174	1.507	0.791	1.151	3.564	65.3	76.7	98.4	51.6	75.2	232.8		High	High	High	High	High	High	High	7.89e-05	1.234e-08	4.07
[R].GKFPDATETDLQELVAK.[R]	2xiTRAQ8plex [K2; K17]; 1xiTRAQ8plex [N-Term]	3.2713e-08	0.000145435	1	1	5	A0A6B0RZE8	A0A6B0RZE8 [427-443]	1	2774.57	0.617	0.745	1.88	1.001	0.478	104.9	64.7	78.2	197.2	105	50.1		High	High	High	High	High	High	High	7.89e-05	5.56e-09	4.43
[K].LTIVDTVGFGDQINK.[D]	1xiTRAQ8plex [K15]; 1xiTRAQ8plex [N-Term]	4.7435e-06	0.000145435	1	1	1	A0A6B0R418	A0A6B0R418 [110-124]	0	2228.27	1.413	1.017	1.212	1.018	1.478	84.1	118.7	85.5	101.9	85.6	124.3		High	High	High	High	High	High	High	7.89e-05	1.245e-06	3.82
[R].GLAESACQLETLK.[L]	1xCarbamidomethyl [C7]; 1xiTRAQ8plex [K13]; 1xiTRAQ8plex [N-Term]	4.52817e-07	0.000145435	1	1	5	A0A6B0RP75	A0A6B0RP75 [200-212]	0	2028.13	0.627	1.088	0.553	0.999	0.579	123.8	77.7	134.7	68.5	123.7	71.7		High	High	High	High	High	High	High	7.89e-05	9.666e-08	3.97
[K].GIAEQTIVTLR.[N]	1xiTRAQ8plex [N-Term]	2.45185e-05	0.000145435	1	1	3	A0A6B0RV93	A0A6B0RV93 [178-188]	0	1504.9	0.655	0.958	0.687	0.845	0.653	125	81.9	119.8	85.9	105.7	81.7		High	High	High	High	High	High	High	7.89e-05	7.415e-06	2.8
[K].GLADVQNLLR.[K]	1xiTRAQ8plex [N-Term]	0.00010012	0.000145435	1	1	3	A0A6B0RVV0	A0A6B0RVV0 [1270-1279]	0	1402.83	0.532	1.299	0.875	1.082	0.582	111.7	59.4	145.1	97.8	120.9	65		High	High	High	High	High	High	High	7.89e-05	3.435e-05	2.39
[K].ITLPVDFVTADKFDENAK.[T]	2xiTRAQ8plex [K12; K18]; 1xiTRAQ8plex [N-Term]	2.375e-07	0.000145435	1	1	4	A0A6B0SDQ7	A0A6B0SDQ7 [280-297]	1	2935.65	1.011	0.827	0.626	1.103	1.171	104.5	105.7	86.5	65.5	115.3	122.4		High	High	High	High	High	High	High	7.89e-05	4.813e-08	3.62
[K].ITLQDVVSHSK.[K]	1xiTRAQ8plex [K11]; 1xiTRAQ8plex [N-Term]	2.54452e-05	0.000145435	1	1	2	A0A6B0QY40	A0A6B0QY40 [909-919]	0	1835.08	1.099	1.097	0.764	0.774	1.207	101	111	110.7	77.1	78.2	121.9		High	High	High	High	High	High	High	7.89e-05	7.738e-06	3.03
[K].LTLQPVDNSTISLQMGTNK.[V]	1xiTRAQ8plex [K19]; 1xiTRAQ8plex [N-Term]	0.000177086	0.000145435	1	1	1	A0A6B0QWG0	A0A6B0QWG0 [233-251]	0	2668.48												No Quan Values	High	High	High	High	High	High	High	7.89e-05	6.411e-05	3.95
[K].LTLSALLDGK.[N]	1xiTRAQ8plex [K10]; 1xiTRAQ8plex [N-Term]	2.62846e-05	0.000145435	2	2	8	L8IA11; A0A6B0RMJ1	L8IA11 [257-266]; A0A6B0RMJ1 [257-266]	0	1639.03	0.823	1.043	1.22	0.948	0.873	101.6	83.6	106	123.9	96.3	88.6	Shared	High	High	High	High	High	High	High	7.89e-05	8.004e-06	3.48
[K].GKTEQQTADQLLAR.[A]	1xiTRAQ8plex [K2]; 1xiTRAQ8plex [N-Term]	2.6042e-05	0.000145435	1	1	7	A0A6B0RBR7	A0A6B0RBR7 [1204-1217]	1	2167.23	0.914	0.972	0.638	0.659	0.614	125.1	114.3	121.6	79.8	82.4	76.8		High	High	High	High	High	High	High	7.89e-05	7.934e-06	3.27
[K].LTLSALVDGK.[S]	1xiTRAQ8plex [K10]; 1xiTRAQ8plex [N-Term]	0.000103405	0.000145435	1	3	5	A0A6B0R669	A0A6B0R669 [366-375]	0	1625.01	0.736	0.874	0.832	0.877	0.797	117.3	86.4	102.5	97.5	102.8	93.5		High	High	High	High	High	High	High	7.89e-05	3.557e-05	3.1
[K].GKPVNSLFVAPAVTPVR.[S]	1xiTRAQ8plex [K2]; 1xiTRAQ8plex [N-Term]	4.60488e-05	0.000145435	1	1	1	A0A6B0S3B2	A0A6B0S3B2 [333-349]	0	2360.43	0.71	1.137	1.329	1.532	0.833	91.7	65.2	104.3	121.9	140.5	76.4		High	High	High	High	High	High	High	7.89e-05	1.472e-05	5.02
[R].LTLYDIAHTPGVAADLSHIETR.[A]	1xiTRAQ8plex [Y4]; 1xiTRAQ8plex [N-Term]	1.14581e-07	0.000145435	1	1	5	A0A6B0R5G9	A0A6B0R5G9 [53-74]	0	3001.66	0.783	0.779	0.745	0.568	0.663	132.2	103.5	103	98.5	75.1	87.6		High	High	High	High	High	High	High	7.89e-05	2.178e-08	7.26
[R].LTLSCEEFVK.[V]	1xCarbamidomethyl [C5]; 1xiTRAQ8plex [K10]; 1xiTRAQ8plex [N-Term]	3.34496e-05	0.000145435	1	1	2	A0A6B0S5I3	A0A6B0S5I3 [231-240]	0	1834.02	0.578	1.105	1.097	0.907	0.655	112.3	64.9	124.1	123.2	101.9	73.6		High	High	High	High	High	High	High	7.89e-05	1.042e-05	3.29
[R].LTLSELDSIIK.[N]	1xiTRAQ8plex [K11]; 1xiTRAQ8plex [N-Term]	9.92211e-06	0.000145435	1	1	3	A0A6B0R5U3	A0A6B0R5U3 [653-663]	0	1840.13	0.908	1.043	0.45	0.558	0.418	137.1	124.5	143	61.7	76.5	57.3		High	High	High	High	High	High	High	7.89e-05	2.776e-06	4.29
[R].LTISSPLEAHK.[A]	1xiTRAQ8plex [K11]; 1xiTRAQ8plex [N-Term]	5.95496e-06	0.000145435	1	1	1	A0A6B0S3M6	A0A6B0S3M6 [152-162]	0	1804.08												No Quan Values	High	High	High	High	High	High	High	7.89e-05	1.593e-06	3.31
[K].GKNVLINK.[D]	2xiTRAQ8plex [K2; K8]; 1xiTRAQ8plex [N-Term]	0.000216564	0.000145435	1	1	2	A0A6B0S917	A0A6B0S917 [152-159]	1	1798.17	0.705	1.061	0.805	0.707	0.953	114.7	80.9	121.7	92.3	81	109.3		High	High	High	High	High	High	High	7.89e-05	7.992e-05	2.64
[K].ITITNDKGR.[L]	1xiTRAQ8plex [K7]; 1xiTRAQ8plex [N-Term]	0.000246048	0.000145435	3	6	3	A0A6B0QUI2; A0A6B0SBR8; A0A6B0S0F9	A0A6B0QUI2 [510-518]; A0A6B0SBR8 [501-509]; A0A6B0S0F9 [504-512]	1	1625.98	1.124	1.335	0.687	0.957	0.692	103.5	116.4	138.2	71.1	99.1	71.7	Shared	High	High	High	High	High	High	High	7.89e-05	9.195e-05	2.56
[K].LTITSNPEMTFPGER.[I]	1xiTRAQ8plex [N-Term]	0.000149437	0.000145435	1	1	1	A0A6B0R1L1	A0A6B0R1L1 [715-729]	0	1997.03	1.768	0.773	0.531	0.646	0.676	111.2	196.7	86	59	71.9	75.2		High	High	High	High	High	High	High	7.89e-05	5.329e-05	3.18
[K].GKIEEDSEVLMMIK.[T]	2xiTRAQ8plex [K2; K14]; 1xiTRAQ8plex [N-Term]	0.000144708	0.000145435	1	1	4	A0A6B0R952	A0A6B0R952 [64-77]	1	2534.43	0.712	0.854	0.523	0.952	0.609	129	91.8	110.2	67.5	122.8	78.6		High	High	High	High	High	High	High	7.89e-05	5.134e-05	3.3
[R].GKIEEAVNAFEELVR.[K]	1xiTRAQ8plex [K2]; 1xiTRAQ8plex [N-Term]	4.10775e-06	0.000145435	1	1	1	A0A6B0RVU1	A0A6B0RVU1 [356-370]	1	2312.31	1.223	1.48	0.71	1.086	2.542	74.6	91.2	110.4	53	81.1	189.7		High	High	High	High	High	High	High	7.89e-05	1.065e-06	3.61
[K].GKLEAIITPPPAK.[K]	2xiTRAQ8plex [K2; K13]; 1xiTRAQ8plex [N-Term]	0.000224616	0.000145435	1	1	2	L8IV18	L8IV18 [122-134]	1	2247.42	0.917	0.921	0.763	0.815	1.137	108.1	99.1	99.5	82.4	88	122.9		High	High	High	High	High	High	High	7.89e-05	8.328e-05	2.61
[K].GKLDVQFSGPAK.[G]	2xiTRAQ8plex [K2; K12]; 1xiTRAQ8plex [N-Term]	8.20971e-05	0.000145435	1	1	7	A0A6B0S9L1	A0A6B0S9L1 [861-872]	1	2159.3	2.943	1.279	1.427	1.251	1.313	65.1	191.7	83.3	92.9	81.5	85.5		High	High	High	High	High	High	High	7.89e-05	2.777e-05	2.49
[K].LTIVDAVGFGDQINK.[D]	1xiTRAQ8plex [K15]; 1xiTRAQ8plex [N-Term]	6.94092e-07	0.000145435	1	1	1	A0A6B0R0X8	A0A6B0R0X8 [99-113]	0	2198.26	0.819	1.398	1.03	1.391	0.961	90.9	74.4	127.1	93.6	126.5	87.4		High	High	High	High	High	High	High	7.89e-05	1.542e-07	4.13
[K].GKPLDEVLK.[K]	2xiTRAQ8plex [K2; K9]; 1xiTRAQ8plex [N-Term]	0.00028715	0.000145435	1	2	6	A0A6B0SGW9	A0A6B0SGW9 [116-124]	0	1911.2	0.976	1.425	1.541	1.489	3.239	62	60.5	88.4	95.6	92.4	201		High	High	High	High	High	High	High	7.89e-05	0.0001095	2
[R].GHQLLSADVDIK.[E]	1xiTRAQ8plex [K12]; 1xiTRAQ8plex [N-Term]	0.000276914	0.000145435	1	1	1	A0A6B0RF48	A0A6B0RF48 [467-478]	0	1904.11												No Quan Values	High	High	High	High	High	High	High	7.89e-05	0.0001052	1.67
[R].LSWTADEGVFDSFVLK.[I]	1xiTRAQ8plex [K16]; 1xiTRAQ8plex [N-Term]	0.000140126	0.000145435	1	1	1	A0A6B0RHR6	A0A6B0RHR6 [1536-1551]	0	2422.31	0.313	0.516	0.718	0.869	0.58	150.1	47	77.5	107.8	130.5	87.1		High	High	High	High	High	High	High	7.89e-05	4.974e-05	2.17
[R].GIEPTGNMVK.[Q]	1xiTRAQ8plex [K10]; 1xiTRAQ8plex [N-Term]	4.23656e-05	0.000145435	1	1	3	A0A6B0R2E9	A0A6B0R2E9 [263-272]	0	1653.95	0.68	1.642	0.496	1.263	0.617	105.3	71.6	172.9	52.3	133	64.9		High	High	High	High	High	High	High	7.89e-05	1.346e-05	2.98
[R].LSPLEACAHSFFDELR.[C]	1xCarbamidomethyl [C7]; 1xiTRAQ8plex [N-Term]	6.27906e-05	0.000145435	1	1	1	A0A6B0SDK7	A0A6B0SDK7 [306-321]	0	2196.11												No Quan Values	High	High	High	High	High	High	High	7.89e-05	2.067e-05	2.95
[K].GLIESALNLGR.[T]	1xiTRAQ8plex [N-Term]	8.02228e-05	0.000145435	1	1	1	A0A6B0RPK7	A0A6B0RPK7 [82-92]	0	1446.86	0.748	1.202	1.475	0.92	1.272	90.7	67.8	109	133.7	83.4	115.3		High	High	High	High	High	High	High	7.89e-05	2.707e-05	2.19
[R].LSPITSDPTEAAAVGAVEASFK.[C]	1xiTRAQ8plex [K22]; 1xiTRAQ8plex [N-Term]	5.05803e-12	0.000145435	1	1	17	A0A6B0RV40	A0A6B0RV40 [439-460]	0	2769.51	0.741	1.065	0.98	1.093	1.098	100.4	74.4	106.9	98.4	109.7	110.2		High	High	High	High	High	High	High	7.89e-05	3.998e-13	4.99
[K].GILEQGWQADSTTR.[M]	1xiTRAQ8plex [N-Term]	4.03218e-06	0.000145435	1	1	3	A0A6B0QS18	A0A6B0QS18 [142-155]	0	1865.97	0.817	0.868	0.617	0.8	0.729	124.2	101.5	107.8	76.6	99.3	90.5		High	High	High	High	High	High	High	7.89e-05	1.041e-06	3.91
[R].LSPQTVTTIVK.[R]	1xiTRAQ8plex [K11]; 1xiTRAQ8plex [N-Term]	3.58575e-05	0.000145435	1	1	4	A0A6B0RF02	A0A6B0RF02 [149-159]	0	1795.11	0.57	1.003	0.74	1.015	0.34	128.5	73.3	128.9	95.1	130.5	43.7		High	High	High	High	High	High	High	7.89e-05	1.123e-05	4.24
[R].ISPVPAFAGDTIALTITK.[G]	1xiTRAQ8plex [K18]; 1xiTRAQ8plex [N-Term]	3.19697e-06	0.000145435	1	1	2	A0A6B0S151	A0A6B0S151 [1134-1151]	0	2423.44	1.857	1.197	0.784	1.013	1.111	86.2	160.1	103.2	67.5	87.3	95.8		High	High	High	High	High	High	High	7.89e-05	8.088e-07	5.36
[K].GLLEDLRNDLDR.[L]	1xiTRAQ8plex [N-Term]	0.000185386	0.000145435	1	1	3	A0A6B0QXL4	A0A6B0QXL4 [566-577]	1	1732.95	1.051	1.382	1.622	1.032	2.801	67.5	70.9	93.3	109.5	69.6	189.1		High	High	High	High	High	High	High	7.89e-05	6.738e-05	1.99
[R].ISQAEEEDQQLLGHLLLVAK.[E]	1xiTRAQ8plex [K20]; 1xiTRAQ8plex [N-Term]	3.92062e-08	0.000145435	1	1	2	L8IC97	L8IC97 [100-119]	0	2842.61	0.459	0.461	0.519	0.498	0.62	168.7	77.4	77.8	87.5	83.9	104.6		High	High	High	High	High	High	High	7.89e-05	6.777e-09	4.3
[R].ISQATAQIK.[N]	1xiTRAQ8plex [K9]; 1xiTRAQ8plex [N-Term]	0.000182021	0.000145435	1	1	2	A0A6B0QR57	A0A6B0QR57 [328-336]	0	1567.96	0.757	1.109	0.734	0.872	0.865	112.4	85.1	124.7	82.5	98	97.3		High	High	High	High	High	High	High	7.89e-05	6.632e-05	3.47
[R].LSQEEILGSTR.[L]	1xiTRAQ8plex [N-Term]	0.000139483	0.000145435	1	1	2	A0A6B0RB91	A0A6B0RB91 [17-27]	0	1536.85	1.247	0.985	1.041	0.884	1.285	93.1	116.1	91.8	97	82.3	119.7		High	High	High	High	High	High	High	7.89e-05	4.933e-05	2.75
[K].ISPGAFAPLVK.[L]	1xiTRAQ8plex [K11]; 1xiTRAQ8plex [N-Term]	6.87653e-06	0.000145435	1	1	41	L8HPP6	L8HPP6 [121-131]	0	1708.06	0.712	1.196	2.298	1.325	1.377	75.9	54	90.8	174.4	100.5	104.5		High	High	High	High	High	High	High	7.89e-05	1.868e-06	3.41
[R].ISQEIGNLMK.[E]	1xiTRAQ8plex [K10]; 1xiTRAQ8plex [N-Term]	1.89981e-05	0.000145435	1	1	2	A0A6B0RLK9	A0A6B0RLK9 [417-426]	0	1741.01	0.976	1.078	1.553	1.3	1.789	78	76.1	84.1	121	101.4	139.4		High	High	High	High	High	High	High	7.89e-05	5.627e-06	3.42
[K].GLIDEVDQDFTSR.[I]	1xiTRAQ8plex [N-Term]	1.78947e-06	0.000145435	1	1	2	A0A6B0S2F2	A0A6B0S2F2 [525-537]	0	1798.91	0.711	1.059	2.518	0.924	0.978	83.4	59.4	88.3	210.1	77.1	81.6		High	High	High	High	High	High	High	7.89e-05	4.316e-07	3.45
[K].GIIASSIGTILK.[S]	1xiTRAQ8plex [K12]; 1xiTRAQ8plex [N-Term]	1.31685e-05	0.000145435	1	1	2	A0A6B0SED0	A0A6B0SED0 [34-45]	0	1781.14	1.273	0.916	1.049	1.168	1.111	92.1	117.2	84.3	96.5	107.6	102.3		High	High	High	High	High	High	High	7.89e-05	3.778e-06	3.12
[R].GLLASCSDDGELAFWK.[Y]	1xCarbamidomethyl [C6]; 1xiTRAQ8plex [K16]; 1xiTRAQ8plex [N-Term]	0.000256332	0.000145435	1	1	1	A0A6B0RQ93	A0A6B0RQ93 [307-322]	0	2377.23	0.89	1.001	0.711	1.057	1.003	106	94.3	106.1	75.3	112.1	106.3		High	High	High	High	High	High	High	7.89e-05	9.655e-05	3.7
[R].GIIASANQLEAAK.[M]	1xiTRAQ8plex [K13]; 1xiTRAQ8plex [N-Term]	7.72259e-06	0.000145435	1	1	2	L8INT8	L8INT8 [452-464]	0	1894.12	0.66	0.792	0.681	0.786	0.61	132.5	87.4	104.9	90.2	104.2	80.8		High	High	High	High	High	High	High	7.89e-05	2.117e-06	2.46
[R].LSQLEGVNVER.[Y]	1xiTRAQ8plex [N-Term]	3.40755e-05	0.000145435	1	1	2	A0A6B0RCH9	A0A6B0RCH9 [272-282]	0	1547.87	1.624	1.008	1.266	1.114	1.131	84	136.4	84.7	106.4	93.6	95		High	High	High	High	High	High	High	7.89e-05	1.063e-05	2.6
[R].ISQLTNMGPTK.[L]	1xiTRAQ8plex [K11]; 1xiTRAQ8plex [N-Term]	4.78775e-06	0.000145435	1	1	13	A0A6B0S1V4	A0A6B0S1V4 [315-325]	0	1798.04	1.04	1.145	3.641	0.977	0.758	70.1	72.9	80.2	255.2	68.5	53.1		High	High	High	High	High	High	High	7.89e-05	1.26e-06	4.29
[K].GLLAGNVFDWGAK.[A]	1xiTRAQ8plex [K13]; 1xiTRAQ8plex [N-Term]	0.000269472	0.000145435	1	1	1	A0A6B0QV62	A0A6B0QV62 [539-551]	0	1956.12												No Quan Values	High	High	High	High	High	High	High	7.89e-05	0.0001019	1.64
[K].GILAADESVGTMGNR.[L]	1xiTRAQ8plex [N-Term]	2.74046e-05	0.000145435	1	1	1	A0A6B0S3R3	A0A6B0S3R3 [112-126]	0	1794.93	0.499	0.86	0.806	1.076	0.666	122.3	61	105.2	98.6	131.6	81.4		High	High	High	High	High	High	High	7.89e-05	8.374e-06	3.55
[K].GILAADESVGSMAK.[R]	1xOxidation [M12]; 1xiTRAQ8plex [K14]; 1xiTRAQ8plex [N-Term]	9.12949e-05	0.000145435	1	1	1	A0A6B0R5H8	A0A6B0R5H8 [29-42]	0	1973.08	0.644	0.971	1.075	1.108	1.009	103.3	66.5	100.3	111.1	114.5	104.3		High	High	High	High	High	High	High	7.89e-05	3.11e-05	2.96
[K].GILAADESVGSMAK.[R]	1xiTRAQ8plex [K14]; 1xiTRAQ8plex [N-Term]	8.31488e-10	0.000145435	1	1	5	A0A6B0R5H8	A0A6B0R5H8 [29-42]	0	1957.09	0.669	1.313	0.802	1.042	0.825	106.2	71	139.4	85.1	110.7	87.6		High	High	High	High	High	High	High	7.89e-05	1.028e-10	5.08
[K].LSQLEEHLAQLR.[E]	1xiTRAQ8plex [N-Term]	1.04903e-05	0.000145435	1	1	1	A0A6B0RZN1	A0A6B0RZN1 [428-439]	0	1740.99	0.987	1.062	0.936	0.802	0.944	104.7	103.4	111.1	98	84	98.8		High	High	High	High	High	High	High	7.89e-05	2.951e-06	3.32
[K].GILAADESTGSIAK.[R]	1xiTRAQ8plex [K14]; 1xiTRAQ8plex [N-Term]	1.28067e-08	0.000145435	1	1	7	A0A6B0RLP6	A0A6B0RLP6 [238-251]	0	1941.11	1.101	0.852	0.631	0.879	0.792	114.2	125.7	97.3	72.1	100.4	90.4		High	High	High	High	High	High	High	7.89e-05	2.003e-09	5.18
[K].GIIFQHPEIVAHMDLVR.[Q]	1xiTRAQ8plex [N-Term]	1.42538e-06	0.000145435	1	1	2	A0A6B0RN26	A0A6B0RN26 [965-981]	0	2279.26	0.771	0.976	0.969	0.877	0.623	115	88.7	112.3	111.4	100.8	71.7		High	High	High	High	High	High	High	7.89e-05	3.377e-07	5.8
[K].GLLGCNIIPLQR.[-]	1xCarbamidomethyl [C5]; 1xiTRAQ8plex [N-Term]	1.77211e-05	0.000145435	1	1	2	L8I045	L8I045 [210-221]	0	1657.97	1.022	0.948	0.725	1.049	1.04	103.7	106	98.3	75.2	108.8	107.9		High	High	High	High	High	High	High	7.89e-05	5.23e-06	3.27
[R].GLLWDFQDLSLNK.[L]	1xiTRAQ8plex [K13]; 1xiTRAQ8plex [N-Term]	0.00021955	0.000145435	1	1	1	A0A6B0SAQ5	A0A6B0SAQ5 [16-28]	0	2157.22	1.617	1.021	0.638	1.668	1.412	81.6	131.9	83.3	52	136.1	115.2		High	High	High	High	High	High	High	7.89e-05	8.122e-05	3.89
[K].GLLVPDHVITR.[L]	1xiTRAQ8plex [N-Term]	0.000285851	0.000145435	1	2	1	A0A6B0R4A7	A0A6B0R4A7 [61-71]	0	1523.92												No Quan Values	High	High	High	High	High	High	High	7.89e-05	0.0001085	1.74
[R].ISMADVDLNVAAPK.[V]	1xiTRAQ8plex [K14]; 1xiTRAQ8plex [N-Term]	6.84492e-07	0.000145435	1	1	2	A0A6B0RNX5	A0A6B0RNX5 [521-534]	0	2052.16	1.587	1.213	1.073	1.127	2.546	70.2	111.4	85.2	75.3	79.1	178.8		High	High	High	High	High	High	High	7.89e-05	1.515e-07	3.66
[K].GLITIAAQELSDNR.[V]	1xiTRAQ8plex [N-Term]	7.27041e-06	0.000145435	1	1	1	A0A6B0RB28	A0A6B0RB28 [168-181]	0	1805.01	0.817	0.775	0.941	1.019	1.025	107.6	87.8	83.4	101.3	109.6	110.3		High	High	High	High	High	High	High	7.89e-05	1.98e-06	4.53
[R].ISMESQLSNTK.[R]	1xiTRAQ8plex [K11]; 1xiTRAQ8plex [N-Term]	4.992e-06	0.000145435	1	1	2	A0A6B0R750	A0A6B0R750 [2705-2715]	0	1846.02	0.848	1.308	0.745	0.832	0.423	116.4	98.7	152.2	86.7	96.8	49.2		High	High	High	High	High	High	High	7.89e-05	1.313e-06	4.54
[K].ISMPDFDLHLK.[G]	1xiTRAQ8plex [K11]; 1xiTRAQ8plex [N-Term]	0.0002575	0.000145435	1	1	3	A0A6B0RNX5	A0A6B0RNX5 [2171-2181]; [2427-2437]; [3411-3421]	0	1924.08	1.259	0.781	1.247	0.736	2.583	78.9	99.3	61.6	98.4	58.1	203.8		High	High	High	High	High	High	High	7.89e-05	9.693e-05	2.87
[K].ISMPDLDLNLK.[G]	1xiTRAQ8plex [K11]; 1xiTRAQ8plex [N-Term]	9.69389e-05	0.000145435	1	1	6	A0A6B0RNX5	A0A6B0RNX5 [2555-2565]; [2683-2693]; [3007-3017]; [3135-3145]; [3283-3293]; [3667-3677]	0	1867.08	1.525	0.72	0.66	0.586	5.002	63.2	96.4	45.5	41.7	37	316.1		High	High	High	High	High	High	High	7.89e-05	3.326e-05	3.67
[R].GLLQTEPQNNQAK.[E]	1xiTRAQ8plex [K13]; 1xiTRAQ8plex [N-Term]	9.78629e-07	0.000145435	1	1	3	L8ITC9	L8ITC9 [96-108]	0	2049.15	0.753	0.896	0.804	0.884	0.893	114.7	86.4	102.8	92.3	101.4	102.5		High	High	High	High	High	High	High	7.89e-05	2.238e-07	3.27
[K].ISMPDIDLNLKGPTVK.[G]	2xiTRAQ8plex [K11; K16]; 1xiTRAQ8plex [N-Term]	0.000203148	0.000145435	1	1	2	A0A6B0RNX5	A0A6B0RNX5 [3007-3022]	1	2653.57	1.012	0.725	1.015	0.626	2.647	85.4	86.4	61.9	86.7	53.5	226.1		High	High	High	High	High	High	High	7.89e-05	7.471e-05	2.93
[K].GLLQQPEAGGIFK.[I]	1xiTRAQ8plex [K13]; 1xiTRAQ8plex [N-Term]	5.9952e-05	0.000145435	1	1	1	A0A6B0S9D8	A0A6B0S9D8 [1489-1501]	0	1966.16	0.743	0.904	0.722	0.926	0.966	114.1	84.8	103.1	82.3	105.6	110.2		High	High	High	High	High	High	High	7.89e-05	1.969e-05	3.18
[K].GILFVGSGVSGGEDGAR.[Y]	1xiTRAQ8plex [N-Term]	1.68395e-05	0.000145435	1	1	5	A0A6B0QVB8	A0A6B0QVB8 [1920-1936]	0	1882	0.899	1.074	0.825	0.824	1.067	105.5	94.9	113.3	87	86.9	112.5		High	High	High	High	High	High	High	7.89e-05	4.938e-06	3.38
[R].GLLQAAQDK.[L]	1xiTRAQ8plex [K9]; 1xiTRAQ8plex [N-Term]	0.000143384	0.000145435	1	1	2	A0A6B0QYN3	A0A6B0QYN3 [1850-1858]	0	1551.93	1.17	0.931	0.505	0.527	0.396	132.4	155	123.4	66.9	69.8	52.5		High	High	High	High	High	High	High	7.89e-05	5.099e-05	3.5
[K].ISMPEIDLNLK.[G]	1xiTRAQ8plex [K11]; 1xiTRAQ8plex [N-Term]	0.000221563	0.000145435	1	1	3	A0A6B0RNX5	A0A6B0RNX5 [2757-2767]	0	1881.1	1.223	0.928	1.086	1.075	2.776	74.2	90.7	68.8	80.6	79.8	205.9		High	High	High	High	High	High	High	7.89e-05	8.223e-05	3.32
[K].GLLPEELTPLILATQK.[Q]	1xiTRAQ8plex [K16]; 1xiTRAQ8plex [N-Term]	4.23656e-05	0.000145435	1	1	4	A0A6B0R115	A0A6B0R115 [86-101]	0	2344.43	0.396	0.74	0.416	0.477	0.308	179.8	71.2	133.1	74.8	85.8	55.3		High	High	High	High	High	High	High	7.89e-05	1.348e-05	4.48
[K].ISMPGFKGEGPEVDVNLPK.[A]	2xiTRAQ8plex [K7; K19]; 1xiTRAQ8plex [N-Term]	0.000161568	0.000145435	1	1	3	A0A6B0RNX5	A0A6B0RNX5 [2622-2640]; [3350-3368]; [3478-3496]	1	2926.65	1.166	0.999	0.846	1.104	2.619	77.6	90.4	77.5	65.6	85.7	203.2		High	High	High	High	High	High	High	7.89e-05	5.798e-05	3.56
[K].GLLLYGPPGTGK.[T]	2xiTRAQ8plex [Y5; K12]; 1xiTRAQ8plex [N-Term]	9.87441e-05	0.000145435	1	1	3	A0A6B0QS86	A0A6B0QS86 [517-528]	0	2085.28	1.053	1.386	1.128	1.291	1.197	85	89.5	117.9	95.9	109.8	101.8		High	High	High	High	High	High	High	7.89e-05	3.393e-05	2.33
[K].ISMQDVDLSLGSSK.[L]	1xiTRAQ8plex [K14]; 1xiTRAQ8plex [N-Term]	5.35189e-07	0.000145435	1	1	2	A0A6B0RNX5	A0A6B0RNX5 [452-465]	0	2088.15	1.251	0.962	1.25	0.924	4	63.9	80	61.5	79.9	59.1	255.7		High	High	High	High	High	High	High	7.89e-05	1.159e-07	3.39
[R].LSMWDRPDDLIGR.[A]	1xiTRAQ8plex [N-Term]	6.60678e-05	0.000145435	1	1	2	A0A6B0R9S6	A0A6B0R9S6 [332-344]	0	1877.98	1.067	1.214	0.752	1.087	0.988	98.2	104.8	119.3	73.9	106.8	97		High	High	High	High	High	High	High	7.89e-05	2.188e-05	2.87
[KR].GILLFGPPGTGK.[TS]	1xiTRAQ8plex [K12]; 1xiTRAQ8plex [N-Term]	0.000139483	0.000145435	2	3	2	A0A6B0S5Z0; A0A6B0R4S8	A0A6B0S5Z0 [188-199]; A0A6B0R4S8 [686-697]	0	1765.08	0.872	0.793	0.74	0.843	1.217	109.8	95.7	87.1	81.3	92.6	133.6	Shared	High	High	High	High	High	High	High	7.89e-05	4.951e-05	3.28
[R].GLLIEPAANSYLLAER.[D]	1xiTRAQ8plex [Y11]; 1xiTRAQ8plex [N-Term]	9.51175e-11	0.000145435	1	1	6	A0A6B0RCM6	A0A6B0RCM6 [560-575]	0	2338.36	1.559	0.625	0.356	0.487	0.432	134.5	209.8	84.1	47.9	65.5	58.1		High	High	High	High	High	High	High	7.89e-05	9.744e-12	5.21
[R].LSNIFVIGK.[G]	1xiTRAQ8plex [K9]; 1xiTRAQ8plex [N-Term]	0.000147392	0.000145435	1	5	4	A0A6B0S9R5	A0A6B0S9R5 [244-252]	0	1599.01	1.711	1.61	0.477	1.27	1.52	79.1	135.3	127.3	37.8	100.4	120.2		High	High	High	High	High	High	High	7.89e-05	5.252e-05	3.1
[K].GLLGMCVGEK.[R]	1xCarbamidomethyl [C6]; 1xiTRAQ8plex [K10]; 1xiTRAQ8plex [N-Term]	8.02228e-05	0.000145435	1	1	3	A0A6B0R7K0	A0A6B0R7K0 [213-222]	0	1671.94												No Quan Values	High	High	High	High	High	High	High	7.89e-05	2.696e-05	2.11
[K].ISMPDVDLNLKGPK.[V]	2xiTRAQ8plex [K11; K14]; 1xiTRAQ8plex [N-Term]	1.32334e-06	0.000145435	1	1	5	A0A6B0RNX5	A0A6B0RNX5 [1147-1160]; [1275-1288]; [1403-1416]; [1531-1544]; [1659-1672]; [1787-1800]; [1915-1928]; [2043-2056]	1	2439.44	1.23	0.963	0.979	1.095	2.41	78.2	96.1	75.3	76.5	85.6	188.3		High	High	High	High	High	High	High	7.89e-05	3.11e-07	4.11
[K].LSWSPSPSAVTGYK.[V]	2xiTRAQ8plex [Y13; K14]; 1xiTRAQ8plex [N-Term]	0.000179537	0.000145435	1	1	1	A0A6B0QQX7	A0A6B0QQX7 [567-580]	0	2392.36	0.867	1.143	1.888	0.892	1.809	79	68.5	90.2	149.1	70.4	142.8		High	High	High	High	High	High	High	7.89e-05	6.521e-05	2.7
[K].GIKPVTLELGGK.[S]	2xiTRAQ8plex [K3; K12]; 1xiTRAQ8plex [N-Term]	3.23818e-05	0.000145435	1	1	2	A0A6B0RS27	A0A6B0RS27 [428-439]	0	2124.35	0.5	0.584	0.374	0.519	0.421	176.6	88.3	103.1	66	91.6	74.4		High	High	High	High	High	High	High	7.89e-05	1.008e-05	3.05
[R].ISQTDNSITLEWR.[N]	1xiTRAQ8plex [N-Term]	2.59215e-05	0.000145435	1	1	1	A0A6B0RHR6	A0A6B0RHR6 [800-812]	0	1866.99												No Quan Values	High	High	High	High	High	High	High	7.89e-05	7.905e-06	3.49
[R].GLFVIDGKGVLR.[Q]	1xiTRAQ8plex [K8]; 1xiTRAQ8plex [N-Term]	0.000191422	0.000145435	1	1	1	L8IBK4	L8IBK4 [129-140]	1	1882.17	0.631	1.171	0.794	1.225	0.766	107.4	67.7	125.8	85.3	131.5	82.2		High	High	High	High	High	High	High	7.89e-05	6.999e-05	2.13
[R].LSTLEMEAAQHQAVVDGLTR.[K]	1xiTRAQ8plex [N-Term]	3.59013e-07	0.000145435	1	1	1	A0A6B0S3Y3	A0A6B0S3Y3 [144-163]	0	2473.3	0.84	0.946	0.807	1.185	0.771	108.1	90.8	102.3	87.3	128.1	83.3		High	High	High	High	High	High	High	7.89e-05	7.521e-08	4.85
[K].GIFTSGTWEEK.[S]	1xiTRAQ8plex [K11]; 1xiTRAQ8plex [N-Term]	8.17188e-05	0.000145435	1	1	4	A0A6B0S828	A0A6B0S828 [51-61]	0	1863.01	0.743	1.068	1.28	1.056	0.975	98	72.8	104.7	125.5	103.5	95.5		High	High	High	High	High	High	High	7.89e-05	2.761e-05	2.64
[K].GLFTISPETGEIR.[V]	1xiTRAQ8plex [N-Term]	2.53274e-05	0.000145435	1	1	1	A0A6B0RSM1	A0A6B0RSM1 [553-565]	0	1723.95	0.755	1.118	0.689	1.267	0.645	109.6	82.8	122.5	75.5	138.9	70.7		High	High	High	High	High	High	High	7.89e-05	7.683e-06	3.32
[K].GLFTGVPDQPSAAMSWR.[D]	1xiTRAQ8plex [N-Term]	0.000143384	0.000145435	1	1	1	A0A6B0S8B4	A0A6B0S8B4 [366-382]	0	2124.08	0.838	1.415	2.889	1.45	1.905	63.2	53	89.4	182.5	91.6	120.4		High	High	High	High	High	High	High	7.89e-05	5.096e-05	2.94
[R].GIFPVVCKDPVQEAWAEDVDLR.[V]	1xCarbamidomethyl [C7]; 1xiTRAQ8plex [K8]; 1xiTRAQ8plex [N-Term]	1.8398e-07	0.000145435	1	1	10	A0A6B0RV40	A0A6B0RV40 [506-527]	1	3151.67	0.939	1.129	0.788	1.051	1.236	97.7	91.7	110.3	77	102.7	120.7		High	High	High	High	High	High	High	7.89e-05	3.64e-08	3.39
[K].LSVEGFAVDK.[M]	1xiTRAQ8plex [K10]; 1xiTRAQ8plex [N-Term]	2.45185e-05	0.000145435	1	1	3	A0A6B0RU98	A0A6B0RU98 [776-785]	0	1672.97	1.103	0.921	0.457	1.055	0.802	112.4	124	103.5	51.4	118.5	90.2		High	High	High	High	High	High	High	7.89e-05	7.44e-06	4.6
[R].ISVGSDSDLVIWDPDAVK.[I]	1xiTRAQ8plex [K18]; 1xiTRAQ8plex [N-Term]	6.81299e-06	0.000145435	1	1	1	A0A6B0RG62	A0A6B0RG62 [515-532]	0	2524.38	1.398	1.036	0.944	1.079	1.217	89.9	125.7	93.1	84.9	97	109.4		High	High	High	High	High	High	High	7.89e-05	1.842e-06	3.97
[K].LSVLDLSCNK.[L]	1xCarbamidomethyl [C8]; 1xiTRAQ8plex [K10]; 1xiTRAQ8plex [N-Term]	8.2859e-05	0.000145435	1	1	3	A0A6B0RN65	A0A6B0RN65 [245-254]	0	1757.01	0.818	0.977	1.493	1.129	0.974	93.9	76.8	91.7	140.2	106	91.4		High	High	High	High	High	High	High	7.89e-05	2.803e-05	3.14
[R].ISVNNVLPVFDNLMQQK.[L]	1xiTRAQ8plex [K17]; 1xiTRAQ8plex [N-Term]	7.38205e-05	0.000145435	1	1	2	A0A6B0RK84	A0A6B0RK84 [184-200]	0	2567.45	0.628	0.855	0.702	1.006	1.121	113	70.9	96.6	79.3	113.6	126.6		High	High	High	High	High	High	High	7.89e-05	2.469e-05	2.66
[K].LSTIALALGVER.[T]	1xiTRAQ8plex [N-Term]	0.000162312	0.000145435	1	1	1	A0A6B0S907	A0A6B0S907 [35-46]	0	1546.95												No Quan Values	High	High	High	High	High	High	High	7.89e-05	5.842e-05	2.04
[R].ISVNNVLPVFDNLMQQK.[L]	1xOxidation [M14]; 1xiTRAQ8plex [K17]; 1xiTRAQ8plex [N-Term]	1.29264e-05	0.000145435	1	1	6	A0A6B0RK84	A0A6B0RK84 [184-200]	0	2583.44	0.534	0.882	0.806	1.044	1.26	108.6	57.9	95.8	87.5	113.3	136.8		High	High	High	High	High	High	High	7.89e-05	3.701e-06	3.86
[K].LSVQGEVSTFTGK.[L]	1xiTRAQ8plex [K13]; 1xiTRAQ8plex [N-Term]	9.78495e-08	0.000145435	1	1	2	A0A6B0QUU9	A0A6B0QUU9 [301-313]	0	1961.12	1.366	0.898	0.944	0.736	0.882	103	140.7	92.5	97.2	75.8	90.8		High	High	High	High	High	High	High	7.89e-05	1.832e-08	4.43
[R].LSVQSSADCIVGK.[F]	1xCarbamidomethyl [C9]; 1xiTRAQ8plex [K13]; 1xiTRAQ8plex [N-Term]	7.4415e-07	0.000145435	1	1	1	L8IUK1	L8IUK1 [145-157]	0	1972.1												No Quan Values	High	High	High	High	High	High	High	7.89e-05	1.661e-07	3.07
[R].LSVTEEQQAVLSR.[K]	1xiTRAQ8plex [N-Term]	1.68395e-05	0.000145435	1	1	1	A0A6B0RJF3	A0A6B0RJF3 [190-202]	0	1763.98	1.027	0.808	1.603	0.58	1.082	98.4	101	79.5	157.7	57	106.4		High	High	High	High	High	High	High	7.89e-05	4.941e-06	2.4
[R].GLETSLAECTFTK.[G]	1xCarbamidomethyl [C9]; 1xiTRAQ8plex [K13]; 1xiTRAQ8plex [N-Term]	1.08386e-06	0.000145435	1	1	2	A0A6B0QVN0	A0A6B0QVN0 [224-236]	0	2065.11	0.545	0.837	1.206	0.932	0.796	112.9	61.5	94.4	136.2	105.2	89.8		High	High	High	High	High	High	High	7.89e-05	2.499e-07	3.09
[R].GLETFSQLIWR.[S]	1xiTRAQ8plex [N-Term]	1.4926e-05	0.000145435	1	1	1	A0A6B0RT60	A0A6B0RT60 [138-148]	0	1653.93	0.387	1.272	0.182	0.686	0.862	136.7	52.9	173.9	24.9	93.8	117.8		High	High	High	High	High	High	High	7.89e-05	4.325e-06	3.5
[R].GLESNVNVELLNALHSHMVNKR.[M]	1xOxidation [M18]; 1xiTRAQ8plex [K21]; 1xiTRAQ8plex [N-Term]	2.67766e-05	0.000145435	1	1	5	A0A6B0RA59	A0A6B0RA59 [152-173]	1	3098.7	0.793	1.109	1.507	1.171	0.938	92	73	102.1	138.7	107.8	86.4		High	High	High	High	High	High	High	7.89e-05	8.166e-06	4.49
[R].GLESNVNVELLNALHSHMVNKR.[M]	1xiTRAQ8plex [K21]; 1xiTRAQ8plex [N-Term]	2.34215e-07	0.000145435	1	1	3	A0A6B0RA59	A0A6B0RA59 [152-173]	1	3082.7	0.688	1.106	1.647	1.117	1.294	87.6	60.2	96.9	144.2	97.8	113.3		High	High	High	High	High	High	High	7.89e-05	4.74e-08	6.5
[R].GLESNVNVELLNALHSHMVNK.[R]	1xOxidation [M18]; 1xiTRAQ8plex [K21]; 1xiTRAQ8plex [N-Term]	3.28602e-09	0.000145435	1	1	14	A0A6B0RA59	A0A6B0RA59 [152-172]	0	2942.6	0.87	0.978	1.533	0.984	1.006	94.2	81.9	92.1	144.4	92.7	94.7		High	High	High	High	High	High	High	7.89e-05	4.569e-10	5.99
[R].GLESNVNVELLNALHSHMVNK.[R]	1xiTRAQ8plex [K21]; 1xiTRAQ8plex [N-Term]	4.94044e-14	0.000145435	1	1	17	A0A6B0RA59	A0A6B0RA59 [152-172]	0	2926.6	0.702	1.095	1.799	1.2	1.077	87.3	61.3	95.6	157.1	104.8	94		High	High	High	High	High	High	High	7.89e-05	2.61e-15	8.21
[K].GLESLPPLRPQQNPVLPVAGER.[N]	1xiTRAQ8plex [N-Term]	9.60485e-05	0.000145435	1	1	1	L8I7H6	L8I7H6 [243-264]	0	2671.52	0.867	1.271	0.519	0.607	1.715	100.4	87	127.6	52	60.9	172.2		High	High	High	High	High	High	High	7.89e-05	3.283e-05	3.71
[K].LSVPEGLSVSNPTER.[D]	1xiTRAQ8plex [N-Term]	6.30817e-05	0.000145435	1	1	2	A0A6B0RE44	A0A6B0RE44 [664-678]	0	1889.03	0.865	1.547	0.459	1.471	0.634	100.4	86.9	155.3	46.1	147.7	63.6		High	High	High	High	High	High	High	7.89e-05	2.079e-05	3.34
[K].GLHVVEVTYDDVPVPNSPFK.[V]	2xiTRAQ8plex [Y9; K20]; 1xiTRAQ8plex [N-Term]	3.9947e-07	0.000145435	1	1	1	A0A6B0R2E9	A0A6B0R2E9 [1300-1319]	0	3124.74												No Quan Values	High	High	High	High	High	High	High	7.89e-05	8.466e-08	4.75
[R].LSTEDQAFWLQPR.[L]	1xiTRAQ8plex [N-Term]	9.42831e-06	0.000145435	1	1	2	A0A6B0R2A9	A0A6B0R2A9 [1044-1056]	0	1895	1.049	1.016	1.315	1.219	0.944	91.7	96.2	93.1	120.6	111.8	86.6		High	High	High	High	High	High	High	7.89e-05	2.63e-06	2.7
[K].GLGEISAASEFK.[T]	1xiTRAQ8plex [K12]; 1xiTRAQ8plex [N-Term]	1.02497e-05	0.000145435	1	1	2	A0A6B0RQG9	A0A6B0RQG9 [659-670]	0	1817.03	0.777	1.227	1.358	1.386	2.031	77.1	59.9	94.6	104.7	106.9	156.7		High	High	High	High	High	High	High	7.89e-05	2.883e-06	3.98
[R].GLHSQTFTQALLER.[M]	1xiTRAQ8plex [N-Term]	0.00024717	0.000145435	1	1	1	A0A6B0S890	A0A6B0S890 [416-429]	0	1905.05	0.608	0.821	1.33	0.93	0.845	108.4	65.9	89	144.2	100.8	91.6		High	High	High	High	High	High	High	7.89e-05	9.247e-05	4.74
[K].LSSAMSAAK.[A]	1xiTRAQ8plex [K9]; 1xiTRAQ8plex [N-Term]	0.000136313	0.000145435	1	1	2	A0A6B0RUP4	A0A6B0RUP4 [243-251]	0	1473.86	0.894	0.885	0.694	0.966	0.642	118.1	105.5	104.5	82	114.1	75.8		High	High	High	High	High	High	High	7.89e-05	4.828e-05	2.54
[R].LSSEMNTSTVNSAR.[E]	1xiTRAQ8plex [N-Term]	4.4865e-06	0.000145435	1	1	1	A0A6B0R2G3	A0A6B0R2G3 [277-290]	0	1800.91	0.831	0.869	0.463	0.418	1.011	130.6	108.6	113.6	60.5	54.6	132.1		High	High	High	High	High	High	High	7.89e-05	1.17e-06	3.72
[K].ISSLLEEQFQQGK.[L]	1xiTRAQ8plex [K13]; 1xiTRAQ8plex [N-Term]	3.31719e-08	0.000145435	1	1	2	A0A6B0RFR2	A0A6B0RFR2 [853-865]	0	2115.19	1.595	1.357	0.948	0.82	2.177	76	121.2	103.1	72	62.3	165.4		High	High	High	High	High	High	High	7.89e-05	5.637e-09	4.48
[K].GIGTNEQAIIDVLTKR.[S]	1xiTRAQ8plex [K15]; 1xiTRAQ8plex [N-Term]	3.958e-06	0.000145435	1	1	1	A0A6B0REA8	A0A6B0REA8 [515-530]	1	2336.38	1.376	1.18	0.824	0.924	1.917	83.1	114.4	98	68.5	76.8	159.3		High	High	High	High	High	High	High	7.89e-05	1.022e-06	2.87
[K].GIGTNEQAIIDVLTK.[R]	1xiTRAQ8plex [K15]; 1xiTRAQ8plex [N-Term]	7.10073e-10	0.000145435	1	1	5	A0A6B0REA8	A0A6B0REA8 [515-529]	0	2180.27	0.721	1.271	0.733	1.21	3.21	73.7	53.1	93.6	54	89.1	236.5		High	High	High	High	High	High	High	7.89e-05	8.657e-11	4.94
[K].GLGTDEESILTLLTSR.[S]	1xiTRAQ8plex [N-Term]	6.209e-06	0.000145435	1	1	1	A0A6B0S234	A0A6B0S234 [30-45]	0	2009.11	1.063	0.923	0.755	1.031	1.438	96.6	102.7	89.2	72.9	99.6	139		High	High	High	High	High	High	High	7.89e-05	1.664e-06	3.1
[K].GLGTDEDTIIDIIAHR.[S]	1xiTRAQ8plex [N-Term]	5.65595e-10	0.000145435	1	1	9	A0A6B0R9N0	A0A6B0R9N0 [378-393]	0	2043.1	1.758	0.895	1.041	0.967	0.953	90.7	159.5	81.2	94.4	87.7	86.5		High	High	High	High	High	High	High	7.89e-05	6.77e-11	6.05
[K].GLGTDEDSLIEIICSR.[T]	1xCarbamidomethyl [C14]; 1xiTRAQ8plex [N-Term]	1.43805e-09	0.000145435	1	1	28	A0A6B0RBS8	A0A6B0RBS8 [120-135]	0	2082.07	0.607	0.849	0.761	1.078	1.572	102.3	62.1	86.8	77.9	110.2	160.8		High	High	High	High	High	High	High	7.89e-05	1.86e-10	5.01
[K].GLGTDEDAIINVLAYR.[S]	1xiTRAQ8plex [Y15]; 1xiTRAQ8plex [N-Term]	2.1846e-07	0.000145435	1	1	2	A0A6B0RY69	A0A6B0RY69 [105-120]	0	2328.3												No Quan Values	High	High	High	High	High	High	High	7.89e-05	4.395e-08	4.87
[R].GLGEAQLSLAGDVDELKR.[R]	1xiTRAQ8plex [K17]; 1xiTRAQ8plex [N-Term]	5.9523e-10	0.000145435	1	1	3	A0A6B0QXL4	A0A6B0QXL4 [464-481]	1	2479.4	1.131	2.104	2.166	1.444	4.13	50.1	56.7	105.4	108.5	72.4	206.9		High	High	High	High	High	High	High	7.89e-05	7.151e-11	5.22
[K].LSSLIIIMPHHVEPLER.[L]	1xiTRAQ8plex [N-Term]	1.01552e-07	0.000145435	1	1	12	L8I5Y3	L8I5Y3 [264-280]	0	2288.31	1.39	1.302	2.012	1.481	2.227	63.7	88.6	83	128.3	94.4	142		High	High	High	High	High	High	High	7.89e-05	1.911e-08	4.49
[K].GLGMGMTVPISFAVFPSDDGDLQKK.[L]	1xOxidation [M6]; 2xiTRAQ8plex [K24; K25]; 1xiTRAQ8plex [N-Term]	1.72346e-05	0.000145435	1	3	1	A0A6B0QTG7	A0A6B0QTG7 [70-94]	1	3538.91	0.704	0.892	0.718	0.911	0.663	122.8	86.4	109.5	88.1	111.9	81.4		High	High	High	High	High	High	High	7.89e-05	5.066e-06	4.11
[K].GLGMGMTVPISFAVFPSDDGDLQK.[K]	1xOxidation [M]; 1xiTRAQ8plex [K24]; 1xiTRAQ8plex [N-Term]	9.60492e-08	0.000145435	1	3	4	A0A6B0QTG7	A0A6B0QTG7 [70-93]	0	3106.6	0.666	0.877	0.4	1.034	0.65	129.7	86.3	113.8	51.8	134.1	84.3		High	High	High	High	High	High	High	7.89e-05	1.794e-08	5.88
[K].GLGMGMTVPISFAVFPSDDGDLQK.[K]	1xiTRAQ8plex [K24]; 1xiTRAQ8plex [N-Term]	5.81752e-08	0.000145435	1	3	1	A0A6B0QTG7	A0A6B0QTG7 [70-93]	0	3090.61												No Quan Values	High	High	High	High	High	High	High	7.89e-05	1.039e-08	4.58
[K].GIGISVLEMSHR.[S]	1xiTRAQ8plex [N-Term]	0.00012319	0.000145435	1	1	2	A0A6B0S797	A0A6B0S797 [102-113]	0	1602.89												No Quan Values	High	High	High	High	High	High	High	7.89e-05	4.322e-05	3.12
[K].LSSLIIIMPHHVEPLER.[L]	1xOxidation [M8]; 1xiTRAQ8plex [N-Term]	2.7811e-07	0.000145435	1	1	6	L8I5Y3	L8I5Y3 [264-280]	0	2304.31	1.248	1.002	1.69	0.941	2.113	75.1	93.7	75.2	126.8	70.6	158.6		High	High	High	High	High	High	High	7.89e-05	5.711e-08	4.36
[K].LSSTWEGIQAGK.[E]	1xiTRAQ8plex [K12]; 1xiTRAQ8plex [N-Term]	1.08891e-06	0.000145435	1	1	3	A0A6B0RK05	A0A6B0RK05 [250-261]	0	1885.06	0.672	1.006	0.951	1.083	0.77	109.5	73.5	110.1	104.1	118.5	84.3		High	High	High	High	High	High	High	7.89e-05	2.518e-07	3.66
[R].GLGHQVATDALVAMEK.[A]	1xOxidation [M14]; 1xiTRAQ8plex [K16]; 1xiTRAQ8plex [N-Term]	1.69251e-06	0.000145435	1	1	2	A0A6B0QVJ9	A0A6B0QVJ9 [264-279]	0	2264.25	0.906	0.916	1.292	0.858	0.878	102.6	92.9	94	132.5	88	90.1		High	High	High	High	High	High	High	7.89e-05	4.054e-07	3.48
[R].GLGHQVATDALVAMEK.[A]	1xiTRAQ8plex [K16]; 1xiTRAQ8plex [N-Term]	1.03934e-05	0.000145435	1	1	3	A0A6B0QVJ9	A0A6B0QVJ9 [264-279]	0	2248.26	0.639	0.842	0.794	1.117	0.933	112.7	72	94.9	89.5	125.8	105.1		High	High	High	High	High	High	High	7.89e-05	2.923e-06	2.72
[R].GIGGHDNISAR.[K]	1xiTRAQ8plex [N-Term]	0.00027566	0.000145435	1	1	1	A0A6B0S2Y9	A0A6B0S2Y9 [562-572]	0	1400.75												No Quan Values	High	High	High	High	High	High	High	7.89e-05	0.0001047	2.19
[K].ISSVQSIVPALEIANAHR.[K]	1xiTRAQ8plex [N-Term]	1.27477e-05	0.000145435	1	1	2	A0A6B0QMJ5	A0A6B0QMJ5 [251-268]	0	2209.26	0.564	0.943	1.288	0.524	0.616	121.6	68.5	114.7	156.6	63.7	74.9		High	High	High	High	High	High	High	7.89e-05	3.653e-06	3.63
[K].GIGPTTGKPLHFK.[G]	2xiTRAQ8plex [K8; K13]; 1xiTRAQ8plex [N-Term]	1.61509e-05	0.000145435	1	1	2	A0A6B0R0U7	A0A6B0R0U7 [194-206]	0	2265.38	0.7	0.85	0.851	0.931	0.817	116.5	81.6	99	99.1	108.5	95.2		High	High	High	High	High	High	High	7.89e-05	4.711e-06	3.68
[K].GELQNWPDLLPK.[L]	1xiTRAQ8plex [K12]; 1xiTRAQ8plex [N-Term]	0.000145374	0.000145435	1	1	2	A0A6B0QW83	A0A6B0QW83 [288-299]	0	2018.15	1.038	1.243	1.329	1.533	0.938	84.7	88	105.3	112.6	129.9	79.5		High	High	High	High	High	High	High	7.89e-05	5.175e-05	3.02
[K].ITVVDALHEIPVK.[K]	1xiTRAQ8plex [K13]; 1xiTRAQ8plex [N-Term]	6.16394e-05	0.000145435	1	1	3	A0A6B0RFL8	A0A6B0RFL8 [179-191]	0	2042.25	1.105	0.724	0.726	0.586	0.722	123.4	136.4	89.3	89.6	72.3	89		High	High	High	High	High	High	High	7.89e-05	2.023e-05	3.46
[R].ITYQPSTGEGNEQTTTIGGR.[Q]	1xiTRAQ8plex [Y3]; 1xiTRAQ8plex [N-Term]	4.90003e-07	0.000145435	1	1	3	A0A6B0QQX7	A0A6B0QQX7 [1999-2018]	0	2718.42	1.222	1.069	2.325	0.709	2.608	67.2	82.1	71.8	156.2	47.6	175.2		High	High	High	High	High	High	High	7.89e-05	1.055e-07	5.32
[R].LVSGWVKPIIIGR.[H]	1xiTRAQ8plex [K7]; 1xiTRAQ8plex [N-Term]	5.12232e-05	0.000145435	1	1	7	A0A6B0QRI6	A0A6B0QRI6 [120-132]	0	2046.3	0.756	1.056	0.74	0.847	0.375	125.7	95.1	132.7	93	106.4	47.1		High	High	High	High	High	High	High	7.89e-05	1.656e-05	2.95
[K].LVSIGAEEIVDGNAK.[M]	1xiTRAQ8plex [K15]; 1xiTRAQ8plex [N-Term]	1.88322e-06	0.000145435	1	1	5	A0A6B0S576	A0A6B0S576 [126-140]	0	2123.22	1.05	1.011	0.771	0.991	0.824	106.3	111.5	107.4	82	105.3	87.6		High	High	High	High	High	High	High	7.89e-05	4.549e-07	3.7
[K].LVSIGAEEIVDGNVK.[M]	1xiTRAQ8plex [K15]; 1xiTRAQ8plex [N-Term]	4.36109e-10	0.000145435	2	2	14	A0A6B0S8L6; A0A6B0RQ91	A0A6B0S8L6 [107-121]; A0A6B0RQ91 [23-37]	0	2151.25	2.183	0.734	0.504	0.695	0.604	104.9	229	77	52.9	72.9	63.4	Shared	High	High	High	High	High	High	High	7.89e-05	5.102e-11	5.12
[K].GFIGPGVDVPAPDMSTGER.[E]	1xiTRAQ8plex [N-Term]	1.54942e-07	0.000145435	1	1	2	A0A6B0R6D4	A0A6B0R6D4 [145-163]	0	2206.11	0.628	1.072	1.027	0.907	0.805	110.3	69.3	118.2	113.3	100.1	88.8		High	High	High	High	High	High	High	7.89e-05	3.019e-08	4.78
[K].GFLGCFPDILGAHK.[G]	1xCarbamidomethyl [C5]; 1xiTRAQ8plex [K14]; 1xiTRAQ8plex [N-Term]	2.7811e-07	0.000145435	1	1	2	A0A6B0RSN3	A0A6B0RSN3 [533-546]	0	2140.18												No Quan Values	High	High	High	High	High	High	High	7.89e-05	5.701e-08	5.17
[K].GFLFFHSQGTPNEIIK.[Y]	1xiTRAQ8plex [K16]; 1xiTRAQ8plex [N-Term]	0.000171495	0.000145435	1	1	1	A0A6B0RWN1	A0A6B0RWN1 [223-238]	0	2443.36	0.685	0.84	0.423	0.657	0.736	138.2	94.7	116.1	58.4	90.8	101.7		High	High	High	High	High	High	High	7.89e-05	6.185e-05	3.43
[K].GFLEDLAPLER.[S]	1xiTRAQ8plex [N-Term]	5.29101e-05	0.000145435	1	1	1	A0A6B0RZY1	A0A6B0RZY1 [1695-1705]	0	1563.87	0.623	1.045	0.422	1.145	1.07	113.1	70.4	118.2	47.8	129.5	121		High	High	High	High	High	High	High	7.89e-05	1.719e-05	2.77
[K].LVSLSEQNLVDCSQPEGNR.[G]	1xCarbamidomethyl [C12]; 1xiTRAQ8plex [N-Term]	7.03401e-11	0.000145435	1	1	11	A0A6B0RNP4	A0A6B0RNP4 [192-210]	0	2449.23	0.6	1.28	0.629	1.474	0.453	110.4	66.3	141.2	69.4	162.7	50		High	High	High	High	High	High	High	7.89e-05	7.001e-12	5.69
[K].GFHQVPFGSTVFIER.[M]	1xiTRAQ8plex [N-Term]	5.72412e-05	0.000145435	1	1	2	A0A6B0R200	A0A6B0R200 [607-621]	0	2025.09	0.911	1.007	0.906	1.11	1.115	99.2	90.4	99.8	89.9	110.1	110.6		High	High	High	High	High	High	High	7.89e-05	1.866e-05	3.98
[R].GFGVDHSQVAEQSAGVLQLR.[Q]	1xiTRAQ8plex [N-Term]	0.000111319	0.000145435	1	1	1	A0A6B0R940	A0A6B0R940 [55-74]	0	2402.27												No Quan Values	High	High	High	High	High	High	High	7.89e-05	3.864e-05	3.44
[R].IVSGIITPIHEQWEK.[A]	1xiTRAQ8plex [K15]; 1xiTRAQ8plex [N-Term]	5.45227e-06	0.000145435	1	1	1	A0A6B0RC33	A0A6B0RC33 [134-148]	0	2358.36												No Quan Values	High	High	High	High	High	High	High	7.89e-05	1.448e-06	2.41
[K].GFGTDEQAIIDVVANR.[S]	1xiTRAQ8plex [N-Term]	7.90445e-07	0.000145435	1	1	1	A0A6B0QPS7	A0A6B0QPS7 [228-243]	0	2009.06												No Quan Values	High	High	High	High	High	High	High	7.89e-05	1.774e-07	4.82
[R].GFGLVEHVLGK.[D]	1xiTRAQ8plex [K11]; 1xiTRAQ8plex [N-Term]	0.000160829	0.000145435	1	1	2	L8J1R7	L8J1R7 [62-72]	0	1764.06	0.906	1.119	1.033	1.044	1.09	96.9	87.8	108.4	100.1	101.2	105.6		High	High	High	High	High	High	High	7.89e-05	5.78e-05	2.52
[K].IVSNASCTTNCLAPLAK.[V]	2xCarbamidomethyl [C7; C11]; 1xiTRAQ8plex [K17]; 1xiTRAQ8plex [N-Term]	2.53333e-10	0.000145435	2	2	2	A0A6B0R538; A0A6B0SIH8	A0A6B0R538 [198-214]; A0A6B0SIH8 [144-160]	0	2428.31	1.433	1.06	0.673	0.853	1.727	89	127.5	94.3	59.9	75.8	153.6	Shared	High	High	High	High	High	High	High	7.89e-05	2.817e-11	4.79
[R].GFGHIGIAVPDVHGACK.[R]	1xCarbamidomethyl [C16]; 1xiTRAQ8plex [K17]; 1xiTRAQ8plex [N-Term]	6.65388e-10	0.000145435	1	2	3	A0A6B0RTG2	A0A6B0RTG2 [124-140]	0	2343.29	0.897	0.898	0.723	1.499	1.215	96.3	86.3	86.5	69.6	144.3	117		High	High	High	High	High	High	High	7.89e-05	8.058e-11	5.18
[R].LVSPGSANETSSILVESVTR.[S]	1xiTRAQ8plex [N-Term]	2.87254e-08	0.000145435	1	1	4	A0A6B0R2E9	A0A6B0R2E9 [2507-2526]	0	2350.28	0.785	1.123	0.734	0.802	0.897	112.3	88.2	126.2	82.5	90.1	100.7		High	High	High	High	High	High	High	7.89e-05	4.825e-09	4.09
[K].GFGFVTFENSADADR.[A]	1xiTRAQ8plex [N-Term]	9.08468e-06	0.000145435	1	2	1	A0A6B0QQB6	A0A6B0QQB6 [149-163]	0	1936.93	0.839	0.947	0.536	0.98	1.113	110.8	93	104.9	59.4	108.5	123.3		High	High	High	High	High	High	High	7.89e-05	2.529e-06	3.23
[R].GFGFVTFENIDDAK.[D]	1xiTRAQ8plex [K14]; 1xiTRAQ8plex [N-Term]	1.20026e-07	0.000145435	1	1	3	A0A6B0RV13	A0A6B0RV13 [123-136]	0	2168.15	0.413	0.981	0.497	1.035	0.511	135.2	55.9	132.6	67.3	140	69		High	High	High	High	High	High	High	7.89e-05	2.292e-08	4.68
[R].GFGFVTFDDHDPVDK.[IL]	1xiTRAQ8plex [K15]; 1xiTRAQ8plex [N-Term]	1.63819e-07	0.000145435	1	3	3	A0A6B0R8J5	A0A6B0R8J5 [142-156]	0	2304.18	0.697	0.89	0.996	0.782	1.526	101.8	71	90.7	101.4	79.6	155.4		High	High	High	High	High	High	High	7.89e-05	3.206e-08	3.31
[R].GFGFVTFADPASVDK.[V]	1xiTRAQ8plex [K15]; 1xiTRAQ8plex [N-Term]	8.92121e-05	0.000145435	1	1	1	A0A6B0R9B3	A0A6B0R9B3 [875-889]	0	2166.17	0.726	0.979	0.678	1.152	1.112	106.2	77.1	104	72	122.4	118.2		High	High	High	High	High	High	High	7.89e-05	3.032e-05	2.58
[R].LVSQDNFGFDLPAVEAATK.[K]	1xiTRAQ8plex [K19]; 1xiTRAQ8plex [N-Term]	9.00173e-07	0.000145435	1	1	2	L8HVM3	L8HVM3 [444-462]	0	2630.43	1.203	1.244	0.827	1.641	2.117	74.7	89.8	93	61.8	122.6	158.2		High	High	High	High	High	High	High	7.89e-05	2.043e-07	4.65
[R].IVSRPEELREEDVGTGAGLLEIK.[K]	1xiTRAQ8plex [K23]; 1xiTRAQ8plex [N-Term]	2.4537e-06	0.000145435	1	1	3	A0A6B0SA31	A0A6B0SA31 [336-358]	1	3118.76	1.292	1.269	1.009	1.114	0.977	90.1	116.4	114.3	90.9	100.3	88		High	High	High	High	High	High	High	7.89e-05	6.086e-07	5.05
[K].GFGTDEQAIIDCLGSR.[S]	1xCarbamidomethyl [C12]; 1xiTRAQ8plex [N-Term]	9.73963e-08	0.000145435	1	1	2	A0A6B0R8T8	A0A6B0R8T8 [213-228]	0	2043.01	1.428	1.188	2.314	1.425	2.004	64.1	91.6	76.1	148.4	91.3	128.5		High	High	High	High	High	High	High	7.89e-05	1.823e-08	3.67
[K].GFGFVCFSSPEEATK.[A]	1xCarbamidomethyl [C6]; 1xiTRAQ8plex [K15]; 1xiTRAQ8plex [N-Term]	0.00015646	0.000145435	3	3	1	A0A6B0RA38; A0A6B0RDA7; A0A6B0RYY9	A0A6B0RA38 [334-348]; A0A6B0RDA7 [334-348]; A0A6B0RYY9 [325-339]	0	2271.16												Shared	High	High	High	High	High	High	High	7.89e-05	5.611e-05	2.31
[K].GFIMAEVMK.[Y]	1xiTRAQ8plex [K9]; 1xiTRAQ8plex [N-Term]	0.000262225	0.000145435	1	1	3	A0A6B0R073	A0A6B0R073 [506-514]	0	1633.93	0.841	0.984	0.777	1.231	0.742	107.6	90.5	105.9	83.7	132.5	79.8		High	High	High	High	High	High	High	7.89e-05	9.907e-05	2.72
[R].GFLWDEGFHQLVIQR.[W]	1xiTRAQ8plex [N-Term]	1.17833e-06	0.000145435	1	1	1	A0A6B0RM77	A0A6B0RM77 [377-391]	0	2149.15	0.881	1.342	1.251	1.239	1.836	79.5	70	106.7	99.5	98.5	145.9		High	High	High	High	High	High	High	7.89e-05	2.745e-07	3.32
[K].LVNQQLLADPLVPPQLTIK.[D]	1xiTRAQ8plex [K19]; 1xiTRAQ8plex [N-Term]	1.36072e-06	0.000145435	1	1	2	A0A6B0QRG8	A0A6B0QRG8 [630-648]	0	2708.65	1.086	0.935	0.645	0.853	0.81	112.6	122.3	105.2	72.6	96.1	91.2		High	High	High	High	High	High	High	7.89e-05	3.21e-07	4.7
[R].IVNTPFQVLMNSEK.[K]	1xiTRAQ8plex [K14]; 1xiTRAQ8plex [N-Term]	0.000136313	0.000145435	1	1	1	A0A6B0RAT7	A0A6B0RAT7 [68-81]	0	2228.26												No Quan Values	High	High	High	High	High	High	High	7.89e-05	4.823e-05	3.07
[R].LVPGWTKPITIGR.[H]	1xiTRAQ8plex [K7]; 1xiTRAQ8plex [N-Term]	4.71274e-05	0.000145435	1	1	2	A0A6B0QZY2	A0A6B0QZY2 [157-169]	0	2046.27												No Quan Values	High	High	High	High	High	High	High	7.89e-05	1.517e-05	2.76
[R].GFTLIALKENR.[E]	1xiTRAQ8plex [K8]; 1xiTRAQ8plex [N-Term]	0.000185386	0.000145435	1	1	1	A0A6B0QV96	A0A6B0QV96 [92-102]	1	1870.14												No Quan Values	High	High	High	High	High	High	High	7.89e-05	6.753e-05	1.66
[K].LVPLVQATFPENAVTK.[R]	1xiTRAQ8plex [K16]; 1xiTRAQ8plex [N-Term]	3.958e-06	0.000145435	1	1	3	A0A6B0RTP2	A0A6B0RTP2 [1119-1134]	0	2335.38	0.64	1.347	0.631	1.133	0.621	111.7	71.5	150.5	70.4	126.6	69.3		High	High	High	High	High	High	High	7.89e-05	1.024e-06	2.88
[K].IVPNILLEQGK.[A]	1xiTRAQ8plex [K11]; 1xiTRAQ8plex [N-Term]	0.000183696	0.000145435	1	1	3	A0A6B0S860	A0A6B0S860 [1737-1747]	0	1832.15	0.791	1.13	0.651	0.677	0.501	126.3	99.9	142.8	82.2	85.5	63.3		High	High	High	High	High	High	High	7.89e-05	6.668e-05	2.79
[K].GFSVVADTPELQR.[I]	1xiTRAQ8plex [N-Term]	6.12314e-06	0.000145435	1	1	4	A0A6B0RSU3	A0A6B0RSU3 [97-109]	0	1722.93	2.758	0.99	0.97	0.681	2.367	68.4	188.8	67.8	66.4	46.6	162		High	High	High	High	High	High	High	7.89e-05	1.641e-06	3.83
[K].LVPQLSTEELTFLGK.[E]	1xiTRAQ8plex [K15]; 1xiTRAQ8plex [N-Term]	6.62605e-07	0.000145435	1	1	1	A0A6B0S215	A0A6B0S215 [1550-1564]	0	2283.34	0.64	1.725	3.028	1.967	0.532	67.5	43.2	116.4	204.3	132.7	35.9		High	High	High	High	High	High	High	7.89e-05	1.465e-07	3.43
[K].LVQAAQMLQSDPYSVPAR.[D]	1xiTRAQ8plex [Y13]; 1xiTRAQ8plex [N-Term]	0.000163058	0.000145435	1	1	2	A0A6B0QQR4	A0A6B0QQR4 [88-105]	0	2582.42	1.335	0.86	0.445	0.896	0.569	117.5	156.9	101	52.3	105.3	66.9		High	High	High	High	High	High	High	7.89e-05	5.866e-05	2.12
[R].LVQAFQFTDK.[H]	1xiTRAQ8plex [K10]; 1xiTRAQ8plex [N-Term]	7.38205e-05	0.000145435	1	1	6	A0A6B0RHS5	A0A6B0RHS5 [197-206]	0	1805.04	1.23	1.422	0.93	1.322	1.208	84.4	103.8	119.9	78.5	111.5	101.9		High	High	High	High	High	High	High	7.89e-05	2.464e-05	3.5
[K].LVSESSDVLSK.[-]	1xiTRAQ8plex [K11]; 1xiTRAQ8plex [N-Term]	2.47659e-06	0.000145435	2	2	2	A0A6B0R822; A0A6B0RAW5	A0A6B0R822 [468-478]; A0A6B0RAW5 [465-475]	0	1772.03	0.344	0.226	0.172	0.481	3.395	106.8	36.7	24.1	18.4	51.3	362.6	Shared	High	High	High	High	High	High	High	7.89e-05	6.155e-07	3.03
[R].GFSGLDGAK.[G]	1xiTRAQ8plex [K9]; 1xiTRAQ8plex [N-Term]	0.000111833	0.000145435	1	1	90	A0A6B0RVL7	A0A6B0RVL7 [268-276]	0	1459.84	1.158	0.777	1.746	0.834	1.463	86	99.6	66.8	150.1	71.7	125.8		High	High	High	High	High	High	High	7.89e-05	3.881e-05	3.22
[R].GFSAEQIAR.[W]	1xiTRAQ8plex [N-Term]	0.000210711	0.000145435	1	1	1	A0A6B0S7M2	A0A6B0S7M2 [126-134]	0	1282.71	0.906	1.117	0.735	0.774	1.109	106.4	96.4	118.8	78.1	82.4	117.9		High	High	High	High	High	High	High	7.89e-05	7.788e-05	2.79
[R].IVQATTLLTMDK.[Y]	1xiTRAQ8plex [K12]; 1xiTRAQ8plex [N-Term]	2.91071e-05	0.000145435	1	1	1	A0A6B0S502	A0A6B0S502 [911-922]	0	1942.15												No Quan Values	High	High	High	High	High	High	High	7.89e-05	8.946e-06	2.94
[R].GFQLGALDTYR.[R]	1xiTRAQ8plex [Y10]; 1xiTRAQ8plex [N-Term]	0.000116567	0.000145435	1	1	1	A0A6B0QVN0	A0A6B0QVN0 [197-207]	0	1849.04	0.58	0.976	1.417	0.97	0.728	105.8	61.4	103.3	149.9	102.7	77		High	High	High	High	High	High	High	7.89e-05	4.069e-05	2.18
[K].LVQLFPDDTALK.[N]	1xiTRAQ8plex [K12]; 1xiTRAQ8plex [N-Term]	0.000223593	0.000145435	1	1	3	A0A6B0RVU1	A0A6B0RVU1 [447-458]	0	1968.16	0.905	1.141	1.26	1.135	1.251	89.7	81.2	102.3	112.9	101.8	112.1		High	High	High	High	High	High	High	7.89e-05	8.297e-05	2.72
[K].LVQLGQAEK.[K]	1xiTRAQ8plex [K9]; 1xiTRAQ8plex [N-Term]	0.00015432	0.000145435	1	1	1	A0A6B0RB38	A0A6B0RB38 [168-176]	0	1593.98												No Quan Values	High	High	High	High	High	High	High	7.89e-05	5.509e-05	1.77
[R].LVQLLEAAQEK.[L]	1xiTRAQ8plex [K11]; 1xiTRAQ8plex [N-Term]	6.33741e-05	0.000145435	1	1	1	A0A6B0QS83	A0A6B0QS83 [604-614]	0	1850.12	1.03	1.036	1.283	1.063	3.036	71	73.2	73.6	91.1	75.5	215.6		High	High	High	High	High	High	High	7.89e-05	2.092e-05	2.92
[R].GFPTIYFSPANK.[K]	2xiTRAQ8plex [Y6; K12]; 1xiTRAQ8plex [N-Term]	0.000190548	0.000145435	1	1	2	A0A6B0RF23	A0A6B0RF23 [449-460]	0	2254.3	0.596	1.322	1.157	0.956	1.302	94.7	56.5	125.2	109.7	90.6	123.3		High	High	High	High	High	High	High	7.89e-05	6.974e-05	2.29
[K].IVSDASCTTNCLAPLAK.[V]	2xCarbamidomethyl [C7; C11]; 1xiTRAQ8plex [K17]; 1xiTRAQ8plex [N-Term]	1.03424e-09	0.000145435	1	1	7	A0A6B0S5W1	A0A6B0S5W1 [144-160]	0	2429.3	1.602	1.06	0.836	0.887	1.969	81.6	130.7	86.5	68.2	72.4	160.7		High	High	High	High	High	High	High	7.89e-05	1.304e-10	5.09
[K].LVSDEMVLELIEK.[N]	1xOxidation [M6]; 1xiTRAQ8plex [K13]; 1xiTRAQ8plex [N-Term]	0.000166841	0.000145435	1	2	1	A0A6B0QQS5	A0A6B0QQS5 [75-87]	0	2142.22	0.753	1.015	1.267	1.122	0.983	97.7	73.6	99.2	123.8	109.6	96.1		High	High	High	High	High	High	High	7.89e-05	6.013e-05	2.61
[K].GFMVQTGDPTGTGR.[G]	1xiTRAQ8plex [N-Term]	0.000185386	0.000145435	1	1	1	A0A6B0QNI5	A0A6B0QNI5 [48-61]	0	1727.87	0.833	1.027	1.206	1.021	1.01	98.4	82	101.1	118.7	100.4	99.4		High	High	High	High	High	High	High	7.89e-05	6.754e-05	2.78
[K].GFSEGLWEIENNPTVK.[A]	1xiTRAQ8plex [K16]; 1xiTRAQ8plex [N-Term]	5.35197e-06	0.000145435	1	1	3	A0A6B0S0G4	A0A6B0S0G4 [81-96]	0	2428.3	0.674	1.065	0.625	1.242	1.139	104.4	70.4	111.2	65.2	129.7	119		High	High	High	High	High	High	High	7.89e-05	1.422e-06	3.65
[K].LVNQCALEFFR.[Q]	1xCarbamidomethyl [C5]; 1xiTRAQ8plex [N-Term]	6.30817e-05	0.000145435	1	1	1	A0A6B0QTZ8	A0A6B0QTZ8 [62-72]	0	1700.91	0.861	0.917	3.663	0.918	1.464	68	58.6	62.4	249.1	62.4	99.5		High	High	High	High	High	High	High	7.89e-05	2.078e-05	3.11
[R].GFGFITFTNPEHASNAMR.[A]	1xiTRAQ8plex [N-Term]	0.0001923	0.000145435	1	1	1	A0A6B0SJQ0	A0A6B0SJQ0 [57-74]	0	2301.14												No Quan Values	High	High	High	High	High	High	High	7.89e-05	7.035e-05	2.99
[K].GFGFGQGAGALVHSE.[-]	1xiTRAQ8plex [N-Term]	2.3424e-06	0.000145435	1	1	3	A0A6B0RD27	A0A6B0RD27 [313-327]	0	1737.89	1.145	1.315	0.992	1.211	2.135	76.9	88.1	101.2	76.3	93.2	164.3		High	High	High	High	High	High	High	7.89e-05	5.78e-07	2.84
[K].GEWTCKPIAEK.[C]	1xCarbamidomethyl [C5]; 2xiTRAQ8plex [K6; K11]; 1xiTRAQ8plex [N-Term]	0.000256332	0.000145435	1	1	3	A0A6B0QRK8	A0A6B0QRK8 [176-186]	0	2231.26	1.169	1.729	1.723	1.251	3.366	58.6	68.5	101.3	101	73.3	197.3		High	High	High	High	High	High	High	7.89e-05	9.66e-05	2.7
[K].LVVVGGGGVGK.[S]	1xiTRAQ8plex [K11]; 1xiTRAQ8plex [N-Term]	1.14042e-05	0.000145435	1	1	6	A0A6B0RSE4	A0A6B0RSE4 [27-37]	0	1549.99	1.168	0.615	0.859	0.735	0.549	121.8	142.3	74.9	104.6	89.5	66.9		High	High	High	High	High	High	High	7.89e-05	3.234e-06	3.24
[K].IVYGHLDDPANQEIER.[G]	1xiTRAQ8plex [Y3]; 1xiTRAQ8plex [N-Term]	3.1348e-05	0.000145435	1	1	2	A0A6B0RS35	A0A6B0RS35 [62-77]	0	2477.32												No Quan Values	High	High	High	High	High	High	High	7.89e-05	9.687e-06	3.09
[K].GETLLSPLVMCGPHGLK.[F]	1xCarbamidomethyl [C11]; 1xiTRAQ8plex [K17]; 1xiTRAQ8plex [N-Term]	1.56407e-06	0.000145435	1	1	2	A0A6B0R0X7	A0A6B0R0X7 [1912-1928]	0	2417.35												No Quan Values	High	High	High	High	High	High	High	7.89e-05	3.722e-07	3.11
[K].LWDFQGFECIR.[T]	1xCarbamidomethyl [C9]; 1xiTRAQ8plex [N-Term]	0.00027566	0.000145435	1	1	1	A0A6B0R8I8	A0A6B0R8I8 [237-247]	0	1774.89	0.838	1.303	0.892	1.084	1.055	97.2	81.5	126.7	86.8	105.3	102.5		High	High	High	High	High	High	High	7.89e-05	0.0001043	2.42
[R].GETGPAGPAGPIGPVGAR.[G]	1xiTRAQ8plex [N-Term]	2.65372e-10	0.000145435	1	1	21	A0A6B0RVL7	A0A6B0RVL7 [1066-1083]	0	1865.02	1.282	0.805	1.865	0.856	1.856	78.3	100.4	63	146	67	145.3		High	High	High	High	High	High	High	7.89e-05	2.963e-11	6.05
[R].GETGDDGRDGVGSEGR.[I]	1xiTRAQ8plex [N-Term]	1.85625e-05	0.000145435	1	1	33	A0A6B0S6C7	A0A6B0S6C7 [2311-2326]	1	1867.87	0.896	1.125	1.58	1.008	1.667	82.5	73.9	92.8	130.3	83.1	137.4		High	High	High	High	High	High	High	7.89e-05	5.483e-06	3.24
[R].GETAVPGAPETLTALR.[A]	1xiTRAQ8plex [N-Term]	4.66929e-05	0.000145435	1	1	2	A0A6B0QSF1	A0A6B0QSF1 [72-87]	0	1887.05												No Quan Values	High	High	High	High	High	High	High	7.89e-05	1.494e-05	3.08
[R].LWEEQQAISK.[E]	1xiTRAQ8plex [K10]; 1xiTRAQ8plex [N-Term]	1.57805e-05	0.000145435	1	1	3	A0A6B0R4X2	A0A6B0R4X2 [207-216]	0	1840.04	0.711	0.812	0.797	0.729	0.943	120.2	85.4	97.6	95.8	87.6	113.4		High	High	High	High	High	High	High	7.89e-05	4.59e-06	3.21
[K].IWHHSFYNELR.[V]	1xiTRAQ8plex [Y7]; 1xiTRAQ8plex [N-Term]	0.000119283	0.000145435	1	2	122	A0A6B0QV03	A0A6B0QV03 [87-97]	0	2110.14	1.532	0.489	0.424	0.385	0.38	142.5	218.3	69.6	60.5	54.9	54.1		High	High	High	High	High	High	High	7.89e-05	4.163e-05	2.89
[K].LVVVGAGGVGK.[S]	1xiTRAQ8plex [K11]; 1xiTRAQ8plex [N-Term]	0.000105816	0.000145435	2	3	3	A0A6B0QSU7; A0A6B0QSY8	A0A6B0QSU7 [129-139]; A0A6B0QSY8 [827-837]	0	1564	0.826	0.783	0.844	0.714	0.756	121.9	100.7	95.4	102.9	87	92.1	Shared	High	High	High	High	High	High	High	7.89e-05	3.648e-05	3.52
[R].IWLDDVHCK.[G]	1xCarbamidomethyl [C8]; 1xiTRAQ8plex [K9]; 1xiTRAQ8plex [N-Term]	9.08745e-05	0.000145435	1	1	3	A0A6B0S4B7	A0A6B0S4B7 [397-405]	0	1793.98	0.702	1.075	6.673	1.114	0.763	53	37.2	56.9	353.5	59	40.4		High	High	High	High	High	High	High	7.89e-05	3.095e-05	2.93
[K].LWIDQSGEIDIVNHK.[T]	1xiTRAQ8plex [K15]; 1xiTRAQ8plex [N-Term]	4.74335e-07	0.000145435	1	1	1	A0A6B0S8G1	A0A6B0S8G1 [1230-1244]	0	2375.32	0.907	1.254	1.176	1.488	1.259	84.7	76.8	106.2	99.6	126	106.6		High	High	High	High	High	High	High	7.89e-05	1.018e-07	4.77
[K].LWNTLGVCK.[Y]	1xCarbamidomethyl [C8]; 1xiTRAQ8plex [K9]; 1xiTRAQ8plex [N-Term]	0.000136313	0.000145435	1	1	2	A0A6B0R406	A0A6B0R406 [140-148]	0	1698.98	0.605	0.608	0.471	0.64	0.857	143.5	86.9	87.3	67.5	91.8	123		High	High	High	High	High	High	High	7.89e-05	4.818e-05	2.09
[R].GENLVSMTVEGPPPKDTGIAR.[V]	1xiTRAQ8plex [K15]; 1xiTRAQ8plex [N-Term]	3.77823e-07	0.000145435	1	2	1	A0A6B0SD04	A0A6B0SD04 [119-139]	1	2776.51	0.856	1.07	1.2	0.831	1.127	98.6	84.5	105.5	118.3	81.9	111.2		High	High	High	High	High	High	High	7.89e-05	7.956e-08	4.51
[R].GENLVSMTVEGPPPK.[D]	1xiTRAQ8plex [K15]; 1xiTRAQ8plex [N-Term]	1.28086e-07	0.000145435	1	2	3	A0A6B0SD04	A0A6B0SD04 [119-133]	0	2163.19	1.037	1.002	0.728	0.844	1.081	105.4	109.3	105.6	76.7	88.9	114		High	High	High	High	High	High	High	7.89e-05	2.457e-08	4.06
[K].GENIFIFDGSQR.[M]	1xiTRAQ8plex [N-Term]	6.76131e-05	0.000145435	1	1	2	A0A6B0QWZ6	A0A6B0QWZ6 [89-100]	0	1686.88	0.905	1.096	1.069	1.172	1.252	92.4	83.6	101.3	98.7	108.3	115.7		High	High	High	High	High	High	High	7.89e-05	2.243e-05	2.39
[K].GEMMDLQHGSLFLR.[T]	1xiTRAQ8plex [N-Term]	2.07607e-06	0.000145435	1	2	3	A0A6B0RLT0	A0A6B0RLT0 [89-102]	0	1937.99	0.966	0.796	0.924	0.858	1.14	105.6	102	84	97.5	90.6	120.4		High	High	High	High	High	High	High	7.89e-05	5.061e-07	3.35
[K].LWSTSLQPELVQSALEK.[S]	1xiTRAQ8plex [K17]; 1xiTRAQ8plex [N-Term]	3.164e-05	0.000145435	1	1	1	A0A6B0RN25	A0A6B0RN25 [85-101]	0	2537.44	0.576	1.058	1.242	0.935	0.409	114.9	66.2	121.6	142.8	107.5	47.1		High	High	High	High	High	High	High	7.89e-05	9.813e-06	5.43
[K].GELVGGLDIVK.[E]	1xiTRAQ8plex [K11]; 1xiTRAQ8plex [N-Term]	5.80413e-05	0.000145435	1	1	3	A0A6B0S252	A0A6B0S252 [261-271]	0	1708.05	0.777	0.939	0.63	1.105	0.686	116.8	90.8	109.6	73.5	129.1	80.2		High	High	High	High	High	High	High	7.89e-05	1.901e-05	2.67
[K].GEITFSQWVPFMEEDCRK.[C]	1xCarbamidomethyl [C16]; 1xiTRAQ8plex [K18]; 1xiTRAQ8plex [N-Term]	4.99187e-07	0.000145435	1	1	2	A0A6B0RZZ6	A0A6B0RZZ6 [56-73]	1	2867.43	0.424	0.813	0.289	0.989	0.272	158.4	67.2	128.8	45.8	156.7	43.1		High	High	High	High	High	High	High	7.89e-05	1.078e-07	4.63
[K].GEITFSQWVPFMEEDCR.[K]	1xCarbamidomethyl [C16]; 1xiTRAQ8plex [N-Term]	4.18453e-07	0.000145435	1	1	2	A0A6B0RZZ6	A0A6B0RZZ6 [56-72]	0	2435.13												No Quan Values	High	High	High	High	High	High	High	7.89e-05	8.897e-08	4.36
[K].GEQSFFLQPGEK.[L]	1xiTRAQ8plex [K12]; 1xiTRAQ8plex [N-Term]	1.52763e-05	0.000145435	1	1	3	A0A6B0RIJ7	A0A6B0RIJ7 [304-315]	0	1975.07	0.924	1.197	1.353	1.209	1.766	80.6	74.4	96.4	109	97.4	142.2		High	High	High	High	High	High	High	7.89e-05	4.45e-06	3.59
[R].IVSVGIQGASEK.[T]	1xiTRAQ8plex [K12]; 1xiTRAQ8plex [N-Term]	7.18014e-05	0.000145435	1	1	3	A0A6B0QZ77	A0A6B0QZ77 [2243-2254]	0	1796.07	0.834	1.041	0.789	0.915	0.657	114.6	95.5	119.3	90.4	104.9	75.3		High	High	High	High	High	High	High	7.89e-05	2.393e-05	2.13
[R].IVVPPHLGYGEEGR.[G]	1xiTRAQ8plex [Y9]; 1xiTRAQ8plex [N-Term]	0.000100583	0.000145435	1	1	2	A0A6B0R7K0	A0A6B0R7K0 [337-350]	0	2131.21	0.938	0.981	1.217	0.929	1.011	98.8	92.6	96.9	120.2	91.7	99.8		High	High	High	High	High	High	High	7.89e-05	3.459e-05	2.86
[R].GFAFVTFDDHDTVDK.[I]	1xiTRAQ8plex [K15]; 1xiTRAQ8plex [N-Term]	2.88659e-06	0.000145435	1	2	2	A0A6B0QYT5	A0A6B0QYT5 [146-160]	0	2322.19	0.702	1.237	1.012	1.259	1.139	94.5	66.3	116.9	95.6	119	107.6		High	High	High	High	High	High	High	7.89e-05	7.253e-07	3.99
[K].LVTDQNISDNWR.[I]	1xiTRAQ8plex [N-Term]	6.79265e-05	0.000145435	1	1	2	A0A6B0RIK3	A0A6B0RIK3 [30-41]	0	1764.92												No Quan Values	High	High	High	High	High	High	High	7.89e-05	2.251e-05	3.41
[R].LVTGSDDNCAAFFEGPPFK.[F]	1xCarbamidomethyl [C9]; 1xiTRAQ8plex [K19]; 1xiTRAQ8plex [N-Term]	1.1565e-07	0.000145435	1	1	3	A0A6B0RGD0	A0A6B0RGD0 [201-219]	0	2680.35	0.758	0.98	0.651	1.068	0.739	115.5	87.5	113.2	75.2	123.3	85.3		High	High	High	High	High	High	High	7.89e-05	2.194e-08	4.71
[R].LVTLDEFLK.[A]	1xiTRAQ8plex [K9]; 1xiTRAQ8plex [N-Term]	0.000170711	0.000145435	1	1	2	A0A6B0R0U6	A0A6B0R0U6 [336-344]	0	1686.03	0.706	1.731	2.159	1.029	1.966	69.8	49.3	120.9	150.8	71.9	137.3		High	High	High	High	High	High	High	7.89e-05	6.167e-05	3.31
[R].LVTMQIWDTAGQER.[F]	1xiTRAQ8plex [N-Term]	2.7532e-05	0.000145435	1	1	2	L8HWB6	L8HWB6 [56-69]	0	1952.02	0.835	1.05	1.029	1.044	0.804	104.1	87	109.3	107.2	108.7	83.7		High	High	High	High	High	High	High	7.89e-05	8.414e-06	3.23
[K].GFFDPNTHENLTYLQLLER.[C]	1xiTRAQ8plex [Y13]; 1xiTRAQ8plex [N-Term]	1.57115e-07	0.000145435	1	1	2	A0A6B0S076	A0A6B0S076 [2363-2381]	0	2915.55	0.921	1.286	1.012	1.045	2.21	80.3	73.9	103.3	81.2	83.9	177.4		High	High	High	High	High	High	High	7.89e-05	3.06e-08	3.67
[K].GFESPSDNSSAVLLQWHEK.[A]	1xiTRAQ8plex [K19]; 1xiTRAQ8plex [N-Term]	4.14585e-07	0.000145435	1	1	4	A0A6B0RHW5	A0A6B0RHW5 [150-168]	0	2739.42	0.854	0.973	0.75	0.936	0.694	115.2	98.4	112.1	86.4	107.8	80		High	High	High	High	High	High	High	7.89e-05	8.776e-08	5.58
[R].GFESALAQEAPIPAGPGALQER.[V]	1xiTRAQ8plex [N-Term]	6.15163e-06	0.000145435	1	1	2	A0A6B0RI95	A0A6B0RI95 [605-626]	0	2513.33	0.834	1.124	1.106	1.539	0.976	91.2	76.1	102.5	100.9	140.3	89		High	High	High	High	High	High	High	7.89e-05	1.651e-06	3.37
[K].GFEPGVTNILK.[T]	1xiTRAQ8plex [K11]; 1xiTRAQ8plex [N-Term]	4.91327e-05	0.000145435	1	1	14	A0A6B0RA59	A0A6B0RA59 [576-586]	0	1783.06	0.602	1.017	1.581	1.038	0.978	96.5	58.1	98.2	152.6	100.2	94.4		High	High	High	High	High	High	High	7.89e-05	1.581e-05	3.09
[R].GFEESEPLTGFLTTVPDGPTHLR.[A]	1xiTRAQ8plex [N-Term]	1.05362e-09	0.000145435	1	1	1	A0A6B0SKF7	A0A6B0SKF7 [2932-2954]	0	2804.44	0.899	0.918	1.042	1.17	1.32	94.5	85	86.8	98.5	110.5	124.7		High	High	High	High	High	High	High	7.89e-05	1.329e-10	5.55
[R].LVTPGGTPSWTGPGFVR.[L]	1xiTRAQ8plex [N-Term]	8.36279e-05	0.000145435	1	1	3	A0A6B0QYN3	A0A6B0QYN3 [663-679]	0	2033.11	0.899	0.856	0.538	0.734	0.439	134.4	120.8	115	72.2	98.6	59		High	High	High	High	High	High	High	7.89e-05	2.828e-05	3.39
[R].LVVPATQCGSLIGK.[G]	1xCarbamidomethyl [C8]; 1xiTRAQ8plex [K14]; 1xiTRAQ8plex [N-Term]	0.000143384	0.000145435	1	1	1	A0A6B0RS51	A0A6B0RS51 [102-115]	0	2051.21	0.833	1.135	1.155	0.58	1.501	96.7	80.5	109.8	111.7	56.1	145.1		High	High	High	High	High	High	High	7.89e-05	5.096e-05	2.74
[R].IVTSEEVIIR.[E]	1xiTRAQ8plex [N-Term]	7.48512e-05	0.000145435	1	1	5	A0A6B0RXH0	A0A6B0RXH0 [129-138]	0	1462.88	1.154	1.032	1.541	0.877	1.212	88	101.6	90.8	135.7	77.2	106.7		High	High	High	High	High	High	High	7.89e-05	2.51e-05	2.74
[R].LVVAGHLLK.[S]	1xiTRAQ8plex [K9]; 1xiTRAQ8plex [N-Term]	0.000187091	0.000145435	1	1	2	A0A6B0QX18	A0A6B0QX18 [400-408]	0	1558.03	0.749	1.167	1.102	0.969	0.838	103	77.1	120.2	113.5	99.9	86.3		High	High	High	High	High	High	High	7.89e-05	6.81e-05	3.52
[R].LVVLGPGEEGPQVGPSAAQTLR.[S]	1xiTRAQ8plex [N-Term]	2.05568e-05	0.000145435	1	1	1	A0A6B0SC78	A0A6B0SC78 [304-325]	0	2479.38	0.798	0.789	0.656	1.145	0.599	120.3	96	94.9	79	137.7	72		High	High	High	High	High	High	High	7.89e-05	6.148e-06	4.32
[K].GFDQTINLILDESHER.[V]	1xiTRAQ8plex [N-Term]	5.76457e-07	0.000145435	1	1	2	A0A6B0QVB2	A0A6B0QVB2 [67-82]	0	2191.13	0.404	0.757	0.856	0.8	0.493	139.2	56.2	105.4	119.2	111.4	68.6		High	High	High	High	High	High	High	7.89e-05	1.258e-07	2.62
[K].GFDILGIKPVQR.[M]	1xiTRAQ8plex [K8]; 1xiTRAQ8plex [N-Term]	3.4713e-05	0.000145435	1	1	4	A0A6B0RQJ1	A0A6B0RQJ1 [690-701]	0	1951.19	0.8	0.793	0.462	0.821	0.771	129.1	103.3	102.4	59.6	106	99.5		High	High	High	High	High	High	High	7.89e-05	1.082e-05	1.93
[K].LVVLGSGGVGK.[S]	1xiTRAQ8plex [K11]; 1xiTRAQ8plex [N-Term]	2.3084e-05	0.000145435	2	3	5	A0A6B0S591; L8I0M8	A0A6B0S591 [6-16]; L8I0M8 [6-16]	0	1594.01	1.125	0.729	1.032	0.881	0.596	111.9	125.8	81.6	115.5	98.6	66.7	Shared	High	High	High	High	High	High	High	7.89e-05	6.956e-06	3.4
[K].GFDFSVPFTEMK.[L]	1xiTRAQ8plex [K12]; 1xiTRAQ8plex [N-Term]	1.35442e-06	0.000145435	1	1	3	A0A6B0SKF7	A0A6B0SKF7 [3322-3333]	0	2013.06	0.897	1.159	0.552	1.171	1.771	91.6	82.2	106.2	50.5	107.2	162.3		High	High	High	High	High	High	High	7.89e-05	3.18e-07	3.99
[R].LVVLITPQVSDSMR.[K]	1xiTRAQ8plex [N-Term]	0.000161568	0.000145435	1	1	2	A0A6B0RZG0	A0A6B0RZG0 [75-88]	0	1862.07	1.358	0.771	1.184	1.061	1.028	93.7	127.3	72.2	111	99.4	96.3		High	High	High	High	High	High	High	7.89e-05	5.81e-05	2.83
[R].GFCFLEYEDHK.[ST]	1xCarbamidomethyl [C3]; 2xiTRAQ8plex [Y7; K11]; 1xiTRAQ8plex [N-Term]	8.16555e-07	0.000145435	2	2	3	A0A6B0S2X8; A0A6B0RFE8	A0A6B0S2X8 [731-741]; A0A6B0RFE8 [337-347]	0	2357.24	0.771	1.15	0.777	0.955	1.097	104.3	80.4	120	81.1	99.6	114.5	Shared	High	High	High	High	High	High	High	7.89e-05	1.838e-07	3.51
[K].GFALVGVGSEASSK.[K]	1xiTRAQ8plex [K14]; 1xiTRAQ8plex [N-Term]	0.000255169	0.000145435	1	1	1	A0A6B0SCL3	A0A6B0SCL3 [114-127]	0	1917.09												No Quan Values	High	High	High	High	High	High	High	7.89e-05	9.595e-05	2.69
[R].GFAFVTFESPADAK.[D]	1xiTRAQ8plex [K14]; 1xiTRAQ8plex [N-Term]	2.96812e-06	0.000145435	1	1	4	A0A6B0S9J4	A0A6B0S9J4 [50-63]	0	2095.13	0.78	0.986	0.797	0.991	0.909	109.9	85.7	108.3	87.6	108.8	99.8		High	High	High	High	High	High	High	7.89e-05	7.479e-07	3.31
[K].LVTSIGDIINHDPIVGDR.[L]	1xiTRAQ8plex [N-Term]	8.2393e-09	0.000145435	1	1	2	A0A6B0RRA5	A0A6B0RRA5 [623-640]	0	2238.24	1.665	0.994	0.855	0.894	1.23	90.4	150.5	89.8	77.3	80.8	111.2		High	High	High	High	High	High	High	7.89e-05	1.24e-09	4.82
[R].ITWAPSGSADK.[M]	1xiTRAQ8plex [K11]; 1xiTRAQ8plex [N-Term]	0.000292406	0.000145435	1	1	4	A0A6B0QQX7	A0A6B0QQX7 [1902-1912]	0	1740.97	1.094	1.177	1.336	1.137	2.456	73.2	80.1	86.1	97.8	83.2	179.7		High	High	High	High	High	High	High	7.89e-05	0.0001116	3.63
[K].GFVLGPIHK.[N]	1xiTRAQ8plex [K9]; 1xiTRAQ8plex [N-Term]	0.000182021	0.000145435	1	1	2	A0A6B0RRV0	A0A6B0RRV0 [132-140]	0	1575.98	0.748	0.972	1.027	0.759	0.776	113.6	84.9	110.4	116.7	86.2	88.2		High	High	High	High	High	High	High	7.89e-05	6.633e-05	3.28
[R].LVNHFVEEFKR.[K]	1xiTRAQ8plex [K10]; 1xiTRAQ8plex [N-Term]	0.000182857	0.000145435	1	2	2	A0A6B0SBR8	A0A6B0SBR8 [237-247]	1	2026.17	1.598	1.188	0.885	1.197	1.002	87.3	139.5	103.7	77.3	104.6	87.5		High	High	High	High	High	High	High	7.89e-05	6.665e-05	3.61
[R].LVEMDPQSGTGLIGLGIK.[A]	1xiTRAQ8plex [K18]; 1xiTRAQ8plex [N-Term]	0.00015646	0.000145435	1	1	1	A0A6B0RKR1	A0A6B0RKR1 [264-281]	0	2436.4												No Quan Values	High	High	High	High	High	High	High	7.89e-05	5.619e-05	2.89
[K].GGVTEISAANK.[A]	1xiTRAQ8plex [K11]; 1xiTRAQ8plex [N-Term]	0.000278174	0.000145435	1	1	2	A0A6B0RG91	A0A6B0RG91 [394-404]	0	1654.96	0.884	0.961	0.819	0.955	0.849	109.7	97	105.5	89.8	104.8	93.2		High	High	High	High	High	High	High	7.89e-05	0.0001055	2.5
[R].IVENSDAVTEILNNAELLK.[Q]	1xiTRAQ8plex [K19]; 1xiTRAQ8plex [N-Term]	6.56481e-07	0.000145435	1	1	2	A0A6B0RHT9	A0A6B0RHT9 [110-128]	0	2693.52	0.993	1.004	0.788	1.074	1.006	102.3	101.6	102.8	80.6	109.8	103		High	High	High	High	High	High	High	7.89e-05	1.447e-07	4.4
[K].GGVNDNFQGVLQNVR.[F]	1xiTRAQ8plex [N-Term]	9.55897e-09	0.000145435	1	1	2	A0A6B0REP1	A0A6B0REP1 [202-216]	0	1921.02	0.66	1.017	0.837	0.738	1.044	113.3	74.7	115.2	94.9	83.6	118.3		High	High	High	High	High	High	High	7.89e-05	1.459e-09	3.34
[R].GGVIAGSPAPPELIR.[A]	1xiTRAQ8plex [N-Term]	2.3533e-06	0.000145435	1	1	2	A0A6B0RT28	A0A6B0RT28 [378-392]	0	1738.02	0.797	0.98	0.822	1.133	0.894	106.6	85	104.5	87.6	120.8	95.4		High	High	High	High	High	High	High	7.89e-05	5.799e-07	4.27
[R].IVEQENVIQTMELR.[S]	1xiTRAQ8plex [N-Term]	4.32275e-07	0.000145435	1	1	1	A0A6B0RW17	A0A6B0RW17 [332-345]	0	2006.09	1.105	1.394	2.478	1.177	3.884	54.4	60.1	75.8	134.7	64	211.1		High	High	High	High	High	High	High	7.89e-05	9.214e-08	3.79
[R].LVESVIQTAVDR.[L]	1xiTRAQ8plex [N-Term]	8.75799e-05	0.000145435	1	1	1	A0A6B0QY70	A0A6B0QY70 [1567-1578]	0	1633.94	1.512	1.051	0.566	0.798	2.711	78.6	118.8	82.6	44.5	62.7	213		High	High	High	High	High	High	High	7.89e-05	2.969e-05	2.93
[R].IVEVFEIGPK.[R]	1xiTRAQ8plex [K10]; 1xiTRAQ8plex [N-Term]	5.75067e-05	0.000145435	1	1	5	A0A6B0QQX7	A0A6B0QQX7 [1440-1449]	0	1739.06	1.026	1.391	1.039	1.578	1.68	77.8	79.8	108.2	80.8	122.7	130.6		High	High	High	High	High	High	High	7.89e-05	1.882e-05	2.99
[R].GGTLLSVTGEVEPR.[G]	1xiTRAQ8plex [N-Term]	0.000246048	0.000145435	1	1	1	A0A6B0QU00	A0A6B0QU00 [289-302]	0	1718.96	1.057	0.958	1.079	0.954	1.53	91.2	96.4	87.4	98.4	87	139.6		High	High	High	High	High	High	High	7.89e-05	9.223e-05	2.42
[R].GGTGADPVQTVTGGLR.[S]	1xiTRAQ8plex [N-Term]	1.57075e-05	0.000145435	1	1	2	A0A6B0RKQ9	A0A6B0RKQ9 [13-28]	0	1789.97	0.902	1.097	0.805	0.943	1.373	98	88.4	107.6	78.9	92.5	134.6		High	High	High	High	High	High	High	7.89e-05	4.575e-06	2.91
[R].GGWGSGNLGAGMAGGLVGVGGIQGEK.[E]	1xiTRAQ8plex [K26]; 1xiTRAQ8plex [N-Term]	7.61284e-10	0.000145435	1	1	3	A0A6B0RA93	A0A6B0RA93 [55-80]	0	2894.54	0.582	0.64	0.696	0.694	0.97	130.9	76.2	83.8	91.1	90.9	127		High	High	High	High	High	High	High	7.89e-05	9.321e-11	4.35
[K].GGSPLNTGK.[A]	1xiTRAQ8plex [K9]; 1xiTRAQ8plex [N-Term]	0.00024271	0.000145435	1	1	13	A0A6B0S6C7	A0A6B0S6C7 [1532-1540]	0	1438.85	0.675	0.865	0.925	0.7	1.434	107.2	72.4	92.7	99.2	75	153.7		High	High	High	High	High	High	High	7.89e-05	9.072e-05	2.4
[R].GGQVVNLMNQR.[L]	1xiTRAQ8plex [N-Term]	3.29877e-05	0.000145435	1	1	1	A0A6B0S0L9	A0A6B0S0L9 [132-142]	0	1519.83	0.983	1.3	1.673	1.367	1.272	79	77.7	102.7	132.2	108	100.5		High	High	High	High	High	High	High	7.89e-05	1.026e-05	2.94
[R].GGQVSVCPFPR.[G]	1xCarbamidomethyl [C7]; 1xiTRAQ8plex [N-Term]	0.000203148	0.000145435	1	1	1	A0A6B0RMI0	A0A6B0RMI0 [476-486]	0	1507.8	1.083	1.028	2.353	1.146	1.6	73.1	79.1	75.1	172	83.7	117		High	High	High	High	High	High	High	7.89e-05	7.462e-05	3.06
[R].GGQVIQIPVADITVGDIAQVK.[Y]	1xiTRAQ8plex [K21]; 1xiTRAQ8plex [N-Term]	5.25352e-06	0.000145435	1	1	1	A0A6B0REZ5	A0A6B0REZ5 [199-219]	0	2729.6												No Quan Values	High	High	High	High	High	High	High	7.89e-05	1.39e-06	4.83
[R].LVEWIVMQCGPDVGRPDR.[G]	1xCarbamidomethyl [C9]; 1xiTRAQ8plex [N-Term]	1.10403e-07	0.000145435	1	1	16	A0A6B0QUQ6	A0A6B0QUQ6 [30-47]	0	2431.25	3.499	1.07	0.812	1.326	0.866	70	244.9	74.9	56.9	92.8	60.6		High	High	High	High	High	High	High	7.89e-05	2.084e-08	4.24
[K].GGPYLHPVGLELLVDHK.[A]	2xiTRAQ8plex [Y4; K17]; 1xiTRAQ8plex [N-Term]	0.000106796	0.000145435	1	1	2	A0A6B0S887	A0A6B0S887 [254-270]	0	2756.62												No Quan Values	High	High	High	High	High	High	High	7.89e-05	3.688e-05	2.27
[R].LVEWIVMQCGPDVGRPDR.[G]	1xCarbamidomethyl [C9]; 1xOxidation [M7]; 1xiTRAQ8plex [N-Term]	1.78863e-05	0.000145435	1	1	13	A0A6B0QUQ6	A0A6B0QUQ6 [30-47]	0	2447.25	2.327	0.965	0.977	1.196	0.886	81.6	189.9	78.8	79.7	97.6	72.3		High	High	High	High	High	High	High	7.89e-05	5.262e-06	3.36
[R].IVFENPDPSDGFVLIPDLK.[W]	1xiTRAQ8plex [K19]; 1xiTRAQ8plex [N-Term]	1.0155e-05	0.000145435	1	1	1	L8ITR0	L8ITR0 [189-207]	0	2723.51	0.735	0.98	0.867	1.062	1.118	104.1	76.6	102	90.3	110.6	116.4		High	High	High	High	High	High	High	7.89e-05	2.844e-06	4.01
[R].GGPNIITLADIVKDPVSR.[T]	1xiTRAQ8plex [K13]; 1xiTRAQ8plex [N-Term]	6.32546e-07	0.000145435	1	1	1	A0A6B0R7Y9	A0A6B0R7Y9 [276-293]	1	2473.46	0.896	1.378	0.671	1.272	0.726	101	90.4	139.1	67.7	128.5	73.3		High	High	High	High	High	High	High	7.89e-05	1.391e-07	3.88
[K].LVFLGEQSVGK.[T]	1xiTRAQ8plex [K11]; 1xiTRAQ8plex [N-Term]	0.000262225	0.000145435	1	2	1	A0A6B0RZL1	A0A6B0RZL1 [16-26]	0	1785.07	1.034	1.249	1.29	1.163	0.929	90	93.1	112.4	116.1	104.7	83.6		High	High	High	High	High	High	High	7.89e-05	9.9e-05	3.06
[K].GGPGSAVSPYPTFNPSSDVEALHK.[A]	2xiTRAQ8plex [Y10; K24]; 1xiTRAQ8plex [N-Term]	3.47533e-07	0.000145435	1	1	3	A0A6B0SGW9	A0A6B0SGW9 [57-80]	0	3326.78	1.315	0.84	0.802	0.518	1.8	95.6	125.7	80.3	76.7	49.5	172.1		High	High	High	High	High	High	High	7.89e-05	7.252e-08	2.2
[R].GGSDPETTGIQIWSEVFTVEKPGGK.[K]	2xiTRAQ8plex [K21; K25]; 1xiTRAQ8plex [N-Term]	1.11934e-08	0.000145435	1	1	2	A0A6B0RKM3	A0A6B0RKM3 [110-134]	0	3531.91	1.437	0.995	0.914	0.906	1.225	92.6	133.1	92.2	84.7	83.9	113.5		High	High	High	High	High	High	High	7.89e-05	1.731e-09	5.74
[R].GGPGGPGPQGPAGK.[N]	1xiTRAQ8plex [K14]; 1xiTRAQ8plex [N-Term]	9.256e-07	0.000145435	1	1	7	A0A6B0QTW4	A0A6B0QTW4 [505-518]	0	1741.98	1.338	1.042	1.676	1.168	2.276	70.6	94.4	73.5	118.3	82.5	160.7		High	High	High	High	High	High	High	7.89e-05	2.106e-07	3.21
[R].GGWGSGNLGAGMAGGLVGVGGIQGEK.[E]	1xOxidation [M12]; 1xiTRAQ8plex [K26]; 1xiTRAQ8plex [N-Term]	4.03137e-08	0.000145435	1	1	1	A0A6B0RA93	A0A6B0RA93 [55-80]	0	2910.54	1.301	0.656	0.885	0.598	1.036	109.6	142.6	71.9	96.9	65.5	113.5		High	High	High	High	High	High	High	7.89e-05	6.99e-09	4.26
[K].GHAGLAGAR.[G]	1xiTRAQ8plex [N-Term]	0.00028071	0.000145435	1	1	123	A0A6B0QZM7	A0A6B0QZM7 [575-583]	0	1113.64	1.432	0.797	1.703	0.815	1.877	78.7	112.7	62.7	134	64.2	147.7		High	High	High	High	High	High	High	7.89e-05	0.0001065	1.45
[K].LVAAEHSQTK.[A]	1xiTRAQ8plex [K10]; 1xiTRAQ8plex [N-Term]	2.65295e-05	0.000145435	1	1	3	A0A6B0RVV0	A0A6B0RVV0 [2555-2564]	0	1691.99	0.721	1.503	0.517	0.726	1.245	105	75.7	157.9	54.3	76.3	130.8		High	High	High	High	High	High	High	7.89e-05	8.108e-06	3.03
[R].LVAATGELDVK.[Q]	1xiTRAQ8plex [K11]; 1xiTRAQ8plex [N-Term]	0.000185386	0.000145435	1	1	2	A0A6B0RM05	A0A6B0RM05 [45-55]	0	1724.04	0.804	0.944	0.798	1.002	0.647	115.5	92.9	109	92.1	115.7	74.7		High	High	High	High	High	High	High	7.89e-05	6.736e-05	3.4
[K].GHIIVDEFQNTNVK.[G]	1xiTRAQ8plex [K14]; 1xiTRAQ8plex [N-Term]	1.47197e-05	0.000145435	1	2	2	A0A6B0R214	A0A6B0R214 [596-609]	0	2222.24	0.77	0.917	1.145	0.956	0.613	111.1	85.5	101.9	127.2	106.2	68.1		High	High	High	High	High	High	High	7.89e-05	4.272e-06	3.71
[K].IVAPISDSPKPPPQR.[V]	1xiTRAQ8plex [K10]; 1xiTRAQ8plex [N-Term]	1.03951e-06	0.000145435	1	1	5	L8IF76	L8IF76 [171-185]	0	2210.31	0.896	0.906	1.189	1.046	0.844	102	91.4	92.4	121.3	106.7	86.1		High	High	High	High	High	High	High	7.89e-05	2.396e-07	4.06
[R].IVDDLTNNLCNSVK.[G]	1xCarbamidomethyl [C10]; 1xiTRAQ8plex [K14]; 1xiTRAQ8plex [N-Term]	6.39631e-05	0.000145435	1	1	2	A0A6B0QQX7	A0A6B0QQX7 [1582-1595]	0	2213.21	0.961	1.309	0.805	1.518	1.436	85.3	82	111.7	68.7	129.6	122.6		High	High	High	High	High	High	High	7.89e-05	2.106e-05	4.05
[K].GHGLACEGQPVTSR.[L]	1xCarbamidomethyl [C6]; 1xiTRAQ8plex [N-Term]	3.60241e-05	0.000145435	1	1	1	A0A6B0RZZ1	A0A6B0RZZ1 [274-287]	0	1772.9												No Quan Values	High	High	High	High	High	High	High	7.89e-05	1.128e-05	2.2
[K].GHGAKVAAALTK.[A]	2xiTRAQ8plex [K5; K12]; 1xiTRAQ8plex [N-Term]	8.44038e-05	0.000145435	2	2	2	A0A6B0QW84; A0A6B0QV06	A0A6B0QW84 [58-69]; A0A6B0QV06 [58-69]	1	2036.27	0.73	0.946	0.707	0.93	0.867	115.8	84.6	109.6	81.9	107.7	100.4	Shared	High	High	High	High	High	High	High	7.89e-05	2.861e-05	1.96
[R].GHGAGGASILTFWDAR.[L]	1xiTRAQ8plex [N-Term]	2.20498e-07	0.000145435	1	1	1	A0A6B0QP52	A0A6B0QP52 [578-593]; [1057-1072]	0	1920												No Quan Values	High	High	High	High	High	High	High	7.89e-05	4.421e-08	3.21
[K].LVDGQCQISLQK.[A]	1xCarbamidomethyl [C6]; 1xiTRAQ8plex [K12]; 1xiTRAQ8plex [N-Term]	1.23432e-06	0.000145435	1	1	3	A0A6B0SCZ4	A0A6B0SCZ4 [305-316]	0	1997.13	1.068	1.551	3.772	1.351	1.149	60.7	64.8	94.1	228.8	82	69.7		High	High	High	High	High	High	High	7.89e-05	2.887e-07	3.34
[K].GHFGPINSVAFHPDGK.[S]	1xiTRAQ8plex [K16]; 1xiTRAQ8plex [N-Term]	1.03453e-05	0.000145435	1	1	1	A0A6B0QVN4	A0A6B0QVN4 [651-666]	0	2288.24	0.868	0.818	1.116	0.866	0.868	108.4	94.1	88.7	120.9	93.9	94.1		High	High	High	High	High	High	High	7.89e-05	2.908e-06	2.59
[K].LVEKPSPLTLAPHDFANIK.[A]	2xiTRAQ8plex [K4; K19]; 1xiTRAQ8plex [N-Term]	1.43868e-06	0.000145435	1	1	3	L8J0F0	L8J0F0 [768-786]	0	3002.78	1.061	1.053	1.185	0.75	2.129	83.6	88.7	88.1	99.1	62.7	177.9		High	High	High	High	High	High	High	7.89e-05	3.395e-07	5
[K].GHFETPIWIER.[V]	1xiTRAQ8plex [N-Term]	0.0001284	0.000145435	1	1	3	A0A6B0RRX8	A0A6B0RRX8 [915-925]	0	1688.91	1.092	1.067	0.767	1.114	0.951	100.2	109.3	106.9	76.8	111.6	95.2		High	High	High	High	High	High	High	7.89e-05	4.512e-05	2.33
[R].LVDHVFDEQVIDSLTVK.[I]	1xiTRAQ8plex [K17]; 1xiTRAQ8plex [N-Term]	5.25267e-08	0.000145435	1	1	3	A0A6B0RZT5	A0A6B0RZT5 [313-329]	0	2565.44	1.506	1.042	1.442	1.068	1.387	80.6	121.4	84	116.2	86.1	111.8		High	High	High	High	High	High	High	7.89e-05	9.29e-09	5.23
[K].LVDTFLEDVK.[N]	1xiTRAQ8plex [K10]; 1xiTRAQ8plex [N-Term]	2.43102e-06	0.000145435	1	1	36	A0A6B0SAP5	A0A6B0SAP5 [148-157]	0	1787.04	0.504	0.673	0.679	1.023	0.442	138.9	69.9	93.5	94.3	142.1	61.4		High	High	High	High	High	High	High	7.89e-05	6.012e-07	3.24
[K].GHEHSIQFAEMK.[L]	1xiTRAQ8plex [K12]; 1xiTRAQ8plex [N-Term]	3.21184e-06	0.000145435	1	1	4	A0A6B0RHR6	A0A6B0RHR6 [2072-2083]	0	2022.07	0.773	1.268	2.571	0.852	3.564	59.8	46.3	75.9	153.8	51	213.2		High	High	High	High	High	High	High	7.89e-05	8.133e-07	3.43
[R].IVDTPCNEMNTDTFLEEIKK.[V]	1xCarbamidomethyl [C6]; 2xiTRAQ8plex [K19; K20]; 1xiTRAQ8plex [N-Term]	5.91256e-05	0.000145435	1	1	1	A0A6B0R4F2	A0A6B0R4F2 [507-526]	1	3309.75												No Quan Values	High	High	High	High	High	High	High	7.89e-05	1.939e-05	2.6
[R].LVDYLDVGFDTTR.[V]	1xiTRAQ8plex [Y4]; 1xiTRAQ8plex [N-Term]	3.10588e-05	0.000145435	1	1	3	A0A6B0S6C7	A0A6B0S6C7 [1280-1292]	0	2122.16	0.897	0.925	0.848	0.758	1.416	102.7	92.1	95	87.1	77.8	145.4		High	High	High	High	High	High	High	7.89e-05	9.59e-06	3.17
[K].LVEALCAEHQINLIK.[V]	1xCarbamidomethyl [C6]; 1xiTRAQ8plex [K15]; 1xiTRAQ8plex [N-Term]	0.000166078	0.000145435	1	1	1	A0A6B0S0S7	A0A6B0S0S7 [64-78]	0	2359.36	0.862	1.113	0.76	1.07	1.567	94.2	81.2	104.8	71.6	100.7	147.5		High	High	High	High	High	High	High	7.89e-05	5.999e-05	3.2
[R].IVEANPLLEAFGNAK.[T]	1xiTRAQ8plex [K15]; 1xiTRAQ8plex [N-Term]	3.56917e-05	0.000145435	1	1	1	A0A6B0QWT0	A0A6B0QWT0 [182-196]	0	2194.27	0.851	1.668	0.741	1.629	0.913	88.2	75	147.2	65.4	143.7	80.5		High	High	High	High	High	High	High	7.89e-05	1.119e-05	3.54
[K].GHAVNLLDVPVPVAR.[K]	1xiTRAQ8plex [N-Term]	2.13339e-05	0.000145435	1	1	1	A0A6B0QR44	A0A6B0QR44 [618-632]	0	1861.1												No Quan Values	High	High	High	High	High	High	High	7.89e-05	6.385e-06	2.3
[K].LVEDHLAVQSLIR.[A]	1xiTRAQ8plex [N-Term]	0.00026342	0.000145435	1	1	1	A0A6B0QV61	A0A6B0QV61 [197-209]	0	1797.05												No Quan Values	High	High	High	High	High	High	High	7.89e-05	9.918e-05	2.8
[K].IVEFHHNHIGQTPAESDFQLLEIAR.[K]	1xiTRAQ8plex [N-Term]	1.29899e-06	0.000145435	1	1	1	A0A6B0RM61	A0A6B0RM61 [145-169]	0	3205.67	0.941	0.971	0.698	0.982	0.748	112.4	105.7	109.1	78.5	110.3	84		High	High	High	High	High	High	High	7.89e-05	3.045e-07	5.51
[R].GHFEAFGTLTDCVVVVNPQTK.[R]	1xCarbamidomethyl [C12]; 1xiTRAQ8plex [K21]; 1xiTRAQ8plex [N-Term]	3.45948e-06	0.000145435	1	1	2	A0A6B0RLQ9	A0A6B0RLQ9 [25-45]	0	2927.55												No Quan Values	High	High	High	High	High	High	High	7.89e-05	8.836e-07	3.29
[K].LVNKEETGVAMR.[I]	1xiTRAQ8plex [K4]; 1xiTRAQ8plex [N-Term]	2.07484e-05	0.000145435	1	1	9	A0A6B0RCM6	A0A6B0RCM6 [460-471]	1	1955.12	1.626	0.536	0.382	0.426	0.348	138.9	225.9	74.4	53.1	59.2	48.4		High	High	High	High	High	High	High	7.89e-05	6.202e-06	2.42
[K].IVFPHGITLDLVSR.[L]	1xiTRAQ8plex [N-Term]	0.000101984	0.000145435	1	1	1	A0A6B0SFV4	A0A6B0SFV4 [366-379]	0	1871.11												No Quan Values	High	High	High	High	High	High	High	7.89e-05	3.503e-05	3.75
[K].GGPAGSMGPPAAPSSFRPEDELEHLTK.[K]	1xOxidation [M7]; 1xiTRAQ8plex [K27]; 1xiTRAQ8plex [N-Term]	0.000150817	0.000145435	1	1	2	A0A6B0R440	A0A6B0R440 [454-480]	0	3359.71	2.009	1.189	1.146	1.239	1.671	72.7	146	86.4	83.3	90.1	121.5		High	High	High	High	High	High	High	7.89e-05	5.375e-05	3.63
[R].GGGGPGPGGLQSGQTIALPAQGLIEFR.[D]	1xiTRAQ8plex [N-Term]	2.6793e-08	0.000145435	1	1	1	A0A6B0QUT0	A0A6B0QUT0 [157-183]	0	2839.54	1.098	0.997	1.358	1.226	2.2	76.2	83.6	75.9	103.4	93.4	167.5		High	High	High	High	High	High	High	7.89e-05	4.489e-09	5.13
[R].GGGGNFGPGPGSNFR.[G]	1xiTRAQ8plex [N-Term]	5.69769e-05	0.000145435	1	2	2	A0A6B0R8J5	A0A6B0R8J5 [202-216]	0	1681.83	0.872	0.741	0.779	0.604	2.31	95.1	83	70.5	74.1	57.5	219.8		High	High	High	High	High	High	High	7.89e-05	1.861e-05	3.58
[R].IVITGDADIDHDQALAQAIR.[E]	1xiTRAQ8plex [N-Term]	5.15602e-08	0.000145435	1	1	1	A0A6B0RF05	A0A6B0RF05 [893-912]	0	2439.31	0.66	0.655	0.912	0.648	0.937	124.7	82.3	81.7	113.7	80.8	116.8		High	High	High	High	High	High	High	7.89e-05	9.126e-09	4.93
[K].GGGALVENTTTGLSR.[D]	1xiTRAQ8plex [N-Term]	4.47869e-05	0.000145435	1	1	1	L8HWG4	L8HWG4 [91-105]	0	1736.94	0.803	0.562	0.738	0.601	0.919	129.8	104.2	72.9	95.8	78	119.2		High	High	High	High	High	High	High	7.89e-05	1.432e-05	2.76
[K].IVLTNPVCTEVGEK.[I]	1xCarbamidomethyl [C8]; 1xiTRAQ8plex [K14]; 1xiTRAQ8plex [N-Term]	1.09886e-05	0.000145435	1	3	1	A0A6B0SAD1	A0A6B0SAD1 [427-440]	0	2167.23	0.846	1.008	0.698	1.221	0.682	110	93	110.8	76.7	134.4	75		High	High	High	High	High	High	High	7.89e-05	3.106e-06	3
[K].GGFVLLDGETFEVK.[G]	1xiTRAQ8plex [K14]; 1xiTRAQ8plex [N-Term]	7.10292e-08	0.000145435	1	1	3	A0A6B0S248	A0A6B0S248 [206-219]	0	2119.19	0.582	0.956	0.68	1.179	0.542	121.5	70.8	116.1	82.6	143.2	65.8		High	High	High	High	High	High	High	7.89e-05	1.291e-08	4.49
[R].LVLTQEQLHQLHDR.[L]	1xiTRAQ8plex [N-Term]	1.02023e-05	0.000145435	1	2	1	A0A6B0RJL3	A0A6B0RJL3 [1219-1232]	0	2034.14												No Quan Values	High	High	High	High	High	High	High	7.89e-05	2.866e-06	2.11
[K].IVITVIEEHEQK.[G]	1xiTRAQ8plex [K12]; 1xiTRAQ8plex [N-Term]	7.0036e-09	0.000145435	1	1	3	A0A6B0S076	A0A6B0S076 [2469-2480]	0	2046.21	1.1	1.369	0.878	1.34	2.115	76.9	84.6	105.3	67.5	103	162.7		High	High	High	High	High	High	High	7.89e-05	1.039e-09	5.39
[K].LVIVGDGACGK.[T]	1xCarbamidomethyl [C9]; 1xiTRAQ8plex [K11]; 1xiTRAQ8plex [N-Term]	7.14703e-05	0.000145435	1	2	2	A0A6B0QPN1	A0A6B0QPN1 [8-18]	0	1696.99												No Quan Values	High	High	High	High	High	High	High	7.89e-05	2.379e-05	3.27
[K].GGEVLEACDLVPVR.[A]	1xCarbamidomethyl [C8]; 1xiTRAQ8plex [N-Term]	1.84836e-07	0.000145435	1	1	2	A0A6B0REI0	A0A6B0REI0 [418-431]	0	1817.97	0.599	1.775	0.686	1.677	0.774	92.2	55.2	163.5	63.2	154.6	71.3		High	High	High	High	High	High	High	7.89e-05	3.655e-08	3.64
[R].GGGLTAPVDIQGCVAHPSSTLLGR.[R]	1xCarbamidomethyl [C13]; 1xiTRAQ8plex [N-Term]	6.29616e-07	0.000145435	1	1	1	A0A6B0S438	A0A6B0S438 [358-381]	0	2667.42	0.779	0.486	0.652	0.285	1.612	124.7	97	60.6	81.2	35.5	200.9		High	High	High	High	High	High	High	7.89e-05	1.383e-07	1.57
[K].GGDLFDAITSTNK.[Y]	1xiTRAQ8plex [K13]; 1xiTRAQ8plex [N-Term]	1.4521e-06	0.000145435	1	1	1	A0A6B0R680	A0A6B0R680 [1018-1030]	0	1947.06	2.116	1.363	1.59	1.689	3.289	54.3	114.9	74	86.4	91.7	178.6		High	High	High	High	High	High	High	7.89e-05	3.431e-07	3.65
[R].GGCGSGVFPDSFASVAK.[F]	1xCarbamidomethyl [C3]; 1xiTRAQ8plex [K17]; 1xiTRAQ8plex [N-Term]	1.90079e-06	0.000145435	1	1	2	A0A6B0RNI0	A0A6B0RNI0 [221-237]	0	2251.16	0.798	1.082	5.598	1.249	2.156	50.5	40.3	54.6	282.7	63.1	108.9		High	High	High	High	High	High	High	7.89e-05	4.594e-07	3.38
[K].GGCEAIVDTGTSLIVGPVEEVR.[E]	1xCarbamidomethyl [C3]; 1xiTRAQ8plex [N-Term]	4.67417e-12	0.000145435	1	1	7	A0A6B0RK84	A0A6B0RK84 [266-287]	0	2562.34	0.897	0.846	0.583	1.052	0.822	115.4	103.5	97.6	67.3	121.4	94.9		High	High	High	High	High	High	High	7.89e-05	3.679e-13	5.75
[K].LVNELTEFAK.[T]	1xiTRAQ8plex [K10]; 1xiTRAQ8plex [N-Term]	2.55839e-06	0.000145435	1	1	41	A0A6B0S215	A0A6B0S215 [66-75]	0	1772.04	0.496	0.697	1.002	0.99	0.438	129.8	64.4	90.5	130	128.5	56.8		High	High	High	High	High	High	High	7.89e-05	6.367e-07	3.12
[R].GGATQQQELGSGQGSVLLR.[D]	1xiTRAQ8plex [N-Term]	3.06497e-09	0.000145435	1	1	2	A0A6B0R164	A0A6B0R164 [364-382]	0	2190.18	0.865	1.051	0.718	1.044	0.932	107	92.5	112.4	76.8	111.7	99.6		High	High	High	High	High	High	High	7.89e-05	4.24e-10	4.06
[K].GGAPAVPPPPPPPLAPPLIMENLR.[N]	1xOxidation [M20]; 1xiTRAQ8plex [N-Term]	7.2804e-05	0.000145435	1	1	1	A0A6B0RGG9	A0A6B0RGG9 [847-870]	0	2718.53	1.778	1.975	1.011	3.531	1.324	56.5	100.5	111.6	57.1	199.5	74.8		High	High	High	High	High	High	High	7.89e-05	2.429e-05	3.06
[K].GGAPAVPPPPPPPLAPPLIMENLR.[N]	1xiTRAQ8plex [N-Term]	3.25565e-09	0.000145435	1	1	4	A0A6B0RGG9	A0A6B0RGG9 [847-870]	0	2702.54	1.939	1.214	2.35	1.522	0.844	67.6	131.2	82.1	159	102.9	57.1		High	High	High	High	High	High	High	7.89e-05	4.529e-10	5.26
[R].GGAGVGSMTK.[I]	1xiTRAQ8plex [K10]; 1xiTRAQ8plex [N-Term]	0.000175471	0.000145435	1	1	1	A0A6B0SAW9	A0A6B0SAW9 [68-77]	0	1472.84												No Quan Values	High	High	High	High	High	High	High	7.89e-05	6.371e-05	2.6
[R].GGAEVQIFAPDVPQMHVIDHIK.[G]	1xiTRAQ8plex [K22]; 1xiTRAQ8plex [N-Term]	2.4537e-06	0.000145435	1	1	1	A0A6B0R435	A0A6B0R435 [79-100]	0	3009.64												No Quan Values	High	High	High	High	High	High	High	7.89e-05	6.076e-07	3.17
[K].GGADVFVENLPGFPDNIR.[A]	1xiTRAQ8plex [N-Term]	1.96305e-08	0.000145435	1	1	1	A0A6B0RU62	A0A6B0RU62 [291-308]	0	2221.16	0.756	1.049	2.303	1.023	1.467	79	59.7	82.8	181.9	80.8	115.9		High	High	High	High	High	High	High	7.89e-05	3.191e-09	5.21
[R].LVNHFVEEFK.[R]	1xiTRAQ8plex [K10]; 1xiTRAQ8plex [N-Term]	2.17334e-05	0.000145435	1	2	5	A0A6B0SBR8	A0A6B0SBR8 [237-246]	0	1870.07	1.149	0.954	0.793	1.076	0.883	102.5	117.8	97.7	81.2	110.3	90.5		High	High	High	High	High	High	High	7.89e-05	6.527e-06	2.83
[R].GGCVALATGSAMGLWEVK.[N]	1xCarbamidomethyl [C3]; 1xiTRAQ8plex [K18]; 1xiTRAQ8plex [N-Term]	2.79404e-07	0.000145435	1	1	1	A0A6B0RAI2	A0A6B0RAI2 [627-644]	0	2415.3	1.019	0.938	0.99	1.371	1.678	85.8	87.4	80.5	84.9	117.6	143.9		High	High	High	High	High	High	High	7.89e-05	5.736e-08	4.05
[R].LVFSALGPTSLK.[V]	1xiTRAQ8plex [K12]; 1xiTRAQ8plex [N-Term]	2.12352e-05	0.000145435	1	1	2	A0A6B0RDG7	A0A6B0RDG7 [1503-1514]	0	1841.14	0.592	1.624	0.445	1.226	0.825	105	62.2	170.6	46.7	128.8	86.6		High	High	High	High	High	High	High	7.89e-05	6.362e-06	4.55
[K].LVLLGESAVGK.[S]	1xiTRAQ8plex [K11]; 1xiTRAQ8plex [N-Term]	6.6374e-05	0.000145435	3	3	3	A0A6B0R1P4; L8ICI4; A0A6B0S5B8	A0A6B0R1P4 [23-33]; L8ICI4 [24-34]; A0A6B0S5B8 [23-33]	0	1694.07	0.744	0.904	1.069	1.042	0.713	109.7	81.6	99.1	117.2	114.3	78.2	Shared	High	High	High	High	High	High	High	7.89e-05	2.196e-05	1.48
[K].IVLEDGTLHVTEGSGR.[Y]	1xiTRAQ8plex [N-Term]	1.25729e-07	0.000145435	1	1	3	A0A6B0RU29	A0A6B0RU29 [557-572]	0	1987.08	0.742	0.907	0.878	1.107	1.165	103.5	76.7	93.8	90.9	114.5	120.6		High	High	High	High	High	High	High	7.89e-05	2.4e-08	4.09
[K].GGPAGSMGPPAAPSSFRPEDELEHLTK.[K]	1xiTRAQ8plex [K27]; 1xiTRAQ8plex [N-Term]	6.78145e-06	0.000145435	1	1	2	A0A6B0R440	A0A6B0R440 [454-480]	0	3343.72	1.439	0.81	0.648	0.739	0.838	109.6	157.7	88.7	71.1	81	91.9		High	High	High	High	High	High	High	7.89e-05	1.838e-06	4.9
[R].GGPAAASHPWPLTR.[V]	1xiTRAQ8plex [N-Term]	8.87629e-06	0.000145435	1	1	1	A0A6B0RQZ4	A0A6B0RQZ4 [1499-1512]	0	1721.94	0.831	0.727	1.125	0.882	0.805	111.8	92.9	81.3	125.7	98.5	89.9		High	High	High	High	High	High	High	7.89e-05	2.466e-06	4.72
[R].IVGDWTEGLFK.[A]	1xiTRAQ8plex [K11]; 1xiTRAQ8plex [N-Term]	3.54072e-06	0.000145435	1	1	2	A0A6B0SGS0	A0A6B0SGS0 [337-347]	0	1873.07	0.711	0.995	1.437	1.402	1.334	87.2	62	86.8	125.3	122.3	116.3		High	High	High	High	High	High	High	7.89e-05	9.07e-07	2.85
[K].GGNTLTGMALNFIR.[Q]	1xOxidation [M8]; 1xiTRAQ8plex [N-Term]	0.000113389	0.000145435	1	1	3	A0A6B0QQX7	A0A6B0QQX7 [1488-1501]	0	1784.96	0.832	0.968	0.902	0.882	1.42	99.9	83.1	96.7	90.1	88.1	142		High	High	High	High	High	High	High	7.89e-05	3.951e-05	2.32
[K].GGNTLTGMALNFIR.[Q]	1xiTRAQ8plex [N-Term]	2.29871e-08	0.000145435	1	1	1	A0A6B0QQX7	A0A6B0QQX7 [1488-1501]	0	1768.97	0.656	0.949	1.053	0.863	3.218	77.5	50.9	73.6	81.6	66.9	249.4		High	High	High	High	High	High	High	7.89e-05	3.798e-09	4.12
[R].LVGGKDFEQPLAISR.[V]	1xiTRAQ8plex [K5]; 1xiTRAQ8plex [N-Term]	4.01351e-06	0.000145435	1	1	4	A0A6B0S049	A0A6B0S049 [18-32]	1	2238.31	3.279	0.952	0.392	1.322	0.874	76.7	251.6	73	30	101.5	67.1		High	High	High	High	High	High	High	7.89e-05	1.037e-06	3.72
[K].GGMDVSGGVSAPDISLGEGHVNVK.[G]	1xiTRAQ8plex [K24]; 1xiTRAQ8plex [N-Term]	1.7401e-07	0.000145435	1	1	1	A0A6B0RNX5	A0A6B0RNX5 [4858-4881]	0	2890.52												No Quan Values	High	High	High	High	High	High	High	7.89e-05	3.418e-08	5.26
[R].IVGLDQMAK.[M]	1xiTRAQ8plex [K9]; 1xiTRAQ8plex [N-Term]	0.000135065	0.000145435	1	1	4	A0A6B0RRP8	A0A6B0RRP8 [850-858]	0	1582.94	2.854	0.975	0.735	0.639	0.774	86	245.4	83.9	63.2	55	66.5		High	High	High	High	High	High	High	7.89e-05	4.783e-05	3.08
[R].LVGLTLASQDQVEEAR.[K]	1xiTRAQ8plex [N-Term]	3.33262e-08	0.000145435	1	1	4	L8IF39	L8IF39 [63-78]	0	2033.12	1.04	1.065	1.114	1.261	0.843	94.9	98.7	101.1	105.7	119.7	80		High	High	High	High	High	High	High	7.89e-05	5.675e-09	4.39
[K].GGLVGTPAPFSIDTK.[G]	1xiTRAQ8plex [K15]; 1xiTRAQ8plex [N-Term]	1.22831e-05	0.000145435	1	1	3	A0A6B0QUF4	A0A6B0QUF4 [1075-1089]	0	2068.19	2.296	0.885	0.603	0.814	0.685	95.5	219.3	84.5	57.5	77.8	65.4		High	High	High	High	High	High	High	7.89e-05	3.503e-06	4.08
[R].LVLEVAQHLGESTVR.[T]	1xiTRAQ8plex [N-Term]	1.94491e-08	0.000145435	1	1	7	A0A6B0SCQ0	A0A6B0SCQ0 [95-109]	0	1955.12	0.697	0.815	0.869	0.713	0.735	124.3	86.6	101.2	107.9	88.6	91.3		High	High	High	High	High	High	High	7.89e-05	3.154e-09	5
[K].IVGPSGAAVPCK.[V]	1xCarbamidomethyl [C11]; 1xiTRAQ8plex [K12]; 1xiTRAQ8plex [N-Term]	0.000122624	0.000145435	1	1	3	A0A6B0S9L1	A0A6B0S9L1 [964-975]	0	1764.03	3.976	1.103	1.273	1.058	1.365	61.4	244	67.7	78.2	64.9	83.8		High	High	High	High	High	High	High	7.89e-05	4.296e-05	3.1
[R].LVGSQEELASWGHEYVR.[H]	1xiTRAQ8plex [Y15]; 1xiTRAQ8plex [N-Term]	6.25008e-05	0.000145435	1	1	2	A0A6B0R6K8	A0A6B0R6K8 [144-160]	0	2568.37												No Quan Values	High	High	High	High	High	High	High	7.89e-05	2.059e-05	2.68
[R].GGISNVWFDR.[L]	1xiTRAQ8plex [N-Term]	0.000171495	0.000145435	1	1	1	A0A6B0R0E1	A0A6B0R0E1 [57-66]	0	1454.77												No Quan Values	High	High	High	High	High	High	High	7.89e-05	6.212e-05	2.18
[R].IVHELNTTVPTASFAGK.[I]	1xiTRAQ8plex [K17]; 1xiTRAQ8plex [N-Term]	2.44051e-05	0.000145435	1	1	1	A0A6B0RKI2	A0A6B0RKI2 [30-46]	0	2393.36												No Quan Values	High	High	High	High	High	High	High	7.89e-05	7.383e-06	5.01
[K].GGLSAVDAFEIHVHR.[R]	1xiTRAQ8plex [N-Term]	1.18932e-06	0.000145435	1	1	4	A0A6B0R0F3	A0A6B0R0F3 [604-618]	0	1912.03	1.245	0.768	0.582	0.562	0.504	128.7	160.2	98.9	74.9	72.3	64.9		High	High	High	High	High	High	High	7.89e-05	2.769e-07	4.02
[K].GGILDTAIVDR.[G]	1xiTRAQ8plex [N-Term]	3.19347e-05	0.000145435	1	1	1	A0A6B0RZV0	A0A6B0RZV0 [176-186]	0	1433.83	0.937	0.899	0.713	0.869	0.598	119.6	112	107.6	85.3	104	71.6		High	High	High	High	High	High	High	7.89e-05	9.904e-06	3.04
[R].GGLGLSGAK.[A]	1xiTRAQ8plex [K9]; 1xiTRAQ8plex [N-Term]	0.000224616	0.000145435	2	3	1	A0A6B0RIS4; A0A6B0S4E1	A0A6B0RIS4 [313-321]; A0A6B0S4E1 [780-788]	0	1367.85	0.738	0.778	0.679	0.533	0.874	130.4	96.3	101.4	88.6	69.4	114	Shared	High	High	High	High	High	High	High	7.89e-05	8.332e-05	3.09
[K].GGLDVMPNISDVLLR.[K]	1xiTRAQ8plex [N-Term]	4.57058e-06	0.000145435	1	1	1	A0A6B0RZV6	A0A6B0RZV6 [447-461]	0	1903.06	2.962	1.329	0.628	1.027	0.742	78	231.2	103.7	49	80.1	57.9		High	High	High	High	High	High	High	7.89e-05	1.197e-06	3.73
[R].IVLAGCPEVVGPTLLAK.[R]	1xCarbamidomethyl [C6]; 1xiTRAQ8plex [K17]; 1xiTRAQ8plex [N-Term]	2.8073e-06	0.000145435	1	1	1	A0A6B0RDD2	A0A6B0RDD2 [34-50]	0	2345.41												No Quan Values	High	High	High	High	High	High	High	7.89e-05	7.032e-07	3.88
[K].IVLDNSVFSEHR.[N]	1xiTRAQ8plex [N-Term]	0.000221563	0.000145435	1	1	2	A0A6B0R586	A0A6B0R586 [1011-1022]	0	1719.93	1.128	1.182	1.471	1.257	1.305	81.7	92.2	96.6	120.2	102.7	106.6		High	High	High	High	High	High	High	7.89e-05	8.202e-05	3.54
[R].GGHFAAFEEPELLAQDIR.[K]	1xiTRAQ8plex [N-Term]	1.26863e-09	0.000145435	1	1	3	A0A6B0QWQ5	A0A6B0QWQ5 [450-467]	0	2304.19	0.987	0.886	0.878	1.004	0.915	105.8	104.4	93.7	92.9	106.3	96.9		High	High	High	High	High	High	High	7.89e-05	1.629e-10	5.24
[R].GGLVGKPAEFTIDTK.[G]	2xiTRAQ8plex [K6; K15]; 1xiTRAQ8plex [N-Term]	1.77211e-05	0.000145435	1	1	3	A0A6B0R2E9	A0A6B0R2E9 [1052-1066]	0	2445.45	0.73	1.525	0.622	1.203	0.838	101.4	74	154.6	63.1	121.9	85		High	High	High	High	High	High	High	7.89e-05	5.217e-06	3.85
[K].NHGVVMPDANK.[E]	1xiTRAQ8plex [K11]; 1xiTRAQ8plex [N-Term]	0.000220554	0.000145435	1	1	1	A0A6B0RNP1	A0A6B0RNP1 [311-321]	0	1789.98	0.924	1.054	1.313	0.986	1.129	93.7	86.6	98.7	122.9	92.4	105.7		High	High	High	High	High	High	High	7.89e-05	8.185e-05	2.07
[K].FNPETDFLTGK.[D]	1xiTRAQ8plex [K11]; 1xiTRAQ8plex [N-Term]	1.87355e-05	0.000145435	1	1	2	A0A6B0RS35	A0A6B0RS35 [500-510]	0	1877.03												No Quan Values	High	High	High	High	High	High	High	7.89e-05	5.543e-06	3.31
[K].FNLTGLNEQVPHYR.[Q]	1xiTRAQ8plex [Y13]; 1xiTRAQ8plex [N-Term]	0.00012781	0.000145435	1	1	1	A0A6B0S9G0	A0A6B0S9G0 [34-47]	0	2296.27												No Quan Values	High	High	High	High	High	High	High	7.89e-05	4.5e-05	2.23
[R].QNQEYQHLMDIK.[T]	2xiTRAQ8plex [Y5; K12]; 1xiTRAQ8plex [N-Term]	3.22679e-06	0.000145435	1	1	3	A0A6B0SGW1	A0A6B0SGW1 [1008-1019]	0	2459.35	0.263	0.837	0.172	1.031	0.65	151.8	39.9	127.1	26.2	156.5	98.6		High	High	High	High	High	High	High	7.89e-05	8.175e-07	4.29
[R].ESKPLTAQQATK.[L]	2xiTRAQ8plex [K3; K12]; 1xiTRAQ8plex [N-Term]	0.000107289	0.000145435	1	1	6	A0A6B0QRK8	A0A6B0QRK8 [986-997]	0	2214.32	1.83	1.393	2.431	0.863	2.924	57.5	105.2	80.1	139.7	49.6	168		High	High	High	High	High	High	High	7.89e-05	3.711e-05	3.14
[K].QNVVPTVVAVGSDVDTDVLSK.[I]	1xiTRAQ8plex [K21]; 1xiTRAQ8plex [N-Term]	5.06038e-09	0.000145435	1	1	11	A0A6B0QXH3	A0A6B0QXH3 [1099-1119]	0	2750.54	0.751	0.928	1.332	1.03	0.96	100	75.1	92.8	133.2	103	96		High	High	High	High	High	High	High	7.89e-05	7.317e-10	3.65
[K].ESKKEDLVFIFWAPECAPLK.[S]	1xCarbamidomethyl [C16]; 3xiTRAQ8plex [K3; K4; K20]; 1xiTRAQ8plex [N-Term]	2.50936e-05	0.000145435	1	1	1	A0A6B0RKF4	A0A6B0RKF4 [76-95]	2	3624.06												No Quan Values	High	High	High	High	High	High	High	7.89e-05	7.624e-06	3.3
[R].ESGVELFAIGVK.[N]	1xiTRAQ8plex [K12]; 1xiTRAQ8plex [N-Term]	3.62386e-06	0.000145435	1	1	4	A0A6B0RZL6	A0A6B0RZL6 [777-788]	0	1857.09	0.668	0.617	0.394	0.571	0.66	153.4	102.5	94.6	60.5	87.6	101.3		High	High	High	High	High	High	High	7.89e-05	9.284e-07	2.96
[R].QPADVDKTVAGQDAVVVLLGTR.[N]	1xiTRAQ8plex [K7]; 1xiTRAQ8plex [N-Term]	9.64964e-06	0.000145435	1	1	1	A0A6B0S2M8	A0A6B0S2M8 [131-152]	1	2860.64	0.704	0.939	0.776	1.064	0.985	109.7	77.3	103.1	85.2	116.7	108.1		High	High	High	High	High	High	High	7.89e-05	2.692e-06	2.37
[R].ESGPTLDMPVPSSFNDVGQDGQLR.[S]	1xiTRAQ8plex [N-Term]	4.8324e-06	0.000145435	1	1	1	A0A6B0R448	A0A6B0R448 [71-94]	0	2850.39												No Quan Values	High	High	High	High	High	High	High	7.89e-05	1.272e-06	3.84
[R].ESGPSLVKPSQTLSLTCTASGFSLSDK.[A]	1xCarbamidomethyl [C17]; 2xiTRAQ8plex [K8; K27]; 1xiTRAQ8plex [N-Term]	2.53475e-06	0.000145435	1	1	2	A0A6B0SC72	A0A6B0SC72 [241-267]	0	3710.01	0.847	1.233	2.605	0.952	0.71	81.7	69.2	100.7	212.7	77.8	57.9		High	High	High	High	High	High	High	7.89e-05	6.297e-07	3.64
[R].ESGCSFLLALMQK.[H]	1xCarbamidomethyl [C4]; 1xiTRAQ8plex [K13]; 1xiTRAQ8plex [N-Term]	3.02375e-06	0.000145435	1	1	1	L8IQY6	L8IQY6 [416-428]	0	2092.14	2.347	1.028	0.988	1.351	1.799	70.5	165.4	72.4	69.6	95.3	126.8		High	High	High	High	High	High	High	7.89e-05	7.614e-07	4.04
[R].ESFSLVQVQPGVDIIR.[T]	1xiTRAQ8plex [N-Term]	1.25746e-06	0.000145435	1	1	2	A0A6B0S6R0	A0A6B0S6R0 [849-864]	0	2091.18	0.881	0.828	0.675	0.832	0.957	116	102.2	96	78.3	96.5	111		High	High	High	High	High	High	High	7.89e-05	2.944e-07	3.67
[K].QNAQDVLLK.[T]	1xiTRAQ8plex [K9]; 1xiTRAQ8plex [N-Term]	7.04859e-05	0.000145435	1	1	2	A0A6B0R7Q6	A0A6B0R7Q6 [1526-1534]	0	1636.98	1.267	1.333	0.715	0.715	0.539	107.7	136.5	143.6	77	77.1	58		High	High	High	High	High	High	High	7.89e-05	2.349e-05	2.62
[K].ESDTGLAPPALWDLAADK.[Q]	1xiTRAQ8plex [K18]; 1xiTRAQ8plex [N-Term]	0.000145374	0.000145435	1	1	2	L8IKB7	L8IKB7 [67-84]	0	2478.33	0.7	0.877	0.809	0.947	0.734	118.4	82.9	103.8	95.8	112.1	86.9		High	High	High	High	High	High	High	7.89e-05	5.182e-05	2.62
[K].QPFVQSLSSFAPITLPR.[S]	1xiTRAQ8plex [N-Term]	2.98193e-06	0.000145435	1	1	2	A0A6B0SEF5	A0A6B0SEF5 [199-215]	0	2192.24	0.715	0.836	0.727	1.12	0.647	118.9	85.1	99.5	86.4	133.2	76.9		High	High	High	High	High	High	High	7.89e-05	7.533e-07	3.77
[K].ESAPFAVIGSNTVVEAK.[G]	1xiTRAQ8plex [K17]; 1xiTRAQ8plex [N-Term]	9.42831e-06	0.000145435	1	1	1	A0A6B0S7I9	A0A6B0S7I9 [241-257]	0	2327.31	0.798	1.126	0.988	0.963	1.61	92.5	73.8	104.2	91.4	89.1	149		High	High	High	High	High	High	High	7.89e-05	2.624e-06	3.8
[R].ESADPLGAWLQDAR.[R]	1xiTRAQ8plex [N-Term]	8.87629e-06	0.000145435	1	1	8	A0A6B0S076	A0A6B0S076 [1026-1039]	0	1832.94	1.707	1.761	0.786	1.622	3.585	57.4	97.9	101	45.1	93	205.6		High	High	High	High	High	High	High	7.89e-05	2.459e-06	3.88
[R].ERVESLSQVEVILQQSAADIAR.[A]	1xiTRAQ8plex [N-Term]	5.08544e-07	0.000145435	1	1	1	A0A6B0R7Q6	A0A6B0R7Q6 [1598-1619]	1	2745.5	1.04	1.151	0.775	0.855	0.7	108.7	113	125.1	84.2	92.9	76		High	High	High	High	High	High	High	7.89e-05	1.099e-07	5.43
[R].ERPETVLIDLIQR.[T]	1xiTRAQ8plex [N-Term]	2.67996e-06	0.000145435	1	1	1	A0A6B0RAW0	A0A6B0RAW0 [284-296]	0	1886.1	0.867	1.224	0.79	1.035	0.829	104.5	90.5	127.9	82.5	108.1	86.5		High	High	High	High	High	High	High	7.89e-05	6.705e-07	3.93
[R].QPQGHLLLIGVSGAGK.[T]	1xiTRAQ8plex [K16]; 1xiTRAQ8plex [N-Term]	7.0054e-06	0.000145435	1	1	1	A0A6B0RDQ0	A0A6B0RDQ0 [2929-2944]	0	2183.31	0.662	0.789	1.317	1.099	0.707	107.6	71.2	84.9	141.8	118.3	76.2		High	High	High	High	High	High	High	7.89e-05	1.9e-06	3.75
[K].QPVIASVSQLIFK.[D]	1xiTRAQ8plex [K13]; 1xiTRAQ8plex [N-Term]	0.000114967	0.000145435	1	1	1	A0A6B0QNJ0	A0A6B0QNJ0 [306-318]	0	2038.25	0.685	0.921	0.817	0.919	0.669	119.7	82	110.3	97.8	110	80.1		High	High	High	High	High	High	High	7.89e-05	4.002e-05	2.6
[R].ERLEQQVPVSQVFGQDEMIDVIGVTK.[G]	1xiTRAQ8plex [K26]; 1xiTRAQ8plex [N-Term]	2.43041e-08	0.000145435	1	1	1	A0A6B0RZ76	A0A6B0RZ76 [199-224]	1	3552.92	1.325	0.989	0.924	1.014	2.044	82.2	109	81.4	76	83.4	168.1		High	High	High	High	High	High	High	7.89e-05	4.022e-09	5.27
[K].ERETLQQMAEVTR.[E]	1xiTRAQ8plex [N-Term]	5.59319e-05	0.000145435	1	1	2	A0A6B0R4X2	A0A6B0R4X2 [133-145]	1	1895	0.833	0.93	1.056	0.822	1.002	106.3	88.6	98.9	112.3	87.4	106.5		High	High	High	High	High	High	High	7.89e-05	1.825e-05	4.29
[K].QQAQTEQAQLTQTLR.[Q]	1xiTRAQ8plex [N-Term]	9.92219e-08	0.000145435	1	1	1	A0A6B0RZN1	A0A6B0RZN1 [567-581]	0	2048.1												No Quan Values	High	High	High	High	High	High	High	7.89e-05	1.857e-08	3.39
[K].QPDVILEASGPEAIQIR.[D]	1xiTRAQ8plex [N-Term]	3.08042e-06	0.000145435	1	1	2	A0A6B0RC91	A0A6B0RC91 [1936-1952]	0	2140.19	1.487	1.286	0.832	1.299	1.191	84.6	125.8	108.8	70.4	109.8	100.7		High	High	High	High	High	High	High	7.89e-05	7.77e-07	3.08
[K].QQDHFFQAAFLEER.[D]	1xiTRAQ8plex [N-Term]	9.29795e-06	0.000145435	1	1	1	A0A6B0S0K9	A0A6B0S0K9 [241-254]	0	2070.03												No Quan Values	High	High	High	High	High	High	High	7.89e-05	2.583e-06	3.02
[R].QMVQVSDQDMNTHLAEISR.[A]	1xiTRAQ8plex [N-Term]	7.48512e-05	0.000145435	1	1	1	A0A6B0RYV4	A0A6B0RYV4 [1734-1752]	0	2506.23												No Quan Values	High	High	High	High	High	High	High	7.89e-05	2.51e-05	3.29
[K].QMQLSFTSLEQELDR.[L]	1xiTRAQ8plex [N-Term]	9.82898e-09	0.000145435	1	1	1	A0A6B0RE80	A0A6B0RE80 [1245-1259]	0	2129.09	1.297	1.82	0.87	1.38	1.799	73.5	95.3	133.7	63.9	101.4	132.2		High	High	High	High	High	High	High	7.89e-05	1.509e-09	3.87
[R].QLVVPPHLAHGESGAR.[G]	1xiTRAQ8plex [N-Term]	7.04859e-05	0.000145435	1	1	3	A0A6B0S985	A0A6B0S985 [393-408]	0	1972.1	1.03	0.961	1.241	0.881	1.105	96.5	99.4	92.7	119.8	85	106.6		High	High	High	High	High	High	High	7.89e-05	2.341e-05	3.88
[K].QLWGLLIEETEKR.[H]	1xiTRAQ8plex [K12]; 1xiTRAQ8plex [N-Term]	1.12473e-07	0.000145435	1	1	1	L8HVM3	L8HVM3 [1580-1592]	1	2223.3	1.459	1.685	1.032	2.039	2.813	59.8	87.3	100.8	61.8	122	168.3		High	High	High	High	High	High	High	7.89e-05	2.127e-08	4.55
[R].ESQSHPGDFVLSVR.[T]	1xiTRAQ8plex [N-Term]	7.4506e-05	0.000145435	1	1	1	A0A6B0R0E7	A0A6B0R0E7 [139-152]	0	1861.97	0.874	0.993	1.201	1.012	0.987	98.9	86.4	98.2	118.8	100.1	97.6		High	High	High	High	High	High	High	7.89e-05	2.498e-05	3.76
[R].ESQQLMASHPELK.[E]	1xiTRAQ8plex [K13]; 1xiTRAQ8plex [N-Term]	5.56737e-05	0.000145435	1	1	2	A0A6B0S3C0	A0A6B0S3C0 [942-954]	0	2106.15	0.67	1.262	0.795	0.784	0.834	112.2	75.1	141.7	89.3	88.1	93.6		High	High	High	High	High	High	High	7.89e-05	1.816e-05	3.78
[K].ESQFLKEELVAAVEDVRK.[Q]	2xiTRAQ8plex [K6; K18]; 1xiTRAQ8plex [N-Term]	6.12138e-09	0.000145435	1	1	2	A0A6B0RLD3	A0A6B0RLD3 [251-268]	2	3002.73	1.262	2.289	0.87	1.697	1.211	72	90.9	164.9	62.7	122.2	87.3		High	High	High	High	High	High	High	7.89e-05	9.01e-10	5.18
[K].ESQFLKEELVAAVEDVR.[K]	1xiTRAQ8plex [K6]; 1xiTRAQ8plex [N-Term]	1.64601e-06	0.000145435	1	1	1	A0A6B0RLD3	A0A6B0RLD3 [251-267]	1	2570.43	1.183	2.147	1.115	1.758	1.212	71.3	84.3	153.1	79.5	125.3	86.5		High	High	High	High	High	High	High	7.89e-05	3.933e-07	3.44
[R].ESPLISAWPEELIAR.[L]	1xiTRAQ8plex [N-Term]	1.83911e-05	0.000145435	1	1	1	A0A6B0QWD5	A0A6B0QWD5 [550-564]	0	2015.11												No Quan Values	High	High	High	High	High	High	High	7.89e-05	5.423e-06	3.65
[K].QIWQNLGLDDSR.[I]	1xiTRAQ8plex [N-Term]	1.41177e-05	0.000145435	1	1	1	A0A6B0S0S5	A0A6B0S0S5 [154-165]	0	1748.92	1.196	1.041	0.935	1.031	1.027	96.3	115.1	100.3	90.1	99.3	98.9		High	High	High	High	High	High	High	7.89e-05	4.07e-06	3.66
[R].ESPGGPCEVTLQQGHVTLR.[L]	1xCarbamidomethyl [C7]; 1xiTRAQ8plex [N-Term]	2.89933e-08	0.000145435	1	1	1	A0A6B0R750	A0A6B0R750 [2939-2957]	0	2369.22	0.986	1.012	0.936	0.767	0.813	108.8	107.3	110.1	101.8	83.5	88.5		High	High	High	High	High	High	High	7.89e-05	4.869e-09	4.83
[K].ESNTVFSFLGLK.[S]	1xiTRAQ8plex [K12]; 1xiTRAQ8plex [N-Term]	1.57805e-05	0.000145435	1	1	4	A0A6B0QTG2	A0A6B0QTG2 [155-166]	0	1950.12	0.549	1.11	0.534	1.18	0.683	118.7	65.2	131.7	63.3	140	81.1		High	High	High	High	High	High	High	7.89e-05	4.598e-06	2.78
[R].QMVFPFESGKPFK.[I]	2xiTRAQ8plex [K10; K13]; 1xiTRAQ8plex [N-Term]	1.29264e-05	0.000145435	1	1	10	A0A6B0RH24	A0A6B0RH24 [202-214]	0	2454.4	0.611	1.532	1.249	1.189	0.741	94.9	58	145.4	118.5	112.8	70.3		High	High	High	High	High	High	High	7.89e-05	3.71e-06	2.86
[K].QIWTLEQPPDEAGSAAVCLR.[S]	1xCarbamidomethyl [C18]; 1xiTRAQ8plex [N-Term]	9.82897e-05	0.000145435	1	1	2	A0A6B0RXV4	A0A6B0RXV4 [44-63]	0	2545.3	0.82	1.087	0.625	1.327	0.622	109.4	89.8	119	68.4	145.2	68.1		High	High	High	High	High	High	High	7.89e-05	3.38e-05	3.7
[K].ESMDTINHATQLAEQAHNMR.[D]	1xiTRAQ8plex [N-Term]	8.91854e-07	0.000145435	1	1	2	A0A6B0R5U3	A0A6B0R5U3 [480-499]	0	2601.25	0.831	0.927	0.626	0.687	0.602	128.4	106.7	119	80.4	88.2	77.3		High	High	High	High	High	High	High	7.89e-05	2.026e-07	5.1
[K].QMEQISQFLQAAER.[Y]	1xiTRAQ8plex [N-Term]	2.75539e-07	0.000145435	1	1	3	A0A6B0S5I5	A0A6B0S5I5 [89-102]	0	1983.03	1.085	0.964	0.573	1.031	0.877	108.5	117.7	104.6	62.2	111.9	95.1		High	High	High	High	High	High	High	7.89e-05	5.643e-08	4.26
[K].QMEQISQFLQAAER.[Y]	1xOxidation [M2]; 1xiTRAQ8plex [N-Term]	1.31111e-06	0.000145435	1	1	6	A0A6B0S5I5	A0A6B0S5I5 [89-102]	0	1999.02	0.923	0.91	0.895	1.178	0.994	101.7	93.8	92.5	91	119.8	101.1		High	High	High	High	High	High	High	7.89e-05	3.072e-07	4.75
[R].ESLTLIVEGKPQIK.[M]	2xiTRAQ8plex [K10; K14]; 1xiTRAQ8plex [N-Term]	1.07366e-05	0.000145435	1	1	3	A0A6B0QYF9	A0A6B0QYF9 [383-396]	0	2467.53	0.588	0.753	0.536	0.884	0.945	127.5	75	96	68.3	112.7	120.5		High	High	High	High	High	High	High	7.89e-05	3.033e-06	3.52
[K].QMEQVAQFLK.[A]	1xiTRAQ8plex [K10]; 1xiTRAQ8plex [N-Term]	6.88753e-05	0.000145435	1	1	14	A0A6B0QUQ6	A0A6B0QUQ6 [90-99]	0	1830.04	3.342	0.9	0.699	1.054	0.685	78.1	261.1	70.3	54.6	82.3	53.5		High	High	High	High	High	High	High	7.89e-05	2.284e-05	2.63
[K].QMEQVAQFLK.[A]	1xOxidation [M2]; 1xiTRAQ8plex [K10]; 1xiTRAQ8plex [N-Term]	2.14331e-05	0.000145435	1	1	12	A0A6B0QUQ6	A0A6B0QUQ6 [90-99]	0	1846.04	2.599	0.937	0.833	1.134	0.737	82.9	215.4	77.7	69	94	61.1		High	High	High	High	High	High	High	7.89e-05	6.423e-06	2.4
[R].QMLEALTFLHGK.[K]	1xiTRAQ8plex [K12]; 1xiTRAQ8plex [N-Term]	8.75445e-07	0.000145435	1	1	1	A0A6B0S5G6	A0A6B0S5G6 [140-151]	0	1996.15	0.627	1.124	0.984	0.992	0.708	110.4	69.2	124.1	108.6	109.5	78.1		High	High	High	High	High	High	High	7.89e-05	1.984e-07	3.74
[R].QMQLENVSVALEFLDR.[E]	1xiTRAQ8plex [N-Term]	1.89119e-09	0.000145435	2	2	6	A0A6B0S9L1; A0A6B0R2E9	A0A6B0S9L1 [74-89]; A0A6B0R2E9 [74-89]	0	2196.16	3.593	1.118	0.729	1.132	0.707	72.5	260.4	81	52.8	82.1	51.3	Shared	High	High	High	High	High	High	High	7.89e-05	2.511e-10	5.14
[R].QMQLENVSVALEFLDR.[E]	1xOxidation [M2]; 1xiTRAQ8plex [N-Term]	5.42695e-07	0.000145435	2	2	5	A0A6B0S9L1; A0A6B0R2E9	A0A6B0S9L1 [74-89]; A0A6B0R2E9 [74-89]	0	2212.16	2.808	1.132	0.716	1.181	0.947	77.1	216.4	87.2	55.2	91	73	Shared	High	High	High	High	High	High	High	7.89e-05	1.181e-07	3.85
[R].QMQLENVSVALEFLDRESIK.[L]	1xiTRAQ8plex [K20]; 1xiTRAQ8plex [N-Term]	1.16188e-07	0.000145435	2	2	1	A0A6B0S9L1; A0A6B0R2E9	A0A6B0S9L1 [74-93]; A0A6B0R2E9 [74-93]	1	2957.62												Shared	High	High	High	High	High	High	High	7.89e-05	2.203e-08	4.45
[K].ESMDTINHATQLAEQAHNMR.[D]	1xOxidation [M3]; 1xiTRAQ8plex [N-Term]	2.54654e-06	0.000145435	1	1	2	A0A6B0R5U3	A0A6B0R5U3 [480-499]	0	2617.24	1.197	0.939	0.908	0.708	0.694	110.2	131.9	103.4	100	78	76.5		High	High	High	High	High	High	High	7.89e-05	6.342e-07	5.59
[K].ESTLHLVLR.[L]	1xiTRAQ8plex [N-Term]	0.000216564	0.000145435	2	7	18	L8HN31; A0A6B0R7T6	L8HN31 [64-72]; A0A6B0R7T6 [40-48]	0	1371.83	0.802	0.996	0.742	1.037	0.781	112	89.8	111.5	83.1	116.1	87.5	Shared	High	High	High	High	High	High	High	7.89e-05	8.02e-05	2.16
[R].EQWAHLEQLSAIR.[K]	1xiTRAQ8plex [N-Term]	4.23656e-05	0.000145435	1	1	2	L8HVM3	L8HVM3 [724-736]	0	1885.02	0.804	0.895	0.602	0.947	0.965	115.1	92.5	103	69.3	109	111.1		High	High	High	High	High	High	High	7.89e-05	1.345e-05	3.02
[R].EQSPDVLLAQIR.[G]	1xiTRAQ8plex [N-Term]	4.71274e-05	0.000145435	1	1	2	A0A6B0R0N2	A0A6B0R0N2 [527-538]	0	1672.95	0.562	0.573	1.613	0.543	0.804	117.8	66.1	67.5	189.9	63.9	94.7		High	High	High	High	High	High	High	7.89e-05	1.516e-05	2.78
[K].QQSLETAMSFVAR.[N]	1xiTRAQ8plex [N-Term]	1.90941e-07	0.000145435	1	1	34	A0A6B0S6C7	A0A6B0S6C7 [2506-2518]	0	1771.93	0.91	1.01	1.109	1.18	1.213	93.4	85	94.3	103.6	110.3	113.3		High	High	High	High	High	High	High	7.89e-05	3.795e-08	2.84
[K].QQSLETAMSFVAR.[N]	1xOxidation [M8]; 1xiTRAQ8plex [N-Term]	9.12694e-06	0.000145435	1	1	16	A0A6B0S6C7	A0A6B0S6C7 [2506-2518]	0	1787.93	1.026	1.032	1.29	1.166	1.139	90.2	92.5	93.1	116.3	105.2	102.7		High	High	High	High	High	High	High	7.89e-05	2.533e-06	2.67
[K].QQTDIAVNWAGGLHHAK.[K]	1xiTRAQ8plex [K17]; 1xiTRAQ8plex [N-Term]	3.4713e-05	0.000145435	1	1	2	A0A6B0QP57	A0A6B0QP57 [127-143]	0	2454.35	0.79	1.125	0.883	1.371	0.937	98.3	77.7	110.6	86.7	134.7	92		High	High	High	High	High	High	High	7.89e-05	1.087e-05	3.99
[R].QQTQHAVEGDCDIHVLK.[Q]	1xCarbamidomethyl [C11]; 1xiTRAQ8plex [K17]; 1xiTRAQ8plex [N-Term]	0.000268251	0.000145435	1	1	1	A0A6B0RBU1	A0A6B0RBU1 [104-120]	0	2586.36	0.629	0.876	0.568	0.887	0.517	134	84.3	117.4	76.1	118.9	69.3		High	High	High	High	High	High	High	7.89e-05	0.0001016	2.35
[K].EQEVSAAWQALLDACAGR.[R]	1xCarbamidomethyl [C15]; 1xiTRAQ8plex [N-Term]	1.50639e-09	0.000145435	1	1	2	A0A6B0S3C0	A0A6B0S3C0 [1807-1824]	0	2279.14	2.845	1.147	0.381	1.045	0.907	81.9	233	93.9	31.2	85.6	74.3		High	High	High	High	High	High	High	7.89e-05	1.96e-10	4.78
[K].QRFPLGGDDEVMSSTLQQFSK.[V]	1xiTRAQ8plex [K21]; 1xiTRAQ8plex [N-Term]	0.000293735	0.000145435	1	1	1	A0A6B0R5M1	A0A6B0R5M1 [123-143]	1	2978.55	0.982	1.563	0.751	1.052	0.901	96	94.3	150.1	72.1	101	86.5		High	High	High	High	High	High	High	7.89e-05	0.0001122	3.67
[R].QSEDLGSQFTEIFIK.[Q]	1xiTRAQ8plex [K15]; 1xiTRAQ8plex [N-Term]	4.29584e-05	0.000145435	1	1	1	A0A6B0S1Z7	A0A6B0S1Z7 [76-90]	0	2350.28	1.043	1.082	0.884	1.44	1.009	92.9	96.9	100.5	82.1	133.8	93.7		High	High	High	High	High	High	High	7.89e-05	1.37e-05	2.55
[R].EQEAGLLQFLR.[L]	1xiTRAQ8plex [N-Term]	8.47945e-05	0.000145435	1	1	1	L8I1E3	L8I1E3 [216-226]	0	1607.91	1.072	1.223	1.762	1.287	0.947	82.3	88.2	100.6	145	105.9	77.9		High	High	High	High	High	High	High	7.89e-05	2.867e-05	2.97
[K].QSEPLEITLLAPER.[T]	1xiTRAQ8plex [N-Term]	9.256e-07	0.000145435	1	1	3	A0A6B0RHR6	A0A6B0RHR6 [1558-1571]	0	1900.07	0.593	1.058	1.223	1.659	2.613	73.7	43.6	78	90.1	122.2	192.4		High	High	High	High	High	High	High	7.89e-05	2.102e-07	3.06
[K].EQALQGLQQQR.[Q]	1xiTRAQ8plex [N-Term]	0.000128992	0.000145435	1	1	2	A0A6B0RAF3	A0A6B0RAF3 [833-843]	0	1602.89												No Quan Values	High	High	High	High	High	High	High	7.89e-05	4.545e-05	2.18
[K].EQGQAPITPQQGQALAK.[Q]	1xiTRAQ8plex [K17]; 1xiTRAQ8plex [N-Term]	1.82213e-05	0.000145435	1	1	1	A0A6B0S490	A0A6B0S490 [185-201]	0	2373.33	0.727	0.833	1.738	0.776	0.937	99.8	72.6	83.1	173.5	77.4	93.5		High	High	High	High	High	High	High	7.89e-05	5.379e-06	4.66
[K].QSFTMVADTPENLR.[L]	1xiTRAQ8plex [N-Term]	5.35197e-06	0.000145435	1	1	2	A0A6B0RSU3	A0A6B0RSU3 [60-73]	0	1912.97	2.875	1.247	1.143	0.976	1.415	69.3	199.3	86.5	79.2	67.7	98.1		High	High	High	High	High	High	High	7.89e-05	1.422e-06	2.71
[K].QSFTMVADTPENLR.[L]	1xOxidation [M5]; 1xiTRAQ8plex [N-Term]	8.55277e-06	0.000145435	1	1	2	A0A6B0RSU3	A0A6B0RSU3 [60-73]	0	1928.97	3.693	0.931	0.84	0.757	2.178	63.8	235.8	59.4	53.6	48.3	139		High	High	High	High	High	High	High	7.89e-05	2.363e-06	2.35
[K].EQADFAIEALAK.[A]	1xiTRAQ8plex [K12]; 1xiTRAQ8plex [N-Term]	0.000199467	0.000145435	1	1	2	A0A6B0QR73	A0A6B0QR73 [408-419]	0	1914.08	0.86	0.978	1.252	1.382	1.183	90.2	77.5	88.2	112.9	124.6	106.7		High	High	High	High	High	High	High	7.89e-05	7.307e-05	2.39
[K].QSGVVPFILQAK.[N]	1xiTRAQ8plex [K12]; 1xiTRAQ8plex [N-Term]	1.01566e-06	0.000145435	1	1	18	A0A6B0S6C7	A0A6B0S6C7 [987-998]	0	1895.16	0.843	0.775	0.415	0.856	1.204	117.8	99.3	91.3	48.9	100.8	141.9		High	High	High	High	High	High	High	7.89e-05	2.332e-07	3.31
[R].EPWLLPSQYHEIIR.[D]	1xiTRAQ8plex [Y9]; 1xiTRAQ8plex [N-Term]	0.000120942	0.000145435	1	1	1	A0A6B0RRX8	A0A6B0RRX8 [719-732]	0	2389.35	0.816	0.902	0.803	0.949	0.997	109.8	89.5	99	88.1	104.2	109.5		High	High	High	High	High	High	High	7.89e-05	4.229e-05	2.36
[K].QSLELTSDLSILQVTR.[K]	1xiTRAQ8plex [N-Term]	2.98123e-08	0.000145435	1	1	2	A0A6B0R0Q9	A0A6B0R0Q9 [717-732]	0	2107.19	2.468	0.829	0.444	0.536	0.631	101.6	250.7	84.2	45.1	54.4	64		High	High	High	High	High	High	High	7.89e-05	5.042e-09	4.19
[K].EPVVLALAEK.[H]	1xiTRAQ8plex [K10]; 1xiTRAQ8plex [N-Term]	2.44051e-05	0.000145435	1	1	4	A0A6B0RDK0	A0A6B0RDK0 [262-271]	0	1677.04	0.54	0.783	0.648	1.086	0.693	126.3	68.2	98.9	81.9	137.2	87.5		High	High	High	High	High	High	High	7.89e-05	7.403e-06	3.72
[R].EPVGTCFLQDGTK.[T]	1xCarbamidomethyl [C6]; 1xiTRAQ8plex [K13]; 1xiTRAQ8plex [N-Term]	4.00749e-05	0.000145435	1	1	1	A0A6B0QUI7	A0A6B0QUI7 [153-165]	0	2060.09	0.647	0.983	2.239	0.913	1.848	78.6	50.9	77.3	176.1	71.8	145.3		High	High	High	High	High	High	High	7.89e-05	1.266e-05	2.81
[R].QSILAIQNEVEK.[V]	1xiTRAQ8plex [K12]; 1xiTRAQ8plex [N-Term]	2.08549e-07	0.000145435	1	1	4	A0A6B0RQ91	A0A6B0RQ91 [482-493]	0	1980.16	2.397	0.846	1.166	0.784	0.703	87	208.6	73.6	101.4	68.2	61.2		High	High	High	High	High	High	High	7.89e-05	4.172e-08	3.61
[R].EPVFVGGVPESLLTPR.[L]	1xiTRAQ8plex [N-Term]	0.000205014	0.000145435	1	1	1	A0A6B0R5U3	A0A6B0R5U3 [1875-1890]	0	2001.13												No Quan Values	High	High	High	High	High	High	High	7.89e-05	7.557e-05	2.51
[R].QSILDLAHK.[W]	1xiTRAQ8plex [K9]; 1xiTRAQ8plex [N-Term]	0.000148071	0.000145435	1	1	2	A0A6B0QR09	A0A6B0QR09 [259-267]	0	1632.99	0.9	1.349	1.155	1.15	0.817	94.2	84.7	127	108.8	108.3	76.9		High	High	High	High	High	High	High	7.89e-05	5.277e-05	3.47
[R].EQAIALLKDQEPGAFIIR.[D]	1xiTRAQ8plex [K8]; 1xiTRAQ8plex [N-Term]	4.73461e-05	0.000145435	1	1	1	A0A6B0QQI2	A0A6B0QQI2 [1675-1692]	1	2620.53												No Quan Values	High	High	High	High	High	High	High	7.89e-05	1.523e-05	2.55
[K].EQTGGKIPELLASGMVDSLTK.[L]	2xiTRAQ8plex [K6; K21]; 1xiTRAQ8plex [N-Term]	1.21161e-06	0.000145435	1	1	2	A0A6B0S9Q9	A0A6B0S9Q9 [137-157]	1	3086.75	0.974	0.932	4.358	1.13	1.521	60.5	58.9	56.4	263.7	68.4	92		High	High	High	High	High	High	High	7.89e-05	2.822e-07	5.27
[K].QQQFENLDQQLR.[K]	1xiTRAQ8plex [N-Term]	1.16744e-06	0.000145435	1	1	2	A0A6B0R5L4	A0A6B0R5L4 [290-301]	0	1850.97	0.767	1.194	0.626	0.845	1.494	101.3	77.6	120.9	63.4	85.5	151.3		High	High	High	High	High	High	High	7.89e-05	2.712e-07	3.66
[K].EQGVLSFWR.[G]	1xiTRAQ8plex [N-Term]	0.00016993	0.000145435	1	1	5	A0A6B0S9P9	A0A6B0S9P9 [37-45]	0	1425.78	0.982	1.033	0.504	0.882	1.107	108.9	107	112.5	54.9	96.1	120.6		High	High	High	High	High	High	High	7.89e-05	6.15e-05	3.22
[K].EQSILELGSLLAK.[T]	1xiTRAQ8plex [K13]; 1xiTRAQ8plex [N-Term]	8.55277e-06	0.000145435	1	1	2	A0A6B0R6F6	A0A6B0R6F6 [508-520]	0	2009.21	1.935	1.246	0.785	0.803	1.546	82	158.7	102.2	64.4	65.9	126.8		High	High	High	High	High	High	High	7.89e-05	2.364e-06	3.38
[K].QQEVVGFLEANK.[I]	1xiTRAQ8plex [K12]; 1xiTRAQ8plex [N-Term]	5.61914e-05	0.000145435	1	1	1	A0A6B0R476	A0A6B0R476 [20-31]	0	1970.12	1.643	0.912	0.699	0.907	0.806	100.6	165.2	91.7	70.3	91.2	81		High	High	High	High	High	High	High	7.89e-05	1.832e-05	3.47
[K].EQRPVQMMFQDSEFR.[L]	1xiTRAQ8plex [N-Term]	2.88385e-05	0.000145435	1	1	3	A0A6B0SE95	A0A6B0SE95 [191-205]	0	2232.08	0.892	1.536	1.307	0.778	0.607	98.1	87.5	150.6	128.1	76.3	59.5		High	High	High	High	High	High	High	7.89e-05	8.864e-06	3.07
[R].EQQIVIQSSGGLSK.[D]	1xiTRAQ8plex [K14]; 1xiTRAQ8plex [N-Term]	3.95778e-07	0.000145435	1	1	3	A0A6B0RPL2	A0A6B0RPL2 [548-561]	0	2082.2	0.629	0.958	0.776	0.743	0.732	124	78	118.8	96.2	92.2	90.8		High	High	High	High	High	High	High	7.89e-05	8.367e-08	4.52
[K].EQQALQTVCLK.[G]	1xCarbamidomethyl [C9]; 1xiTRAQ8plex [K11]; 1xiTRAQ8plex [N-Term]	1.29298e-06	0.000145435	1	1	2	L8IKS7	L8IKS7 [63-73]	0	1926.09	1.515	0.924	0.778	1.039	0.813	98.8	149.8	91.3	76.9	102.7	80.4		High	High	High	High	High	High	High	7.89e-05	3.024e-07	3.4
[K].QQFLINLVK.[Q]	1xiTRAQ8plex [K9]; 1xiTRAQ8plex [N-Term]	0.000235093	0.000145435	1	1	1	A0A6B0S215	A0A6B0S215 [1157-1165]	0	1711.07	0.833	0.907	0.42	1.32	0.86	112.4	93.6	102	47.2	148.3	96.6		High	High	High	High	High	High	High	7.89e-05	8.78e-05	2.63
[R].QQGAWLPHIADFR.[W]	1xiTRAQ8plex [N-Term]	2.3084e-05	0.000145435	1	1	1	A0A6B0RV15	A0A6B0RV15 [144-156]	0	1842.99												No Quan Values	High	High	High	High	High	High	High	7.89e-05	6.962e-06	3.06
[R].EQLWLANEGLITK.[L]	1xiTRAQ8plex [K13]; 1xiTRAQ8plex [N-Term]	7.40599e-08	0.000145435	1	1	5	A0A6B0QY40	A0A6B0QY40 [723-735]	0	2123.23	0.926	1.33	0.815	1.362	0.895	94.8	87.8	126.1	77.3	129.1	84.8		High	High	High	High	High	High	High	7.89e-05	1.355e-08	5.36
[R].EQIVVDLSHPGVSK.[D]	1xiTRAQ8plex [K14]; 1xiTRAQ8plex [N-Term]	6.44402e-07	0.000145435	1	1	4	A0A6B0RNV5	A0A6B0RNV5 [630-643]	0	2116.22	0.731	0.925	0.861	0.97	1.158	106.3	77.7	98.3	91.5	103.1	123.1		High	High	High	High	High	High	High	7.89e-05	1.424e-07	2.95
[K].QQLLASMEEAR.[R]	1xiTRAQ8plex [N-Term]	6.39631e-05	0.000145435	1	1	1	A0A6B0S076	A0A6B0S076 [2059-2069]	0	1579.84	1.183	1.173	0.662	1.345	2.093	80.5	95.2	94.4	53.3	108.3	168.4		High	High	High	High	High	High	High	7.89e-05	2.114e-05	2.49
[K].QQPLTELATHGDLVQGAAWSR.[D]	1xiTRAQ8plex [N-Term]	2.23453e-11	0.000145435	1	1	1	A0A6B0QYW5	A0A6B0QYW5 [158-178]	0	2582.36	0.852	1.148	1.359	0.821	1.154	94.7	80.7	108.8	128.7	77.7	109.4		High	High	High	High	High	High	High	7.89e-05	2.018e-12	6.49
[R].EQIQMDSMVIK.[G]	1xiTRAQ8plex [K11]; 1xiTRAQ8plex [N-Term]	0.000183696	0.000145435	1	1	1	A0A6B0RYY8	A0A6B0RYY8 [138-148]	0	1930.06												No Quan Values	High	High	High	High	High	High	High	7.89e-05	6.696e-05	2.27
[K].QQILHSEEFLSFFDHSTR.[I]	1xiTRAQ8plex [N-Term]	6.47309e-08	0.000145435	1	1	2	A0A6B0R0I4	A0A6B0R0I4 [208-225]	0	2525.27	1.073	0.967	0.777	0.799	1.036	106.2	113.9	102.7	82.5	84.8	110		High	High	High	High	High	High	High	7.89e-05	1.171e-08	5.91
[K].EQLLPITGSSEK.[I]	1xiTRAQ8plex [K12]; 1xiTRAQ8plex [N-Term]	4.27599e-05	0.000145435	1	1	3	A0A6B0QZ77	A0A6B0QZ77 [3227-3238]	0	1910.11	0.47	1.746	0.465	1.172	0.541	111.2	52.3	194.2	51.7	130.4	60.2		High	High	High	High	High	High	High	7.89e-05	1.359e-05	2.41
[K].EQILAALEK.[G]	1xiTRAQ8plex [K9]; 1xiTRAQ8plex [N-Term]	0.000131994	0.000145435	1	1	16	A0A6B0RG32	A0A6B0RG32 [487-495]	0	1622.99	0.401	0.742	0.342	1.051	0.353	154.2	61.9	114.4	52.8	162.1	54.5		High	High	High	High	High	High	High	7.89e-05	4.647e-05	3.23
[R].QQLQQVPGLLHR.[M]	1xiTRAQ8plex [N-Term]	4.37617e-05	0.000145435	1	1	1	A0A6B0RTD7	A0A6B0RTD7 [1111-1122]	0	1721.01	0.933	1.583	2.106	0.696	1.076	81.1	75.7	128.4	170.9	56.5	87.3		High	High	High	High	High	High	High	7.89e-05	1.398e-05	2.73
[R].EQLGPVTQEFWDNLEKETASLR.[Q]	1xiTRAQ8plex [K16]; 1xiTRAQ8plex [N-Term]	5.65595e-10	0.000145435	1	2	2	A0A6B0RJB6	A0A6B0RJB6 [85-106]	1	3198.69	0.838	0.964	2.817	0.873	0.605	84.5	70.9	81.5	238.1	73.8	51.1		High	High	High	High	High	High	High	7.89e-05	6.765e-11	4.68
[R].EQLGPVTQEFWDNLEK.[E]	1xiTRAQ8plex [K16]; 1xiTRAQ8plex [N-Term]	6.59341e-09	0.000145435	1	2	14	A0A6B0RJB6	A0A6B0RJB6 [85-100]	0	2541.34	0.658	0.828	1.745	0.948	0.55	104.7	69	86.7	182.8	99.3	57.6		High	High	High	High	High	High	High	7.89e-05	9.747e-10	4.66
[K].QQIQSIQQSIER.[L]	1xiTRAQ8plex [N-Term]	0.000150126	0.000145435	1	1	1	A0A6B0RX06	A0A6B0RX06 [114-125]	0	1761.98	0.976	1.066	0.892	0.933	0.861	104.7	102.2	111.7	93.4	97.7	90.2		High	High	High	High	High	High	High	7.89e-05	5.371e-05	2.28
[K].QQISLATQMVR.[M]	1xiTRAQ8plex [N-Term]	6.48568e-05	0.000145435	1	1	1	A0A6B0R9E2	A0A6B0R9E2 [515-525]	0	1578.89	1.062	0.966	0.984	0.902	0.967	102	108.3	98.5	100.4	92.1	98.7		High	High	High	High	High	High	High	7.89e-05	2.137e-05	2.59
[K].QQNCQGGFSSTQDTVVALHALSR.[Y]	1xCarbamidomethyl [C4]; 1xiTRAQ8plex [N-Term]	1.46501e-09	0.000145435	1	1	3	A0A6B0QSI0	A0A6B0QSI0 [1219-1241]	0	2808.4	0.79	1.016	1.136	1.163	0.83	101.1	79.9	102.7	114.8	117.6	84		High	High	High	High	High	High	High	7.89e-05	1.902e-10	6.27
[K].QQNFNTGIK.[D]	1xiTRAQ8plex [K9]; 1xiTRAQ8plex [N-Term]	0.000230846	0.000145435	1	1	1	A0A6B0QSP7	A0A6B0QSP7 [2370-2378]	0	1657.95	0.975	1.286	4.698	1.486	2.165	51.7	50.4	66.5	242.8	76.8	111.9		High	High	High	High	High	High	High	7.89e-05	8.584e-05	1.66
[K].KSDIDEIVLVGGSTR.[I]	1xiTRAQ8plex [K1]; 1xiTRAQ8plex [N-Term]	9.4282e-08	0.000145435	1	1	6	A0A6B0QV67	A0A6B0QV67 [355-369]	1	2197.26	0.889	1.065	0.854	0.834	0.913	108	96	115	92.2	90.1	98.6		High	High	High	High	High	High	High	7.89e-05	1.755e-08	3.03
[K].EPTDVIIIHSK.[K]	1xiTRAQ8plex [K11]; 1xiTRAQ8plex [N-Term]	4.41689e-05	0.000145435	1	1	1	A0A6B0R1G2	A0A6B0R1G2 [112-122]	0	1860.11	0.565	0.811	0.834	0.783	0.915	122.2	69	99.2	102	95.7	111.9		High	High	High	High	High	High	High	7.89e-05	1.407e-05	3.01
[K].QLVPIRDQSLQEELAR.[Q]	1xiTRAQ8plex [N-Term]	1.41177e-05	0.000145435	1	1	1	A0A6B0RQ91	A0A6B0RQ91 [525-540]	1	2199.24	2.885	0.727	0.585	0.702	0.526	93.4	269.5	67.9	54.6	65.5	49.1		High	High	High	High	High	High	High	7.89e-05	4.081e-06	3.63
[K].QLTSLLEDVSSK.[Y]	1xiTRAQ8plex [K12]; 1xiTRAQ8plex [N-Term]	6.33741e-05	0.000145435	1	1	3	A0A6B0S215	A0A6B0S215 [1366-1377]	0	1928.12	1.148	1.092	1.323	1.404	0.827	88.3	101.4	96.4	116.9	124	73.1		High	High	High	High	High	High	High	7.89e-05	2.092e-05	2.95
[K].EVGEAFTILSDPK.[K]	1xiTRAQ8plex [K13]; 1xiTRAQ8plex [N-Term]	8.63752e-05	0.000145435	1	1	1	A0A6B0S623	A0A6B0S623 [430-442]	0	2014.13	0.786	1.058	0.767	1.099	0.874	107.5	84.5	113.7	82.4	118.1	93.9		High	High	High	High	High	High	High	7.89e-05	2.936e-05	2.6
[R].QLFHPEQLITGKEDAANNYAR.[G]	2xiTRAQ8plex [K12; Y19]; 1xiTRAQ8plex [N-Term]	0.000118735	0.000145435	3	6	3	A0A6B0SCG9; A0A6B0QUJ5; A0A6B0QVA5	A0A6B0SCG9 [85-105]; A0A6B0QUJ5 [85-105]; A0A6B0QVA5 [92-112]	1	3327.82	1.12	1.057	1.088	0.947	1.569	88.5	99.1	93.5	96.3	83.8	138.9	Shared	High	High	High	High	High	High	High	7.89e-05	4.149e-05	2.77
[R].QLFVLAGSAEEGVMTPELAGVIK.[R]	1xiTRAQ8plex [K23]; 1xiTRAQ8plex [N-Term]	1.39855e-09	0.000145435	1	1	2	L8IT58	L8IT58 [106-128]	0	2967.67	0.693	0.735	0.775	0.946	0.953	117.6	81.5	86.4	91.1	111.3	112.1		High	High	High	High	High	High	High	7.89e-05	1.81e-10	5.89
[R].QLGCGLALEAGK.[E]	1xCarbamidomethyl [C4]; 1xiTRAQ8plex [K12]; 1xiTRAQ8plex [N-Term]	6.23789e-06	0.000145435	1	1	1	A0A6B0QSG5	A0A6B0QSG5 [968-979]	0	1825.05	1.093	1.072	1.157	1.151	0.999	92.7	101.3	99.4	107.3	106.7	92.6		High	High	High	High	High	High	High	7.89e-05	1.673e-06	3.42
[R].QLGCGSAISAPGNAR.[F]	1xCarbamidomethyl [C4]; 1xiTRAQ8plex [N-Term]	2.16441e-07	0.000145435	1	1	1	A0A6B0QQY3	A0A6B0QQY3 [676-690]	0	1762.92	1.044	0.847	1.547	0.694	5.639	55.7	58.1	47.2	86.2	38.6	314.1		High	High	High	High	High	High	High	7.89e-05	4.339e-08	3.9
[K].EVFHMVVEVPR.[W]	1xiTRAQ8plex [N-Term]	1.82213e-05	0.000145435	1	1	2	A0A6B0RDY8	A0A6B0RDY8 [42-52]	0	1645.9	1.364	1.035	0.987	1.195	1.045	90.6	123.5	93.8	89.4	108.2	94.6		High	High	High	High	High	High	High	7.89e-05	5.366e-06	3.75
[R].QLGCGWAISAPGGAR.[F]	1xCarbamidomethyl [C4]; 1xiTRAQ8plex [N-Term]	5.68484e-07	0.000145435	1	1	2	A0A6B0QQY3	A0A6B0QQY3 [140-154]; [248-262]; [356-370]; [464-478]	0	1804.94	0.964	1.062	1.609	1.057	3.155	67.8	65.4	72.1	109.1	71.7	214		High	High	High	High	High	High	High	7.89e-05	1.239e-07	4.33
[R].QLGCGWAISAPGNAR.[F]	1xCarbamidomethyl [C4]; 1xiTRAQ8plex [N-Term]	1.26331e-06	0.000145435	1	1	2	A0A6B0QQY3	A0A6B0QQY3 [572-586]	0	1861.96	0.782	0.836	0.844	0.921	1.561	100.9	79	84.3	85.2	93	157.6		High	High	High	High	High	High	High	7.89e-05	2.958e-07	4.06
[R].EVEVVPSNMWGGQGLLGASVR.[F]	1xiTRAQ8plex [N-Term]	5.07511e-05	0.000145435	1	1	1	A0A6B0RG25	A0A6B0RG25 [81-101]	0	2489.31	0.741	0.736	1.622	0.547	0.635	113.6	84.2	83.6	184.3	62.1	72.2		High	High	High	High	High	High	High	7.89e-05	1.644e-05	2.67
[K].QIGDNLIVPGGVK.[T]	1xiTRAQ8plex [K13]; 1xiTRAQ8plex [N-Term]	4.37617e-05	0.000145435	1	1	4	A0A6B0RG62	A0A6B0RG62 [158-170]	0	1918.16	1.721	1.15	0.921	0.976	1.657	80.8	139	92.9	74.4	78.9	133.9		High	High	High	High	High	High	High	7.89e-05	1.398e-05	3.01
[R].EVGEHLVSIK.[K]	1xiTRAQ8plex [K10]; 1xiTRAQ8plex [N-Term]	9.51663e-05	0.000145435	1	1	4	A0A6B0R2E9	A0A6B0R2E9 [2001-2010]	0	1719.03	0.58	1.249	0.512	1.136	0.635	117.4	68.1	146.6	60.1	133.3	74.5		High	High	High	High	High	High	High	7.89e-05	3.261e-05	3.7
[K].QIGENLIVPGGVK.[T]	1xiTRAQ8plex [K13]; 1xiTRAQ8plex [N-Term]	0.000145374	0.000145435	1	2	1	A0A6B0RU29	A0A6B0RU29 [149-161]	0	1932.17												No Quan Values	High	High	High	High	High	High	High	7.89e-05	5.181e-05	3.72
[R].QLGEVASFGGSNIEPSVR.[S]	1xiTRAQ8plex [N-Term]	5.19395e-05	0.000145435	1	1	1	A0A6B0SDF0	A0A6B0SDF0 [1131-1148]	0	2151.13	0.769	0.814	0.706	1.157	0.653	117.7	90.5	95.8	83.1	136.1	76.8		High	High	High	High	High	High	High	7.89e-05	1.679e-05	4.72
[K].QLGGSVELVDIGTQK.[L]	1xiTRAQ8plex [K15]; 1xiTRAQ8plex [N-Term]	9.69303e-09	0.000145435	1	1	3	A0A6B0S952	A0A6B0S952 [169-183]	0	2152.24	0.662	1.123	0.864	0.958	0.783	111.3	73.7	125	96.2	106.6	87.2		High	High	High	High	High	High	High	7.89e-05	1.482e-09	4.43
[K].EVCFTIENK.[T]	1xCarbamidomethyl [C3]; 1xiTRAQ8plex [K9]; 1xiTRAQ8plex [N-Term]	0.000179537	0.000145435	1	1	2	L8IMU8	L8IMU8 [94-102]	0	1747.95	0.936	1.604	1.021	1.037	1.251	87.6	82	140.5	89.5	90.8	109.6		High	High	High	High	High	High	High	7.89e-05	6.534e-05	2.8
[K].QIGLDQIWDDLR.[A]	1xiTRAQ8plex [N-Term]	2.52103e-05	0.000145435	1	1	1	A0A6B0RSX8	A0A6B0RSX8 [14-25]	0	1775.96	1.293	1.457	0.578	1.507	1.21	85.2	110.2	124.1	49.3	128.3	103.1		High	High	High	High	High	High	High	7.89e-05	7.666e-06	2.88
[R].EVASSVGVPLQDLMVR.[N]	1xiTRAQ8plex [N-Term]	2.18344e-05	0.000145435	1	1	1	A0A6B0QQM4	A0A6B0QQM4 [389-404]	0	2004.11	0.702	0.955	0.779	1.139	0.778	112.1	78.7	107	87.4	127.6	87.2		High	High	High	High	High	High	High	7.89e-05	6.546e-06	5.38
[K].EVANSTANLVK.[T]	1xiTRAQ8plex [K11]; 1xiTRAQ8plex [N-Term]	2.09418e-05	0.000145435	2	2	2	A0A6B0RL96; A0A6B0R7V3	A0A6B0RL96 [1532-1542]; A0A6B0R7V3 [1531-1541]	0	1754.03	2.153	1.23	1.201	1.123	1.271	75.2	161.9	92.5	90.3	84.5	95.6	Shared	High	High	High	High	High	High	High	7.89e-05	6.27e-06	3.69
[R].QLGLGFASHAIK.[D]	1xiTRAQ8plex [K12]; 1xiTRAQ8plex [N-Term]	6.13549e-05	0.000145435	1	1	1	A0A6B0RXM4	A0A6B0RXM4 [335-346]	0	1850.11												No Quan Values	High	High	High	High	High	High	High	7.89e-05	2.015e-05	2.34
[R].EVALGVGIPEDAIFTMPDR.[G]	1xiTRAQ8plex [N-Term]	2.7043e-08	0.000145435	1	1	2	A0A6B0RHQ7	A0A6B0RHQ7 [167-185]	0	2334.23	0.496	0.721	1.087	1.006	0.531	123.9	61.5	89.4	134.7	124.6	65.8		High	High	High	High	High	High	High	7.89e-05	4.528e-09	4.73
[K].EVAIFGAASELFTK.[K]	1xiTRAQ8plex [K14]; 1xiTRAQ8plex [N-Term]	1.36034e-08	0.000145435	1	1	2	A0A6B0RY98	A0A6B0RY98 [123-136]	0	2091.19	0.399	0.924	0.392	0.508	0.382	166.5	66.4	153.8	65.2	84.5	63.6		High	High	High	High	High	High	High	7.89e-05	2.148e-09	4.35
[R].EVAGHTEQLQISK.[T]	1xiTRAQ8plex [K13]; 1xiTRAQ8plex [N-Term]	9.38453e-08	0.000145435	1	1	11	A0A6B0SGW1	A0A6B0SGW1 [930-942]	0	2048.16	0.383	0.719	0.431	0.943	0.671	144.7	55.4	104.1	62.4	136.4	97.1		High	High	High	High	High	High	High	7.89e-05	1.75e-08	5.29
[R].QLGEVAAFGGSNIEPSVR.[S]	1xiTRAQ8plex [N-Term]	4.69097e-05	0.000145435	1	1	1	A0A6B0RC91	A0A6B0RC91 [3015-3032]	0	2135.14												No Quan Values	High	High	High	High	High	High	High	7.89e-05	1.509e-05	3.07
[R].QLGLLLHDAIQIPR.[Q]	1xiTRAQ8plex [N-Term]	1.54961e-06	0.000145435	1	1	1	A0A6B0RC91	A0A6B0RC91 [3001-3014]	0	1891.14	1.322	1.042	0.584	1.298	0.872	98.1	129.7	102.2	57.3	127.2	85.5		High	High	High	High	High	High	High	7.89e-05	3.695e-07	3.63
[R].QLFHPEQLITGK.[E]	1xiTRAQ8plex [K12]; 1xiTRAQ8plex [N-Term]	7.03826e-07	0.000145435	4	7	4	A0A6B0SCG9; A0A6B0QUJ5; A0A6B0QVA5; A0A6B0SBC0	A0A6B0SCG9 [85-96]; A0A6B0QUJ5 [85-96]; A0A6B0QVA5 [92-103]; A0A6B0SBC0 [48-59]	0	2019.18	1.169	1.098	0.83	0.735	2.141	86.1	100.6	94.5	71.4	63.2	184.2	Shared	High	High	High	High	High	High	High	7.89e-05	1.566e-07	3.51
[K].QLEQVIAINLLPSR.[D]	1xiTRAQ8plex [N-Term]	7.30356e-08	0.000145435	1	1	13	A0A6B0S2F2	A0A6B0S2F2 [656-669]	0	1898.14	0.767	1.305	2.995	1.05	0.699	76.8	58.9	100.1	229.9	80.6	53.7		High	High	High	High	High	High	High	7.89e-05	1.33e-08	4.24
[K].QKAETVQAALEEAQR.[A]	1xiTRAQ8plex [K2]; 1xiTRAQ8plex [N-Term]	2.257e-06	0.000145435	1	1	2	A0A6B0QYN3	A0A6B0QYN3 [1712-1726]	1	2280.28												No Quan Values	High	High	High	High	High	High	High	7.89e-05	5.565e-07	3.76
[R].QKHTQVVEELTEQLEQFKR.[A]	2xiTRAQ8plex [K2; K18]; 1xiTRAQ8plex [N-Term]	4.63468e-06	0.000145435	1	1	1	A0A6B0RRP8	A0A6B0RRP8 [1424-1442]	2	3282.86												No Quan Values	High	High	High	High	High	High	High	7.89e-05	1.216e-06	3.8
[K].QKPDGIFQEDGPVIHQEMIGGFR.[D]	1xiTRAQ8plex [K2]; 1xiTRAQ8plex [N-Term]	7.40371e-10	0.000145435	1	1	3	A0A6B0R3Q4	A0A6B0R3Q4 [1537-1559]	0	3206.69												No Quan Values	High	High	High	High	High	High	High	7.89e-05	9.045e-11	5.57
[K].QKVDSLLESLEK.[I]	2xiTRAQ8plex [K2; K12]; 1xiTRAQ8plex [N-Term]	0.000168378	0.000145435	1	2	2	L8I9R8	L8I9R8 [206-217]	1	2301.38	0.778	1.064	0.608	1.1	0.844	111.2	86.6	118.4	67.6	122.4	93.9		High	High	High	High	High	High	High	7.89e-05	6.086e-05	3.42
[R].QKVPAQQLQEAGILSTEEVQR.[L]	1xiTRAQ8plex [K2]; 1xiTRAQ8plex [N-Term]	3.30182e-08	0.000145435	1	1	3	A0A6B0S076	A0A6B0S076 [2162-2182]	1	2960.66	0.927	0.816	1.36	0.801	2.893	77	71.3	62.8	104.7	61.6	222.7		High	High	High	High	High	High	High	7.89e-05	5.635e-09	4.75
[K].QLADTMVLPIIQFR.[E]	1xiTRAQ8plex [N-Term]	8.47375e-06	0.000145435	1	1	1	A0A6B0QTD7	A0A6B0QTD7 [106-119]	0	1949.12												No Quan Values	High	High	High	High	High	High	High	7.89e-05	2.334e-06	3.38
[K].QICVVMLESPPK.[G]	1xCarbamidomethyl [C3]; 1xiTRAQ8plex [K12]; 1xiTRAQ8plex [N-Term]	9.92006e-05	0.000145435	1	2	1	A0A6B0RB03	A0A6B0RB03 [161-172]	0	2009.14	0.947	1.05	0.992	1.545	1.142	89.9	85.1	94.4	89.1	138.9	102.6		High	High	High	High	High	High	High	7.89e-05	3.41e-05	3.41
[K].EVLHADSGPCLPHLLSR.[L]	1xCarbamidomethyl [C10]; 1xiTRAQ8plex [N-Term]	2.04617e-05	0.000145435	1	1	2	L8J2N7	L8J2N7 [135-151]	0	2205.18												No Quan Values	High	High	High	High	High	High	High	7.89e-05	6.096e-06	3.24
[R].EVLGFGGPDAR.[L]	1xiTRAQ8plex [N-Term]	0.000174669	0.000145435	1	1	1	A0A6B0RME2	A0A6B0RME2 [88-98]	0	1421.77	0.943	1.214	0.984	1.124	0.827	98.5	92.9	119.6	96.9	110.7	81.4		High	High	High	High	High	High	High	7.89e-05	6.334e-05	2.71
[K].EVIELPVKHPELFEALGIAQPK.[G]	2xiTRAQ8plex [K8; K22]; 1xiTRAQ8plex [N-Term]	0.000105816	0.000145435	1	1	2	A0A6B0RGS1	A0A6B0RGS1 [155-176]	1	3369.99												No Quan Values	High	High	High	High	High	High	High	7.89e-05	3.658e-05	3.91
[K].QLETIDQLHLEYAK.[R]	2xiTRAQ8plex [Y12; K14]; 1xiTRAQ8plex [N-Term]	3.36371e-08	0.000145435	1	1	2	A0A6B0S576	A0A6B0S576 [522-535]	0	2613.5	1.049	1.082	0.759	0.955	0.705	108.1	113.4	116.9	82.1	103.2	76.2		High	High	High	High	High	High	High	7.89e-05	5.74e-09	4.32
[K].QIDLSTVDLK.[K]	1xiTRAQ8plex [K10]; 1xiTRAQ8plex [N-Term]	0.000250568	0.000145435	1	1	5	A0A6B0R276	A0A6B0R276 [121-130]	0	1740.04	0.845	0.992	0.753	0.88	0.773	114.4	96.7	113.6	86.1	100.7	88.5		High	High	High	High	High	High	High	7.89e-05	9.417e-05	2.78
[RK].QIDQFLVVAR.[AS]	1xiTRAQ8plex [N-Term]	0.000139483	0.000145435	1	2	2	A0A6B0RFI8	A0A6B0RFI8 [264-273]	0	1492.88												No Quan Values	High	High	High	High	High	High	High	7.89e-05	4.954e-05	2.39
[R].EVLEALGEVMVSRPR.[E]	1xiTRAQ8plex [N-Term]	1.7978e-06	0.000145435	1	1	1	A0A6B0SES8	A0A6B0SES8 [818-832]	0	1989.11												No Quan Values	High	High	High	High	High	High	High	7.89e-05	4.341e-07	3.5
[R].QLDQHLDLLK.[H]	1xiTRAQ8plex [K10]; 1xiTRAQ8plex [N-Term]	1.52056e-05	0.000145435	1	1	3	A0A6B0QYN3	A0A6B0QYN3 [1423-1432]	0	1831.09	0.886	0.876	0.625	0.631	0.439	134.6	119.3	117.9	84.1	85	59.1		High	High	High	High	High	High	High	7.89e-05	4.408e-06	3.87
[R].EVIDLIKPDQVEVIQK.[T]	2xiTRAQ8plex [K7; K16]; 1xiTRAQ8plex [N-Term]	4.62625e-05	0.000145435	1	1	2	A0A6B0RE80	A0A6B0RE80 [318-333]	0	2778.67	0.708	1.029	0.651	1.202	1.147	104.6	74.1	107.6	68.1	125.7	120		High	High	High	High	High	High	High	7.89e-05	1.482e-05	2.66
[R].QLDQNVWAFEFK.[N]	1xiTRAQ8plex [K12]; 1xiTRAQ8plex [N-Term]	0.000103405	0.000145435	1	1	1	A0A6B0S0H9	A0A6B0S0H9 [242-253]	0	2133.16	0.81	1.165	1.125	1.309	0.994	93.7	75.9	109.1	105.5	122.7	93.2		High	High	High	High	High	High	High	7.89e-05	3.567e-05	2.89
[R].QLDTETNLHLNTK.[E]	1xiTRAQ8plex [K13]; 1xiTRAQ8plex [N-Term]	3.43928e-05	0.000145435	1	1	1	A0A6B0RHT1	A0A6B0RHT1 [953-965]	0	2135.19	0.73	0.948	0.765	0.691	0.923	118.7	86.6	112.5	90.8	82	109.5		High	High	High	High	High	High	High	7.89e-05	1.074e-05	2.82
[R].QLEADILDVNQIFK.[D]	1xiTRAQ8plex [K14]; 1xiTRAQ8plex [N-Term]	6.41405e-06	0.000145435	1	1	1	A0A6B0QR57	A0A6B0QR57 [482-495]	0	2254.29	0.655	0.998	0.384	1.624	1.091	104.3	68.3	104.1	40.1	169.4	113.8		High	High	High	High	High	High	High	7.89e-05	1.725e-06	3.17
[K].QLEALQLDGGR.[L]	1xiTRAQ8plex [N-Term]	5.14608e-05	0.000145435	1	1	2	L8HW65	L8HW65 [152-162]	0	1503.84	0.807	0.993	1.166	1.694	1.781	80.6	65	80.1	94	136.6	143.6		High	High	High	High	High	High	High	7.89e-05	1.665e-05	2.33
[R].EVIACSEGCAALVDTGSSNIQGPGR.[L]	2xCarbamidomethyl [C5; C9]; 1xiTRAQ8plex [N-Term]	4.03137e-08	0.000145435	1	1	1	A0A6B0RS34	A0A6B0RS34 [500-524]	0	2852.38	0.875	0.888	1.08	0.713	0.906	109.9	96.1	97.5	118.7	78.3	99.5		High	High	High	High	High	High	High	7.89e-05	6.984e-09	4.98
[K].EVKEPLPPLSEDVLLDALSK.[D]	2xiTRAQ8plex [K3; K20]; 1xiTRAQ8plex [N-Term]	2.1846e-07	0.000145435	1	1	2	A0A6B0REU6	A0A6B0REU6 [532-551]	1	3104.82	0.804	0.43	0.315	0.522	2.888	100.7	81	43.3	31.7	52.6	290.8		High	High	High	High	High	High	High	7.89e-05	4.385e-08	4.64
[R].EVIELPLTNPELFQR.[V]	1xiTRAQ8plex [N-Term]	1.6226e-05	0.000145435	1	1	2	A0A6B0RSS8	A0A6B0RSS8 [150-164]	0	2102.18	0.861	0.978	0.741	0.679	1.382	106.4	91.6	104	78.8	72.2	147		High	High	High	High	High	High	High	7.89e-05	4.731e-06	3.67
[R].QLVEQVEQIQK.[E]	1xiTRAQ8plex [K11]; 1xiTRAQ8plex [N-Term]	5.40189e-06	0.000145435	1	1	3	L8I092	L8I092 [170-180]	0	1950.15	0.952	0.902	1.051	0.974	1.282	97.4	92.7	87.8	102.3	94.9	124.8		High	High	High	High	High	High	High	7.89e-05	1.431e-06	2.84
[K].QIGNVAALPGIVHR.[S]	1xiTRAQ8plex [N-Term]	1.75655e-06	0.000145435	1	1	3	A0A6B0QVJ9	A0A6B0QVJ9 [68-81]	0	1749.04	1.024	1.12	0.931	0.918	0.835	102.9	105.4	115.3	95.8	94.5	86		High	High	High	High	High	High	High	7.89e-05	4.225e-07	4.91
[R].ETVVEVPQVTWEDIGGLEDVKR.[E]	1xiTRAQ8plex [K21]; 1xiTRAQ8plex [N-Term]	9.25045e-11	0.000145435	1	1	2	A0A6B0RN69	A0A6B0RN69 [1054-1075]	1	3106.69	0.879	1.345	1.007	1.509	1.328	84.9	74.6	114.1	85.5	128.1	112.7		High	High	High	High	High	High	High	7.89e-05	9.44e-12	5.58
[K].QIMQGAHSDFIVR.[L]	1xiTRAQ8plex [N-Term]	3.09151e-05	0.000145435	1	1	1	A0A6B0QV22	A0A6B0QV22 [454-466]	0	1805.96	1.192	1.05	1.033	0.959	1.07	95.2	113.5	100	98.3	91.3	101.8		High	High	High	High	High	High	High	7.89e-05	9.538e-06	3.18
[R].QLMTLTSELSQAR.[D]	1xiTRAQ8plex [N-Term]	0.000111319	0.000145435	1	1	5	A0A6B0RRR5	A0A6B0RRR5 [514-526]	0	1781.97	0.772	0.999	0.394	0.604	0.778	131.9	101.9	131.8	51.9	79.7	102.7		High	High	High	High	High	High	High	7.89e-05	3.858e-05	3.28
[R].QLMTLTSELSQAR.[D]	1xOxidation [M3]; 1xiTRAQ8plex [N-Term]	0.000109286	0.000145435	1	1	2	A0A6B0RRR5	A0A6B0RRR5 [514-526]	0	1797.97	0.894	0.975	0.787	0.815	0.818	113.4	101.4	110.6	89.3	92.4	92.8		High	High	High	High	High	High	High	7.89e-05	3.779e-05	1.72
[R].QLPALTALQTLHLR.[N]	1xiTRAQ8plex [N-Term]	0.000212645	0.000145435	1	1	1	A0A6B0RVS6	A0A6B0RVS6 [202-215]	0	1879.14												No Quan Values	High	High	High	High	High	High	High	7.89e-05	7.845e-05	2.5
[R].ETLAQLQQEFQR.[A]	1xiTRAQ8plex [N-Term]	4.24342e-06	0.000145435	1	1	2	A0A6B0RBM5	A0A6B0RBM5 [106-117]	0	1794.97	1.686	1.099	0.847	0.986	1.255	87.3	147.2	95.9	73.9	86.1	109.5		High	High	High	High	High	High	High	7.89e-05	1.102e-06	3.66
[K].QIQELVEAIVLPMNHK.[E]	1xOxidation [M13]; 1xiTRAQ8plex [K16]; 1xiTRAQ8plex [N-Term]	4.69951e-07	0.000145435	1	1	1	A0A6B0RY27	A0A6B0RY27 [588-603]	0	2486.43	0.651	0.994	0.617	0.932	0.682	123.1	80.1	122.3	75.9	114.7	84		High	High	High	High	High	High	High	7.89e-05	1.006e-07	3.84
[K].QLQEMLGLSK.[V]	1xiTRAQ8plex [K10]; 1xiTRAQ8plex [N-Term]	5.02834e-05	0.000145435	1	1	1	A0A6B0R9N5	A0A6B0R9N5 [199-208]	0	1755.03												No Quan Values	High	High	High	High	High	High	High	7.89e-05	1.624e-05	2.18
[K].ETGVISVLTTGLDR.[E]	1xiTRAQ8plex [N-Term]	1.72346e-05	0.000145435	1	1	4	A0A6B0R3L3	A0A6B0R3L3 [310-323]	0	1765	0.461	0.859	0.496	0.846	0.45	145.9	67.2	125.3	72.4	123.4	65.7		High	High	High	High	High	High	High	7.89e-05	5.06e-06	3.35
[K].QLQSISQAAASGGAK.[E]	1xiTRAQ8plex [K15]; 1xiTRAQ8plex [N-Term]	7.66008e-05	0.000145435	1	1	1	A0A6B0RDQ0	A0A6B0RDQ0 [4489-4503]	0	2025.15	1.58	0.947	0.932	1.046	0.95	93	146.9	88	86.6	97.2	88.3		High	High	High	High	High	High	High	7.89e-05	2.573e-05	4.33
[K].QIQVLQAQLQR.[L]	1xiTRAQ8plex [N-Term]	0.000100583	0.000145435	1	1	1	A0A6B0R0Q9	A0A6B0R0Q9 [561-571]	0	1628.97	2.891	0.891	0.448	0.541	0.597	94.2	272.3	84	42.2	51	56.2		High	High	High	High	High	High	High	7.89e-05	3.457e-05	3.01
[K].QLMEEKPQFAVLVSQK.[L]	2xiTRAQ8plex [K6; K16]; 1xiTRAQ8plex [N-Term]	2.12352e-05	0.000145435	1	1	2	A0A6B0S3C0	A0A6B0S3C0 [1263-1278]	0	2787.62	0.654	1.414	0.381	0.696	0.596	126.6	82.7	179	48.2	88.1	75.4		High	High	High	High	High	High	High	7.89e-05	6.343e-06	3.98
[K].ETFTTGLDAPR.[N]	1xiTRAQ8plex [N-Term]	5.44001e-05	0.000145435	1	1	2	A0A6B0RHR6	A0A6B0RHR6 [785-795]	0	1511.8	0.884	1.033	2.827	0.931	5.785	48.2	42.6	49.7	136.1	44.8	278.6		High	High	High	High	High	High	High	7.89e-05	1.765e-05	2.92
[K].QLSLTEAQTK.[E]	1xiTRAQ8plex [K10]; 1xiTRAQ8plex [N-Term]	2.70261e-05	0.000145435	1	1	3	A0A6B0RT17	A0A6B0RT17 [1039-1048]	0	1727.02	1.245	1.443	0.817	0.896	2.829	72.9	90.8	105.2	59.5	65.4	206.2		High	High	High	High	High	High	High	7.89e-05	8.264e-06	3.53
[K].QLSNPQQEVQSIFK.[A]	1xiTRAQ8plex [K14]; 1xiTRAQ8plex [N-Term]	1.20014e-05	0.000145435	1	1	3	A0A6B0RK66	A0A6B0RK66 [874-887]	0	2254.27	0.503	0.849	0.51	1.21	0.447	132.8	66.7	112.8	67.7	160.7	59.3		High	High	High	High	High	High	High	7.89e-05	3.41e-06	2.89
[R].ETETVFAPVVQAGMEALK.[A]	1xiTRAQ8plex [K18]; 1xiTRAQ8plex [N-Term]	2.3313e-07	0.000145435	1	1	1	A0A6B0QMZ4	A0A6B0QMZ4 [614-631]	0	2528.39	0.845	1.257	0.698	1.504	1.118	93.4	79	117.4	65.2	140.5	104.5		High	High	High	High	High	High	High	7.89e-05	4.71e-08	4.51
[R].ETEGGTVLTATTSELEAINKR.[V]	1xiTRAQ8plex [K20]; 1xiTRAQ8plex [N-Term]	8.02228e-05	0.000145435	1	1	1	A0A6B0RMA7	A0A6B0RMA7 [860-880]	1	2828.55	1.027	1.089	0.985	1.055	1.138	95.3	97.9	103.8	93.9	100.5	108.5		High	High	High	High	High	High	High	7.89e-05	2.697e-05	4.35
[K].ETDLVNFDDIASSENLLHLTANRPK.[M]	1xiTRAQ8plex [K25]; 1xiTRAQ8plex [N-Term]	2.98167e-07	0.000145435	1	1	1	A0A6B0R3Z4	A0A6B0R3Z4 [470-494]	0	3420.82	0.937	0.908	0.851	0.933	0.968	107.2	100.5	97.4	91.2	100	103.7		High	High	High	High	High	High	High	7.89e-05	6.161e-08	5.28
[R].QLSSGVSEIQQTADR.[W]	1xiTRAQ8plex [N-Term]	1.6308e-06	0.000145435	1	1	4	A0A6B0R2H0	A0A6B0R2H0 [76-90]	0	1923.01	1.953	0.821	0.753	0.576	0.777	102	199.3	83.8	76.9	58.8	79.3		High	High	High	High	High	High	High	7.89e-05	3.905e-07	4.13
[K].ETARPADSPTSPVASETASPFR.[K]	1xiTRAQ8plex [N-Term]	1.40527e-08	0.000145435	1	1	1	A0A6B0QY70	A0A6B0QY70 [320-341]	0	2578.31	2.03	0.671	1.019	0.563	1.19	92.7	188.1	62.2	94.5	52.1	110.3		High	High	High	High	High	High	High	7.89e-05	2.216e-09	5.62
[K].QISTLHAQVTDMR.[K]	1xiTRAQ8plex [N-Term]	1.12488e-06	0.000145435	1	1	7	A0A6B0QR73	A0A6B0QR73 [1357-1369]	0	1803.97	1.22	1.206	1.024	1.112	1.258	88	107.3	106.1	90.1	97.8	110.7		High	High	High	High	High	High	High	7.89e-05	2.609e-07	3.63
[R].ETACTTGVLQTITLFK.[V]	1xCarbamidomethyl [C4]; 1xiTRAQ8plex [K16]; 1xiTRAQ8plex [N-Term]	9.96826e-06	0.000145435	1	1	1	A0A6B0QQM4	A0A6B0QQM4 [440-455]	0	2391.34	0.845	1.003	0.909	1.106	1.065	101.2	85.5	101.5	92	111.9	107.8		High	High	High	High	High	High	High	7.89e-05	2.792e-06	3.37
[R].ESVLTATSILNNPIVK.[A]	1xiTRAQ8plex [K16]; 1xiTRAQ8plex [N-Term]	0.000102455	0.000145435	1	1	1	A0A6B0R9S9	A0A6B0R9S9 [588-603]	0	2307.37												No Quan Values	High	High	High	High	High	High	High	7.89e-05	3.53e-05	2.29
[K].QLSLPQQEAQK.[I]	1xiTRAQ8plex [K11]; 1xiTRAQ8plex [N-Term]	6.023e-05	0.000145435	1	1	2	A0A6B0RSU8	A0A6B0RSU8 [883-893]	0	1878.09	0.926	0.963	1.022	0.84	0.859	107	99.1	103	109.3	89.8	91.8		High	High	High	High	High	High	High	7.89e-05	1.977e-05	3.02
[K].QLGSGLLLVTGPLSLNR.[V]	1xiTRAQ8plex [N-Term]	2.66528e-05	0.000145435	1	2	1	L8HS41	L8HS41 [166-182]	0	2042.23												No Quan Values	High	High	High	High	High	High	High	7.89e-05	8.15e-06	3.65
[K].QLLVEAIDVPVGTATLGR.[R]	1xiTRAQ8plex [N-Term]	5.79057e-08	0.000145435	1	1	2	A0A6B0RDG7	A0A6B0RDG7 [936-953]	0	2156.26	0.489	1.634	0.497	0.992	1.01	106.7	52.1	174.4	53	105.9	107.8		High	High	High	High	High	High	High	7.89e-05	1.033e-08	4.77
[R].QLLQANPILESFGNAK.[T]	1xiTRAQ8plex [K16]; 1xiTRAQ8plex [N-Term]	1.2751e-06	0.000145435	1	1	3	A0A6B0RPS4	A0A6B0RPS4 [304-319]	0	2351.35	1.517	1.172	0.823	1.157	1.494	83.8	127.1	98.1	68.9	96.9	125.2		High	High	High	High	High	High	High	7.89e-05	2.987e-07	5.35
[K].ETVSQRPGATVPTDFATFPSSAFLR.[A]	1xiTRAQ8plex [N-Term]	1.4862e-06	0.000145435	1	2	1	A0A6B0RJL3	A0A6B0RJL3 [1166-1190]	0	2986.56	1.871	0.954	1.073	0.63	3.106	69.5	130	66.3	74.6	43.8	215.8		High	High	High	High	High	High	High	7.89e-05	3.524e-07	4.22
[K].ETVNATFPVAIVMLR.[A]	1xiTRAQ8plex [N-Term]	3.958e-06	0.000145435	1	1	1	A0A6B0QWG6	A0A6B0QWG6 [544-558]	0	1965.11	0.773	1.379	0.815	0.759	0.986	105	81.1	144.9	85.6	79.8	103.6		High	High	High	High	High	High	High	7.89e-05	1.024e-06	3.03
[K].ETVLDIVPTDIHQK.[S]	1xiTRAQ8plex [K14]; 1xiTRAQ8plex [N-Term]	3.72117e-05	0.000145435	1	1	1	A0A6B0RP19	A0A6B0RP19 [301-314]	0	2216.27	0.591	0.998	0.784	1.116	0.469	121	71.5	120.7	94.9	135.1	56.8		High	High	High	High	High	High	High	7.89e-05	1.168e-05	4.04
[R].ETVEALLQVLK.[K]	1xiTRAQ8plex [K11]; 1xiTRAQ8plex [N-Term]	1.62325e-06	0.000145435	1	1	2	A0A6B0R013	A0A6B0R013 [472-482]	0	1851.14	0.808	0.974	1.547	1.436	0.941	89.5	72.3	87.1	138.4	128.4	84.2		High	High	High	High	High	High	High	7.89e-05	3.883e-07	2.38
[R].QLGTIQQVISER.[V]	1xiTRAQ8plex [N-Term]	8.08946e-06	0.000145435	1	1	14	A0A6B0S6C7	A0A6B0S6C7 [1215-1226]	0	1675.96	0.913	0.748	0.411	0.696	1.258	119.4	109	89.3	49.1	83.1	150.2		High	High	High	High	High	High	High	7.89e-05	2.219e-06	3.17
[R].ETTLAANQLLAYASR.[L]	1xiTRAQ8plex [Y12]; 1xiTRAQ8plex [N-Term]	1.81457e-06	0.000145435	1	1	3	A0A6B0S5W4	A0A6B0S5W4 [942-956]	0	2230.27	0.833	1.163	0.734	1.185	0.902	103.1	85.9	120	75.7	122.2	93		High	High	High	High	High	High	High	7.89e-05	4.377e-07	2.39
[K].ETSTALTAPR.[D]	1xiTRAQ8plex [N-Term]	4.62625e-05	0.000145435	1	1	2	A0A6B0S076	A0A6B0S076 [2677-2686]	0	1350.75	1.317	1.277	1.424	1.134	2.563	68.8	90.7	87.9	98	78.1	176.5		High	High	High	High	High	High	High	7.89e-05	1.482e-05	2.58
[R].QIHVIDMDTIDVSNLNR.[Q]	1xiTRAQ8plex [N-Term]	0.000165318	0.000145435	1	1	1	A0A6B0RFB4	A0A6B0RFB4 [10-26]	0	2287.2												No Quan Values	High	High	High	High	High	High	High	7.89e-05	5.961e-05	3.34
[K].QLIAAGNTEELQK.[C]	1xiTRAQ8plex [K13]; 1xiTRAQ8plex [N-Term]	0.000151511	0.000145435	1	1	1	A0A6B0RQ78	A0A6B0RQ78 [27-39]	0	2023.16												No Quan Values	High	High	High	High	High	High	High	7.89e-05	5.412e-05	2.23
[R].QLLAGGVAGAVSR.[T]	1xiTRAQ8plex [N-Term]	8.47945e-05	0.000145435	1	1	2	A0A6B0QSM7	A0A6B0QSM7 [197-209]	0	1502.9	0.698	0.904	0.932	1.014	1.11	106	74	95.9	98.8	107.5	117.7		High	High	High	High	High	High	High	7.89e-05	2.865e-05	4.14
[K].ETIPLQESTLYTQDR.[L]	1xiTRAQ8plex [Y11]; 1xiTRAQ8plex [N-Term]	0.000248298	0.000145435	1	1	1	A0A6B0RDB1	A0A6B0RDB1 [198-212]	0	2402.3	0.667	1.003	0.851	0.905	0.718	116.6	77.8	117	99.3	105.5	83.8		High	High	High	High	High	High	High	7.89e-05	9.311e-05	2.92
[K].QILEDAAALIIHHVK.[R]	1xiTRAQ8plex [K15]; 1xiTRAQ8plex [N-Term]	3.34862e-07	0.000145435	1	1	1	A0A6B0QYI5	A0A6B0QYI5 [1471-1485]	0	2279.37	1.142	2.189	0.965	1.978	1.738	66.6	76	145.7	64.3	131.7	115.7		High	High	High	High	High	High	High	7.89e-05	6.958e-08	4.7
[K].ETPFLSNPGTNLVFEDEITALQPEVDKLK.[T]	2xiTRAQ8plex [K27; K29]; 1xiTRAQ8plex [N-Term]	7.4506e-05	0.000145435	1	1	1	A0A6B0RJ29	A0A6B0RJ29 [180-208]	1	4157.28	0.827	1.497	1.62	1.66	2.485	66	54.6	98.8	106.9	109.6	164.1		High	High	High	High	High	High	High	7.89e-05	2.497e-05	3.37
[K].QLLEQVSQDLVSLQR.[S]	1xiTRAQ8plex [N-Term]	2.92424e-05	0.000145435	1	1	1	A0A6B0RZ56	A0A6B0RZ56 [6679-6693]	0	2060.17	0.636	1.026	0.436	0.711	0.952	126	80.2	129.3	54.9	89.6	120		High	High	High	High	High	High	High	7.89e-05	8.989e-06	1.97
[R].QLLLESQSQLDAAK.[S]	1xiTRAQ8plex [K14]; 1xiTRAQ8plex [N-Term]	6.023e-05	0.000145435	1	1	1	A0A6B0RT17	A0A6B0RT17 [1212-1225]	0	2152.24												No Quan Values	High	High	High	High	High	High	High	7.89e-05	1.973e-05	3.11
[R].ETNLDSLPLVDTHSK.[R]	1xiTRAQ8plex [K15]; 1xiTRAQ8plex [N-Term]	2.70388e-09	0.000145435	1	2	12	A0A6B0S468	A0A6B0S468 [412-426]	0	2277.25	0.903	0.733	0.461	0.362	3.512	86.1	77.7	63.1	39.7	31.2	302.3		High	High	High	High	High	High	High	7.89e-05	3.71e-10	6.23
[K].ETMCSSENPILGQCFDR.[S]	2xCarbamidomethyl [C4; C14]; 1xiTRAQ8plex [N-Term]	0.000148753	0.000145435	1	1	1	A0A6B0R5N8	A0A6B0R5N8 [599-615]	0	2348.06												No Quan Values	High	High	High	High	High	High	High	7.89e-05	5.315e-05	1.84
[R].QLLLTADDR.[V]	1xiTRAQ8plex [N-Term]	0.000234024	0.000145435	1	1	13	A0A6B0RLP6	A0A6B0RLP6 [270-278]	0	1348.77	1.738	0.989	0.546	1.004	1.012	95.4	165.8	94.4	52.1	95.7	96.5		High	High	High	High	High	High	High	7.89e-05	8.741e-05	2.34
[R].QLLLTPNAVVIVEDAK.[V]	1xiTRAQ8plex [K16]; 1xiTRAQ8plex [N-Term]	3.53625e-05	0.000145435	1	1	1	A0A6B0R5N8	A0A6B0R5N8 [966-981]	0	2331.41	1.357	1.196	1.251	1.104	1.694	78.9	107.1	94.4	98.7	87.1	133.7		High	High	High	High	High	High	High	7.89e-05	1.106e-05	4.67
[K].ETLSVDQLVTFLQHQQR.[E]	1xiTRAQ8plex [N-Term]	1.99088e-07	0.000145435	1	1	1	A0A6B0RJ62	A0A6B0RJ62 [302-318]	0	2346.27	0.764	1.081	0.444	1.067	0.798	116.4	89	125.9	51.7	124.2	92.9		High	High	High	High	High	High	High	7.89e-05	3.959e-08	6.14
[KR].QLLQANPILEAFGNAK.[T]	1xiTRAQ8plex [K16]; 1xiTRAQ8plex [N-Term]	7.0351e-10	0.000145435	2	2	13	A0A6B0RRP8; A0A6B0QR73	A0A6B0RRP8 [442-457]; A0A6B0QR73 [210-225]	0	2335.36	2.974	1.151	0.775	0.738	0.701	81.8	243.2	94.1	63.3	60.4	57.3	Shared	High	High	High	High	High	High	High	7.89e-05	8.571e-11	5.57
[R].ETLQQMAEVTR.[E]	1xiTRAQ8plex [N-Term]	4.23656e-05	0.000145435	1	1	2	A0A6B0R4X2	A0A6B0R4X2 [135-145]	0	1609.85	0.847	0.848	1.082	0.84	0.775	111.3	94.2	94.4	120.4	93.5	86.3		High	High	High	High	High	High	High	7.89e-05	1.346e-05	2.85
[R].ETPPDALILESPFTNIR.[E]	1xiTRAQ8plex [N-Term]	5.60625e-06	0.000145435	1	1	1	A0A6B0RN41	A0A6B0RN41 [288-304]	0	2217.21	0.874	0.951	0.723	1.161	1.292	100	87.3	95.1	72.3	116.1	129.2		High	High	High	High	High	High	High	7.89e-05	1.491e-06	4.76
[K].QHVVSVEEALLATGQWK.[S]	1xiTRAQ8plex [K17]; 1xiTRAQ8plex [N-Term]	1.62255e-09	0.000145435	1	1	3	A0A6B0REP1	A0A6B0REP1 [138-154]	0	2503.41	1.611	0.84	0.672	0.787	0.722	106.5	171.6	89.5	71.6	83.8	76.9		High	High	High	High	High	High	High	7.89e-05	2.127e-10	3.93
[R].EPSVFIFPPKPK.[D]	2xiTRAQ8plex [K10; K12]; 1xiTRAQ8plex [N-Term]	5.71132e-06	0.000145435	1	1	49	A0A6B0RHA7	A0A6B0RHA7 [124-135]	0	2298.4	0.518	1.095	4.68	0.827	0.401	70.4	36.5	77.1	329.5	58.2	28.3		High	High	High	High	High	High	High	7.89e-05	1.526e-06	2.67
[R].EPQVYVLAPPQEELSK.[S]	2xiTRAQ8plex [Y5; K16]; 1xiTRAQ8plex [N-Term]	1.73953e-05	0.000145435	1	1	9	A0A6B0RJ69	A0A6B0RJ69 [235-250]	0	2739.57	0.42	0.784	2.544	0.973	0.382	98.3	41.3	77.1	250	95.7	37.6		High	High	High	High	High	High	High	7.89e-05	5.102e-06	1.56
[R].RGEAHLAVNDFDLAR.[A]	1xiTRAQ8plex [N-Term]	4.52036e-05	0.000145435	1	1	2	A0A6B0RUQ9	A0A6B0RUQ9 [359-373]	1	1988.06												No Quan Values	High	High	High	High	High	High	High	7.89e-05	1.445e-05	3.65
[K].EIRPALELLEPIEQK.[F]	1xiTRAQ8plex [K15]; 1xiTRAQ8plex [N-Term]	3.88519e-06	0.000145435	1	1	4	A0A6B0RUE7	A0A6B0RUE7 [365-379]	0	2386.42	0.724	0.899	0.587	1.151	0.663	119.4	86.5	107.3	70.1	137.5	79.1		High	High	High	High	High	High	High	7.89e-05	1.004e-06	4.78
[R].ELQVGIPVTNEQGQR.[L]	1xiTRAQ8plex [N-Term]	0.000103882	0.000145435	1	1	1	A0A6B0RRH3	A0A6B0RRH3 [199-213]	0	1972.08	1.09	0.966	0.921	1.097	0.873	100.9	110	97.4	92.9	110.7	88.1		High	High	High	High	High	High	High	7.89e-05	3.58e-05	3.56
[R].RGETESEEFEK.[L]	1xiTRAQ8plex [K11]; 1xiTRAQ8plex [N-Term]	0.000142072	0.000145435	1	1	4	A0A6B0RRX3	A0A6B0RRX3 [558-568]	1	1949.01	1.74	0.997	1.265	0.797	1.357	83.8	145.9	83.6	106	66.9	113.8		High	High	High	High	High	High	High	7.89e-05	5.049e-05	3.19
[K].EIQSSNLETAMSVIGDR.[R]	1xiTRAQ8plex [N-Term]	1.57134e-06	0.000145435	1	1	2	A0A6B0R770	A0A6B0R770 [46-62]	0	2154.1	0.932	0.816	0.641	0.834	0.736	121	112.7	98.8	77.6	100.9	89.1		High	High	High	High	High	High	High	7.89e-05	3.751e-07	4.47
[R].ELQQPQDSLQLSLGNALFTKPR.[L]	1xiTRAQ8plex [K20]; 1xiTRAQ8plex [N-Term]	3.77593e-11	0.000145435	1	1	2	A0A6B0S534	A0A6B0S534 [147-168]	0	3091.74	0.677	1.084	1.132	0.867	0.672	110.4	74.8	119.7	125	95.8	74.2		High	High	High	High	High	High	High	7.89e-05	3.571e-12	4.88
[R].ELQQAVLQMEQR.[K]	1xiTRAQ8plex [N-Term]	4.06357e-05	0.000145435	1	1	1	A0A6B0RSQ9	A0A6B0RSQ9 [385-396]	0	1776.96	1.153	1.032	0.91	0.94	1.33	94.3	108.7	97.3	85.8	88.6	125.3		High	High	High	High	High	High	High	7.89e-05	1.288e-05	3.03
[R].EIQMMTGNQQVLVR.[K]	1xiTRAQ8plex [N-Term]	4.06357e-05	0.000145435	1	1	2	A0A6B0S0H8	A0A6B0S0H8 [199-212]	0	1951.04	1.07	0.959	0.815	0.965	1.18	100.2	107.2	96.1	81.6	96.7	118.2		High	High	High	High	High	High	High	7.89e-05	1.287e-05	2.94
[K].RGHVFEETQVAGTPMFVVK.[A]	1xiTRAQ8plex [K19]; 1xiTRAQ8plex [N-Term]	1.89199e-06	0.000145435	1	1	1	A0A6B0R3J0	A0A6B0R3J0 [767-785]	1	2740.51												No Quan Values	High	High	High	High	High	High	High	7.89e-05	4.581e-07	3.27
[K].RGLDLQGFLNDLEK.[A]	1xiTRAQ8plex [K14]; 1xiTRAQ8plex [N-Term]	4.24321e-07	0.000145435	1	1	2	A0A6B0RRL4	A0A6B0RRL4 [221-234]	1	2226.27	0.851	1.399	0.878	1.285	0.79	96.7	82.4	135.3	84.9	124.3	76.4		High	High	High	High	High	High	High	7.89e-05	9.028e-08	5.65
[R].RGDLPFVVPR.[R]	1xiTRAQ8plex [N-Term]	8.13422e-05	0.000145435	1	1	8	A0A6B0QR73	A0A6B0QR73 [1858-1867]	1	1459.87	0.969	1.112	0.966	0.893	1.303	96.1	93.2	106.9	92.9	85.8	125.2		High	High	High	High	High	High	High	7.89e-05	2.744e-05	4.14
[R].RGLESNVNVELLNALHSHMVNK.[R]	1xiTRAQ8plex [K22]; 1xiTRAQ8plex [N-Term]	1.49293e-07	0.000145435	1	1	1	A0A6B0RA59	A0A6B0RA59 [151-172]	1	3082.7	0.699	1.316	2.694	1.285	1.295	72.4	50.6	95.2	195	93	93.7		High	High	High	High	High	High	High	7.89e-05	2.898e-08	3.79
[R].RGPQLVCTGSDDGTVK.[L]	1xCarbamidomethyl [C7]; 1xiTRAQ8plex [K16]; 1xiTRAQ8plex [N-Term]	7.9039e-06	0.000145435	1	1	1	A0A6B0QR13	A0A6B0QR13 [163-178]	1	2298.23												No Quan Values	High	High	High	High	High	High	High	7.89e-05	2.167e-06	3.47
[K].RGQTCVVHYTGMLEDGK.[K]	1xCarbamidomethyl [C5]; 2xiTRAQ8plex [Y9; K17]; 1xiTRAQ8plex [N-Term]	1.90864e-05	0.000145435	1	2	2	A0A6B0R4C3	A0A6B0R4C3 [35-51]	1	2863.53												No Quan Values	High	High	High	High	High	High	High	7.89e-05	5.661e-06	3.76
[R].ELQDVDLAEVKPLVEK.[G]	2xiTRAQ8plex [K11; K16]; 1xiTRAQ8plex [N-Term]	7.62476e-05	0.000145435	1	1	1	A0A6B0RSF7	A0A6B0RSF7 [279-294]	0	2737.61												No Quan Values	High	High	High	High	High	High	High	7.89e-05	2.556e-05	3.57
[R].ELQAQLQEQQVQVEMDMSKPDLTAALR.[D]	1xOxidation [M]; 1xiTRAQ8plex [K19]; 1xiTRAQ8plex [N-Term]	1.54201e-08	0.000145435	1	1	3	A0A6B0QN52	A0A6B0QN52 [249-275]	0	3723.95	2.319	0.915	0.816	1.057	0.733	87.7	203.4	80.2	71.6	92.7	64.3		High	High	High	High	High	High	High	7.89e-05	2.462e-09	6.65
[R].ELQAQLQEQQVQVEMDMSKPDLTAALR.[D]	1xiTRAQ8plex [K19]; 1xiTRAQ8plex [N-Term]	4.82857e-12	0.000145435	1	1	2	A0A6B0QN52	A0A6B0QN52 [249-275]	0	3707.96	4.842	0.886	0.769	0.568	0.694	68.5	331.7	60.7	52.7	38.9	47.5		High	High	High	High	High	High	High	7.89e-05	3.813e-13	6.28
[K].ELQAHGADELLKR.[V]	1xiTRAQ8plex [K12]; 1xiTRAQ8plex [N-Term]	1.63014e-05	0.000145435	1	1	2	A0A6B0QRM7	A0A6B0QRM7 [66-78]	1	2088.2	0.728	1.101	1.13	0.912	0.713	107.5	78.2	118.3	121.4	98	76.6		High	High	High	High	High	High	High	7.89e-05	4.759e-06	4.27
[R].RGTDECAIESIALAATPIPK.[L]	1xCarbamidomethyl [C6]; 1xiTRAQ8plex [K20]; 1xiTRAQ8plex [N-Term]	4.05094e-06	0.000145435	1	1	2	A0A6B0S5K2	A0A6B0S5K2 [452-471]	1	2721.51	0.992	1.004	0.862	1.159	0.841	102.4	101.7	102.8	88.3	118.7	86.1		High	High	High	High	High	High	High	7.89e-05	1.05e-06	3.33
[K].EIPVLNELPVPMVAR.[Y]	1xiTRAQ8plex [N-Term]	7.83139e-07	0.000145435	1	1	3	A0A6B0QXF5	A0A6B0QXF5 [160-174]	0	1981.15	1.316	1.242	0.879	0.743	2.792	75.3	99	93.5	66.2	55.9	210.1		High	High	High	High	High	High	High	7.89e-05	1.752e-07	3.82
[K].RGTGGVDTAATGSVFDISNLDR.[L]	1xiTRAQ8plex [N-Term]	6.56481e-07	0.000145435	1	1	2	A0A6B0R8C8	A0A6B0R8C8 [353-374]	1	2513.29	0.878	0.907	0.746	1.092	0.652	113.7	99.9	103.2	84.8	124.3	74.1		High	High	High	High	High	High	High	7.89e-05	1.452e-07	6.03
[K].RGTGGVDTAAVGGVFDVSNADR.[L]	1xiTRAQ8plex [N-Term]	1.97163e-05	0.000145435	1	1	3	A0A6B0RB37	A0A6B0RB37 [320-341]	1	2425.24	1.044	0.847	0.532	0.78	0.59	125.2	130.6	106	66.6	97.7	73.9		High	High	High	High	High	High	High	7.89e-05	5.865e-06	2.38
[K].RGNDVAFHFNPR.[F]	1xiTRAQ8plex [N-Term]	5.87262e-06	0.000145435	1	1	6	A0A6B0RH24	A0A6B0RH24 [166-177]	1	1733.91	1.153	1.447	1.475	1.182	1.575	76.6	88.3	110.9	113	90.5	120.7		High	High	High	High	High	High	High	7.89e-05	1.57e-06	4.12
[K].RHEFLIFEDR.[K]	1xiTRAQ8plex [N-Term]	6.39631e-05	0.000145435	1	1	1	L8INT8	L8INT8 [304-313]	1	1665.9	0.767	1.153	0.559	0.771	0.702	121.2	92.9	139.7	67.7	93.4	85		High	High	High	High	High	High	High	7.89e-05	2.114e-05	3.35
[K].ELSAVTFPDIIR.[N]	1xiTRAQ8plex [N-Term]	0.000196749	0.000145435	1	1	2	A0A6B0QRL2	A0A6B0QRL2 [638-649]	0	1664.95												No Quan Values	High	High	High	High	High	High	High	7.89e-05	7.195e-05	2.78
[R].RGDFPEAAPLTPEQR.[I]	1xiTRAQ8plex [N-Term]	0.000118189	0.000145435	1	1	1	A0A6B0RM05	A0A6B0RM05 [83-97]	1	1988.05	0.949	0.863	1.024	0.886	0.919	106.4	100.9	91.8	108.9	94.3	97.8		High	High	High	High	High	High	High	7.89e-05	4.127e-05	4.07
[R].REFVDMEGWTLLSGDR.[Q]	1xiTRAQ8plex [N-Term]	3.22653e-07	0.000145435	1	1	3	A0A6B0R750	A0A6B0R750 [1430-1445]	1	2215.11	0.783	1.244	0.524	0.912	0.752	115.1	90.1	143.1	60.3	104.9	86.5		High	High	High	High	High	High	High	7.89e-05	6.695e-08	5.39
[R].REIGEATEHLTR.[L]	1xiTRAQ8plex [N-Term]	4.14606e-06	0.000145435	1	1	2	A0A6B0QYN3	A0A6B0QYN3 [1377-1388]	1	1715.93												No Quan Values	High	High	High	High	High	High	High	7.89e-05	1.075e-06	4.12
[R].RELLELEALSTAVESTGTAK.[A]	1xiTRAQ8plex [K20]; 1xiTRAQ8plex [N-Term]	2.4747e-05	0.000145435	1	1	1	A0A6B0RIJ7	A0A6B0RIJ7 [704-723]	1	2726.54	0.796	1.13	1.408	1.206	1.063	90.9	72.3	102.7	128	109.6	96.6		High	High	High	High	High	High	High	7.89e-05	7.498e-06	3.08
[R].RENIVGDAMEVLR.[K]	1xiTRAQ8plex [N-Term]	6.59519e-06	0.000145435	1	1	1	A0A6B0RM62	A0A6B0RM62 [713-725]	1	1805.98	0.964	1.062	0.786	1.62	1.246	89.8	86.6	95.4	70.6	145.5	112		High	High	High	High	High	High	High	7.89e-05	1.777e-06	3.22
[R].REPWLLPSQYHEIIR.[D]	1xiTRAQ8plex [Y10]; 1xiTRAQ8plex [N-Term]	3.12031e-05	0.000145435	1	1	3	A0A6B0RRX8	A0A6B0RRX8 [718-732]	1	2545.45	0.935	1.265	0.928	1.005	1.087	96.5	90.2	122	89.5	97	104.9		High	High	High	High	High	High	High	7.89e-05	9.653e-06	2.86
[R].RFDEILEASDGIMVAR.[G]	1xiTRAQ8plex [N-Term]	9.87472e-09	0.000145435	1	1	17	A0A6B0RV40	A0A6B0RV40 [317-332]	1	2126.12	0.965	1.222	1.143	1.306	0.987	90.6	87.4	110.7	103.5	118.3	89.4		High	High	High	High	High	High	High	7.89e-05	1.516e-09	6.4
[R].RFDEILEASDGIMVAR.[G]	1xOxidation [M13]; 1xiTRAQ8plex [N-Term]	3.59037e-06	0.000145435	1	1	8	A0A6B0RV40	A0A6B0RV40 [317-332]	1	2142.12	0.858	1.072	1.312	1.362	0.894	92.3	79.2	99	121.2	125.7	82.5		High	High	High	High	High	High	High	7.89e-05	9.182e-07	4.61
[R].RFGSEFSPELQASFQK.[V]	1xiTRAQ8plex [K16]; 1xiTRAQ8plex [N-Term]	7.8303e-08	0.000145435	1	1	103	A0A6B0S8H8	A0A6B0S8H8 [533-548]	1	2466.32	0.849	0.958	0.47	1.543	0.61	110.5	93.8	105.9	52	170.5	67.4		High	High	High	High	High	High	High	7.89e-05	1.44e-08	5.44
[K].EITALAPSTMK.[I]	1xOxidation [M10]; 1xiTRAQ8plex [K11]; 1xiTRAQ8plex [N-Term]	3.45525e-05	0.000145435	2	6	62	A0A6B0SBF2; A0A6B0QV03	A0A6B0SBF2 [316-326]; A0A6B0QV03 [318-328]	0	1786.02	1.15	0.629	0.531	0.54	0.558	136.1	156.5	85.6	72.3	73.6	75.9	Shared	High	High	High	High	High	High	High	7.89e-05	1.077e-05	3.7
[K].EITALAPSTMK.[I]	1xiTRAQ8plex [K11]; 1xiTRAQ8plex [N-Term]	4.25623e-05	0.000145435	2	6	94	A0A6B0SBF2; A0A6B0QV03	A0A6B0SBF2 [316-326]; A0A6B0QV03 [318-328]	0	1770.03	1.275	0.694	0.481	0.656	0.568	128.4	163.7	89.1	61.7	84.2	73	Shared	High	High	High	High	High	High	High	7.89e-05	1.353e-05	3.93
[R].RGDIIGVQGNPGK.[T]	1xiTRAQ8plex [K13]; 1xiTRAQ8plex [N-Term]	1.37301e-05	0.000145435	1	1	2	A0A6B0S0U8	A0A6B0S0U8 [176-188]	1	1919.13	1.261	1.234	1.086	0.929	1.179	89.7	113.1	110.7	97.4	83.4	105.8		High	High	High	High	High	High	High	7.89e-05	3.95e-06	4.55
[R].RFGVPVIADGGIQNVGHIAK.[A]	1xiTRAQ8plex [K20]; 1xiTRAQ8plex [N-Term]	1.74794e-08	0.000145435	1	1	1	A0A6B0QZK2	A0A6B0QZK2 [356-375]	1	2656.55												No Quan Values	High	High	High	High	High	High	High	7.89e-05	2.815e-09	5.18
[K].EISPDTTLLDLQNNDISELRK.[D]	1xiTRAQ8plex [K21]; 1xiTRAQ8plex [N-Term]	2.65372e-10	0.000145435	1	1	2	L8HMB1	L8HMB1 [88-108]	1	3022.65	0.638	1.697	1.584	2.226	0.594	77.5	49.5	131.6	122.8	172.6	46		High	High	High	High	High	High	High	7.89e-05	2.963e-11	5.74
[K].RFQLLEGPPETMGR.[G]	1xiTRAQ8plex [N-Term]	9.47216e-06	0.000145435	1	1	1	A0A6B0S8R0	A0A6B0S8R0 [55-68]	1	1935.04	0.683	0.833	1.08	1.069	0.612	113.7	77.7	94.7	122.8	121.5	69.6		High	High	High	High	High	High	High	7.89e-05	2.642e-06	5.27
[K].ELSNAFLSSATR.[F]	1xiTRAQ8plex [N-Term]	2.64068e-05	0.000145435	1	1	1	A0A6B0SGT8	A0A6B0SGT8 [88-99]	0	1599.86	0.781	1.853	1.114	1.024	0.29	99	77.3	183.4	110.2	101.4	28.7		High	High	High	High	High	High	High	7.89e-05	8.035e-06	2.82
[R].RFWPAIDDGLR.[R]	1xiTRAQ8plex [N-Term]	3.3141e-05	0.000145435	1	1	4	A0A6B0S5G4	A0A6B0S5G4 [340-350]	1	1649.91	0.815	0.973	0.864	1.16	1.002	103.2	84.1	100.4	89.1	119.7	103.4		High	High	High	High	High	High	High	7.89e-05	1.033e-05	4.92
[K].ELSGLPSGPSAGSGPPPPPPGPPPPPVPTSSGSDDSASR.[S]	1xiTRAQ8plex [N-Term]	9.16939e-06	0.000145435	1	1	1	A0A6B0RDB7	A0A6B0RDB7 [723-761]	0	3890.93												No Quan Values	High	High	High	High	High	High	High	7.89e-05	2.553e-06	3.02
[K].EISFPAWTAPPGIK.[S]	1xiTRAQ8plex [K14]; 1xiTRAQ8plex [N-Term]	0.000138843	0.000145435	1	1	1	A0A6B0S948	A0A6B0S948 [265-278]	0	2122.22	0.871	0.899	1.07	0.89	0.856	107.4	93.5	96.5	114.9	95.6	92		High	High	High	High	High	High	High	7.89e-05	4.919e-05	3.94
[R].RGADTPTWVSLQDK.[Y]	1xiTRAQ8plex [K14]; 1xiTRAQ8plex [N-Term]	0.000200381	0.000145435	1	1	1	A0A6B0S035	A0A6B0S035 [183-196]	1	2182.21	0.834	0.989	0.801	0.909	0.789	112.7	94.1	111.5	90.3	102.5	88.9		High	High	High	High	High	High	High	7.89e-05	7.37e-05	4.13
[R].RGAPAPASAPAPAAHK.[A]	1xiTRAQ8plex [K16]; 1xiTRAQ8plex [N-Term]	9.21186e-08	0.000145435	1	1	3	A0A6B0S2L0	A0A6B0S2L0 [129-144]	1	2078.21	1.467	1.021	0.973	0.791	2.121	81.4	119.4	83.1	79.2	64.4	172.6		High	High	High	High	High	High	High	7.89e-05	1.711e-08	3.12
[K].ELSELIEQLQK.[N]	1xiTRAQ8plex [K11]; 1xiTRAQ8plex [N-Term]	7.51979e-05	0.000145435	1	1	1	A0A6B0QS83	A0A6B0QS83 [33-43]	0	1938.14												No Quan Values	High	High	High	High	High	High	High	7.89e-05	2.517e-05	2.53
[K].RGCQALLDTGTAFLR.[G]	1xCarbamidomethyl [C3]; 1xiTRAQ8plex [N-Term]	1.29865e-05	0.000145435	1	1	1	A0A6B0RP35	A0A6B0RP35 [251-265]	1	1983.07	0.848	1.366	0.713	1.443	0.568	101.1	85.7	138	72	145.8	57.4		High	High	High	High	High	High	High	7.89e-05	3.714e-06	5.05
[K].RFHDHLGEDVLLFTTDGVNER.[L]	1xiTRAQ8plex [N-Term]	3.164e-05	0.000145435	1	1	2	A0A6B0RLZ5	A0A6B0RLZ5 [206-226]	1	2774.42												No Quan Values	High	High	High	High	High	High	High	7.89e-05	9.823e-06	2.84
[K].REEEEFNTGPLSVLTQSVK.[N]	1xiTRAQ8plex [K19]; 1xiTRAQ8plex [N-Term]	1.73984e-08	0.000145435	1	1	2	A0A6B0S492	A0A6B0S492 [37-55]	1	2771.5	0.587	1.116	0.549	1.163	0.963	111.6	65.5	124.5	61.3	129.8	107.4		High	High	High	High	High	High	High	7.89e-05	2.798e-09	5.18
[K].ELPSFVGEK.[V]	1xiTRAQ8plex [K9]; 1xiTRAQ8plex [N-Term]	0.000144708	0.000145435	1	1	7	A0A6B0S350	A0A6B0S350 [41-49]	0	1613.94	0.503	0.782	0.527	1.042	0.843	127.7	64.2	99.9	67.3	133.2	107.7		High	High	High	High	High	High	High	7.89e-05	5.143e-05	2.27
[K].ELPQTLQNTK.[D]	1xiTRAQ8plex [K10]; 1xiTRAQ8plex [N-Term]	4.31578e-05	0.000145435	1	1	5	L8HS98	L8HS98 [40-49]	0	1780.04	1.064	1.142	6.527	1.04	3.124	43.2	45.9	49.3	281.8	44.9	134.9		High	High	High	High	High	High	High	7.89e-05	1.373e-05	2.93
[K].EILVGDVGQTVDDPYATFVK.[M]	2xiTRAQ8plex [Y15; K20]; 1xiTRAQ8plex [N-Term]	3.60684e-07	0.000145435	1	1	1	A0A6B0RKF4	A0A6B0RKF4 [37-56]	0	3078.71	0.785	1.02	0.694	0.975	1.019	109.2	85.8	111.4	75.8	106.5	111.3		High	High	High	High	High	High	High	7.89e-05	7.545e-08	3.62
[K].RLLLFSDGNSQGATPAAIEK.[A]	1xiTRAQ8plex [K20]; 1xiTRAQ8plex [N-Term]	5.52703e-09	0.000145435	1	1	4	A0A6B0R113	A0A6B0R113 [938-957]	1	2696.52	0.961	1.082	1.235	1.022	1.208	92.2	88.6	99.7	113.8	94.3	111.4		High	High	High	High	High	High	High	7.89e-05	8.054e-10	6.08
[K].ELLTQPGDWTLFVPTNDAFK.[G]	1xiTRAQ8plex [K20]; 1xiTRAQ8plex [N-Term]	1.586e-06	0.000145435	1	1	8	A0A6B0RA59	A0A6B0RA59 [523-542]	0	2900.57	0.325	1.304	2.816	1.155	1.15	77.4	25.2	100.9	218	89.4	89		High	High	High	High	High	High	High	7.89e-05	3.792e-07	3.05
[R].RIILLAEGR.[L]	1xiTRAQ8plex [N-Term]	2.12352e-05	0.000145435	1	1	1	A0A6B0RAC8	A0A6B0RAC8 [335-343]	1	1344.86	0.687	1.084	0.688	0.909	0.555	121.9	83.8	132.2	83.8	110.8	67.6		High	High	High	High	High	High	High	7.89e-05	6.35e-06	3.77
[R].ELISNASDALDKIR.[YL]	1xiTRAQ8plex [K12]; 1xiTRAQ8plex [N-Term]	2.16464e-06	0.000145435	2	2	2	A0A6B0R8Q5; A0A6B0QXI3	A0A6B0R8Q5 [704-717]; A0A6B0QXI3 [103-116]	1	2153.24	0.814	1.403	0.837	0.978	1.136	97.3	79.2	136.5	81.4	95.2	110.5	Shared	High	High	High	High	High	High	High	7.89e-05	5.295e-07	4.18
[R].RLMETPANEMTPTK.[F]	1xiTRAQ8plex [K14]; 1xiTRAQ8plex [N-Term]	6.42596e-05	0.000145435	1	1	2	A0A6B0R1F8	A0A6B0R1F8 [201-214]	1	2227.2	1.028	1.089	1.045	0.99	1.158	95.1	97.7	103.5	99.4	94.1	110.1		High	High	High	High	High	High	High	7.89e-05	2.126e-05	4.4
[K].ELLSAWLQSIEEPERER.[L]	1xiTRAQ8plex [N-Term]	6.23789e-06	0.000145435	1	1	2	A0A6B0S228	A0A6B0S228 [558-574]	1	2389.27	0.883	0.642	0.348	0.656	0.356	154.5	136.4	99.1	53.7	101.3	54.9		High	High	High	High	High	High	High	7.89e-05	1.68e-06	4.13
[R].ELIQTSALNFLTPLR.[N]	1xiTRAQ8plex [N-Term]	6.267e-07	0.000145435	1	1	1	A0A6B0RBC0	A0A6B0RBC0 [134-148]	0	2020.17	1.389	0.907	0.729	0.811	1.967	88.2	122.5	80	64.3	71.5	173.5		High	High	High	High	High	High	High	7.89e-05	1.377e-07	3.81
[K].RLNTEWSELENLVLK.[D]	1xiTRAQ8plex [K15]; 1xiTRAQ8plex [N-Term]	1.41177e-05	0.000145435	1	1	4	A0A6B0QTQ5	A0A6B0QTQ5 [82-96]	1	2452.4	1.056	1.126	1.418	0.82	2.117	79.6	84.1	89.6	112.9	65.3	168.5		High	High	High	High	High	High	High	7.89e-05	4.083e-06	3.53
[K].ELLQTELSGFLDAQK.[D]	1xiTRAQ8plex [K15]; 1xiTRAQ8plex [N-Term]	4.18453e-07	0.000145435	1	1	1	A0A6B0S1J8	A0A6B0S1J8 [36-50]	0	2300.3	0.716	0.85	0.723	0.643	1.448	111.5	79.8	94.8	80.6	71.8	161.5		High	High	High	High	High	High	High	7.89e-05	8.895e-08	4.93
[K].EILVGDVGVTITDPFK.[H]	1xiTRAQ8plex [K16]; 1xiTRAQ8plex [N-Term]	5.5544e-07	0.000145435	1	1	1	A0A6B0RP06	A0A6B0RP06 [78-93]	0	2311.34	0.86	0.81	0.609	1.02	0.68	120.5	103.6	97.6	73.4	122.9	82		High	High	High	High	High	High	High	7.89e-05	1.207e-07	3.95
[R].ELLQSQLAEK.[D]	1xiTRAQ8plex [K10]; 1xiTRAQ8plex [N-Term]	6.30817e-05	0.000145435	1	1	2	A0A6B0S1Z7	A0A6B0S1Z7 [708-717]	0	1767.05	0.89	0.939	1.124	0.937	1.365	95.9	85.4	90	107.8	89.9	130.9		High	High	High	High	High	High	High	7.89e-05	2.081e-05	3.72
[R].ELLQLADALGSR.[I]	1xiTRAQ8plex [N-Term]	6.59519e-06	0.000145435	1	1	1	L8INT8	L8INT8 [265-276]	0	1589.92	0.662	1.123	0.669	0.618	0.516	130.8	86.5	146.9	87.5	80.8	67.5		High	High	High	High	High	High	High	7.89e-05	1.78e-06	3.66
[R].RIPLAEWESR.[I]	1xiTRAQ8plex [N-Term]	4.87748e-06	0.000145435	1	1	2	A0A6B0R6A2	A0A6B0R6A2 [410-419]	1	1560.88	0.644	0.722	0.548	0.658	0.541	145.9	94	105.4	79.9	96	78.9		High	High	High	High	High	High	High	7.89e-05	1.285e-06	2.9
[R].RIPIHNEDITYDELVLMMQR.[V]	1xiTRAQ8plex [Y11]; 1xiTRAQ8plex [N-Term]	1.82213e-05	0.000145435	1	1	1	A0A6B0QZB4	A0A6B0QZB4 [113-132]	1	3094.66	1.004	1.192	1.015	1.1	1.305	90.7	91	108.1	92.1	99.8	118.4		High	High	High	High	High	High	High	7.89e-05	5.365e-06	3.27
[K].ELLQADQLGSLK.[S]	1xiTRAQ8plex [K12]; 1xiTRAQ8plex [N-Term]	0.000101515	0.000145435	1	1	1	A0A6B0SFB0	A0A6B0SFB0 [1124-1135]	0	1923.14												No Quan Values	High	High	High	High	High	High	High	7.89e-05	3.492e-05	2.16
[R].RLQEDKEQMAQQLAQETQGFQR.[T]	1xiTRAQ8plex [K6]; 1xiTRAQ8plex [N-Term]	3.79582e-07	0.000145435	1	1	2	A0A6B0S076	A0A6B0S076 [1858-1879]	2	3270.71	0.819	0.952	0.816	1.173	1.45	96.6	79.2	92	78.9	113.3	140.1		High	High	High	High	High	High	High	7.89e-05	7.998e-08	3.98
[K].ELLPVLISAMK.[I]	1xiTRAQ8plex [K11]; 1xiTRAQ8plex [N-Term]	3.84928e-06	0.000145435	1	1	18	A0A6B0QQR4	A0A6B0QQR4 [200-210]	0	1822.13	2.078	0.811	0.511	0.885	0.637	101.3	210.5	82.2	51.8	89.6	64.6		High	High	High	High	High	High	High	7.89e-05	9.928e-07	3.35
[K].ELLNVGQEHWK.[R]	1xiTRAQ8plex [K11]; 1xiTRAQ8plex [N-Term]	7.54544e-06	0.000145435	1	1	3	A0A6B0RSN3	A0A6B0RSN3 [450-460]	0	1961.11	0.536	0.92	0.948	0.869	0.711	120.4	64.5	110.8	114.1	104.6	85.6		High	High	High	High	High	High	High	7.89e-05	2.062e-06	3.73
[R].RLQSEIEMAAAEAQSLR.[S]	1xiTRAQ8plex [N-Term]	5.96752e-05	0.000145435	1	1	2	A0A6B0QS83	A0A6B0QS83 [1585-1601]	1	2207.18	1.224	1.202	1.004	1.287	1.399	84.3	103.2	101.3	84.6	108.5	118		High	High	High	High	High	High	High	7.89e-05	1.956e-05	4.21
[K].ELINNELSHFLEEIK.[E]	1xiTRAQ8plex [K15]; 1xiTRAQ8plex [N-Term]	1.69204e-08	0.000145435	1	1	1	L8I8R6	L8I8R6 [35-49]	0	2436.36	0.735	0.818	1.019	0.995	2.192	88.8	65.2	72.6	90.5	88.4	194.6		High	High	High	High	High	High	High	7.89e-05	2.713e-09	5.09
[R].EILNISGPPLK.[A]	1xiTRAQ8plex [K11]; 1xiTRAQ8plex [N-Term]	3.56917e-05	0.000145435	1	1	6	A0A6B0R1F8	A0A6B0R1F8 [69-79]	0	1789.1	0.909	1.045	0.702	0.956	0.621	114.7	104.2	119.8	80.5	109.6	71.2		High	High	High	High	High	High	High	7.89e-05	1.12e-05	2.66
[K].ELLQPEAAVALLEAQAGTGHVIDPATSAR.[L]	1xiTRAQ8plex [N-Term]	4.76105e-13	0.000145435	1	1	3	A0A6B0S076	A0A6B0S076 [2558-2586]	0	3232.75	0.994	1.468	0.952	1.554	1.915	76.1	75.6	111.7	72.5	118.3	145.8		High	High	High	High	High	High	High	7.89e-05	3.076e-14	7.66
[R].RHPEYAVSVLLR.[L]	1xiTRAQ8plex [Y5]; 1xiTRAQ8plex [N-Term]	0.000236167	0.000145435	1	1	15	A0A6B0S215	A0A6B0S215 [360-371]	1	2048.22	0.618	0.779	0.912	0.913	0.614	124.1	76.7	96.6	113.2	113.3	76.2		High	High	High	High	High	High	High	7.89e-05	8.817e-05	3.52
[R].RLFELEEQDLFR.[D]	1xiTRAQ8plex [N-Term]	5.18086e-06	0.000145435	1	1	3	A0A6B0RUV7	A0A6B0RUV7 [269-280]	1	1899.03												No Quan Values	High	High	High	High	High	High	High	7.89e-05	1.37e-06	3.82
[K].ELMGPWNKDEISTADAIFVQR.[D]	1xiTRAQ8plex [K8]; 1xiTRAQ8plex [N-Term]	2.3418e-08	0.000145435	1	1	2	A0A6B0R4D7	A0A6B0R4D7 [104-124]	1	3028.6	0.568	1.493	1.327	1.185	1.706	82.4	46.8	123.1	109.4	97.7	140.6		High	High	High	High	High	High	High	7.89e-05	3.861e-09	4.97
[K].ELPQLVNDNFPVDPQR.[M]	1xiTRAQ8plex [N-Term]	3.79582e-07	0.000145435	1	1	2	A0A6B0RA04	A0A6B0RA04 [127-142]	0	2185.16	0.943	0.925	0.64	1.078	0.676	114	107.6	105.5	73	122.9	77		High	High	High	High	High	High	High	7.89e-05	7.998e-08	4.41
[K].ELPQFATGENLPR.[V]	1xiTRAQ8plex [N-Term]	0.000118189	0.000145435	1	1	2	A0A6B0RXM1	A0A6B0RXM1 [85-97]	0	1775.96	0.541	0.921	0.57	0.974	0.631	129.4	70	119.2	73.8	126	81.7		High	High	High	High	High	High	High	7.89e-05	4.131e-05	2.5
[R].RHPGFEAVFFQLPR.[M]	1xiTRAQ8plex [N-Term]	1.32913e-05	0.000145435	1	1	4	A0A6B0RJF2	A0A6B0RJF2 [409-422]	1	2005.11												No Quan Values	High	High	High	High	High	High	High	7.89e-05	3.82e-06	3.26
[K].ELPPGVEELLNK.[G]	1xiTRAQ8plex [K12]; 1xiTRAQ8plex [N-Term]	8.32425e-05	0.000145435	1	1	2	A0A6B0RIJ7	A0A6B0RIJ7 [418-429]	0	1946.14	0.97	1.425	1.455	1.339	1.773	75.4	73.1	107.4	109.6	100.9	133.6		High	High	High	High	High	High	High	7.89e-05	2.815e-05	3.34
[K].RKPADLQNLAPGTHPPFITFNNEVK.[T]	2xiTRAQ8plex [K2; K25]; 1xiTRAQ8plex [N-Term]	7.58098e-07	0.000145435	1	1	1	A0A6B0QYZ7	A0A6B0QYZ7 [61-85]	1	3717.1	0.579	0.802	0.394	0.718	0.467	151.5	87.8	121.5	59.7	108.7	70.8		High	High	High	High	High	High	High	7.89e-05	1.694e-07	3.92
[K].RIANLQTDLSDGLR.[L]	1xiTRAQ8plex [N-Term]	3.1348e-05	0.000145435	1	1	2	A0A6B0S9L1	A0A6B0S9L1 [36-49]	1	1876.06												No Quan Values	High	High	High	High	High	High	High	7.89e-05	9.725e-06	3.52
[R].RLASPSEETWITCADK.[I]	1xCarbamidomethyl [C13]; 1xiTRAQ8plex [K16]; 1xiTRAQ8plex [N-Term]	0.00023296	0.000145435	1	1	1	A0A6B0QSG5	A0A6B0QSG5 [912-927]	1	2472.3	0.584	0.683	0.978	0.677	1.002	121.8	71.2	83.3	119.1	82.5	122.1		High	High	High	High	High	High	High	7.89e-05	8.695e-05	3.9
[R].RLDALAAEFSSSWQK.[E]	1xiTRAQ8plex [K15]; 1xiTRAQ8plex [N-Term]	7.21341e-05	0.000145435	1	1	2	A0A6B0RQU7	A0A6B0RQU7 [296-310]	1	2317.28												No Quan Values	High	High	High	High	High	High	High	7.89e-05	2.403e-05	3.12
[R].RLDGAEWGVDLPSVEAQLGSHR.[G]	1xiTRAQ8plex [N-Term]	4.36327e-06	0.000145435	1	1	2	A0A6B0S076	A0A6B0S076 [339-360]	1	2696.41												No Quan Values	High	High	High	High	High	High	High	7.89e-05	1.139e-06	5.37
[K].RLDQELDFILSQQK.[E]	1xiTRAQ8plex [K14]; 1xiTRAQ8plex [N-Term]	3.4713e-05	0.000145435	1	1	1	A0A6B0S0Y1	A0A6B0S0Y1 [108-121]	1	2341.33												No Quan Values	High	High	High	High	High	High	High	7.89e-05	1.086e-05	3.58
[R].RIESLNEEIAFLK.[K]	1xiTRAQ8plex [K13]; 1xiTRAQ8plex [N-Term]	8.59256e-06	0.000145435	1	1	26	A0A6B0QN52	A0A6B0QN52 [228-240]	1	2170.27	2.572	0.781	0.672	0.759	0.644	93.3	240.1	72.9	62.7	70.8	60.1		High	High	High	High	High	High	High	7.89e-05	2.376e-06	3.85
[R].ELPAWVSFPDVEK.[A]	1xiTRAQ8plex [K13]; 1xiTRAQ8plex [N-Term]	2.18483e-06	0.000145435	1	1	5	A0A6B0SCZ2	A0A6B0SCZ2 [53-65]	0	2125.18	1.397	1.111	0.611	0.861	1.059	99.4	138.8	110.4	60.7	85.6	105.2		High	High	High	High	High	High	High	7.89e-05	5.349e-07	3.74
[K].ELNVMFIETSAK.[A]	1xiTRAQ8plex [K12]; 1xiTRAQ8plex [N-Term]	1.92643e-05	0.000145435	1	1	2	A0A6B0RZL1	A0A6B0RZL1 [147-158]	0	1990.11	0.889	1.081	0.984	1.079	0.908	101	89.7	109.2	99.4	109	91.7		High	High	High	High	High	High	High	7.89e-05	5.711e-06	3.53
[K].RLDVTVQSFGWSDR.[A]	1xiTRAQ8plex [N-Term]	7.66008e-05	0.000145435	2	2	1	A0A6B0RL49; A0A6B0RGU9	A0A6B0RL49 [326-339]; A0A6B0RGU9 [228-241]	1	1970.04	0.694	0.975	0.94	0.957	0.815	111.5	77.4	108.7	104.8	106.7	90.9	Shared	High	High	High	High	High	High	High	7.89e-05	2.571e-05	3.9
[K].ELNMVILLPSESTDLNTVEK.[A]	1xiTRAQ8plex [K20]; 1xiTRAQ8plex [N-Term]	7.10362e-06	0.000145435	1	1	2	A0A6B0S5T7	A0A6B0S5T7 [220-239]	0	2853.57												No Quan Values	High	High	High	High	High	High	High	7.89e-05	1.927e-06	4.13
[K].RLEDPSSEGDGILGPIIR.[A]	1xiTRAQ8plex [N-Term]	4.65624e-06	0.000145435	1	1	1	A0A6B0R2Z7	A0A6B0R2Z7 [430-447]	1	2228.22	0.795	1.116	1.13	1.55	0.939	91.9	73.1	102.5	103.8	142.4	86.3		High	High	High	High	High	High	High	7.89e-05	1.221e-06	4.43
[K].EINLAPDSSSVVVSGLMVATK.[Y]	1xOxidation [M17]; 1xiTRAQ8plex [K21]; 1xiTRAQ8plex [N-Term]	9.56174e-07	0.000145435	1	1	1	A0A6B0QRK8	A0A6B0QRK8 [1859-1879]	0	2741.52												No Quan Values	High	High	High	High	High	High	High	7.89e-05	2.182e-07	4.36
[K].EINLAPDSSSVVVSGLMVATK.[Y]	1xiTRAQ8plex [K21]; 1xiTRAQ8plex [N-Term]	4.87733e-07	0.000145435	1	1	2	A0A6B0QRK8	A0A6B0QRK8 [1859-1879]	0	2725.53												No Quan Values	High	High	High	High	High	High	High	7.89e-05	1.05e-07	4.01
[R].RLEEELGQLK.[A]	1xiTRAQ8plex [K10]; 1xiTRAQ8plex [N-Term]	0.000112868	0.000145435	1	1	4	A0A6B0QXL4	A0A6B0QXL4 [362-371]	1	1823.08	0.99	2.09	2.406	1.232	4.47	49.2	48.7	102.9	118.4	60.6	220.1		High	High	High	High	High	High	High	7.89e-05	3.923e-05	3.35
[R].RLEGELLAHEPAIQNVLDTAER.[L]	1xiTRAQ8plex [N-Term]	2.55814e-07	0.000145435	1	1	2	A0A6B0RVV0	A0A6B0RVV0 [2319-2340]	1	2778.51	0.765	1.154	1.677	1.224	0.97	88.4	67.6	102	148.2	108.2	85.7		High	High	High	High	High	High	High	7.89e-05	5.204e-08	6.98
[K].ELNHMLTDTGNR.[K]	1xiTRAQ8plex [N-Term]	1.84766e-05	0.000145435	1	1	2	L8HRD7	L8HRD7 [45-56]	0	1704.86	0.747	0.856	0.859	0.864	1.24	107.8	80.5	92.2	92.6	93.1	133.7		High	High	High	High	High	High	High	7.89e-05	5.45e-06	3.17
[R].ELMLHAADVEALQAAK.[E]	1xiTRAQ8plex [K16]; 1xiTRAQ8plex [N-Term]	4.96804e-08	0.000145435	1	1	1	A0A6B0RHT1	A0A6B0RHT1 [1159-1174]	0	2318.3	0.764	1.257	0.815	1.412	1.359	90.8	69.3	114.1	74	128.2	123.4		High	High	High	High	High	High	High	7.89e-05	8.772e-09	5.01
[R].ELPAAAAPAGPASLAR.[W]	1xiTRAQ8plex [N-Term]	6.87653e-06	0.000145435	1	1	2	L8IF76	L8IF76 [57-72]	0	1767.01	0.679	0.956	0.962	0.936	0.954	109.4	74.2	104.5	105.2	102.3	104.3		High	High	High	High	High	High	High	7.89e-05	1.862e-06	3.84
[K].QSLQVIESAMER.[D]	1xiTRAQ8plex [N-Term]	0.000187091	0.000145435	1	1	1	A0A6B0R4U0	A0A6B0R4U0 [211-222]	0	1694.9	0.719	1.035	0.753	0.957	0.597	118.6	85.3	122.7	89.2	113.4	70.8		High	High	High	High	High	High	High	7.89e-05	6.804e-05	3.07
[R].REDIVDTMVFKPSDVMLVHFR.[N]	1xiTRAQ8plex [K11]; 1xiTRAQ8plex [N-Term]	5.57945e-08	0.000145435	1	1	1	A0A6B0RJ75	A0A6B0RJ75 [178-198]	1	3142.7												No Quan Values	High	High	High	High	High	High	High	7.89e-05	9.928e-09	3.77
[R].EIVEHMVQHFK.[T]	1xiTRAQ8plex [K11]; 1xiTRAQ8plex [N-Term]	1.92745e-06	0.000145435	1	1	1	A0A6B0RQ55	A0A6B0RQ55 [136-146]	0	2005.11	1.046	1.021	0.737	1.159	1.162	98	102.4	100	72.2	113.6	113.8		High	High	High	High	High	High	High	7.89e-05	4.681e-07	2.85
[R].QTNLENLDQAFSVAER.[D]	1xiTRAQ8plex [N-Term]	1.75633e-07	0.000145435	1	1	2	A0A6B0S076	A0A6B0S076 [7-22]	0	2139.1	1.475	0.915	0.61	0.784	1.713	92.3	136.2	84.5	56.4	72.4	158.1		High	High	High	High	High	High	High	7.89e-05	3.45e-08	3.43
[R].QTQVSVLPEGGETPLFK.[Q]	1xiTRAQ8plex [K17]; 1xiTRAQ8plex [N-Term]	9.38309e-09	0.000145435	1	1	7	A0A6B0REA5	A0A6B0REA5 [328-344]	0	2438.38	0.79	0.876	1.299	1.091	1.073	97.9	77.4	85.7	127.2	106.8	105.1		High	High	High	High	High	High	High	7.89e-05	1.431e-09	5.18
[K].ENYAELLDDGFLK.[N]	2xiTRAQ8plex [Y3; K13]; 1xiTRAQ8plex [N-Term]	3.2713e-08	0.000145435	1	1	12	A0A6B0R113	A0A6B0R113 [791-803]	0	2439.35	0.609	1.038	2.244	1.268	1.384	79.5	48.5	82.6	178.4	100.9	110.1		High	High	High	High	High	High	High	7.89e-05	5.551e-09	3.92
[R].ENVIMTQILPCIK.[E]	1xCarbamidomethyl [C11]; 1xiTRAQ8plex [K13]; 1xiTRAQ8plex [N-Term]	2.83348e-06	0.000145435	1	1	1	A0A6B0S907	A0A6B0S907 [319-331]	0	2167.24												No Quan Values	High	High	High	High	High	High	High	7.89e-05	7.127e-07	3.49
[K].ENVLLSSELQR.[Q]	1xiTRAQ8plex [N-Term]	0.000115498	0.000145435	1	1	5	A0A6B0R0Q9	A0A6B0R0Q9 [696-706]	0	1591.9	1.668	0.791	0.688	0.685	0.641	109.6	182.8	86.7	75.4	75.1	70.3		High	High	High	High	High	High	High	7.89e-05	4.027e-05	3.49
[K].ENVLIGEGAGFK.[I]	1xiTRAQ8plex [K12]; 1xiTRAQ8plex [N-Term]	4.24342e-06	0.000145435	1	1	2	A0A6B0QWB8	A0A6B0QWB8 [310-321]	0	1842.06	0.576	1.16	0.956	0.846	0.61	116.6	67.1	135.2	111.4	98.6	71.1		High	High	High	High	High	High	High	7.89e-05	1.103e-06	3.19
[R].QTSPVSAMLVLVK.[S]	1xiTRAQ8plex [K13]; 1xiTRAQ8plex [N-Term]	6.81321e-07	0.000145435	1	1	2	A0A6B0QZ49	A0A6B0QZ49 [438-450]	0	1981.2	0.953	0.841	0.691	0.751	0.716	121.2	115.4	101.9	83.7	91.1	86.8		High	High	High	High	High	High	High	7.89e-05	1.509e-07	3.85
[K].QTTVSNSQQAYQEAFEISK.[K]	2xiTRAQ8plex [Y11; K19]; 1xiTRAQ8plex [N-Term]	3.25689e-06	0.000145435	1	1	1	A0A6B0RF97	A0A6B0RF97 [149-167]	0	3071.64	0.907	1.003	0.741	0.872	0.75	113.8	103.2	114.1	84.4	99.3	85.3		High	High	High	High	High	High	High	7.89e-05	8.279e-07	1.84
[R].ENTEGEYSGIEHVIVDGVVQSIK.[L]	2xiTRAQ8plex [Y7; K23]; 1xiTRAQ8plex [N-Term]	2.58016e-05	0.000145435	1	1	1	A0A6B0QYF5	A0A6B0QYF5 [148-170]	0	3414.85												No Quan Values	High	High	High	High	High	High	High	7.89e-05	7.839e-06	2.19
[R].QTVAVGVIK.[NA]	1xiTRAQ8plex [K9]; 1xiTRAQ8plex [N-Term]	0.000143384	0.000145435	1	9	4	L8I7U3	L8I7U3 [431-439]	0	1522.98	0.997	0.842	1.911	0.667	1.649	84.9	84.7	71.5	162.2	56.7	140		High	High	High	High	High	High	High	7.89e-05	5.091e-05	3.1
[K].QTMQVDEHPRPQTTMEQLNK.[L]	1xiTRAQ8plex [K20]; 1xiTRAQ8plex [N-Term]	2.38605e-07	0.000145435	1	1	2	A0A6B0QS09	A0A6B0QS09 [216-235]	0	3019.55	0.534	0.59	1.389	0.606	1.057	115.9	62	68.4	161	70.3	122.5		High	High	High	High	High	High	High	7.89e-05	4.823e-08	5.19
[R].ENSASQISQLEQQLSAK.[N]	1xiTRAQ8plex [K17]; 1xiTRAQ8plex [N-Term]	0.00015718	0.000145435	1	1	1	A0A6B0R0E3	A0A6B0R0E3 [486-502]	0	2469.34	0.748	0.98	1.007	1.048	0.936	104.9	78.5	102.8	105.6	110	98.2		High	High	High	High	High	High	High	7.89e-05	5.642e-05	3.06
[K].QVAASTAQLLVACK.[V]	1xCarbamidomethyl [C13]; 1xiTRAQ8plex [K14]; 1xiTRAQ8plex [N-Term]	2.90002e-06	0.000145435	2	2	2	A0A6B0RL96; A0A6B0R7V3	A0A6B0RL96 [2431-2444]; A0A6B0R7V3 [2429-2442]	0	2068.2	2.215	1.668	1.439	1.673	1.639	62.3	137.9	103.9	89.6	104.2	102.1	Shared	High	High	High	High	High	High	High	7.89e-05	7.273e-07	4.93
[K].QVATALQNLQTK.[T]	1xiTRAQ8plex [K12]; 1xiTRAQ8plex [N-Term]	3.42726e-07	0.000145435	1	1	8	A0A6B0QQR4	A0A6B0QQR4 [466-477]	0	1923.15	2.765	0.903	0.416	0.746	0.803	90.5	250.2	81.6	37.6	67.5	72.6		High	High	High	High	High	High	High	7.89e-05	7.138e-08	4.96
[K].QVCEIIESPLFLK.[L]	1xCarbamidomethyl [C3]; 1xiTRAQ8plex [K13]; 1xiTRAQ8plex [N-Term]	5.15687e-06	0.000145435	1	1	1	A0A6B0RVH5	A0A6B0RVH5 [122-134]	0	2184.26	0.727	1.031	0.802	1.23	0.883	105.8	76.9	109	84.9	130.1	93.4		High	High	High	High	High	High	High	7.89e-05	1.36e-06	3.87
[R].QVCEQLISGQMNR.[F]	1xCarbamidomethyl [C3]; 1xiTRAQ8plex [N-Term]	0.000109286	0.000145435	1	1	4	A0A6B0QQX7	A0A6B0QQX7 [3124-3136]	0	1866.95	1.474	1.308	1.405	1.148	5.616	50.2	74	65.7	70.5	57.6	282		High	High	High	High	High	High	High	7.89e-05	3.79e-05	2.99
[K].ENLDRDIALLK.[L]	1xiTRAQ8plex [K11]; 1xiTRAQ8plex [N-Term]	3.6698e-05	0.000145435	1	1	2	A0A6B0S1U8	A0A6B0S1U8 [488-498]	1	1908.14	0.635	0.736	1.735	0.813	0.692	106.9	67.9	78.7	185.6	87	74		High	High	High	High	High	High	High	7.89e-05	1.154e-05	2.46
[R].QVDQLTNDKAR.[V]	1xiTRAQ8plex [K9]; 1xiTRAQ8plex [N-Term]	1.85625e-05	0.000145435	1	2	1	A0A6B0S468	A0A6B0S468 [147-157]	1	1896.08	1.454	1.153	0.883	0.812	2.147	80.5	117.1	92.9	71.1	65.4	172.9		High	High	High	High	High	High	High	7.89e-05	5.475e-06	3.23
[K].QVEDALHQLHAR.[D]	1xiTRAQ8plex [N-Term]	0.000173075	0.000145435	1	1	2	L8I045	L8I045 [92-103]	0	1720.94	1.617	1.216	0.634	1.034	1.086	91.1	147.3	110.8	57.7	94.2	99		High	High	High	High	High	High	High	7.89e-05	6.277e-05	3.5
[K].QVEELLMAMEK.[V]	1xiTRAQ8plex [K11]; 1xiTRAQ8plex [N-Term]	0.000105329	0.000145435	1	1	1	L8IJT6	L8IJT6 [873-883]	0	1929.06	0.925	1.472	1.557	1.187	1.179	82	75.8	120.6	127.6	97.3	96.6		High	High	High	High	High	High	High	7.89e-05	3.636e-05	3.11
[R].QVETELLPCLR.[H]	1xCarbamidomethyl [C9]; 1xiTRAQ8plex [N-Term]	0.000197651	0.000145435	1	2	2	A0A6B0RUR0	A0A6B0RUR0 [183-193]	0	1661.92	1.133	0.901	0.883	1.013	0.81	104.6	118.4	94.2	92.3	105.9	84.7		High	High	High	High	High	High	High	7.89e-05	7.239e-05	3.25
[K].ENDAVTIQVLNQLIQK.[I]	1xiTRAQ8plex [K16]; 1xiTRAQ8plex [N-Term]	5.9952e-05	0.000145435	1	2	1	A0A6B0RCH9	A0A6B0RCH9 [779-794]	0	2434.41	1.455	1.67	1.163	1.53	1.417	72.9	106	121.7	84.7	111.5	103.2		High	High	High	High	High	High	High	7.89e-05	1.968e-05	4.18
[R].QTVSWAVTPK.[S]	1xiTRAQ8plex [K10]; 1xiTRAQ8plex [N-Term]	0.00015503	0.000145435	1	1	5	A0A6B0QSI0	A0A6B0QSI0 [832-841]	0	1725.02	0.64	0.901	1.517	0.898	0.781	104.6	67	94.2	158.7	93.9	81.7		High	High	High	High	High	High	High	7.89e-05	5.539e-05	3.54
[R].ENAAVSCLVGALR.[G]	1xCarbamidomethyl [C7]; 1xiTRAQ8plex [N-Term]	6.27906e-05	0.000145435	1	1	3	A0A6B0RRG5	A0A6B0RRG5 [54-66]	0	1663.91	0.811	1.184	0.737	1.529	1.301	91.4	74.2	108.3	67.4	139.8	119		High	High	High	High	High	High	High	7.89e-05	2.073e-05	2.29
[K].EPAHLMSLFGGKPMIIYR.[G]	2xiTRAQ8plex [K12; Y17]; 1xiTRAQ8plex [N-Term]	3.00671e-05	0.000145435	1	1	5	A0A6B0REA5	A0A6B0REA5 [485-502]	0	2972.7	0.809	0.892	0.911	0.965	0.876	110	89	98.1	100.2	106.1	96.4		High	High	High	High	High	High	High	7.89e-05	9.276e-06	4.01
[R].QTLMWSATWPK.[E]	1xiTRAQ8plex [K11]; 1xiTRAQ8plex [N-Term]	0.000237245	0.000145435	2	2	2	A0A6B0RF04; A0A6B0RX56	A0A6B0RF04 [274-284]; A0A6B0RX56 [686-696]	0	1957.08	0.698	1.114	0.676	1.165	0.819	109.6	76.6	122.2	74.1	127.7	89.8	Shared	High	High	High	High	High	High	High	7.89e-05	8.863e-05	2.08
[K].QSLSQDSEAVTSALR.[S]	1xiTRAQ8plex [N-Term]	1.16188e-07	0.000145435	1	1	1	A0A6B0R0A3	A0A6B0R0A3 [181-195]	0	1896	0.705	0.719	0.523	0.86	0.797	130.3	91.9	93.7	68.1	112.1	103.9		High	High	High	High	High	High	High	7.89e-05	2.204e-08	3.82
[K].QSLVEDQVGLLPQQLQAVR.[D]	1xiTRAQ8plex [N-Term]	5.45142e-08	0.000145435	1	1	1	A0A6B0RQU7	A0A6B0RQU7 [444-462]	0	2425.37												No Quan Values	High	High	High	High	High	High	High	7.89e-05	9.718e-09	3.5
[R].QSQLIDSLQQQVR.[S]	1xiTRAQ8plex [N-Term]	2.0367e-05	0.000145435	1	1	1	A0A6B0RQ87	A0A6B0RQ87 [1395-1407]	0	1847.03	1.882	1.086	0.833	0.811	0.959	91.3	171.8	99.2	76	74.1	87.6		High	High	High	High	High	High	High	7.89e-05	6.079e-06	3.8
[K].EPPLFLGVLQPNTK.[L]	1xiTRAQ8plex [K14]; 1xiTRAQ8plex [N-Term]	0.00025171	0.000145435	1	1	1	A0A6B0RU62	A0A6B0RU62 [73-86]	0	2161.28	0.617	0.901	1.102	0.959	0.827	111	68.4	100	122.4	106.4	91.7		High	High	High	High	High	High	High	7.89e-05	9.439e-05	3.52
[R].QSSSTSSFGGMGGGSMR.[F]	1xiTRAQ8plex [N-Term]	4.83156e-08	0.000145435	1	1	5	A0A6B0SGW1	A0A6B0SGW1 [658-674]	0	1924.88	0.35	0.29	0.371	0.449	1.253	161.6	56.6	46.9	60	72.5	202.5		High	High	High	High	High	High	High	7.89e-05	8.507e-09	3.23
[K].EPNPPIDEVISTPGVVAR.[F]	1xiTRAQ8plex [N-Term]	7.51979e-05	0.000145435	1	1	1	A0A6B0RJU3	A0A6B0RJU3 [121-138]	0	2194.2	0.919	0.79	1.093	0.977	1.091	102.2	94	80.7	111.7	99.9	111.5		High	High	High	High	High	High	High	7.89e-05	2.518e-05	3.33
[R].QSSSTSSFGGMGGGSMR.[F]	1xOxidation [M]; 1xiTRAQ8plex [N-Term]	7.03799e-06	0.000145435	1	1	6	A0A6B0SGW1	A0A6B0SGW1 [658-674]	0	1940.87	0.219	0.17	0.326	0.333	1.524	168	36.8	28.5	54.7	55.9	256		High	High	High	High	High	High	High	7.89e-05	1.915e-06	2.59
[K].QSTSFLVLQEILESEEK.[G]	1xiTRAQ8plex [K17]; 1xiTRAQ8plex [N-Term]	6.56481e-07	0.000145435	1	1	1	A0A6B0S049	A0A6B0S049 [211-227]	0	2588.43	1.962	0.745	0.516	0.636	0.609	109.7	215.3	81.7	56.6	69.7	66.8		High	High	High	High	High	High	High	7.89e-05	1.453e-07	4.69
[K].EPISVSSQQMLK.[F]	1xiTRAQ8plex [K12]; 1xiTRAQ8plex [N-Term]	2.1347e-06	0.000145435	1	1	4	A0A6B0S0A2	A0A6B0S0A2 [213-224]	0	1955.11	0.535	0.855	0.563	1.392	0.545	122.7	65.6	104.9	69.1	170.8	66.9		High	High	High	High	High	High	High	7.89e-05	5.234e-07	3.97
[K].QSVIGDIDIECPALLDLK.[G]	1xCarbamidomethyl [C11]; 1xiTRAQ8plex [K18]; 1xiTRAQ8plex [N-Term]	9.29795e-06	0.000145435	1	1	1	A0A6B0RK80	A0A6B0RK80 [200-217]	0	2607.45	0.635	1.009	0.91	1.584	0.679	103.2	65.5	104	93.9	163.4	70		High	High	High	High	High	High	High	7.89e-05	2.592e-06	4.63
[R].EPDCFKDVVNMLLNHDR.[F]	1xCarbamidomethyl [C4]; 1xiTRAQ8plex [K6]; 1xiTRAQ8plex [N-Term]	3.68684e-05	0.000145435	1	1	2	A0A6B0RRA5	A0A6B0RRA5 [755-771]	1	2710.39	1.372	1.331	1.536	1.298	1.134	78.2	107.3	104.1	120.1	101.5	88.7		High	High	High	High	High	High	High	7.89e-05	1.156e-05	4.25
[K].QTALVELLK.[H]	1xiTRAQ8plex [K9]; 1xiTRAQ8plex [N-Term]	0.000117646	0.000145435	1	1	47	A0A6B0S215	A0A6B0S215 [549-557]	0	1623.03	0.479	0.72	1.081	1.001	0.476	126.1	60.5	90.9	136.3	126.3	60		High	High	High	High	High	High	High	7.89e-05	4.097e-05	2.59
[K].QTDVLQQLSIQMANAK.[F]	1xiTRAQ8plex [K16]; 1xiTRAQ8plex [N-Term]	4.08244e-05	0.000145435	1	1	1	A0A6B0RDQ0	A0A6B0RDQ0 [1850-1865]	0	2396.34	1.14	1.209	1.257	1.197	1.041	87.7	99.9	106	110.2	104.9	91.3		High	High	High	High	High	High	High	7.89e-05	1.297e-05	3.99
[R].QTFEAAILTQLHPR.[S]	1xiTRAQ8plex [N-Term]	0.000165318	0.000145435	1	1	1	A0A6B0RUY6	A0A6B0RUY6 [91-104]	0	1929.09	1.06	1.179	1.542	0.908	1.09	88.5	93.8	104.4	136.5	80.4	96.5		High	High	High	High	High	High	High	7.89e-05	5.952e-05	1.44
[K].EPLGPALAHELR.[Y]	1xiTRAQ8plex [N-Term]	2.95147e-05	0.000145435	1	1	3	A0A6B0S248	A0A6B0S248 [494-505]	0	1606.92												No Quan Values	High	High	High	High	High	High	High	7.89e-05	9.068e-06	3.65
[K].EPLFVGGAPDFSK.[L]	1xiTRAQ8plex [K13]; 1xiTRAQ8plex [N-Term]	8.8352e-06	0.000145435	1	1	3	A0A6B0QZP1	A0A6B0QZP1 [1763-1775]	0	1972.1	0.663	0.846	0.751	1.103	0.675	119.1	79	100.7	89.4	131.4	80.3		High	High	High	High	High	High	High	7.89e-05	2.442e-06	3.36
[R].EPGPGLAQGLPQLHSLVLR.[R]	1xiTRAQ8plex [N-Term]	5.5544e-07	0.000145435	1	1	1	A0A6B0QZV0	A0A6B0QZV0 [66-84]	0	2286.32	0.76	1.019	0.768	1.209	0.697	110	83.6	112.1	84.5	133.1	76.7		High	High	High	High	High	High	High	7.89e-05	1.212e-07	5.07
[K].EPGNKVNLAELFK.[G]	2xiTRAQ8plex [K5; K13]; 1xiTRAQ8plex [N-Term]	9.73871e-05	0.000145435	1	1	1	L8IR08	L8IR08 [76-88]	1	2371.41	0.619	1.105	0.664	0.756	0.554	127.7	79	141.2	84.8	96.5	70.8		High	High	High	High	High	High	High	7.89e-05	3.335e-05	3.53
[R].QTFGEAIKQPGVVFIAAK.[F]	2xiTRAQ8plex [K8; K18]; 1xiTRAQ8plex [N-Term]	3.70896e-06	0.000145435	1	1	3	A0A6B0RK84	A0A6B0RK84 [155-172]	1	2816.68	0.638	1.014	0.767	1.142	1.09	106.2	67.8	107.7	81.4	121.2	115.7		High	High	High	High	High	High	High	7.89e-05	9.528e-07	2.79
[R].QTFSPFGQIMEIR.[V]	1xiTRAQ8plex [N-Term]	9.21205e-06	0.000145435	1	2	4	A0A6B0S4D2	A0A6B0S4D2 [210-222]	0	1857.98	1.114	1.762	0.777	1.657	1.427	77.6	86.4	136.6	60.2	128.5	110.7		High	High	High	High	High	High	High	7.89e-05	2.557e-06	3.96
[R].QTGLAPGQEYEISLHIVK.[N]	2xiTRAQ8plex [Y10; K18]; 1xiTRAQ8plex [N-Term]	1.41833e-05	0.000145435	1	1	2	A0A6B0RHR6	A0A6B0RHR6 [668-685]	0	2895.67	0.937	1.204	2.374	1.185	4.793	52.2	48.9	62.9	123.9	61.9	250.2		High	High	High	High	High	High	High	7.89e-05	4.105e-06	2.64
[R].EPEVLSTMAIIVNK.[L]	1xiTRAQ8plex [K14]; 1xiTRAQ8plex [N-Term]	3.25689e-06	0.000145435	1	1	1	A0A6B0S0I8	A0A6B0S0I8 [800-813]	0	2152.25	0.974	1.054	0.893	1.271	1.269	92.9	90.4	97.9	82.9	118	117.9		High	High	High	High	High	High	High	7.89e-05	8.286e-07	4.81
[K].QTDMQGVNLLFSSR.[R]	1xiTRAQ8plex [N-Term]	2.29906e-07	0.000145435	3	3	2	A0A6B0SCZ4; A0A6B0S8U0; A0A6B0SGR6	A0A6B0SCZ4 [124-137]; A0A6B0S8U0 [191-204]; A0A6B0SGR6 [570-583]	0	1899.99	0.94	1.516	5.15	1.501	1.182	53.2	50	80.6	273.8	79.8	62.8	Shared	High	High	High	High	High	High	High	7.89e-05	4.637e-08	4.31
[K].REAPVDLLSQIGSSVR.[G]	1xiTRAQ8plex [N-Term]	0.00021855	0.000145435	1	1	1	L8I4M2	L8I4M2 [47-62]	1	2031.15	0.987	0.955	1.025	0.994	1.086	99.2	97.9	94.7	101.7	98.6	107.8		High	High	High	High	High	High	High	7.89e-05	8.104e-05	3.41
[R].QVGNVTKPTVIISQEGDR.[V]	1xiTRAQ8plex [K7]; 1xiTRAQ8plex [N-Term]	2.21403e-05	0.000145435	1	1	1	A0A6B0SBN0	A0A6B0SBN0 [89-106]	0	2549.45												No Quan Values	High	High	High	High	High	High	High	7.89e-05	6.657e-06	1.66
[K].EMVQNLMVLR.[F]	1xiTRAQ8plex [N-Term]	2.6163e-05	0.000145435	1	1	2	A0A6B0SCU8	A0A6B0SCU8 [206-215]	0	1536.85	0.724	1.272	1.175	1.235	0.844	96	69.5	122.1	112.8	118.5	81		High	High	High	High	High	High	High	7.89e-05	7.98e-06	3.1
[R].RAPFDLFENK.[K]	1xiTRAQ8plex [K10]; 1xiTRAQ8plex [N-Term]	5.51607e-05	0.000145435	1	2	4	A0A6B0R8Q5	A0A6B0R8Q5 [969-978]	1	1845.05	0.678	1.63	0.689	1.328	0.572	101.7	69	165.8	70.1	135.2	58.2		High	High	High	High	High	High	High	7.89e-05	1.797e-05	2.88
[K].EMATQLAFMR.[L]	1xiTRAQ8plex [N-Term]	7.98531e-05	0.000145435	1	1	1	A0A6B0QZM7	A0A6B0QZM7 [1313-1322]	0	1501.78	0.912	1.112	0.682	1.009	1.557	95.7	87.2	106.4	65.3	96.6	148.9		High	High	High	High	High	High	High	7.89e-05	2.684e-05	2.06
[K].EMALWESLGETWTRPR.[S]	1xiTRAQ8plex [N-Term]	2.02727e-05	0.000145435	1	1	1	A0A6B0RK58	A0A6B0RK58 [333-348]	0	2266.16	0.707	0.841	0.533	0.931	1.169	115.8	81.8	97.4	61.8	107.8	135.4		High	High	High	High	High	High	High	7.89e-05	6.034e-06	3.65
[R].RAPFDLFENR.[K]	1xiTRAQ8plex [N-Term]	4.1975e-05	0.000145435	1	2	10	A0A6B0RBY5	A0A6B0RBY5 [347-356]	1	1568.85	0.836	1.098	0.717	0.967	0.914	108.5	90.6	119.1	77.8	104.9	99.1		High	High	High	High	High	High	High	7.89e-05	1.337e-05	4.22
[R].RAPSVANVGSHCDLSLK.[I]	1xCarbamidomethyl [C12]; 1xiTRAQ8plex [K17]; 1xiTRAQ8plex [N-Term]	2.40758e-09	0.000145435	1	1	2	A0A6B0S9L1	A0A6B0S9L1 [2112-2128]	1	2419.33	3.31	1.138	0.774	0.999	0.888	74	244.9	84.2	57.2	73.9	65.7		High	High	High	High	High	High	High	7.89e-05	3.261e-10	6.37
[R].RAQLADSFHLQQFFR.[D]	1xiTRAQ8plex [N-Term]	0.000119283	0.000145435	1	1	2	A0A6B0QSP7	A0A6B0QSP7 [1260-1274]	1	2168.17	0.701	0.875	0.704	1.253	1	108.4	76	94.9	76.4	135.9	108.4		High	High	High	High	High	High	High	7.89e-05	4.162e-05	3.51
[K].EIYLVEPLAFEGSPEQK.[A]	2xiTRAQ8plex [Y3; K17]; 1xiTRAQ8plex [N-Term]	2.01904e-06	0.000145435	1	1	2	A0A6B0RT60	A0A6B0RT60 [433-449]	0	2861.61	0.785	1.235	0.778	1.03	1.586	93.5	73.5	115.5	72.8	96.4	148.4		High	High	High	High	High	High	High	7.89e-05	4.909e-07	3.19
[R].RASAEDVVVVHGR.[R]	1xiTRAQ8plex [N-Term]	3.70896e-06	0.000145435	1	1	1	A0A6B0RG45	A0A6B0RG45 [32-44]	1	1698.96	0.953	1.039	1.251	0.945	1.113	95.2	90.7	99	119.1	90	106		High	High	High	High	High	High	High	7.89e-05	9.535e-07	4.2
[R].EIWFFGLQYQDTK.[G]	2xiTRAQ8plex [Y9; K13]; 1xiTRAQ8plex [N-Term]	1.83911e-05	0.000145435	1	1	3	A0A6B0SA48	A0A6B0SA48 [41-53]	0	2587.43	1.054	1.269	1.08	1.223	1.133	88.8	93.5	112.7	95.9	108.6	100.6		High	High	High	High	High	High	High	7.89e-05	5.445e-06	2.99
[R].RDEASGLFLLPLSDAR.[K]	1xiTRAQ8plex [N-Term]	1.78118e-06	0.000145435	1	1	4	A0A6B0S076	A0A6B0S076 [3377-3392]	1	2064.14	0.776	0.749	0.744	0.885	0.844	120	93.2	89.9	89.3	106.2	101.4		High	High	High	High	High	High	High	7.89e-05	4.296e-07	4.72
[R].RAETALGGAATDAQR.[A]	1xiTRAQ8plex [N-Term]	2.40679e-05	0.000145435	1	1	2	A0A6B0RBN2	A0A6B0RBN2 [1055-1069]	1	1791.96												No Quan Values	High	High	High	High	High	High	High	7.89e-05	7.297e-06	3.9
[R].RDFLQLFAPR.[C]	1xiTRAQ8plex [N-Term]	4.36327e-06	0.000145435	1	1	2	A0A6B0RK60	A0A6B0RK60 [366-375]	1	1566.91	1.99	1.006	0.858	1.09	0.999	86.4	172	86.9	74.1	94.2	86.3		High	High	High	High	High	High	High	7.89e-05	1.135e-06	3.85
[K].RDIVFLVDGSSK.[L]	1xiTRAQ8plex [K12]; 1xiTRAQ8plex [N-Term]	2.97897e-05	0.000145435	1	1	1	A0A6B0S6C7	A0A6B0S6C7 [466-477]	1	1944.14	1.071	0.843	0.977	0.867	1.172	101.2	108.4	85.3	98.8	87.7	118.6		High	High	High	High	High	High	High	7.89e-05	9.18e-06	4.11
[R].RDPVLFASTIR.[N]	1xiTRAQ8plex [N-Term]	0.000268251	0.000145435	1	1	1	A0A6B0RER7	A0A6B0RER7 [270-280]	1	1578.93												No Quan Values	High	High	High	High	High	High	High	7.89e-05	0.0001012	3.53
[R].RDQAVMISGESGAGK.[T]	1xiTRAQ8plex [K15]; 1xiTRAQ8plex [N-Term]	8.2024e-08	0.000145435	1	1	1	A0A6B0R5N8	A0A6B0R5N8 [132-146]	1	2114.15	1.299	1.155	1.95	1.355	1.271	74.7	97	86.3	145.7	101.3	95		High	High	High	High	High	High	High	7.89e-05	1.514e-08	5.53
[R].RDSFQEVLR.[F]	1xiTRAQ8plex [N-Term]	3.61914e-05	0.000145435	1	1	6	A0A6B0S6C7	A0A6B0S6C7 [1674-1682]	1	1453.81	0.811	1.2	1.331	0.955	1.287	91.1	73.9	109.3	121.3	87	117.2		High	High	High	High	High	High	High	7.89e-05	1.133e-05	3.16
[R].RDVDFELIK.[V]	1xiTRAQ8plex [K9]; 1xiTRAQ8plex [N-Term]	2.97897e-05	0.000145435	1	1	1	A0A6B0R9E2	A0A6B0R9E2 [202-210]	1	1743.03	0.688	0.868	0.658	1.05	0.742	119.8	82.5	104	78.9	125.8	89		High	High	High	High	High	High	High	7.89e-05	9.179e-06	4.15
[R].RDVDFELIKVEGK.[V]	2xiTRAQ8plex [K9; K13]; 1xiTRAQ8plex [N-Term]	0.000113913	0.000145435	1	1	1	A0A6B0R9E2	A0A6B0R9E2 [202-214]	2	2460.46												No Quan Values	High	High	High	High	High	High	High	7.89e-05	3.953e-05	3.33
[K].ELVLMIQNLK.[Q]	1xiTRAQ8plex [K10]; 1xiTRAQ8plex [N-Term]	3.60241e-05	0.000145435	1	1	2	A0A6B0RJC3	A0A6B0RJC3 [1039-1048]	0	1809.11	0.536	0.926	1.269	0.946	1.136	103.2	55.3	95.6	131	97.7	117.2		High	High	High	High	High	High	High	7.89e-05	1.129e-05	2.11
[R].EIVLADVIDNDSWR.[L]	1xiTRAQ8plex [N-Term]	2.32051e-07	0.000145435	1	2	2	A0A6B0RF45	A0A6B0RF45 [611-624]	0	1949.03	0.978	1.309	0.968	1.564	0.889	89.4	87.5	117.1	86.6	139.9	79.5		High	High	High	High	High	High	High	7.89e-05	4.693e-08	4.15
[R].EIVHIQAGQCGNQIGAK.[F]	1xCarbamidomethyl [C10]; 1xiTRAQ8plex [K17]; 1xiTRAQ8plex [N-Term]	1.31094e-07	0.000145435	2	5	7	A0A6B0SAE4; A0A6B0R4R1	A0A6B0SAE4 [166-182]; A0A6B0R4R1 [3-19]	0	2431.33	0.934	1.264	1.449	0.987	2.81	71.1	66.3	89.8	103	70.2	199.7	Shared	High	High	High	High	High	High	High	7.89e-05	2.514e-08	5.82
[K].RDVVFLIDGSQSAGPEFQYIR.[T]	1xiTRAQ8plex [Y19]; 1xiTRAQ8plex [N-Term]	1.50569e-12	0.000145435	1	1	3	A0A6B0S6C7	A0A6B0S6C7 [1254-1274]	1	3005.63	1.002	1.052	1.157	0.986	1.326	92	92.2	96.7	106.4	90.7	122		High	High	High	High	High	High	High	7.89e-05	1.073e-13	5.82
[K].ELVTQQLPHLLK.[D]	1xiTRAQ8plex [K12]; 1xiTRAQ8plex [N-Term]	1.06374e-05	0.000145435	1	1	5	L8HPQ9	L8HPQ9 [40-51]	0	2027.25	0.601	0.61	0.661	0.746	0.72	138.3	83.1	84.4	91.4	103.2	99.6		High	High	High	High	High	High	High	7.89e-05	2.999e-06	3.84
[K].QVHPDTGISSK.[A]	1xiTRAQ8plex [K11]; 1xiTRAQ8plex [N-Term]	8.92121e-05	0.000145435	2	36	13	L8HS31; A0A6B0QTX2	L8HS31 [48-58]; A0A6B0QTX2 [48-58]	0	1777.01	0.777	0.956	0.86	0.621	1.196	110.9	86.2	106	95.3	68.9	132.6	Shared	High	High	High	High	High	High	High	7.89e-05	3.028e-05	2.06
[K].EMFPFEAATPTGISASCR.[R]	1xCarbamidomethyl [C17]; 1xiTRAQ8plex [N-Term]	2.7047e-07	0.000145435	1	1	2	A0A6B0QX30	A0A6B0QX30 [338-355]	0	2276.1	0.885	0.694	1.049	0.69	2.098	93.5	82.8	64.9	98.1	64.5	196.2		High	High	High	High	High	High	High	7.89e-05	5.53e-08	2.88
[K].RAEELHQQDVLLTQLR.[N]	1xiTRAQ8plex [N-Term]	0.0002575	0.000145435	1	1	2	A0A6B0R5E7	A0A6B0R5E7 [196-211]	1	2253.26												No Quan Values	High	High	High	High	High	High	High	7.89e-05	9.706e-05	2.67
[R].QVIDCQLADVNNIGK.[Y]	1xCarbamidomethyl [C5]; 1xiTRAQ8plex [K15]; 1xiTRAQ8plex [N-Term]	3.73845e-05	0.000145435	1	1	1	A0A6B0R1F8	A0A6B0R1F8 [441-455]	0	2295.26												No Quan Values	High	High	High	High	High	High	High	7.89e-05	1.178e-05	3.47
[K].QVIDVLETDSHFR.[E]	1xiTRAQ8plex [N-Term]	2.48811e-06	0.000145435	1	1	2	A0A6B0R0U6	A0A6B0R0U6 [84-96]	0	1862.99	0.955	0.821	1.084	0.751	1.164	103.9	99.2	85.3	112.7	78	120.9		High	High	High	High	High	High	High	7.89e-05	6.181e-07	4.51
[K].EMVELPLRHPALFK.[A]	1xiTRAQ8plex [K14]; 1xiTRAQ8plex [N-Term]	8.13422e-05	0.000145435	1	1	1	A0A6B0RN69	A0A6B0RN69 [806-819]	1	2288.34												No Quan Values	High	High	High	High	High	High	High	7.89e-05	2.74e-05	1.77
[K].QVIGTGSFFPK.[G]	1xiTRAQ8plex [K11]; 1xiTRAQ8plex [N-Term]	6.38435e-06	0.000145435	1	1	10	A0A6B0S421	A0A6B0S421 [228-238]	0	1789.05	3.304	0.831	0.41	0.771	0.505	88	290.6	73.1	36.1	67.8	44.4		High	High	High	High	High	High	High	7.89e-05	1.719e-06	4.3
[R].QVLLGDQIPK.[F]	1xiTRAQ8plex [K10]; 1xiTRAQ8plex [N-Term]	0.00014142	0.000145435	1	1	2	A0A6B0S3D5	A0A6B0S3D5 [576-585]	0	1719.06	0.934	0.984	1.038	0.956	0.867	103.9	97	102.2	107.8	99.3	90		High	High	High	High	High	High	High	7.89e-05	5.01e-05	2.86
[R].EMTEPLNLNPAK.[R]	1xiTRAQ8plex [K12]; 1xiTRAQ8plex [N-Term]	3.98897e-05	0.000145435	1	1	1	A0A6B0QST8	A0A6B0QST8 [189-200]	0	1965.09	0.647	0.961	0.833	0.974	1.105	108.7	70.3	104.5	90.6	105.9	120.1		High	High	High	High	High	High	High	7.89e-05	1.261e-05	3.27
[R].EMSGDLEQGMLAVVK.[C]	1xiTRAQ8plex [K15]; 1xiTRAQ8plex [N-Term]	1.45867e-07	0.000145435	1	1	3	A0A6B0R8T8	A0A6B0R8T8 [411-425]	0	2215.19	2.569	1.157	2.433	1.434	1.931	57	146.4	66	138.7	81.8	110.1		High	High	High	High	High	High	High	7.89e-05	2.829e-08	3.99
[R].EMQSQISDTSVVLSMDNNR.[N]	1xOxidation [M]; 1xiTRAQ8plex [N-Term]	2.00946e-07	0.000145435	1	1	3	A0A6B0R822	A0A6B0R822 [241-259]	0	2474.18	0.699	0.791	0.922	1.066	1.339	103.1	72.1	81.5	95.1	110	138.2		High	High	High	High	High	High	High	7.89e-05	4.012e-08	3.21
[R].EMQSQISDTSVVLSMDNNR.[N]	1xiTRAQ8plex [N-Term]	2.59323e-09	0.000145435	1	1	2	A0A6B0R822	A0A6B0R822 [241-259]	0	2458.19	0.909	1.002	0.908	0.842	0.914	107.6	97.9	107.8	97.7	90.6	98.3		High	High	High	High	High	High	High	7.89e-05	3.533e-10	5.52
[R].QVNVGGALEYVAR.[N]	1xiTRAQ8plex [Y10]; 1xiTRAQ8plex [N-Term]	3.84905e-07	0.000145435	1	1	2	A0A6B0S6C7	A0A6B0S6C7 [1331-1343]	0	1984.14	0.839	0.943	0.846	0.736	1.398	104.1	87.4	98.2	88.1	76.6	145.6		High	High	High	High	High	High	High	7.89e-05	8.128e-08	2.97
[K].EMGGHHIVALCVLK.[G]	1xCarbamidomethyl [C11]; 1xiTRAQ8plex [K14]; 1xiTRAQ8plex [N-Term]	1.77211e-05	0.000145435	1	1	1	A0A6B0S9M4	A0A6B0S9M4 [56-69]	0	2172.22	0.958	1.138	0.731	1.152	1.393	94.2	90.2	107.2	68.8	108.5	131.1		High	High	High	High	High	High	High	7.89e-05	5.217e-06	3.77
[K].QVPEADGELALPLFK.[T]	1xiTRAQ8plex [K15]; 1xiTRAQ8plex [N-Term]	1.84766e-05	0.000145435	1	1	1	L8HXE3	L8HXE3 [338-352]	0	2235.28	0.944	0.903	0.483	1.016	0.835	115.8	109.3	104.6	55.9	117.6	96.7		High	High	High	High	High	High	High	7.89e-05	5.45e-06	4.11
[R].QVQTLTCEVDALKGTNESLER.[Q]	1xCarbamidomethyl [C7]; 1xiTRAQ8plex [K13]; 1xiTRAQ8plex [N-Term]	1.54894e-09	0.000145435	1	1	3	A0A6B0S468	A0A6B0S468 [309-329]	1	2999.59	1.013	1.151	0.694	1.059	1.419	94.7	95.9	109	65.7	100.3	134.4		High	High	High	High	High	High	High	7.89e-05	2.017e-10	4.27
[R].QVTINDLPVGR.[S]	1xiTRAQ8plex [N-Term]	0.000240509	0.000145435	1	1	6	L8IBK4	L8IBK4 [141-151]	0	1515.88	0.804	1.143	0.802	1.265	0.902	101.4	81.6	115.9	81.3	128.3	91.5		High	High	High	High	High	High	High	7.89e-05	9.003e-05	2.64
[K].EMPAVQLDTQHMGTDVVIVK.[N]	1xiTRAQ8plex [K20]; 1xiTRAQ8plex [N-Term]	9.38465e-06	0.000145435	1	1	1	A0A6B0R526	A0A6B0R526 [24-43]	0	2819.53	1.206	1.051	0.854	0.952	0.931	100.1	120.7	105.2	85.5	95.3	93.2		High	High	High	High	High	High	High	7.89e-05	2.619e-06	4.72
[R].QVVAVTGDGTNDGPALK.[K]	1xiTRAQ8plex [K17]; 1xiTRAQ8plex [N-Term]	8.1649e-06	0.000145435	2	4	1	A0A6B0RY53; A0A6B0REZ5	A0A6B0RY53 [1047-1063]; A0A6B0REZ5 [794-810]	0	2250.25	1.155	0.974	1.124	1.076	1.204	91.8	106.1	89.4	103.2	98.8	110.6	Shared	High	High	High	High	High	High	High	7.89e-05	2.244e-06	4.45
[R].QVVCDLGNPMK.[A]	1xCarbamidomethyl [C4]; 1xiTRAQ8plex [K11]; 1xiTRAQ8plex [N-Term]	1.26887e-05	0.000145435	1	1	2	A0A6B0QUI7	A0A6B0QUI7 [708-718]	0	1869.02	0.968	1.121	3.419	1.192	1.687	63.9	61.9	71.7	218.5	76.2	107.8		High	High	High	High	High	High	High	7.89e-05	3.623e-06	2.53
[K].QVVDSAYEVIK.[L]	2xiTRAQ8plex [Y7; K11]; 1xiTRAQ8plex [N-Term]	0.000230846	0.000145435	1	2	2	A0A6B0RLT0	A0A6B0RLT0 [262-272]	0	2163.28	1.047	1.06	0.835	0.886	1.624	93	97.4	98.6	77.7	82.3	151		High	High	High	High	High	High	High	7.89e-05	8.595e-05	2.38
[K].QVVTGLDKVPAHR.[A]	1xiTRAQ8plex [K8]; 1xiTRAQ8plex [N-Term]	0.000214596	0.000145435	1	1	1	A0A6B0RAP5	A0A6B0RAP5 [474-486]	1	2028.22												No Quan Values	High	High	High	High	High	High	High	7.89e-05	7.936e-05	2.43
[R].QVVVITQNIDELHR.[K]	1xiTRAQ8plex [N-Term]	1.02497e-05	0.000145435	1	1	1	A0A6B0RSI0	A0A6B0RSI0 [134-147]	0	1968.12	0.909	1.085	1.032	1.092	1.184	95.2	86.6	103.3	98.2	104	112.7		High	High	High	High	High	High	High	7.89e-05	2.874e-06	3.47
[K].EMLELMSNVSK.[E]	1xiTRAQ8plex [K11]; 1xiTRAQ8plex [N-Term]	2.02727e-05	0.000145435	1	1	2	A0A6B0R291	A0A6B0R291 [114-124]	0	1889.03	0.655	1.122	0.729	0.851	0.624	120.5	78.9	135.2	87.8	102.5	75.1		High	High	High	High	High	High	High	7.89e-05	6.044e-06	2.86
[R].RADMSSNPAKETFTTGLDAPR.[N]	1xiTRAQ8plex [K10]; 1xiTRAQ8plex [N-Term]	3.93945e-07	0.000145435	1	1	2	A0A6B0RHR6	A0A6B0RHR6 [775-795]	2	2873.5	1.288	1.216	2.117	1.07	4.097	55.6	71.6	67.6	117.7	59.5	227.9		High	High	High	High	High	High	High	7.89e-05	8.309e-08	5.23
[R].QVQTLTCEVDALK.[G]	1xCarbamidomethyl [C7]; 1xiTRAQ8plex [K13]; 1xiTRAQ8plex [N-Term]	2.59363e-08	0.000145435	1	1	12	A0A6B0S468	A0A6B0S468 [309-321]	0	2113.18	0.909	1.199	0.712	0.997	1.729	91.7	83.3	109.9	65.3	91.4	158.5		High	High	High	High	High	High	High	7.89e-05	4.314e-09	3.86
[R].QHVILGEALSTEALGK.[G]	1xiTRAQ8plex [K16]; 1xiTRAQ8plex [N-Term]	2.04617e-05	0.000145435	1	1	2	A0A6B0R2A9	A0A6B0R2A9 [1199-1214]	0	2274.33												No Quan Values	High	High	High	High	High	High	High	7.89e-05	6.106e-06	2.45
[R].EVLQEGVPLVLQGLR.[A]	1xiTRAQ8plex [N-Term]	5.60625e-06	0.000145435	1	1	2	A0A6B0QW44	A0A6B0QW44 [44-58]	0	1954.16	0.706	1.147	1.111	1.027	0.681	105.8	74.7	121.3	117.6	108.6	72		High	High	High	High	High	High	High	7.89e-05	1.491e-06	4.01
[K].EVIQEWNLTNIK.[R]	1xiTRAQ8plex [K12]; 1xiTRAQ8plex [N-Term]	0.000182857	0.000145435	1	1	2	A0A6B0RL96	A0A6B0RL96 [346-357]	0	2095.2	1.368	1.134	1.523	1.297	0.748	84.9	116.1	96.2	129.2	110.1	63.5		High	High	High	High	High	High	High	7.89e-05	6.665e-05	3.23
[R].FLAVGLVDNTVR.[I]	1xiTRAQ8plex [N-Term]	1.84766e-05	0.000145435	1	1	1	A0A6B0S3M6	A0A6B0S3M6 [604-615]	0	1607.94	0.774	1.391	1.27	1.132	1.068	90.4	70	125.8	114.8	102.4	96.6		High	High	High	High	High	High	High	7.89e-05	5.474e-06	3.46
[K].FIATLQHLVGR.[S]	1xiTRAQ8plex [N-Term]	0.000113389	0.000145435	1	1	1	A0A6B0R8P2	A0A6B0R8P2 [652-662]	0	1558.94												No Quan Values	High	High	High	High	High	High	High	7.89e-05	3.934e-05	3.85
[K].NMDPLNDNVTSLLNASSDK.[F]	1xOxidation [M2]; 1xiTRAQ8plex [K19]; 1xiTRAQ8plex [N-Term]	7.20355e-07	0.000145435	1	1	3	A0A6B0RRP8	A0A6B0RRP8 [820-838]	0	2672.37	2.221	0.968	0.826	0.78	0.839	90.4	200.9	87.6	74.7	70.6	75.9		High	High	High	High	High	High	High	7.89e-05	1.601e-07	4.74
[K].FLANVSTVLTSK.[Y]	1xiTRAQ8plex [K12]; 1xiTRAQ8plex [N-Term]	2.29906e-07	0.000145435	2	2	59	A0A6B0QW84; A0A6B0QV06	A0A6B0QW84 [129-140]; A0A6B0QV06 [129-140]	0	1888.14	0.886	1.098	0.369	2.587	0.602	91.7	81.3	100.7	33.8	237.3	55.2	Shared	High	High	High	High	High	High	High	7.89e-05	4.624e-08	4
[R].NMMFQVLAAEEPSVR.[V]	1xiTRAQ8plex [N-Term]	1.13537e-06	0.000145435	1	1	2	L8I822	L8I822 [184-198]	0	2026.04												No Quan Values	High	High	High	High	High	High	High	7.89e-05	2.625e-07	3.38
[R].NMNCIEMGGNPLENSGFEPGAFDGLK.[L]	1xCarbamidomethyl [C4]; 1xiTRAQ8plex [K26]; 1xiTRAQ8plex [N-Term]	3.47375e-10	0.000145435	1	1	3	L8HMB1	L8HMB1 [185-210]	0	3406.63												No Quan Values	High	High	High	High	High	High	High	7.89e-05	3.987e-11	7.17
[R].NMNCIEMGGNPLENSGFEPGAFDGLK.[L]	1xCarbamidomethyl [C4]; 1xOxidation [M]; 1xiTRAQ8plex [K26]; 1xiTRAQ8plex [N-Term]	1.30469e-05	0.000145435	1	1	6	L8HMB1	L8HMB1 [185-210]	0	3422.63	0.885	1.391	1.317	2.023	0.82	80.7	71.4	112.2	106.3	163.2	66.2		High	High	High	High	High	High	High	7.89e-05	3.738e-06	2.95
[K].FKNEDEVFAWNNEVK.[Q]	2xiTRAQ8plex [K2; K15]; 1xiTRAQ8plex [N-Term]	2.69011e-05	0.000145435	1	1	2	A0A6B0R0S9	A0A6B0R0S9 [438-452]	1	2781.5	0.792	0.973	0.935	0.893	0.644	114.6	90.8	111.4	107.1	102.3	73.8		High	High	High	High	High	High	High	7.89e-05	8.238e-06	3.88
[K].NMQNVEHVPLSLDR.[A]	1xiTRAQ8plex [N-Term]	1.8745e-06	0.000145435	1	1	2	A0A6B0SD76	A0A6B0SD76 [190-203]	0	1956.03	1.08	0.925	0.793	1.009	0.872	105.6	114.1	97.7	83.8	106.5	92.2		High	High	High	High	High	High	High	7.89e-05	4.53e-07	4.24
[R].FKIPGAPPASMGR.[G]	1xiTRAQ8plex [K2]; 1xiTRAQ8plex [N-Term]	9.3426e-05	0.000145435	1	1	4	A0A6B0RUE7	A0A6B0RUE7 [56-68]	1	1937.13	1.051	1.143	0.73	1.066	0.856	102.6	107.8	117.3	74.9	109.4	87.9		High	High	High	High	High	High	High	7.89e-05	3.183e-05	3.11
[K].NMDPLNDNVTSLLNASSDK.[F]	1xiTRAQ8plex [K19]; 1xiTRAQ8plex [N-Term]	2.70346e-10	0.000145435	1	1	5	A0A6B0RRP8	A0A6B0RRP8 [820-838]	0	2656.37	4.659	0.905	0.342	0.405	0.575	76.1	354.5	68.8	26	30.8	43.8		High	High	High	High	High	High	High	7.89e-05	3.03e-11	5.2
[R].NMSVIAHVDHGK.[S]	1xiTRAQ8plex [K12]; 1xiTRAQ8plex [N-Term]	1.28699e-06	0.000145435	1	1	2	A0A6B0R3J0	A0A6B0R3J0 [21-32]	0	1916.06	1.13	0.908	0.62	0.617	0.92	115.5	130.5	104.9	71.6	71.2	106.3		High	High	High	High	High	High	High	7.89e-05	3.014e-07	3.77
[K].NMVSILSSFESR.[L]	1xiTRAQ8plex [N-Term]	6.12314e-06	0.000145435	1	1	2	A0A6B0REH5	A0A6B0REH5 [41-52]	0	1673.88												No Quan Values	High	High	High	High	High	High	High	7.89e-05	1.64e-06	3.36
[R].NNLAGAEELFAR.[K]	1xiTRAQ8plex [N-Term]	5.73789e-06	0.000145435	1	1	2	A0A6B0R586	A0A6B0R586 [355-366]	0	1608.86	2.111	1.13	0.924	1.246	1.692	74.1	156.3	83.7	68.4	92.2	125.3		High	High	High	High	High	High	High	7.89e-05	1.528e-06	3.2
[R].NNLFTEAAGYR.[A]	1xiTRAQ8plex [Y10]; 1xiTRAQ8plex [N-Term]	5.02834e-05	0.000145435	1	1	4	A0A6B0S6C7	A0A6B0S6C7 [556-566]	0	1864.02	0.959	0.792	0.47	0.848	1.403	109.6	105.2	86.8	51.5	93	153.8		High	High	High	High	High	High	High	7.89e-05	1.625e-05	2.34
[K].NNLGELINTLNAAK.[V]	1xiTRAQ8plex [K14]; 1xiTRAQ8plex [N-Term]	1.2399e-07	0.000145435	1	1	3	A0A6B0SF51	A0A6B0SF51 [20-33]	0	2093.22	0.845	0.871	0.643	1.087	0.841	113.5	95.9	98.9	73	123.3	95.4		High	High	High	High	High	High	High	7.89e-05	2.373e-08	4.88
[K].NNPSTNYTTLPDEVMNQK.[V]	2xiTRAQ8plex [Y7; K18]; 1xiTRAQ8plex [N-Term]	4.86799e-05	0.000145435	1	1	1	A0A6B0RSI7	A0A6B0RSI7 [194-211]	0	2978.57												No Quan Values	High	High	High	High	High	High	High	7.89e-05	1.57e-05	3.33
[K].NNRPSEGPLQTR.[L]	1xiTRAQ8plex [N-Term]	0.000135687	0.000145435	1	1	1	A0A6B0R586	A0A6B0R586 [572-583]	0	1672.9	1.418	0.982	1.503	1.707	2.59	65.2	92.5	64.1	98	111.3	168.9		High	High	High	High	High	High	High	7.89e-05	4.797e-05	3.11
[R].FKDLGEEHFK.[G]	2xiTRAQ8plex [K2; K10]; 1xiTRAQ8plex [N-Term]	1.54942e-07	0.000145435	1	1	40	A0A6B0S215	A0A6B0S215 [35-44]	1	2162.24	0.34	0.616	1.094	0.939	0.294	140.1	47.6	86.3	153.2	131.5	41.2		High	High	High	High	High	High	High	7.89e-05	3.011e-08	3.76
[R].NNYATMRPDSTEIDQDTINR.[I]	1xiTRAQ8plex [Y3]; 1xiTRAQ8plex [N-Term]	6.20908e-07	0.000145435	1	1	6	A0A6B0QXH3	A0A6B0QXH3 [342-361]	0	2962.48	1.013	1.233	2.419	1.112	2.02	68.2	69.1	84.1	165	75.8	137.7		High	High	High	High	High	High	High	7.89e-05	1.363e-07	3.99
[R].NPAVLSAASFDGR.[I]	1xiTRAQ8plex [N-Term]	1.86488e-05	0.000145435	1	1	1	A0A6B0RJ05	A0A6B0RJ05 [323-335]	0	1608.86												No Quan Values	High	High	High	High	High	High	High	7.89e-05	5.522e-06	3.6
[R].NPDGEPRPWCFTTDPQK.[R]	1xCarbamidomethyl [C10]; 1xiTRAQ8plex [K17]; 1xiTRAQ8plex [N-Term]	3.93391e-05	0.000145435	1	1	2	A0A6B0RUZ7	A0A6B0RUZ7 [236-252]	0	2653.33	0.947	0.996	1.993	1.511	0.714	83.8	79.4	83.4	167	126.6	59.8		High	High	High	High	High	High	High	7.89e-05	1.241e-05	2.34
[R].FKGGSPLNTGK.[A]	2xiTRAQ8plex [K2; K11]; 1xiTRAQ8plex [N-Term]	5.63234e-06	0.000145435	1	1	8	A0A6B0S6C7	A0A6B0S6C7 [1530-1540]	1	2018.22	0.914	0.92	1.085	0.832	1.453	96.7	88.4	89	104.9	80.5	140.5		High	High	High	High	High	High	High	7.89e-05	1.499e-06	2.66
[R].NPEISHMLNNPDIMR.[Q]	1xiTRAQ8plex [N-Term]	7.54544e-06	0.000145435	1	1	1	A0A6B0RUI5	A0A6B0RUI5 [222-236]	0	2085.05												No Quan Values	High	High	High	High	High	High	High	7.89e-05	2.063e-06	3.67
[K].NMDPLNDNIATLLHQSSDK.[F]	1xiTRAQ8plex [K19]; 1xiTRAQ8plex [N-Term]	4.50737e-06	0.000145435	1	1	2	A0A6B0QR73	A0A6B0QR73 [588-606]	0	2734.43	0.811	1.133	1.021	1.366	0.819	97.6	79.2	110.5	99.6	133.3	79.9		High	High	High	High	High	High	High	7.89e-05	1.177e-06	3.64
[K].NMADQIIQEISGQIQSK.[K]	1xiTRAQ8plex [K17]; 1xiTRAQ8plex [N-Term]	1.79731e-08	0.000145435	1	1	4	A0A6B0QZV1	A0A6B0QZV1 [265-281]	0	2511.37	0.612	0.779	0.951	0.771	0.773	122.8	75.1	95.6	116.8	94.6	94.9		High	High	High	High	High	High	High	7.89e-05	2.907e-09	4
[K].NLSPVVSNELLEQAFSQFGPVEK.[A]	1xiTRAQ8plex [K23]; 1xiTRAQ8plex [N-Term]	1.91852e-06	0.000145435	1	1	1	A0A6B0R0A6	A0A6B0R0A6 [159-181]	0	3140.71	0.718	1.695	0.619	1.363	0.975	94.2	67.6	159.7	58.3	128.4	91.9		High	High	High	High	High	High	High	7.89e-05	4.663e-07	4.77
[R].NLTNPNTVIILIGNK.[A]	1xiTRAQ8plex [K15]; 1xiTRAQ8plex [N-Term]	0.000130185	0.000145435	1	1	1	A0A6B0RIH3	A0A6B0RIH3 [208-222]	0	2232.35												No Quan Values	High	High	High	High	High	High	High	7.89e-05	4.585e-05	2.72
[K].FLFVDKNFINNPVAQADWAAK.[K]	2xiTRAQ8plex [K6; K21]; 1xiTRAQ8plex [N-Term]	3.91573e-05	0.000145435	1	1	3	A0A6B0RRP8	A0A6B0RRP8 [238-258]	1	3320.86	3.777	0.915	0.866	0.672	0.766	75	283.4	68.7	65	50.4	57.5		High	High	High	High	High	High	High	7.89e-05	1.236e-05	4.9
[K].FLFVDADQIVR.[T]	1xiTRAQ8plex [N-Term]	8.08946e-06	0.000145435	1	1	1	A0A6B0RHF8	A0A6B0RHF8 [1394-1404]	0	1626.92	1.166	1.127	0.858	0.985	1.343	92.6	108	104.4	79.4	91.2	124.4		High	High	High	High	High	High	High	7.89e-05	2.222e-06	3.07
[K].NLVDPFVEVSFAGK.[KM]	1xiTRAQ8plex [K14]; 1xiTRAQ8plex [N-Term]	2.59215e-05	0.000145435	2	2	2	A0A6B0RRU7; A0A6B0RN49	A0A6B0RRU7 [377-390]; A0A6B0RN49 [447-460]	0	2130.21	0.97	1.433	1.837	1.204	1.422	76.3	74	109.3	140.1	91.8	108.5	Shared	High	High	High	High	High	High	High	7.89e-05	7.903e-06	4.14
[K].FLFDSVSSQNMGLR.[E]	1xiTRAQ8plex [N-Term]	7.8754e-05	0.000145435	1	1	2	A0A6B0RI09	A0A6B0RI09 [139-152]	0	1904.98	2.113	1.229	1.227	1.424	1.734	68.8	145.3	84.5	84.3	97.9	119.2		High	High	High	High	High	High	High	7.89e-05	2.641e-05	2.15
[R].FLEQQNQVLQTK.[W]	1xiTRAQ8plex [K12]; 1xiTRAQ8plex [N-Term]	7.23674e-06	0.000145435	1	3	1	A0A6B0R9F6	A0A6B0R9F6 [85-96]	0	2084.2	2.298	0.868	1.931	0.935	1.822	67.8	155.7	58.8	130.9	63.4	123.5		High	High	High	High	High	High	High	7.89e-05	1.971e-06	4.02
[K].NLVELAELELK.[H]	1xiTRAQ8plex [K11]; 1xiTRAQ8plex [N-Term]	1.4449e-05	0.000145435	1	1	4	A0A6B0R8M2	A0A6B0R8M2 [424-434]	0	1879.14	0.725	1.214	0.95	0.84	1.516	96.1	69.7	116.6	91.3	80.7	145.6		High	High	High	High	High	High	High	7.89e-05	4.169e-06	2.67
[R].FLEQQNAALAAEVNR.[L]	1xiTRAQ8plex [N-Term]	1.34777e-08	0.000145435	1	1	12	A0A6B0QN52	A0A6B0QN52 [128-142]	0	1978.07	3.008	0.825	0.649	0.745	0.672	87	261.6	71.8	56.4	64.8	58.4		High	High	High	High	High	High	High	7.89e-05	2.118e-09	5.11
[K].FLEMCDDLLAR.[V]	1xCarbamidomethyl [C5]; 1xiTRAQ8plex [N-Term]	0.000155743	0.000145435	1	1	1	A0A6B0RLP1	A0A6B0RLP1 [306-316]	0	1686.85												No Quan Values	High	High	High	High	High	High	High	7.89e-05	5.59e-05	2.8
[K].NMADQIIQEISGQIQSK.[K]	1xOxidation [M2]; 1xiTRAQ8plex [K17]; 1xiTRAQ8plex [N-Term]	7.0054e-06	0.000145435	1	1	1	A0A6B0QZV1	A0A6B0QZV1 [265-281]	0	2527.36												No Quan Values	High	High	High	High	High	High	High	7.89e-05	1.903e-06	3.38
[R].NLVPLLLAPENLVEK.[E]	1xiTRAQ8plex [K15]; 1xiTRAQ8plex [N-Term]	2.22433e-05	0.000145435	1	1	1	A0A6B0RLZ0	A0A6B0RLZ0 [294-308]	0	2270.39	1.082	0.723	0.414	0.726	0.794	126.6	137	91.6	52.4	91.9	100.6		High	High	High	High	High	High	High	7.89e-05	6.687e-06	3.81
[R].FLEETFGSDGRPR.[V]	1xiTRAQ8plex [N-Term]	3.97642e-06	0.000145435	1	1	6	A0A6B0S5W4	A0A6B0S5W4 [179-191]	0	1814.93	0.754	1.271	0.619	1.53	0.616	103.6	78.2	131.7	64.1	158.6	63.8		High	High	High	High	High	High	High	7.89e-05	1.025e-06	3.49
[K].NLVTETVMQMLVDVAK.[S]	1xOxidation [M]; 1xiTRAQ8plex [K16]; 1xiTRAQ8plex [N-Term]	0.000235093	0.000145435	1	1	2	A0A6B0R509	A0A6B0R509 [58-73]	0	2415.34	0.614	0.865	0.857	0.988	0.545	123.2	75.6	106.6	105.6	121.8	67.1		High	High	High	High	High	High	High	7.89e-05	8.757e-05	2.79
[R].FLEAAQQEFNLPIR.[Y]	1xiTRAQ8plex [N-Term]	0.000194958	0.000145435	1	1	1	A0A6B0QQN5	A0A6B0QQN5 [265-278]	0	1980.09	1.304	1.282	1.078	1.134	1.097	87	113.4	111.5	93.8	98.7	95.5		High	High	High	High	High	High	High	7.89e-05	7.121e-05	2.89
[R].NLVTTFSNMDDMLQK.[A]	1xiTRAQ8plex [K15]; 1xiTRAQ8plex [N-Term]	5.7096e-09	0.000145435	1	1	4	A0A6B0RQ58	A0A6B0RQ58 [1116-1130]	0	2365.24	1.334	1.354	0.52	0.937	0.498	106.3	141.8	144	55.3	99.6	52.9		High	High	High	High	High	High	High	7.89e-05	8.347e-10	6.39
[R].NLVVDAETTSSLR.[V]	1xiTRAQ8plex [N-Term]	3.80838e-05	0.000145435	1	1	3	A0A6B0RZL6	A0A6B0RZL6 [1234-1246]	0	1708.94	1.628	0.611	0.372	0.452	1.14	115.3	187.7	70.5	42.9	52.1	131.5		High	High	High	High	High	High	High	7.89e-05	1.202e-05	3.05
[R].FIDTSQFILNR.[L]	1xiTRAQ8plex [N-Term]	1.60017e-05	0.000145435	1	1	1	A0A6B0SIM4	A0A6B0SIM4 [70-80]	0	1657.92	0.529	1.129	0.421	0.847	0.337	140.8	74.4	158.8	59.3	119.2	47.5		High	High	High	High	High	High	High	7.89e-05	4.663e-06	2.87
[R].NLVWNAGALHYSDEVEIIR.[G]	1xiTRAQ8plex [Y11]; 1xiTRAQ8plex [N-Term]	1.01993e-09	0.000145435	1	1	30	A0A6B0R113	A0A6B0R113 [83-101]	0	2807.53	0.817	1.015	1.557	0.949	1.115	93	75.9	94.4	144.8	88.3	103.7		High	High	High	High	High	High	High	7.89e-05	1.285e-10	5.3
[R].NLWQEQACVVAGLR.[R]	1xCarbamidomethyl [C8]; 1xiTRAQ8plex [N-Term]	1.33531e-05	0.000145435	1	1	2	A0A6B0QXK5	A0A6B0QXK5 [27-40]	0	1948.04	0.937	0.884	0.785	1.12	1.813	91.8	85.9	81.1	72	102.7	166.4		High	High	High	High	High	High	High	7.89e-05	3.842e-06	3.87
[K].NLYHSEAFSINFR.[D]	1xiTRAQ8plex [Y3]; 1xiTRAQ8plex [N-Term]	4.03218e-06	0.000145435	1	1	5	A0A6B0SAP5	A0A6B0SAP5 [158-170]	0	2206.19	0.698	0.762	0.944	0.978	0.614	120.1	83.9	91.5	113.4	117.5	73.7		High	High	High	High	High	High	High	7.89e-05	1.045e-06	3.78
[K].FLDGNELTLADCNLLPK.[L]	1xCarbamidomethyl [C12]; 1xiTRAQ8plex [K17]; 1xiTRAQ8plex [N-Term]	6.23797e-07	0.000145435	1	2	2	A0A6B0S521	A0A6B0S521 [167-183]	0	2541.38	0.841	1.162	0.654	1.611	1.138	93.6	78.8	108.9	61.2	150.9	106.6		High	High	High	High	High	High	High	7.89e-05	1.372e-07	3.93
[K].FLEGTSSIAGVLVDATK.[E]	1xiTRAQ8plex [K17]; 1xiTRAQ8plex [N-Term]	1.59294e-08	0.000145435	1	1	3	A0A6B0S076	A0A6B0S076 [3439-3455]	0	2316.33	1.31	1.306	0.837	1.191	3.077	68.8	90.1	89.9	57.6	81.9	211.7		High	High	High	High	High	High	High	7.89e-05	2.543e-09	3.82
[K].NISFTVWDVGGQDK.[I]	1xiTRAQ8plex [K14]; 1xiTRAQ8plex [N-Term]	3.79078e-05	0.000145435	2	3	1	L8IHA9; A0A6B0RGV5	L8IHA9 [60-73]; A0A6B0RGV5 [60-73]	0	2174.17	0.837	1.036	0.637	1.581	0.572	105.9	88.7	109.7	67.5	167.5	60.6	Shared	High	High	High	High	High	High	High	7.89e-05	1.196e-05	3.61
[K].NPFGNAGLLLGEAGK.[Q]	1xiTRAQ8plex [K15]; 1xiTRAQ8plex [N-Term]	8.67749e-05	0.000145435	1	1	1	A0A6B0S3F4	A0A6B0S3F4 [524-538]	0	2066.19	0.922	0.816	0.721	0.779	0.918	116.4	107.3	95	84	90.6	106.8		High	High	High	High	High	High	High	7.89e-05	2.937e-05	3.94
[R].NPHASSAFLNLIGFVSR.[R]	1xiTRAQ8plex [N-Term]	1.15632e-08	0.000145435	1	1	2	A0A6B0QV77	A0A6B0QV77 [6-22]	0	2134.17	0.958	1.151	1.315	1.472	1.294	83.4	79.9	96.1	109.7	122.8	108		High	High	High	High	High	High	High	7.89e-05	1.793e-09	5.89
[R].FGIQAQMVTTDFQK.[I]	1xiTRAQ8plex [K14]; 1xiTRAQ8plex [N-Term]	8.91854e-07	0.000145435	1	1	2	A0A6B0RU88	A0A6B0RU88 [28-41]	0	2222.21	1.059	1.069	0.752	1.126	0.883	101.9	107.9	108.9	76.6	114.7	90		High	High	High	High	High	High	High	7.89e-05	2.021e-07	3.19
[K].NREPVQLETLSIR.[G]	1xiTRAQ8plex [N-Term]	1.31076e-05	0.000145435	1	1	3	A0A6B0QTH8	A0A6B0QTH8 [49-61]	1	1859.07												No Quan Values	High	High	High	High	High	High	High	7.89e-05	3.767e-06	4.51
[K].NRPSSGSLIQVVTTEGK.[T]	1xiTRAQ8plex [K17]; 1xiTRAQ8plex [N-Term]	1.63014e-05	0.000145435	1	1	2	A0A6B0RD11	A0A6B0RD11 [217-233]	0	2381.36	1.03	0.82	0.993	0.979	1.07	101.8	104.9	83.5	101.1	99.7	108.9		High	High	High	High	High	High	High	7.89e-05	4.773e-06	4.05
[K].NRPTSITWDGLDPGK.[L]	1xiTRAQ8plex [K15]; 1xiTRAQ8plex [N-Term]	2.58016e-05	0.000145435	1	1	2	A0A6B0R908	A0A6B0R908 [48-62]	0	2265.24	0.966	0.872	0.523	1.012	0.882	114.2	110.3	99.5	59.7	115.5	100.7		High	High	High	High	High	High	High	7.89e-05	7.843e-06	3.19
[R].NSDVEIFAVGVK.[D]	1xiTRAQ8plex [K12]; 1xiTRAQ8plex [N-Term]	7.07102e-07	0.000145435	1	1	3	A0A6B0QQX7	A0A6B0QQX7 [781-792]	0	1886.08	0.882	1.286	1.842	1.23	2.198	71.1	62.7	91.4	131	87.4	156.3		High	High	High	High	High	High	High	7.89e-05	1.572e-07	3.8
[R].FGIDDQDFQNSLTR.[S]	1xiTRAQ8plex [N-Term]	2.89725e-05	0.000145435	1	1	2	A0A6B0RFZ4	A0A6B0RFZ4 [260-273]	0	1959.97	0.955	1.614	1.349	1.263	1.175	81.6	77.9	131.6	110.1	103	95.9		High	High	High	High	High	High	High	7.89e-05	8.904e-06	4.15
[K].NSDVLQSPLDSAAR.[D]	1xiTRAQ8plex [N-Term]	1.50651e-05	0.000145435	1	1	2	A0A6B0S011	A0A6B0S011 [607-620]	0	1776.94	0.794	0.799	1.226	0.748	1.928	92.4	73.4	73.8	113.3	69.1	178.1		High	High	High	High	High	High	High	7.89e-05	4.367e-06	3.1
[R].FGHTLVNPVLQR.[L]	1xiTRAQ8plex [N-Term]	0.000248298	0.000145435	1	1	1	A0A6B0RKI0	A0A6B0RKI0 [2324-2335]	0	1684.98	0.709	0.719	0.744	0.83	0.748	126.3	89.5	90.8	94	104.9	94.5		High	High	High	High	High	High	High	7.89e-05	9.315e-05	4.3
[R].NSGDFDTISNLR.[A]	1xiTRAQ8plex [N-Term]	6.81299e-06	0.000145435	1	1	2	A0A6B0RLS4	A0A6B0RLS4 [1160-1171]; [1723-1734]	0	1642.83	1.048	1.028	3.901	1.068	0.792	67.9	71.1	69.8	264.9	72.5	53.7		High	High	High	High	High	High	High	7.89e-05	1.847e-06	2.52
[R].FGGGGDAGSKGPMVSAQESQAQAILQQAR.[L]	1xOxidation [M13]; 1xiTRAQ8plex [K10]; 1xiTRAQ8plex [N-Term]	3.45766e-10	0.000145435	1	1	3	A0A6B0S5M4	A0A6B0S5M4 [525-553]	1	3470.79	0.672	0.847	1.964	1.1	0.761	94.6	63.6	80.1	185.8	104	72		High	High	High	High	High	High	High	7.89e-05	3.958e-11	5.05
[K].NQVAMNPTNTVFDAK.[R]	1xiTRAQ8plex [K15]; 1xiTRAQ8plex [N-Term]	6.90779e-08	0.000145435	1	1	6	A0A6B0QUI2	A0A6B0QUI2 [66-80]	0	2258.21	0.726	1.073	0.685	0.981	0.853	112.8	81.9	121.1	77.3	110.6	96.2		High	High	High	High	High	High	High	7.89e-05	1.252e-08	4.06
[R].NSGQAVQAVR.[D]	1xiTRAQ8plex [N-Term]	0.000106305	0.000145435	1	1	1	A0A6B0QSY4	A0A6B0QSY4 [190-199]	0	1333.75												No Quan Values	High	High	High	High	High	High	High	7.89e-05	3.668e-05	2.6
[K].NSLESYAFNMK.[A]	2xiTRAQ8plex [Y6; K11]; 1xiTRAQ8plex [N-Term]	0.000208795	0.000145435	1	2	1	A0A6B0QUI2	A0A6B0QUI2 [549-559]	0	2216.21	0.846	1.344	0.935	1.165	0.69	100.3	84.9	134.9	93.8	116.8	69.2		High	High	High	High	High	High	High	7.89e-05	7.704e-05	1.83
[R].FGFDIELFQHAVK.[L]	1xiTRAQ8plex [K13]; 1xiTRAQ8plex [N-Term]	5.27787e-07	0.000145435	1	1	2	A0A6B0QUG1	A0A6B0QUG1 [112-124]	0	2159.21	0.359	0.839	4.22	1.119	0.578	73.9	26.6	62	312	82.7	42.8		High	High	High	High	High	High	High	7.89e-05	1.142e-07	3.9
[K].FGFCPMAAHEEICTTNEGVMYR.[I]	2xCarbamidomethyl [C4; C13]; 1xiTRAQ8plex [Y21]; 1xiTRAQ8plex [N-Term]	5.45221e-07	0.000145435	1	1	1	A0A6B0QRK8	A0A6B0QRK8 [459-480]	0	3228.52	1.155	1.648	1.52	1.175	1.667	73.5	84.9	121.1	111.7	86.4	122.5		High	High	High	High	High	High	High	7.89e-05	1.186e-07	5.94
[KR].FGEVVDCTLK.[MTL]	1xCarbamidomethyl [C7]; 1xiTRAQ8plex [K10]; 1xiTRAQ8plex [N-Term]	1.88226e-05	0.000145435	2	2	5	A0A6B0R290; A0A6B0RKZ2	A0A6B0R290 [93-102]; A0A6B0RKZ2 [171-180]; [466-475]	0	1775.98	0.612	1.137	0.511	0.981	1.059	113.2	69.3	128.7	57.9	111	119.9	Shared	High	High	High	High	High	High	High	7.89e-05	5.57e-06	3.96
[K].FGDPVVQSDMK.[H]	1xiTRAQ8plex [K11]; 1xiTRAQ8plex [N-Term]	0.000226674	0.000145435	1	2	1	A0A6B0SBR8	A0A6B0SBR8 [78-88]	0	1830.99												No Quan Values	High	High	High	High	High	High	High	7.89e-05	8.423e-05	3.06
[R].FGDPECQVILPLLK.[S]	1xCarbamidomethyl [C6]; 1xiTRAQ8plex [K14]; 1xiTRAQ8plex [N-Term]	0.000147392	0.000145435	1	1	1	A0A6B0RPC0	A0A6B0RPC0 [293-306]	0	2237.28	1.129	1.239	1.125	1.279	1.155	86.6	97.8	107.3	97.4	110.8	100		High	High	High	High	High	High	High	7.89e-05	5.241e-05	2.92
[R].FGDLLNIDDTAK.[R]	1xiTRAQ8plex [K12]; 1xiTRAQ8plex [N-Term]	1.42493e-05	0.000145435	1	1	4	A0A6B0RT19	A0A6B0RT19 [850-861]	0	1930.07	7.813	1.433	0.99	0.722	1.076	46	359.7	66	45.6	33.2	49.5		High	High	High	High	High	High	High	7.89e-05	4.122e-06	4.9
[R].NSILAQVLDQSAR.[A]	1xiTRAQ8plex [N-Term]	7.27041e-06	0.000145435	1	1	1	L8IFG2	L8IFG2 [41-53]	0	1718.97	1.516	1.148	0.481	0.959	1.159	95.8	145.2	110	46.1	91.9	111		High	High	High	High	High	High	High	7.89e-05	1.982e-06	3.36
[R].FGAVWTGDNAAEWDHMK.[I]	1xiTRAQ8plex [K17]; 1xiTRAQ8plex [N-Term]	3.12242e-09	0.000145435	1	1	3	A0A6B0RRX8	A0A6B0RRX8 [645-661]	0	2543.26	1.389	1.148	0.659	1.184	0.991	94.2	130.8	108.1	62.1	111.5	93.4		High	High	High	High	High	High	High	7.89e-05	4.321e-10	5.83
[K].FGAVFLWDSGSSVGEITGHNK.[V]	1xiTRAQ8plex [K21]; 1xiTRAQ8plex [N-Term]	4.78246e-14	0.000145435	1	1	2	A0A6B0RGD0	A0A6B0RGD0 [166-186]	0	2816.48	1.207	0.907	0.823	0.966	0.737	106.4	128.4	96.5	87.6	102.7	78.4		High	High	High	High	High	High	High	7.89e-05	2.523e-15	7.08
[R].NSLCIENSCIAAHDKR.[G]	2xCarbamidomethyl [C4; C9]; 1xiTRAQ8plex [K15]; 1xiTRAQ8plex [N-Term]	8.08946e-06	0.000145435	1	1	1	A0A6B0RSX4	A0A6B0RSX4 [470-485]	1	2496.29												No Quan Values	High	High	High	High	High	High	High	7.89e-05	2.225e-06	3.89
[K].NPGFEIIHGLLDR.[I]	1xiTRAQ8plex [N-Term]	8.83611e-07	0.000145435	1	1	1	A0A6B0QS61	A0A6B0QS61 [501-513]	0	1785												No Quan Values	High	High	High	High	High	High	High	7.89e-05	2e-07	2.87
[K].NQVAMNPTNTIFDAK.[R]	1xiTRAQ8plex [K15]; 1xiTRAQ8plex [N-Term]	8.27764e-09	0.000145435	1	1	3	A0A6B0S0F9	A0A6B0S0F9 [58-72]	0	2272.22	1.53	0.916	0.52	0.868	0.547	111.5	170.6	102.1	58	96.7	61		High	High	High	High	High	High	High	7.89e-05	1.247e-09	4.92
[K].NQLTSNPENTVFDAK.[R]	1xiTRAQ8plex [K15]; 1xiTRAQ8plex [N-Term]	3.52407e-07	0.000145435	1	1	5	A0A6B0QV67	A0A6B0QV67 [84-98]	0	2286.22	0.725	1.113	0.958	1.149	1.233	97.1	70.4	108.2	93	111.6	119.8		High	High	High	High	High	High	High	7.89e-05	7.38e-08	3.9
[K].FHLVDGNVSGEFTDLVPEK.[Y]	1xiTRAQ8plex [K19]; 1xiTRAQ8plex [N-Term]	0.000207843	0.000145435	1	1	1	L8HTE8	L8HTE8 [250-268]	0	2711.45												No Quan Values	High	High	High	High	High	High	High	7.89e-05	7.664e-05	3.17
[K].NPLFITEEDAFK.[I]	1xiTRAQ8plex [K12]; 1xiTRAQ8plex [N-Term]	0.000184539	0.000145435	1	1	3	A0A6B0RW30	A0A6B0RW30 [106-117]	0	2032.12	0.754	1.087	0.963	1.12	0.734	106	79.9	115.3	102.2	118.7	77.8		High	High	High	High	High	High	High	7.89e-05	6.712e-05	3.14
[R].NPSHVNELCSPK.[V]	1xCarbamidomethyl [C9]; 1xiTRAQ8plex [K12]; 1xiTRAQ8plex [N-Term]	7.24683e-05	0.000145435	3	3	3	A0A6B0SCZ4; A0A6B0S8U0; A0A6B0SGR6	A0A6B0SCZ4 [60-71]; A0A6B0S8U0 [127-138]; A0A6B0SGR6 [506-517]	0	1990.06	0.795	1.103	2.242	0.869	1.199	83.2	66.2	91.8	186.6	72.4	99.8	Shared	High	High	High	High	High	High	High	7.89e-05	2.416e-05	2.95
[R].NPSPVVAQVPSVLPALQGEGALAHR.[E]	1xiTRAQ8plex [N-Term]	4.10754e-07	0.000145435	1	1	1	A0A6B0S0L4	A0A6B0S0L4 [607-631]	0	2811.58												No Quan Values	High	High	High	High	High	High	High	7.89e-05	8.731e-08	4.02
[K].FHHTFSTEIAK.[F]	1xiTRAQ8plex [K11]; 1xiTRAQ8plex [N-Term]	1.63772e-05	0.000145435	1	1	1	A0A6B0RQ04	A0A6B0RQ04 [335-345]	0	1926.07	0.848	1.02	0.927	0.913	1.087	103.5	87.8	105.6	96	94.5	112.5		High	High	High	High	High	High	High	7.89e-05	4.792e-06	3.68
[K].NPTIVNFPITNVDLR.[E]	1xiTRAQ8plex [N-Term]	2.4537e-06	0.000145435	1	1	1	A0A6B0QZC8	A0A6B0QZC8 [467-481]	0	2017.14	0.709	1.377	0.592	1.449	0.921	99.2	70.4	136.6	58.7	143.7	91.4		High	High	High	High	High	High	High	7.89e-05	6.065e-07	3.34
[K].FHDPDSAVVAQHLTNTVFVDR.[A]	1xiTRAQ8plex [N-Term]	2.61847e-06	0.000145435	1	1	2	A0A6B0R3S8	A0A6B0R3S8 [82-102]	0	2672.37	0.883	1.072	1.048	1.226	0.94	97.2	85.9	104.3	102	119.3	91.4		High	High	High	High	High	High	High	7.89e-05	6.526e-07	4.39
[R].FHDIISDAEIEVVK.[D]	1xiTRAQ8plex [K14]; 1xiTRAQ8plex [N-Term]	5.07511e-05	0.000145435	1	1	1	A0A6B0QTQ5	A0A6B0QTQ5 [332-345]	0	2223.25	1.162	1.02	1.944	1.089	2.01	72.9	84.8	74.4	141.8	79.5	146.6		High	High	High	High	High	High	High	7.89e-05	1.644e-05	3.33
[R].FHDHLGEDVLLFTTDGVNER.[L]	1xiTRAQ8plex [N-Term]	1.08367e-05	0.000145435	1	1	1	A0A6B0RLZ5	A0A6B0RLZ5 [207-226]	0	2618.32	1.152	1.058	1.132	1.096	1.212	90.2	104	95.5	102.1	98.8	109.4		High	High	High	High	High	High	High	7.89e-05	3.054e-06	3.67
[R].FGVPVIADGGIQNVGHIAK.[A]	1xiTRAQ8plex [K19]; 1xiTRAQ8plex [N-Term]	5.91256e-05	0.000145435	1	1	1	A0A6B0QZK2	A0A6B0QZK2 [357-375]	0	2500.45	0.924	0.878	0.715	0.918	0.812	114.4	105.6	100.4	81.7	105	92.8		High	High	High	High	High	High	High	7.89e-05	1.934e-05	1.91
[K].NQVALNPQNTVFDAK.[R]	1xiTRAQ8plex [K15]; 1xiTRAQ8plex [N-Term]	1.69178e-05	0.000145435	1	2	1	A0A6B0SBR8	A0A6B0SBR8 [57-71]	0	2267.26	1.125	1.374	0.679	0.929	1.12	96.4	108.5	132.4	65.4	89.5	107.9		High	High	High	High	High	High	High	7.89e-05	4.953e-06	4.86
[R].NQDLAPNSAEQASILSLVTK.[I]	1xiTRAQ8plex [K20]; 1xiTRAQ8plex [N-Term]	3.91573e-05	0.000145435	1	1	2	A0A6B0S4H4	A0A6B0S4H4 [23-42]	0	2707.51	0.794	1.08	0.799	0.977	0.855	109	86.6	117.7	87.1	106.5	93.2		High	High	High	High	High	High	High	7.89e-05	1.235e-05	3.76
[K].NQEIQWMETAR.[W]	1xiTRAQ8plex [N-Term]	3.97053e-05	0.000145435	1	1	2	A0A6B0RE44	A0A6B0RE44 [93-103]	0	1709.86	1	1.454	1.122	1.464	0.83	87.3	87.4	127	98	127.8	72.5		High	High	High	High	High	High	High	7.89e-05	1.257e-05	3.34
[K].NQEQLAAELAEFTAK.[I]	1xiTRAQ8plex [K15]; 1xiTRAQ8plex [N-Term]	4.61321e-06	0.000145435	1	1	2	A0A6B0RSC9	A0A6B0RSC9 [410-424]	0	2271.24	1.002	1.007	0.733	0.885	0.801	110.5	110.7	111.3	81	97.9	88.6		High	High	High	High	High	High	High	7.89e-05	1.208e-06	4.62
[R].FGTAIAAVK.[D]	1xiTRAQ8plex [K9]; 1xiTRAQ8plex [N-Term]	0.000215578	0.000145435	1	1	2	A0A6B0R0S6	A0A6B0R0S6 [571-579]	0	1485.92	1.077	0.702	0.375	0.745	0.311	142.5	153.5	100.1	53.5	106.1	44.4		High	High	High	High	High	High	High	7.89e-05	7.966e-05	2.92
[R].FGSEFSPELQASFQK.[V]	1xiTRAQ8plex [K15]; 1xiTRAQ8plex [N-Term]	3.1229e-08	0.000145435	1	1	27	A0A6B0S8H8	A0A6B0S8H8 [534-548]	0	2310.22	0.927	0.949	0.412	1.713	0.562	107.8	100	102.4	44.4	184.7	60.7		High	High	High	High	High	High	High	7.89e-05	5.285e-09	3.99
[K].FGSCQQGVAATFTK.[D]	1xCarbamidomethyl [C4]; 1xiTRAQ8plex [K14]; 1xiTRAQ8plex [N-Term]	0.000180362	0.000145435	1	1	1	A0A6B0R4K7	A0A6B0R4K7 [136-149]	0	2110.12	0.741	0.945	0.709	0.918	0.899	115.1	85.3	108.8	81.6	105.7	103.5		High	High	High	High	High	High	High	7.89e-05	6.548e-05	3.75
[K].NQEQLLTLASILR.[E]	1xiTRAQ8plex [N-Term]	7.40665e-06	0.000145435	1	1	2	A0A6B0RC73	A0A6B0RC73 [151-163]	0	1803.06	1.554	0.966	0.791	1.182	1.435	86.6	134.6	83.6	68.5	102.4	124.3		High	High	High	High	High	High	High	7.89e-05	2.02e-06	3.25
[R].NQHTLSQPLTDEHLHALFR.[I]	1xiTRAQ8plex [N-Term]	9.08745e-05	0.000145435	1	1	2	A0A6B0RM05	A0A6B0RM05 [568-586]	0	2561.35												No Quan Values	High	High	High	High	High	High	High	7.89e-05	3.097e-05	2.13
[R].FGQGGAGPVGGQGPR.[G]	1xiTRAQ8plex [N-Term]	0.00024717	0.000145435	1	1	1	A0A6B0QTQ0	A0A6B0QTQ0 [413-427]	0	1645.87	1.085	0.863	1.148	0.81	3.393	72.3	78.4	62.4	83	58.6	245.3		High	High	High	High	High	High	High	7.89e-05	9.262e-05	2.99
[K].NQLEEVPAALPR.[N]	1xiTRAQ8plex [N-Term]	0.000160092	0.000145435	1	1	7	A0A6B0S0U7	A0A6B0S0U7 [144-155]	0	1640.93	0.693	0.747	0.765	0.686	0.767	128.8	89.3	96.2	98.5	88.4	98.8		High	High	High	High	High	High	High	7.89e-05	5.741e-05	3.05
[R].FGQAATMEGIGAIGGTPPAFNR.[A]	1xiTRAQ8plex [N-Term]	2.56966e-08	0.000145435	1	1	1	A0A6B0S7M3	A0A6B0S7M3 [395-416]	0	2467.27												No Quan Values	High	High	High	High	High	High	High	7.89e-05	4.287e-09	4.38
[R].NQDNLQGWNK.[T]	1xiTRAQ8plex [K10]; 1xiTRAQ8plex [N-Term]	4.66929e-05	0.000145435	1	1	2	A0A6B0RE55	A0A6B0RE55 [129-138]	0	1824.98	0.826	1.029	0.835	0.911	0.789	111.3	92	114.5	93	101.4	87.8		High	High	High	High	High	High	High	7.89e-05	1.498e-05	3.27
[R].NSNLAGAAHEELQQSR.[I]	1xiTRAQ8plex [N-Term]	1.24567e-07	0.000145435	1	1	2	A0A6B0S1Q2	A0A6B0S1Q2 [281-296]	0	2029.04	1.036	0.858	2.028	1.015	1.642	79.2	82	67.9	160.6	80.4	129.9		High	High	High	High	High	High	High	7.89e-05	2.377e-08	4.1
[K].NLSEAVVSSAMEIENMSDK.[L]	1xiTRAQ8plex [K19]; 1xiTRAQ8plex [N-Term]	3.19624e-08	0.000145435	1	1	1	A0A6B0S5U9	A0A6B0S5U9 [159-177]	0	2662.35	0.682	4.268	1.164	2.049	1.431	56.6	38.6	241.7	65.9	116.1	81		High	High	High	High	High	High	High	7.89e-05	5.414e-09	5.78
[K].NIQVSHQEFSK.[M]	1xiTRAQ8plex [K11]; 1xiTRAQ8plex [N-Term]	0.000140771	0.000145435	1	1	2	A0A6B0RG74	A0A6B0RG74 [628-638]	0	1925.07	1.514	1.225	0.799	0.931	1.121	91	137.8	111.6	72.7	84.8	102.1		High	High	High	High	High	High	High	7.89e-05	4.985e-05	2.14
[K].NLDTVQGSPLLVGSDLLK.[F]	1xiTRAQ8plex [K18]; 1xiTRAQ8plex [N-Term]	1.00161e-06	0.000145435	1	1	1	A0A6B0RYV4	A0A6B0RYV4 [688-705]	0	2477.44	0.852	0.929	0.958	0.885	1.124	104.4	88.9	97	100	92.4	117.3		High	High	High	High	High	High	High	7.89e-05	2.301e-07	4.62
[K].FMDGEVPYGSWFEHTK.[S]	2xiTRAQ8plex [Y8; K16]; 1xiTRAQ8plex [N-Term]	7.75902e-07	0.000145435	1	1	16	A0A6B0RSI7	A0A6B0RSI7 [122-137]	0	2842.46	0.484	1.508	0.797	1.388	0.288	109.8	53.2	165.6	87.5	152.4	31.6		High	High	High	High	High	High	High	7.89e-05	1.737e-07	3.76
[K].NLEAMNPPLFLR.[F]	1xiTRAQ8plex [N-Term]	0.000142072	0.000145435	1	1	1	A0A6B0QXV2	A0A6B0QXV2 [775-786]	0	1718.96	1.453	1.085	0.712	1.308	1.303	87.4	127.1	94.9	62.3	114.4	113.9		High	High	High	High	High	High	High	7.89e-05	5.048e-05	2.8
[K].NLEAVETLGSTSTICSDK.[T]	1xCarbamidomethyl [C15]; 1xiTRAQ8plex [K18]; 1xiTRAQ8plex [N-Term]	9.47337e-07	0.000145435	1	3	1	A0A6B0QRC5	A0A6B0QRC5 [395-412]	0	2533.33	0.774	1	1.071	0.942	0.89	105.7	81.8	105.7	113.2	99.5	94.1		High	High	High	High	High	High	High	7.89e-05	2.157e-07	6.36
[R].NIEDALNQLFR.[N]	1xiTRAQ8plex [N-Term]	6.98372e-05	0.000145435	1	1	1	A0A6B0SBC3	A0A6B0SBC3 [6709-6719]	0	1636.9	0.724	1.28	1.038	1.172	1.072	95.5	69.1	122.2	99.1	111.9	102.3		High	High	High	High	High	High	High	7.89e-05	2.317e-05	2.72
[K].NIEDVIAQGIGK.[L]	1xiTRAQ8plex [K12]; 1xiTRAQ8plex [N-Term]	2.8201e-07	0.000145435	1	1	5	A0A6B0SHX7	A0A6B0SHX7 [50-61]	0	1865.1	0.691	0.962	1.244	0.934	0.958	103.7	71.6	99.7	129	96.8	99.3		High	High	High	High	High	High	High	7.89e-05	5.797e-08	5.02
[R].NLEQLGGTVTNPGSSGTTSR.[L]	1xiTRAQ8plex [N-Term]	9.96972e-07	0.000145435	1	1	1	A0A6B0R6B1	A0A6B0R6B1 [434-453]	0	2280.17	1.048	1.113	1.585	0.886	1.226	87.5	91.7	97.3	138.7	77.5	107.3		High	High	High	High	High	High	High	7.89e-05	2.284e-07	5.67
[R].NLEVTAYSPLGSSDR.[A]	1xiTRAQ8plex [Y7]; 1xiTRAQ8plex [N-Term]	0.00014142	0.000145435	1	1	2	A0A6B0RDK0	A0A6B0RDK0 [235-249]	0	2217.2												No Quan Values	High	High	High	High	High	High	High	7.89e-05	5.028e-05	2.79
[K].NLEWIAGGTWTPSALK.[F]	1xiTRAQ8plex [K16]; 1xiTRAQ8plex [N-Term]	1.63794e-08	0.000145435	1	1	30	A0A6B0QXH3	A0A6B0QXH3 [825-840]	0	2352.32	0.721	1.029	1.747	1.054	1.182	89.1	64.3	91.7	155.7	93.9	105.3		High	High	High	High	High	High	High	7.89e-05	2.621e-09	4.63
[R].NIFDFNALK.[E]	1xiTRAQ8plex [K9]; 1xiTRAQ8plex [N-Term]	0.000134445	0.000145435	1	1	3	A0A6B0RP52	A0A6B0RP52 [79-87]	0	1689.98	1.254	0.907	0.585	1.145	0.887	103.8	130.2	94.2	60.8	118.9	92.1		High	High	High	High	High	High	High	7.89e-05	4.745e-05	3.3
[K].NLDSTTVAVHGEEIYCK.[S]	1xCarbamidomethyl [C16]; 2xiTRAQ8plex [Y15; K17]; 1xiTRAQ8plex [N-Term]	4.34306e-06	0.000145435	1	1	3	A0A6B0RD27	A0A6B0RD27 [177-193]	0	2848.53	1.624	0.79	0.63	0.745	0.862	106.2	172.4	83.9	66.9	79.1	91.5		High	High	High	High	High	High	High	7.89e-05	1.131e-06	2.5
[R].NLGADAVGMSTVPEVIVAR.[H]	1xiTRAQ8plex [N-Term]	1.10883e-09	0.000145435	1	2	4	A0A6B0S7I8	A0A6B0S7I8 [284-302]	0	2203.21	0.935	1.218	0.489	1.345	0.546	108.5	101.4	132.1	53	145.8	59.2		High	High	High	High	High	High	High	7.89e-05	1.403e-10	5.21
[R].NLGADAVGMSTVPEVIVAR.[H]	1xOxidation [M9]; 1xiTRAQ8plex [N-Term]	0.000118189	0.000145435	1	2	2	A0A6B0S7I8	A0A6B0S7I8 [284-302]	0	2219.2	0.972	1.043	1.29	1.318	0.894	92.1	89.5	96	118.7	121.4	82.3		High	High	High	High	High	High	High	7.89e-05	4.128e-05	3.11
[K].NLGPPGPPFNITPR.[K]	1xiTRAQ8plex [N-Term]	6.95151e-05	0.000145435	1	1	1	A0A6B0RRU7	A0A6B0RRU7 [1723-1736]	0	1781	0.873	1.005	1.509	1.076	1.026	92.5	80.7	93	139.5	99.5	94.8		High	High	High	High	High	High	High	7.89e-05	2.314e-05	3.91
[R].NLGSINTELQDVQR.[I]	1xiTRAQ8plex [N-Term]	1.52091e-07	0.000145435	1	1	1	A0A6B0QVZ9	A0A6B0QVZ9 [134-147]	0	1891.02	0.834	0.962	2.289	0.935	1.948	75.3	62.8	72.4	172.4	70.4	146.7		High	High	High	High	High	High	High	7.89e-05	2.951e-08	3.73
[K].NLGTALAELR.[T]	1xiTRAQ8plex [N-Term]	0.000216564	0.000145435	1	1	3	A0A6B0RL96	A0A6B0RL96 [1027-1036]	0	1361.81	2.475	1.419	0.767	1.385	0.767	76.8	190.1	109	58.9	106.4	58.9		High	High	High	High	High	High	High	7.89e-05	8.006e-05	2.56
[K].NLGTATLNIQWPK.[E]	1xiTRAQ8plex [K13]; 1xiTRAQ8plex [N-Term]	8.36279e-05	0.000145435	1	1	1	A0A6B0R4K7	A0A6B0R4K7 [835-847]	0	2064.21												No Quan Values	High	High	High	High	High	High	High	7.89e-05	2.823e-05	2.36
[R].NIGVEVFSLGIK.[A]	1xiTRAQ8plex [K12]; 1xiTRAQ8plex [N-Term]	4.204e-07	0.000145435	1	1	3	A0A6B0QQX7	A0A6B0QQX7 [481-492]	0	1884.14	0.905	1.117	0.972	1.008	1.872	87.3	79	97.5	84.8	88	163.4		High	High	High	High	High	High	High	7.89e-05	8.931e-08	4.13
[K].NIGWGTDQGIGGFGEEPGIK.[S]	1xiTRAQ8plex [K20]; 1xiTRAQ8plex [N-Term]	1.25714e-05	0.000145435	1	1	1	A0A6B0QQ65	A0A6B0QQ65 [92-111]	0	2640.39	1.036	1.078	1	0.998	1.11	96.4	99.9	103.9	96.4	96.2	107.1		High	High	High	High	High	High	High	7.89e-05	3.588e-06	3.7
[K].NLHTLILINNK.[I]	1xiTRAQ8plex [K11]; 1xiTRAQ8plex [N-Term]	1.15665e-06	0.000145435	1	1	15	L8HPP6	L8HPP6 [107-117]	0	1901.18	0.816	1.167	1.896	1.128	1.098	84.4	68.9	98.6	160.1	95.2	92.7		High	High	High	High	High	High	High	7.89e-05	2.69e-07	3.16
[K].NLKPIKPMQFLGDEETVR.[K]	2xiTRAQ8plex [K3; K6]; 1xiTRAQ8plex [N-Term]	1.49312e-06	0.000145435	1	1	3	A0A6B0S024	A0A6B0S024 [188-205]	0	3027.74	1.466	0.935	0.563	0.989	1.312	95.8	140.4	89.5	53.9	94.7	125.7		High	High	High	High	High	High	High	7.89e-05	3.542e-07	3.41
[K].FITHAPPGEFNEVFNDVR.[L]	1xiTRAQ8plex [N-Term]	2.20379e-05	0.000145435	1	1	3	A0A6B0QRH3	A0A6B0QRH3 [371-388]	0	2393.22	0.881	1.153	1.245	1.276	0.843	93.8	82.6	108.1	116.7	119.7	79.1		High	High	High	High	High	High	High	7.89e-05	6.604e-06	3.28
[K].FLVPDHVNMSELVK.[I]	1xiTRAQ8plex [K14]; 1xiTRAQ8plex [N-Term]	7.08125e-05	0.000145435	1	1	2	A0A6B0RBY2	A0A6B0RBY2 [52-65]	0	2236.26	1.238	0.832	0.383	0.918	0.676	118.9	147.1	98.9	45.6	109.2	80.4		High	High	High	High	High	High	High	7.89e-05	2.353e-05	3.7
[K].NLICAFLTDR.[E]	1xCarbamidomethyl [C4]; 1xiTRAQ8plex [N-Term]	0.000167608	0.000145435	2	2	1	A0A6B0QRU3; A0A6B0RCB2	A0A6B0QRU3 [308-317]; A0A6B0RCB2 [318-327]	0	1526.83	1.8	1.459	0.981	1.546	2.818	62.5	112.4	91.1	61.3	96.6	176.1	Shared	High	High	High	High	High	High	High	7.89e-05	6.05e-05	2.58
[R].NLDMVVSSAIGCQLGTDTHGLR.[V]	1xCarbamidomethyl [C12]; 1xiTRAQ8plex [N-Term]	6.00876e-09	0.000145435	1	1	1	A0A6B0QZH2	A0A6B0QZH2 [247-268]	0	2648.34	0.644	0.834	0.932	0.968	0.739	117.3	75.5	97.8	109.2	113.5	86.7		High	High	High	High	High	High	High	7.89e-05	8.829e-10	5.76
[R].NLDLDGIIAEVK.[A]	1xiTRAQ8plex [K12]; 1xiTRAQ8plex [N-Term]	4.92283e-07	0.000145435	2	2	17	A0A6B0R822; A0A6B0RAW5	A0A6B0R822 [260-271]; A0A6B0RAW5 [260-271]	0	1908.13	0.583	1.096	0.476	1.329	1.143	106.6	62.1	116.9	50.8	141.7	121.9	Shared	High	High	High	High	High	High	High	7.89e-05	1.059e-07	4.09
[K].NHLVEIPPNLPSSLVELR.[I]	1xiTRAQ8plex [N-Term]	1.28682e-07	0.000145435	1	1	32	L8HMB1	L8HMB1 [149-166]	0	2331.33	0.838	1.333	1.629	1.391	0.919	84.4	70.7	112.5	137.5	117.4	77.5		High	High	High	High	High	High	High	7.89e-05	2.461e-08	4.33
[K].NHPLGMAIFLK.[N]	1xiTRAQ8plex [K11]; 1xiTRAQ8plex [N-Term]	0.000201299	0.000145435	1	1	1	A0A6B0RAE5	A0A6B0RAE5 [1781-1791]	0	1849.1												No Quan Values	High	High	High	High	High	High	High	7.89e-05	7.399e-05	2.48
[K].NHQSAAEYNIFEGMELR.[G]	1xiTRAQ8plex [Y8]; 1xiTRAQ8plex [N-Term]	0.000211676	0.000145435	1	1	2	A0A6B0RG62	A0A6B0RG62 [538-554]	0	2617.33	2.202	1.042	1.181	0.954	2.221	69.8	153.6	72.7	82.4	66.5	155		High	High	High	High	High	High	High	7.89e-05	7.819e-05	3.58
[K].NKDDQVTVIGAGVTLHEALAAADLLK.[R]	2xiTRAQ8plex [K2; K26]; 1xiTRAQ8plex [N-Term]	6.03672e-09	0.000145435	1	1	3	A0A6B0QZV1	A0A6B0QZV1 [498-523]	1	3575.06	0.692	1.147	1.501	1.283	0.846	92.7	64.2	106.4	139.2	119	78.5		High	High	High	High	High	High	High	7.89e-05	8.876e-10	5.14
[K].NKDIVMVANAVFVK.[N]	2xiTRAQ8plex [K2; K14]; 1xiTRAQ8plex [N-Term]	2.21548e-06	0.000145435	1	1	1	A0A6B0QNV0	A0A6B0QNV0 [104-117]	1	2460.48	0.94	1.009	0.759	0.853	1.066	106.6	100.2	107.6	80.9	91	113.7		High	High	High	High	High	High	High	7.89e-05	5.451e-07	3.66
[K].NKEQLSDMMMLNK.[Q]	2xiTRAQ8plex [K2; K13]; 1xiTRAQ8plex [N-Term]	2.12352e-05	0.000145435	1	1	1	A0A6B0QY40	A0A6B0QY40 [925-937]	1	2494.36	1.311	0.854	0.654	0.711	1.668	96.8	126.9	82.7	63.3	68.8	161.5		High	High	High	High	High	High	High	7.89e-05	6.343e-06	3.04
[K].FNFLEQAFDK.[L]	1xiTRAQ8plex [K10]; 1xiTRAQ8plex [N-Term]	8.44038e-05	0.000145435	1	1	2	A0A6B0RU44	A0A6B0RU44 [145-154]	0	1867.02	1	0.979	1.475	1.173	1.258	87.2	87.1	85.3	128.5	102.2	109.6		High	High	High	High	High	High	High	7.89e-05	2.858e-05	2.41
[K].NKETGALAAAK.[V]	2xiTRAQ8plex [K2; K11]; 1xiTRAQ8plex [N-Term]	0.00022771	0.000145435	1	1	2	A0A6B0S5G6	A0A6B0S5G6 [55-65]	1	1986.21	0.75	1.247	0.868	0.804	1.287	100.8	75.6	125.6	87.4	81	129.6		High	High	High	High	High	High	High	7.89e-05	8.484e-05	2.43
[K].NKHESMISELEVR.[L]	1xiTRAQ8plex [K2]; 1xiTRAQ8plex [N-Term]	0.000115498	0.000145435	1	1	4	A0A6B0RRP8	A0A6B0RRP8 [1255-1267]	1	2180.2	3.238	0.763	0.758	0.482	0.286	91.9	297.7	70.1	69.7	44.3	26.3		High	High	High	High	High	High	High	7.89e-05	4.013e-05	2.18
[K].FNEEHIPDSPFVVPVASPSGDAR.[R]	1xiTRAQ8plex [N-Term]	1.20529e-10	0.000145435	1	1	12	A0A6B0S9L1	A0A6B0S9L1 [2274-2296]	0	2771.39	2.637	1.084	0.812	1.102	0.887	79.8	210.3	86.5	64.8	87.9	70.7		High	High	High	High	High	High	High	7.89e-05	1.258e-11	5.35
[R].NLDLDSIIAEVR.[A]	1xiTRAQ8plex [N-Term]	5.7914e-07	0.000145435	1	1	1	A0A6B0R6W5	A0A6B0R6W5 [877-888]	0	1661.94	0.223	0.25	0.237	1.197	0.443	179.2	40	44.7	42.4	214.4	79.3		High	High	High	High	High	High	High	7.89e-05	1.263e-07	3.5
[K].FNDEHIPESPYVVPVIAPSDDAR.[R]	1xiTRAQ8plex [Y11]; 1xiTRAQ8plex [N-Term]	7.94067e-06	0.000145435	1	1	1	A0A6B0R2E9	A0A6B0R2E9 [2297-2319]	0	3175.65												No Quan Values	High	High	High	High	High	High	High	7.89e-05	2.181e-06	3.29
[R].NLALCPANHAPLQEAAVIPR.[L]	1xCarbamidomethyl [C5]; 1xiTRAQ8plex [N-Term]	6.51575e-05	0.000145435	1	1	1	A0A6B0SDM7	A0A6B0SDM7 [914-933]	0	2459.35												No Quan Values	High	High	High	High	High	High	High	7.89e-05	2.155e-05	3.74
[R].NLALCPANHAPLR.[E]	1xCarbamidomethyl [C5]; 1xiTRAQ8plex [N-Term]	7.33858e-07	0.000145435	1	1	1	A0A6B0RLX4	A0A6B0RLX4 [516-528]	0	1750.97	0.621	1.139	0.942	0.648	0.781	116.9	72.6	133.2	110.1	75.8	91.3		High	High	High	High	High	High	High	7.89e-05	1.634e-07	4.62
[K].NLALELAELNVR.[V]	1xiTRAQ8plex [N-Term]	3.68684e-05	0.000145435	1	1	1	L8I273	L8I273 [196-207]	0	1658.97												No Quan Values	High	High	High	High	High	High	High	7.89e-05	1.157e-05	3.53
[R].FNAHGDVNTIVCNSK.[D]	1xCarbamidomethyl [C12]; 1xiTRAQ8plex [K15]; 1xiTRAQ8plex [N-Term]	5.57945e-08	0.000145435	1	1	4	A0A6B0RUM5	A0A6B0RUM5 [801-815]	0	2284.2	1.171	0.838	0.68	0.699	0.811	115.4	135.1	96.7	78.5	80.7	93.6		High	High	High	High	High	High	High	7.89e-05	9.943e-09	4.78
[R].NLASVGLNLIASGGTAK.[A]	1xiTRAQ8plex [K17]; 1xiTRAQ8plex [N-Term]	7.23674e-06	0.000145435	1	1	1	A0A6B0QQH9	A0A6B0QQH9 [48-64]	0	2194.3	1.044	0.932	0.61	1.076	1.098	104.2	108.7	97.1	63.6	112.1	114.3		High	High	High	High	High	High	High	7.89e-05	1.971e-06	5.58
[R].FMQTFVLAPEGSVANK.[F]	1xiTRAQ8plex [K16]; 1xiTRAQ8plex [N-Term]	0.000108283	0.000145435	1	1	1	A0A6B0RDZ6	A0A6B0RDZ6 [119-134]	0	2347.29	0.979	1.461	0.76	1.21	0.91	94.9	93	138.7	72.2	114.8	86.4		High	High	High	High	High	High	High	7.89e-05	3.741e-05	3.45
[R].NLATTVTEEILEK.[S]	1xiTRAQ8plex [K13]; 1xiTRAQ8plex [N-Term]	1.4862e-06	0.000145435	1	1	1	A0A6B0S2X8	A0A6B0S2X8 [788-800]	0	2069.19	0.982	1.239	1.345	1.004	1.273	87.7	86.1	108.6	117.9	88.1	111.7		High	High	High	High	High	High	High	7.89e-05	3.523e-07	3.73
[K].FMPVEGMVFCSVECK.[K]	2xCarbamidomethyl [C10; C14]; 1xiTRAQ8plex [K15]; 1xiTRAQ8plex [N-Term]	4.64772e-05	0.000145435	1	1	1	A0A6B0R8I0	A0A6B0R8I0 [416-430]	0	2428.2	2.038	1.237	0.706	1.232	1.073	82.4	167.8	101.8	58.2	101.5	88.4		High	High	High	High	High	High	High	7.89e-05	1.493e-05	3.87
[K].NICFTVWDVGGQDK.[I]	1xCarbamidomethyl [C3]; 1xiTRAQ8plex [K14]; 1xiTRAQ8plex [N-Term]	0.000150817	0.000145435	2	3	2	A0A6B0R2C7; A0A6B0QSH5	A0A6B0R2C7 [60-73]; A0A6B0QSH5 [60-73]	0	2247.17	1.007	1.156	1.274	1.403	1.54	81.3	81.8	94	103.6	114	125.2	Shared	High	High	High	High	High	High	High	7.89e-05	5.393e-05	3.92
[K].NLDCPELISEFMK.[K]	1xCarbamidomethyl [C4]; 1xiTRAQ8plex [K13]; 1xiTRAQ8plex [N-Term]	8.63253e-06	0.000145435	1	1	1	L8I9B4	L8I9B4 [56-68]	0	2204.16	0.82	1.29	0.956	1.444	0.969	92.6	75.9	119.5	88.5	133.7	89.7		High	High	High	High	High	High	High	7.89e-05	2.385e-06	3.47
[K].FNDEHIPDSPFVVPVASLSDDAR.[R]	1xiTRAQ8plex [N-Term]	7.00566e-07	0.000145435	1	1	2	A0A6B0QUF4	A0A6B0QUF4 [2374-2396]	0	2831.42	2.069	1.099	0.867	1.218	0.809	85	175.8	93.3	73.7	103.5	68.8		High	High	High	High	High	High	High	7.89e-05	1.555e-07	4.88
[K].NLQVSLTSK.[Q]	1xiTRAQ8plex [K9]; 1xiTRAQ8plex [N-Term]	0.000163808	0.000145435	1	1	12	A0A6B0S6C7	A0A6B0S6C7 [2497-2505]	0	1597.97	1.272	0.945	1.394	0.958	1.899	80.3	102.2	75.9	112	77	152.6		High	High	High	High	High	High	High	7.89e-05	5.89e-05	2.94
[K].FISPDQLPVEFGGTMTDPDGNPK.[C]	1xiTRAQ8plex [K23]; 1xiTRAQ8plex [N-Term]	1.66067e-05	0.000145435	2	2	2	A0A6B0RVZ8; A0A6B0RW67	A0A6B0RVZ8 [231-253]; A0A6B0RW67 [231-253]	0	3070.57	0.595	1.075	0.494	1.023	0.468	128.9	76.7	138.6	63.7	131.9	60.3	Shared	High	High	High	High	High	High	High	7.89e-05	4.871e-06	5.19
[R].NLLEGQDAYFNDLSLAK.[A]	2xiTRAQ8plex [Y9; K17]; 1xiTRAQ8plex [N-Term]	3.34496e-05	0.000145435	1	1	1	A0A6B0SGW1	A0A6B0SGW1 [1031-1047]	0	2823.57	0.377	0.39	0.502	0.563	1.467	139.6	52.6	54.4	70.1	78.6	204.7		High	High	High	High	High	High	High	7.89e-05	1.042e-05	2.77
[R].NINPAVDHCCK.[T]	2xCarbamidomethyl [C9; C10]; 1xiTRAQ8plex [K11]; 1xiTRAQ8plex [N-Term]	2.64068e-05	0.000145435	1	1	1	A0A6B0S215	A0A6B0S215 [1602-1612]	0	1936	1.389	1.199	1.941	1.331	1.566	71.2	98.9	85.4	138.2	94.8	111.5		High	High	High	High	High	High	High	7.89e-05	8.07e-06	3.4
[K].FLIPNASQAESK.[V]	1xiTRAQ8plex [K12]; 1xiTRAQ8plex [N-Term]	0.000148753	0.000145435	1	2	4	A0A6B0SHT8	A0A6B0SHT8 [104-115]	0	1913.1	0.728	1.023	0.766	0.926	0.693	116.8	85.1	119.5	89.5	108.2	81		High	High	High	High	High	High	High	7.89e-05	5.305e-05	2.77
[K].NLNQALLDLHGLASAR.[G]	1xiTRAQ8plex [N-Term]	6.44402e-07	0.000145435	1	7	1	A0A6B0SAC6	A0A6B0SAC6 [377-392]	0	2010.14	1.074	0.814	0.984	0.864	0.664	111.1	119.3	90.4	109.3	96	73.8		High	High	High	High	High	High	High	7.89e-05	1.423e-07	5.61
[K].FIILSQEGSLCSVSIEK.[A]	1xCarbamidomethyl [C11]; 1xiTRAQ8plex [K17]; 1xiTRAQ8plex [N-Term]	1.99985e-08	0.000145435	1	1	3	A0A6B0RJV7	A0A6B0RJV7 [1227-1243]	0	2518.4	2.54	0.906	0.578	1.239	0.696	86.2	219	78.1	49.9	106.8	60		High	High	High	High	High	High	High	7.89e-05	3.258e-09	4.22
[K].NLNSDMDSILASLK.[M]	1xiTRAQ8plex [K14]; 1xiTRAQ8plex [N-Term]	0.000120942	0.000145435	1	1	1	A0A6B0REH6	A0A6B0REH6 [647-660]	0	2129.17	0.93	1.125	0.965	0.997	1.167	97	90.2	109.2	93.6	96.8	113.2		High	High	High	High	High	High	High	7.89e-05	4.24e-05	3.79
[R].NIPGITLLNVSK.[L]	1xiTRAQ8plex [K12]; 1xiTRAQ8plex [N-Term]	1.72423e-06	0.000145435	1	2	2	A0A6B0RNL8	A0A6B0RNL8 [223-234]	0	1877.17	1.726	1.399	0.963	1.126	2.334	70.2	121.2	98.2	67.6	79	163.8		High	High	High	High	High	High	High	7.89e-05	4.151e-07	2.39
[R].FLLHQETLPEQLLAEK.[R]	1xiTRAQ8plex [K16]; 1xiTRAQ8plex [N-Term]	5.19395e-05	0.000145435	1	1	2	A0A6B0SFB0	A0A6B0SFB0 [1001-1016]	0	2517.45	0.666	0.977	1.111	1.032	1.057	102.7	68.4	100.4	114.1	106	108.5		High	High	High	High	High	High	High	7.89e-05	1.68e-05	3.33
[K].FIIHAPPGEFNEVFNDVR.[L]	1xiTRAQ8plex [N-Term]	5.30251e-06	0.000145435	1	1	2	A0A6B0RBN1	A0A6B0RBN1 [20-37]	0	2405.26	0.826	0.86	0.567	0.803	0.753	124.8	103	107.3	70.7	100.2	94		High	High	High	High	High	High	High	7.89e-05	1.407e-06	5.32
[K].FLLFGIQDGK.[R]	1xiTRAQ8plex [K10]; 1xiTRAQ8plex [N-Term]	0.000193182	0.000145435	1	1	2	A0A6B0SKF7	A0A6B0SKF7 [1488-1497]	0	1746.04	1.105	1.775	0.427	1.439	1.402	83.9	92.8	149	35.8	120.8	117.7		High	High	High	High	High	High	High	7.89e-05	7.062e-05	2.99
[R].NLPGLVQEGEPFSEEATLFTK.[E]	1xiTRAQ8plex [K21]; 1xiTRAQ8plex [N-Term]	3.05195e-06	0.000145435	1	1	2	L8IMU8	L8IMU8 [566-586]	0	2914.57	0.894	3.887	0.657	1.256	1.07	68.5	61.2	266.1	45	86	73.2		High	High	High	High	High	High	High	7.89e-05	7.698e-07	4.33
[K].NLNEDTTFLPFTR.[E]	1xiTRAQ8plex [N-Term]	2.78135e-06	0.000145435	1	1	1	A0A6B0R8N5	A0A6B0R8N5 [181-193]	0	1871.98	1.161	1.253	0.769	1.072	0.633	101.9	118.3	127.7	78.3	109.2	64.5		High	High	High	High	High	High	High	7.89e-05	6.971e-07	3.48
[R].NLPLPPPPPPR.[G]	1xiTRAQ8plex [N-Term]	0.000184539	0.000145435	1	1	9	A0A6B0RV86	A0A6B0RV86 [296-306]	0	1498.9	0.822	0.891	0.867	0.85	1.149	107.5	88.4	95.8	93.2	91.4	123.6		High	High	High	High	High	High	High	7.89e-05	6.705e-05	3.39
[K].NIPQMSFDDTDREPDQTFSLNR.[D]	1xiTRAQ8plex [N-Term]	8.92121e-05	0.000145435	1	1	1	A0A6B0RUJ7	A0A6B0RUJ7 [84-105]	1	2930.39												No Quan Values	High	High	High	High	High	High	High	7.89e-05	3.029e-05	3.08
[R].NLQDAMQVCR.[N]	1xCarbamidomethyl [C9]; 1xiTRAQ8plex [N-Term]	6.54595e-05	0.000145435	1	1	1	A0A6B0SA31	A0A6B0SA31 [395-404]	0	1538.77												No Quan Values	High	High	High	High	High	High	High	7.89e-05	2.161e-05	3.21
[K].FILDGWHEMDSK.[N]	1xiTRAQ8plex [K12]; 1xiTRAQ8plex [N-Term]	2.88659e-06	0.000145435	1	2	5	A0A6B0QXS5	A0A6B0QXS5 [272-283]	0	2086.09	0.465	1.035	0.524	0.8	0.343	144	67	149	75.4	115.2	49.4		High	High	High	High	High	High	High	7.89e-05	7.256e-07	4.13
[K].NLQEAEEWYK.[S]	2xiTRAQ8plex [Y9; K10]; 1xiTRAQ8plex [N-Term]	0.000235093	0.000145435	1	3	1	A0A6B0S468	A0A6B0S468 [270-279]	0	2222.22	0.595	0.534	0.129	0.18	1.278	161.5	96.1	86.2	20.9	29	206.3		High	High	High	High	High	High	High	7.89e-05	8.788e-05	3.11
[K].FILAPAKQEDEWDKPR.[I]	2xiTRAQ8plex [K7; K14]; 1xiTRAQ8plex [N-Term]	3.3605e-05	0.000145435	1	1	2	A0A6B0QTQ5	A0A6B0QTQ5 [313-328]	1	2855.62	1.112	1.173	2.038	1.072	2.908	64.5	71.7	75.7	131.5	69.1	187.5		High	High	High	High	High	High	High	7.89e-05	1.045e-05	2.96
[R].NIQESIVANVVSAAR.[R]	1xiTRAQ8plex [N-Term]	5.19395e-05	0.000145435	1	1	2	A0A6B0R132	A0A6B0R132 [1177-1191]	0	1875.06												No Quan Values	High	High	High	High	High	High	High	7.89e-05	1.68e-05	3.04
[R].FLHNPAADQGFVGCALGSNIQR.[F]	1xCarbamidomethyl [C14]; 1xiTRAQ8plex [N-Term]	8.01048e-11	0.000145435	1	1	2	A0A6B0S248	A0A6B0S248 [300-321]	0	2676.36	0.801	1.01	1.08	0.999	0.839	104.7	83.9	105.8	113.1	104.6	87.8		High	High	High	High	High	High	High	7.89e-05	8.062e-12	7.18
[R].NIQFEAFHVFK.[V]	1xiTRAQ8plex [K11]; 1xiTRAQ8plex [N-Term]	0.000180362	0.000145435	1	1	2	A0A6B0QVI2	A0A6B0QVI2 [324-334]	0	1988.12												No Quan Values	High	High	High	High	High	High	High	7.89e-05	6.538e-05	2.83
[R].FLGWSSPAPQCK.[A]	1xCarbamidomethyl [C11]; 1xiTRAQ8plex [K12]; 1xiTRAQ8plex [N-Term]	3.58575e-05	0.000145435	1	1	1	A0A6B0RZH7	A0A6B0RZH7 [74-85]	0	1986.07	0.923	1.389	11.912	1.613	1.285	33.1	30.6	46	394.4	53.4	42.5		High	High	High	High	High	High	High	7.89e-05	1.123e-05	2.57
[R].NLQNLLILTAIK.[A]	1xiTRAQ8plex [K12]; 1xiTRAQ8plex [N-Term]	2.66528e-05	0.000145435	1	1	3	A0A6B0R586	A0A6B0R586 [1023-1034]	0	1962.26	2.158	1.233	0.977	1.732	2.543	62.2	134.2	76.7	60.8	107.8	158.2		High	High	High	High	High	High	High	7.89e-05	8.128e-06	4.39
[K].NIPMTLELLQSTR.[I]	1xiTRAQ8plex [N-Term]	2.11498e-06	0.000145435	1	1	1	A0A6B0RVX7	A0A6B0RVX7 [16-28]	0	1820.03	0.675	1.003	0.354	0.893	0.735	128.8	87	129.1	45.6	115	94.6		High	High	High	High	High	High	High	7.89e-05	5.185e-07	3.17
[R].NILDTSWPTPPPALR.[E]	1xiTRAQ8plex [N-Term]	4.44485e-07	0.000145435	1	1	5	A0A6B0R5N8	A0A6B0R5N8 [854-868]	0	1982.1	1.91	1.049	0.786	0.884	1.335	86.1	164.5	90.4	67.7	76.2	115		High	High	High	High	High	High	High	7.89e-05	9.472e-08	3.02
[K].NINDAWVCTNDMFR.[L]	1xCarbamidomethyl [C8]; 1xiTRAQ8plex [N-Term]	7.47572e-06	0.000145435	1	1	4	L8II47	L8II47 [107-120]	0	2059.96	0.776	0.947	0.848	1.084	0.753	110.9	86.1	105.1	94.1	120.3	83.6		High	High	High	High	High	High	High	7.89e-05	2.042e-06	3.4
[K].NLMQLNLAHNTLR.[K]	1xOxidation [M3]; 1xiTRAQ8plex [N-Term]	3.74331e-07	0.000145435	1	1	2	A0A6B0S0U7	A0A6B0S0U7 [206-218]	0	1858.03	0.811	0.915	0.912	1.011	0.907	108	87.5	98.9	98.5	109.2	97.9		High	High	High	High	High	High	High	7.89e-05	7.864e-08	4.95
[K].FISDKDASVVGFFK.[D]	2xiTRAQ8plex [K5; K14]; 1xiTRAQ8plex [N-Term]	9.64964e-06	0.000145435	1	1	6	A0A6B0RF23	A0A6B0RF23 [148-161]	1	2472.43	0.703	1.134	1.018	0.921	0.902	105.7	74.3	119.8	107.6	97.4	95.3		High	High	High	High	High	High	High	7.89e-05	2.689e-06	4.04
[K].FISADQSVALGELVK.[R]	1xiTRAQ8plex [K15]; 1xiTRAQ8plex [N-Term]	2.16328e-05	0.000145435	1	1	1	A0A6B0RML4	A0A6B0RML4 [654-668]	0	2185.27	0.954	1.101	1.029	1.105	1.525	89.4	85.3	98.4	92	98.7	136.3		High	High	High	High	High	High	High	7.89e-05	6.478e-06	3.55
[K].NLIEMSELEIK.[H]	1xiTRAQ8plex [K11]; 1xiTRAQ8plex [N-Term]	4.67791e-06	0.000145435	1	1	4	A0A6B0RWL6	A0A6B0RWL6 [375-385]	0	1927.1	0.795	1.13	0.835	0.995	1.073	102.9	81.9	116.3	86	102.4	110.5		High	High	High	High	High	High	High	7.89e-05	1.224e-06	3.26
[K].NLLFNDNTECLAK.[L]	1xCarbamidomethyl [C10]; 1xiTRAQ8plex [K13]; 1xiTRAQ8plex [N-Term]	6.35479e-06	0.000145435	1	1	2	A0A6B0S0R4	A0A6B0S0R4 [657-669]	0	2160.16	0.81	0.778	2.578	0.951	1.534	78.4	63.5	61	202.2	74.6	120.3		High	High	High	High	High	High	High	7.89e-05	1.714e-06	3.21
[R].FIQENIFGICPHMTEDNK.[D]	1xCarbamidomethyl [C10]; 1xiTRAQ8plex [K18]; 1xiTRAQ8plex [N-Term]	3.60708e-06	0.000145435	1	1	1	A0A6B0RF23	A0A6B0RF23 [235-252]	0	2801.42	0.791	1.134	1.401	1.064	1.092	92.5	73.2	105	129.7	98.5	101.1		High	High	High	High	High	High	High	7.89e-05	9.261e-07	4.02
[R].FIQENAFVAANPNDSLPSVK.[K]	1xiTRAQ8plex [K20]; 1xiTRAQ8plex [N-Term]	3.84928e-06	0.000145435	1	1	1	L8INT8	L8INT8 [200-219]	0	2769.5	0.908	0.98	1.961	0.874	0.761	92.5	84	90.7	181.5	80.9	70.4		High	High	High	High	High	High	High	7.89e-05	9.938e-07	3.21
[R].NIIGLQMGTNK.[F]	1xiTRAQ8plex [K11]; 1xiTRAQ8plex [N-Term]	3.05195e-06	0.000145435	1	1	5	A0A6B0R933	A0A6B0R933 [162-172]	0	1797.05	6.827	1.094	1.675	0.78	0.708	49.6	338.9	54.3	83.2	38.7	35.2		High	High	High	High	High	High	High	7.89e-05	7.704e-07	3.58
[K].FLQDTIEEMALK.[N]	1xiTRAQ8plex [K12]; 1xiTRAQ8plex [N-Term]	0.000288456	0.000145435	1	1	1	A0A6B0S4X9	A0A6B0S4X9 [145-156]	0	2046.14	0.804	1.024	0.868	1.155	1.353	96.7	77.7	99	84	111.7	130.9		High	High	High	High	High	High	High	7.89e-05	0.0001098	2.79
[R].NIIHGSDSVK.[S]	1xiTRAQ8plex [K10]; 1xiTRAQ8plex [N-Term]	0.000186237	0.000145435	1	1	1	A0A6B0RT54	A0A6B0RT54 [230-239]	0	1677.97	0.992	0.681	0.62	0.702	1.091	118	117.1	80.3	73.1	82.8	128.7		High	High	High	High	High	High	High	7.89e-05	6.791e-05	3.82
[K].FLQASEELLK.[Q]	1xiTRAQ8plex [K10]; 1xiTRAQ8plex [N-Term]	2.24506e-05	0.000145435	1	1	3	A0A6B0RT54	A0A6B0RT54 [155-164]	0	1786.06	1.196	0.843	0.34	0.978	0.8	116.4	139.1	98.1	39.5	113.8	93.1		High	High	High	High	High	High	High	7.89e-05	6.757e-06	3.38
[R].NLNAPVQPFEDPEHMK.[N]	1xiTRAQ8plex [K16]; 1xiTRAQ8plex [N-Term]	8.02228e-05	0.000145435	1	1	2	A0A6B0SFV4	A0A6B0SFV4 [2204-2219]	0	2474.3	0.661	0.877	1.337	0.898	0.809	107.5	71.1	94.2	143.7	96.5	87		High	High	High	High	High	High	High	7.89e-05	2.695e-05	2.27
[K].NIILEEGKEILVGDVGQTVDDPYATFVK.[M]	3xiTRAQ8plex [K8; Y23; K28]; 1xiTRAQ8plex [N-Term]	3.31719e-08	0.000145435	1	1	2	A0A6B0RKF4	A0A6B0RKF4 [29-56]	1	4279.41	1.05	1.274	0.976	0.705	1.514	92	96.6	117.3	89.8	64.9	139.4		High	High	High	High	High	High	High	7.89e-05	5.644e-09	4.72
[K].NLLLNHMIKDQLASK.[Y]	2xiTRAQ8plex [K9; K15]; 1xiTRAQ8plex [N-Term]	1.73953e-05	0.000145435	1	1	3	A0A6B0RSX4	A0A6B0RSX4 [433-447]	1	2650.58	1.04	1.025	0.863	0.95	2.461	81.8	85	83.8	70.6	77.7	201.2		High	High	High	High	High	High	High	7.89e-05	5.115e-06	2.95
[R].NLLLSGAQLEASR.[N]	1xiTRAQ8plex [N-Term]	1.93539e-05	0.000145435	1	1	1	A0A6B0RRH3	A0A6B0RRH3 [35-47]	0	1675.96	1.402	1.329	0.908	0.957	1.237	87.8	123.1	116.7	79.7	84.1	108.6		High	High	High	High	High	High	High	7.89e-05	5.738e-06	2.78
[K].NLISPELGVVFFNVPDK.[L]	1xiTRAQ8plex [K17]; 1xiTRAQ8plex [N-Term]	2.95437e-06	0.000145435	1	1	1	A0A6B0RB81	A0A6B0RB81 [364-380]	0	2496.43	2.635	1.374	1.855	1.582	2.659	54	142.4	74.2	100.2	85.5	143.7		High	High	High	High	High	High	High	7.89e-05	7.454e-07	4.28
[R].NLLTDLEAK.[N]	1xiTRAQ8plex [K9]; 1xiTRAQ8plex [N-Term]	0.000250568	0.000145435	1	1	2	A0A6B0QPW0	A0A6B0QPW0 [85-93]	0	1624.97	0.914	1.145	1.037	1.034	0.628	104.2	95.3	119.3	108.1	107.8	65.4		High	High	High	High	High	High	High	7.89e-05	9.386e-05	3.78
[R].NILVGSAGSR.[I]	1xiTRAQ8plex [N-Term]	0.000222576	0.000145435	1	1	13	A0A6B0S6C7	A0A6B0S6C7 [1140-1149]	0	1277.75	1.053	0.867	0.576	0.768	1.49	104.3	109.7	90.4	60.1	80.1	155.4		High	High	High	High	High	High	High	7.89e-05	8.25e-05	2.81
[R].FLIVAHDDGR.[W]	1xiTRAQ8plex [N-Term]	0.000267035	0.000145435	1	1	5	A0A6B0RXV4	A0A6B0RXV4 [91-100]	0	1446.8	0.612	1.014	0.704	1.031	0.534	122.6	75	124.3	86.3	126.4	65.5		High	High	High	High	High	High	High	7.89e-05	0.0001009	3.5
[K].NLMNAVVQTVK.[MA]	1xiTRAQ8plex [K11]; 1xiTRAQ8plex [N-Term]	2.6163e-05	0.000145435	1	2	2	A0A6B0RLD3	A0A6B0RLD3 [993-1003]	0	1825.08	0.973	1.122	0.505	0.74	0.746	118	114.8	132.3	59.5	87.3	88		High	High	High	High	High	High	High	7.89e-05	7.953e-06	3.56
[R].FLLSESGSGK.[G]	1xiTRAQ8plex [K10]; 1xiTRAQ8plex [N-Term]	0.0001215	0.000145435	1	1	2	A0A6B0RI66	A0A6B0RI66 [544-553]	0	1632.94	1.13	1.143	0.733	1.136	0.963	98.3	111.1	112.3	72	111.7	94.7		High	High	High	High	High	High	High	7.89e-05	4.245e-05	3.01
[K].NLMQLNLAHNTLR.[K]	1xiTRAQ8plex [N-Term]	8.24057e-08	0.000145435	1	1	4	A0A6B0S0U7	A0A6B0S0U7 [206-218]	0	1842.03	0.722	0.722	0.864	0.555	0.482	138.1	99.7	99.7	119.4	76.6	66.5		High	High	High	High	High	High	High	7.89e-05	1.52e-08	5.61
[R].FLLQDTVELR.[E]	1xiTRAQ8plex [N-Term]	9.73871e-05	0.000145435	1	1	1	A0A6B0QW80	A0A6B0QW80 [235-244]	0	1537.89	1.53	1.27	1.071	1.043	1.319	83	126.9	105.3	88.9	86.5	109.4		High	High	High	High	High	High	High	7.89e-05	3.331e-05	3.18
[K].NLLLNHMIK.[D]	1xiTRAQ8plex [K9]; 1xiTRAQ8plex [N-Term]	0.000188812	0.000145435	1	1	14	A0A6B0RSX4	A0A6B0RSX4 [433-441]	0	1704.05	0.902	0.86	0.88	0.927	2.6	83.7	75.5	72	73.7	77.5	217.6		High	High	High	High	High	High	High	7.89e-05	6.873e-05	3.1
[K].NSNILEDLETLR.[L]	1xiTRAQ8plex [N-Term]	3.05195e-06	0.000145435	1	1	3	A0A6B0QZ05	A0A6B0QZ05 [73-84]	0	1720.94	1.009	1.442	1.456	1.549	1.564	74.8	75.5	107.9	108.9	115.9	117		High	High	High	High	High	High	High	7.89e-05	7.689e-07	3.59
[K].NSQVILEIDNAR.[L]	1xiTRAQ8plex [N-Term]	0.000152909	0.000145435	1	1	1	A0A6B0SDV3	A0A6B0SDV3 [172-183]	0	1675.93	0.433	0.575	0.875	1.687	1.913	92.5	40.1	53.2	81	156.1	177.1		High	High	High	High	High	High	High	7.89e-05	5.468e-05	3.27
[K].NSVSQISVLSGGK.[A]	1xiTRAQ8plex [K13]; 1xiTRAQ8plex [N-Term]	0.000184539	0.000145435	1	1	1	A0A6B0RVL1	A0A6B0RVL1 [1775-1787]	0	1884.1												No Quan Values	High	High	High	High	High	High	High	7.89e-05	6.724e-05	1.64
[R].QEISIMNCLHHPK.[L]	1xCarbamidomethyl [C8]; 1xiTRAQ8plex [K13]; 1xiTRAQ8plex [N-Term]	0.000193182	0.000145435	1	1	1	A0A6B0RJV7	A0A6B0RJV7 [1595-1607]	0	2215.19												No Quan Values	High	High	High	High	High	High	High	7.89e-05	7.06e-05	2.85
[K].FADLSEAANR.[N]	1xiTRAQ8plex [N-Term]	9.64927e-05	0.000145435	1	2	15	A0A6B0S468	A0A6B0S468 [282-291]	0	1397.73	1.011	1.127	0.662	0.867	1.614	95.5	96.6	107.6	63.2	82.9	154.2		High	High	High	High	High	High	High	7.89e-05	3.301e-05	3.05
[K].QEISSLKDELQTALR.[D]	1xiTRAQ8plex [K7]; 1xiTRAQ8plex [N-Term]	3.14937e-05	0.000145435	1	1	2	A0A6B0S1J9	A0A6B0S1J9 [2079-2093]	1	2339.34	1.461	1.367	0.714	1.368	1.212	84.2	123.1	115.2	60.2	115.2	102.1		High	High	High	High	High	High	High	7.89e-05	9.78e-06	1.91
[R].QEIVSLFNAFGR.[I]	1xiTRAQ8plex [N-Term]	0.000160092	0.000145435	1	1	1	A0A6B0RV63	A0A6B0RV63 [440-451]	0	1684.93	1.322	1.209	0.855	1.041	1.864	82.3	108.8	99.5	70.4	85.7	153.4		High	High	High	High	High	High	High	7.89e-05	5.742e-05	2.45
[K].QEQIINTMTQDLR.[G]	1xiTRAQ8plex [N-Term]	2.77885e-05	0.000145435	1	1	1	A0A6B0RHT1	A0A6B0RHT1 [830-842]	0	1894	1.189	1.16	0.947	1.037	1.079	93.6	111.3	108.6	88.6	97	101		High	High	High	High	High	High	High	7.89e-05	8.498e-06	2.97
[K].QETELSPEMISSGSWR.[D]	1xiTRAQ8plex [N-Term]	0.000204079	0.000145435	1	1	1	A0A6B0SB52	A0A6B0SB52 [210-225]	0	2141.05												No Quan Values	High	High	High	High	High	High	High	7.89e-05	7.515e-05	2.54
[K].QETFDAGLQAFQQEGIANITALK.[D]	1xiTRAQ8plex [K23]; 1xiTRAQ8plex [N-Term]	2.99555e-07	0.000145435	1	1	2	A0A6B0QSP7	A0A6B0QSP7 [2728-2750]	0	3101.67	0.753	1.017	1.101	1.232	1.258	94.3	71	95.9	103.8	116.2	118.7		High	High	High	High	High	High	High	7.89e-05	6.186e-08	3.46
[K].FAAATGATPIAGR.[F]	1xiTRAQ8plex [N-Term]	2.14331e-05	0.000145435	1	1	3	A0A6B0RHX4	A0A6B0RHX4 [90-102]	0	1507.85	1.08	1.236	1.063	1.175	1.194	88.9	96	109.9	94.5	104.5	106.1		High	High	High	High	High	High	High	7.89e-05	6.402e-06	3.31
[K].QEVTFNLDPVPVAR.[C]	1xiTRAQ8plex [N-Term]	1.92643e-05	0.000145435	1	1	1	A0A6B0S3N7	A0A6B0S3N7 [265-278]	0	1889.04												No Quan Values	High	High	High	High	High	High	High	7.89e-05	5.725e-06	2.85
[R].QFASQANIVGPWIQTK.[M]	1xiTRAQ8plex [K16]; 1xiTRAQ8plex [N-Term]	9.56043e-08	0.000145435	1	1	8	A0A6B0S576	A0A6B0S576 [653-668]	0	2396.35	1.199	1.025	0.687	0.907	0.699	108.8	130.4	111.5	74.7	98.6	76		High	High	High	High	High	High	High	7.89e-05	1.785e-08	5.75
[R].QELAVFCSPEPPAK.[T]	1xCarbamidomethyl [C7]; 1xiTRAQ8plex [K14]; 1xiTRAQ8plex [N-Term]	3.2083e-05	0.000145435	1	1	1	A0A6B0RL96	A0A6B0RL96 [2156-2169]	0	2181.18	0.939	1.151	1.143	1.211	0.785	96.3	90.5	110.9	110.1	116.6	75.6		High	High	High	High	High	High	High	7.89e-05	9.944e-06	3.35
[K].QFDIQLLTHNDPK.[E]	1xiTRAQ8plex [K13]; 1xiTRAQ8plex [N-Term]	3.5735e-07	0.000145435	1	1	1	A0A6B0QSS6	A0A6B0QSS6 [299-311]	0	2177.22	0.66	0.858	0.584	1.245	0.667	119.7	79	102.7	69.9	148.9	79.8		High	High	High	High	High	High	High	7.89e-05	7.504e-08	3.4
[K].QFGAQANVIGPWIQTK.[M]	1xiTRAQ8plex [K16]; 1xiTRAQ8plex [N-Term]	2.257e-06	0.000145435	1	1	6	A0A6B0S8L6	A0A6B0S8L6 [634-649]	0	2366.34	1.598	0.894	0.626	0.956	0.962	99.4	158.9	88.9	62.2	95	95.6		High	High	High	High	High	High	High	7.89e-05	5.564e-07	4.37
[R].EWTRPESLDLLEVR.[V]	1xiTRAQ8plex [N-Term]	5.52873e-06	0.000145435	1	1	3	A0A6B0S9Q9	A0A6B0S9Q9 [256-269]	0	2047.11	0.978	0.992	2.919	1.361	1.249	70.6	69	70	206.1	96.1	88.1		High	High	High	High	High	High	High	7.89e-05	1.474e-06	3.27
[R].QFGFIVLTTSAGIMDHEEAR.[RQ]	1xiTRAQ8plex [N-Term]	7.64827e-10	0.000145435	1	4	1	A0A6B0R3P0	A0A6B0R3P0 [98-117]	0	2526.3	1.501	1.254	0.817	1.086	1.288	86.4	129.6	108.4	70.6	93.8	111.3		High	High	High	High	High	High	High	7.89e-05	9.389e-11	6.39
[R].EWTDGLFTHVLR.[K]	1xiTRAQ8plex [N-Term]	1.19459e-05	0.000145435	1	1	3	A0A6B0RDQ0	A0A6B0RDQ0 [2274-2285]	0	1777.95	2.413	1.505	1.12	1.221	1.751	66.6	160.7	100.2	74.6	81.3	116.6		High	High	High	High	High	High	High	7.89e-05	3.392e-06	3.24
[K].QFGVAPLTIAR.[N]	1xiTRAQ8plex [N-Term]	5.51607e-05	0.000145435	1	1	15	A0A6B0S6C7	A0A6B0S6C7 [1383-1393]	0	1476.88	0.835	0.846	0.729	0.853	1.042	113.1	94.5	95.6	82.5	96.5	117.8		High	High	High	High	High	High	High	7.89e-05	1.796e-05	4.12
[R].EWISSATAIWTAR.[K]	1xiTRAQ8plex [N-Term]	4.42446e-06	0.000145435	1	1	3	A0A6B0S812	A0A6B0S812 [184-196]	0	1795.96	0.71	3.688	1.101	1.076	0.467	74.6	52.9	275.2	82.1	80.3	34.9		High	High	High	High	High	High	High	7.89e-05	1.156e-06	3.67
[K].QFGVAPLTIARNVDQEELVK.[I]	1xiTRAQ8plex [K20]; 1xiTRAQ8plex [N-Term]	0.000284557	0.000145435	1	1	1	A0A6B0S6C7	A0A6B0S6C7 [1383-1402]	1	2835.62	0.499	0.482	0.387	0.441	0.396	187.3	93.4	90.2	72.4	82.6	74.1		High	High	High	High	High	High	High	7.89e-05	0.0001082	3.2
[K].QFIVVTDPVTNEGTLK.[T]	1xiTRAQ8plex [K16]; 1xiTRAQ8plex [N-Term]	4.80987e-07	0.000145435	1	1	3	A0A6B0R3L3	A0A6B0R3L3 [410-425]	0	2369.35	0.445	0.891	0.454	0.973	0.372	145.1	64.6	129.3	65.8	141.2	54		High	High	High	High	High	High	High	7.89e-05	1.035e-07	4.58
[R].QFPFHEMFAAR.[G]	1xiTRAQ8plex [N-Term]	0.000161568	0.000145435	1	1	1	A0A6B0RID2	A0A6B0RID2 [402-412]	0	1684.86	1.014	1.241	0.995	0.95	1.27	92.7	94.1	115.1	92.3	88.1	117.7		High	High	High	High	High	High	High	7.89e-05	5.8e-05	3.28
[R].EWLEVLEETKR.[A]	1xiTRAQ8plex [K10]; 1xiTRAQ8plex [N-Term]	0.000123758	0.000145435	1	1	1	L8IWZ7	L8IWZ7 [272-282]	1	2040.16	1.995	1.289	1.028	1.11	1.249	78.2	156.1	100.8	80.4	86.8	97.7		High	High	High	High	High	High	High	7.89e-05	4.335e-05	2.5
[R].QFFQDIGFK.[D]	1xiTRAQ8plex [K9]; 1xiTRAQ8plex [N-Term]	0.000195851	0.000145435	1	1	3	A0A6B0R6L2	A0A6B0R6L2 [338-346]	0	1737.98	0.565	1.152	0.404	1.398	0.455	120.6	68.2	138.9	48.7	168.7	54.9		High	High	High	High	High	High	High	7.89e-05	7.187e-05	2.85
[R].QFTDSTFQVPVER.[K]	1xiTRAQ8plex [N-Term]	5.95496e-06	0.000145435	1	1	2	A0A6B0RWX1	A0A6B0RWX1 [2207-2219]	0	1857.96	0.832	1.083	8.99	1.658	0.789	41.8	34.8	45.3	375.9	69.3	33		High	High	High	High	High	High	High	7.89e-05	1.596e-06	3.27
[R].QEFAQHANAFHQWIQETR.[S]	1xiTRAQ8plex [N-Term]	5.37519e-09	0.000145435	1	1	2	A0A6B0QSP7	A0A6B0QSP7 [2918-2935]	0	2545.26	1.051	1.156	1.569	1.304	1.125	83.3	87.5	96.3	130.6	108.6	93.7		High	High	High	High	High	High	High	7.89e-05	7.827e-10	6.65
[K].QEAATLAADNTQLQAR.[V]	1xiTRAQ8plex [N-Term]	3.62386e-06	0.000145435	1	1	1	A0A6B0RZN1	A0A6B0RZN1 [461-476]	0	2005.06												No Quan Values	High	High	High	High	High	High	High	7.89e-05	9.287e-07	2.9
[R].FASEASGYQDNIAR.[L]	1xiTRAQ8plex [Y8]; 1xiTRAQ8plex [N-Term]	1.81369e-05	0.000145435	1	1	8	A0A6B0QN52	A0A6B0QN52 [356-369]	0	2137.11	3.329	0.788	0.994	0.686	0.818	78.8	262.3	62.1	78.3	54.1	64.4		High	High	High	High	High	High	High	7.89e-05	5.347e-06	3.26
[K].QAWFIENEEQEYIK.[T]	2xiTRAQ8plex [Y12; K14]; 1xiTRAQ8plex [N-Term]	9.92006e-05	0.000145435	1	1	2	A0A6B0SGW9	A0A6B0SGW9 [37-50]	0	2739.48	0.861	0.992	0.886	1.008	3.692	71.1	61.2	70.5	63	71.7	262.5		High	High	High	High	High	High	High	7.89e-05	3.409e-05	2.73
[K].QCLHQICFTSSR.[R]	2xCarbamidomethyl [C2; C7]; 1xiTRAQ8plex [N-Term]	0.000201299	0.000145435	1	1	1	A0A6B0QS64	A0A6B0QS64 [130-141]	0	1840.91												No Quan Values	High	High	High	High	High	High	High	7.89e-05	7.387e-05	3.26
[R].FAPGDFQGFALVNPQR.[N]	1xiTRAQ8plex [N-Term]	2.41878e-09	0.000145435	1	1	14	A0A6B0S2Z5	A0A6B0S2Z5 [937-952]	0	2068.09	1.335	1.805	0.766	1.186	0.64	89.1	119	160.9	68.2	105.7	57		High	High	High	High	High	High	High	7.89e-05	3.274e-10	3.51
[K].QCVGTVTLDAVK.[G]	1xCarbamidomethyl [C2]; 1xiTRAQ8plex [K12]; 1xiTRAQ8plex [N-Term]	4.4374e-05	0.000145435	1	1	1	A0A6B0RZP8	A0A6B0RZP8 [107-118]	0	1899.08	1.066	1.098	4.428	1.039	1.603	58.6	62.5	64.3	259.6	60.9	94		High	High	High	High	High	High	High	7.89e-05	1.42e-05	2.98
[K].FANSPRPDLWVLER.[S]	1xiTRAQ8plex [N-Term]	0.00024493	0.000145435	2	2	1	A0A6B0S1P2; A0A6B0R750	A0A6B0S1P2 [155-168]; A0A6B0R750 [187-200]	0	2004.1	1.029	1.341	0.701	1.313	0.866	96	98.8	128.7	67.3	126.1	83.1	Shared	High	High	High	High	High	High	High	7.89e-05	9.188e-05	3.11
[R].QDFPIIFHGVMGK.[D]	1xiTRAQ8plex [K13]; 1xiTRAQ8plex [N-Term]	7.69555e-05	0.000145435	1	1	1	A0A6B0QT07	A0A6B0QT07 [777-789]	0	2097.18												No Quan Values	High	High	High	High	High	High	High	7.89e-05	2.587e-05	2.54
[R].QDGHLWCSTTSNYEQDQK.[Y]	1xCarbamidomethyl [C7]; 2xiTRAQ8plex [Y13; K18]; 1xiTRAQ8plex [N-Term]	3.04882e-05	0.000145435	1	1	2	A0A6B0QRK8	A0A6B0QRK8 [381-398]	0	3109.54												No Quan Values	High	High	High	High	High	High	High	7.89e-05	9.432e-06	3.25
[K].QDGQFSVLFTK.[C]	1xiTRAQ8plex [K11]; 1xiTRAQ8plex [N-Term]	4.65624e-06	0.000145435	1	1	16	A0A6B0RBU1	A0A6B0RBU1 [121-131]	0	1878.06	0.561	0.636	0.304	0.941	0.374	157.2	88.1	100.1	47.8	147.9	58.9		High	High	High	High	High	High	High	7.89e-05	1.22e-06	4.44
[R].FAIQDISVEETSAK.[E]	1xiTRAQ8plex [K14]; 1xiTRAQ8plex [N-Term]	6.44212e-09	0.000145435	3	4	12	A0A6B0S8L6; A0A6B0S576; A0A6B0RQ91	A0A6B0S8L6 [134-147]; A0A6B0S576 [153-166]; A0A6B0RQ91 [50-63]	0	2146.19	1.682	0.807	0.55	0.913	0.713	105.9	178.2	85.4	58.2	96.7	75.5	Shared	High	High	High	High	High	High	High	7.89e-05	9.51e-10	4.96
[R].QEDVIATANLSR.[RK]	1xiTRAQ8plex [N-Term]	2.4862e-05	0.000145435	2	2	2	A0A6B0RL96; A0A6B0R7V3	A0A6B0RL96 [2199-2210]; A0A6B0R7V3 [2197-2208]	0	1620.89	1.347	1.072	1.039	1.129	1.046	90.5	121.9	97	94	102.1	94.6	Shared	High	High	High	High	High	High	High	7.89e-05	7.544e-06	3.23
[R].FALPSPEHILGLPVGQHIYLSAR.[I]	1xiTRAQ8plex [Y19]; 1xiTRAQ8plex [N-Term]	1.6308e-06	0.000145435	1	1	2	A0A6B0RQM2	A0A6B0RQM2 [64-86]	0	3123.79	0.883	0.757	0.866	0.79	0.825	117.2	103.4	88.8	101.4	92.5	96.7		High	High	High	High	High	High	High	7.89e-05	3.904e-07	5.19
[R].QDLFAVDTQMGTVTPLTAGGSGGSWK.[L]	1xiTRAQ8plex [K26]; 1xiTRAQ8plex [N-Term]	2.87209e-09	0.000145435	1	1	2	A0A6B0R193	A0A6B0R193 [384-409]	0	3232.68	0.845	0.902	0.707	1.086	0.942	109.4	92.5	98.7	77.4	118.9	103.1		High	High	High	High	High	High	High	7.89e-05	3.955e-10	6.69
[R].QDLGSPEGIALDHLGR.[N]	1xiTRAQ8plex [N-Term]	8.35357e-10	0.000145435	1	1	6	A0A6B0RR70	A0A6B0RR70 [1112-1127]	0	1982.06	1.242	1.381	0.792	0.61	0.657	105.6	131.2	145.9	83.6	64.4	69.3		High	High	High	High	High	High	High	7.89e-05	1.032e-10	5.41
[K].QDLLTAAPASEIAEGLNLHTIR.[D]	1xiTRAQ8plex [N-Term]	5.13056e-10	0.000145435	1	1	1	A0A6B0RRD7	A0A6B0RRD7 [128-149]	0	2637.45	1.187	1.011	0.949	0.981	1.321	93	110.4	94	88.3	91.3	122.9		High	High	High	High	High	High	High	7.89e-05	6.064e-11	6.3
[R].QDLMNIAGTTLSSK.[L]	1xiTRAQ8plex [K14]; 1xiTRAQ8plex [N-Term]	1.78947e-06	0.000145435	2	2	2	A0A6B0RNU5; A0A6B0S2S4	A0A6B0RNU5 [157-170]; A0A6B0S2S4 [219-232]	0	2087.16	0.707	0.686	0.673	0.653	0.561	140.2	99.1	96.1	94.3	91.6	78.7	Shared	High	High	High	High	High	High	High	7.89e-05	4.317e-07	3.35
[R].FAHTNVESLVNK.[Y]	1xiTRAQ8plex [K12]; 1xiTRAQ8plex [N-Term]	2.08448e-05	0.000145435	1	1	2	A0A6B0RF23	A0A6B0RF23 [184-195]	0	1967.12	0.899	1.027	1.06	0.874	1.437	95.3	85.7	97.9	101	83.3	136.9		High	High	High	High	High	High	High	7.89e-05	6.217e-06	4.63
[K].QDIVFDGISQIR.[G]	1xiTRAQ8plex [N-Term]	3.75581e-05	0.000145435	1	1	2	A0A6B0RGF7	A0A6B0RGF7 [481-492]	0	1694.94	0.684	0.955	3.512	0.935	1.256	71.9	49.2	68.7	252.6	67.2	90.3		High	High	High	High	High	High	High	7.89e-05	1.183e-05	2.9
[K].QDTVLDGSFIVR.[Y]	1xiTRAQ8plex [N-Term]	6.38435e-06	0.000145435	1	1	3	A0A6B0R0N2	A0A6B0R0N2 [230-241]	0	1653.91	0.846	0.918	2.482	1.049	0.766	85	71.9	78	210.9	89.2	65.1		High	High	High	High	High	High	High	7.89e-05	1.723e-06	3.03
[K].QDWEHAANDVSFATIR.[F]	1xiTRAQ8plex [N-Term]	1.56348e-05	0.000145435	1	1	2	A0A6B0QRL2	A0A6B0QRL2 [41-56]	0	2164.07	0.912	0.972	1.137	0.997	1.015	99.5	90.7	96.7	113.1	99.2	101		High	High	High	High	High	High	High	7.89e-05	4.553e-06	4.49
[R].FAGLHFFNPVPLMK.[L]	1xOxidation [M13]; 1xiTRAQ8plex [K14]; 1xiTRAQ8plex [N-Term]	2.11369e-05	0.000145435	1	1	2	A0A6B0QXS5	A0A6B0QXS5 [166-179]	0	2242.27	0.576	1.12	0.771	0.787	0.694	121.3	69.8	135.8	93.5	95.4	84.2		High	High	High	High	High	High	High	7.89e-05	6.316e-06	3.94
[R].FAGLHFFNPVPLMK.[L]	1xiTRAQ8plex [K14]; 1xiTRAQ8plex [N-Term]	8.05261e-07	0.000145435	1	1	5	A0A6B0QXS5	A0A6B0QXS5 [166-179]	0	2226.27	0.496	1.046	0.559	0.657	0.374	145.2	72.1	151.8	81.2	95.4	54.4		High	High	High	High	High	High	High	7.89e-05	1.808e-07	4.76
[R].QDIAVISDSYFPR.[Y]	1xiTRAQ8plex [Y10]; 1xiTRAQ8plex [N-Term]	9.51746e-07	0.000145435	1	1	2	A0A6B0RBR7	A0A6B0RBR7 [421-433]	0	2119.16	1.088	1.182	0.728	0.93	0.725	106.2	115.5	125.4	77.2	98.8	76.9		High	High	High	High	High	High	High	7.89e-05	2.172e-07	3.2
[R].FASEIAGVDDLGTTGR.[G]	1xiTRAQ8plex [N-Term]	1.14596e-06	0.000145435	1	1	2	A0A6B0QRG8	A0A6B0QRG8 [141-156]	0	1912.99	0.658	0.761	0.698	0.746	0.679	132.1	87	100.5	92.2	98.6	89.6		High	High	High	High	High	High	High	7.89e-05	2.658e-07	3.25
[K].QFVFDLHSGK.[L]	1xiTRAQ8plex [K10]; 1xiTRAQ8plex [N-Term]	6.6374e-05	0.000145435	1	1	2	A0A6B0RKK0	A0A6B0RKK0 [442-451]	0	1786.01	0.619	1.188	1.268	0.832	1.062	100.5	62.2	119.4	127.4	83.6	106.8		High	High	High	High	High	High	High	7.89e-05	2.195e-05	2.56
[R].EWENNKEALLTFMEQVHR.[G]	1xiTRAQ8plex [K6]; 1xiTRAQ8plex [N-Term]	2.24655e-06	0.000145435	1	1	2	A0A6B0QSB6	A0A6B0QSB6 [908-925]	1	2882.51	0.61	1.297	0.478	1.12	1.574	98.7	60.2	128	47.2	110.6	155.4		High	High	High	High	High	High	High	7.89e-05	5.531e-07	5.48
[R].QGLMPVLESLK.[V]	1xOxidation [M4]; 1xiTRAQ8plex [K11]; 1xiTRAQ8plex [N-Term]	2.20379e-05	0.000145435	1	1	7	A0A6B0RJB6	A0A6B0RJB6 [238-248]	0	1839.09	0.903	0.863	1.672	1.034	0.982	93	83.9	80.3	155.4	96.1	91.3		High	High	High	High	High	High	High	7.89e-05	6.627e-06	2.88
[K].QGLSSSIFTK.[D]	1xiTRAQ8plex [K10]; 1xiTRAQ8plex [N-Term]	7.66008e-05	0.000145435	1	1	1	A0A6B0R0S9	A0A6B0R0S9 [453-462]	0	1675.98												No Quan Values	High	High	High	High	High	High	High	7.89e-05	2.567e-05	3.18
[R].QGQETAMAPSLVAPALNKPK.[K]	2xiTRAQ8plex [K18; K20]; 1xiTRAQ8plex [N-Term]	1.36032e-05	0.000145435	1	1	1	A0A6B0S8V3	A0A6B0S8V3 [97-116]	0	2963.71	0.909	0.952	0.657	0.836	1.133	109.3	99.4	104.1	71.8	91.4	123.9		High	High	High	High	High	High	High	7.89e-05	3.905e-06	4.01
[K].QGVISEPVFAFYLSSQK.[E]	2xiTRAQ8plex [Y12; K17]; 1xiTRAQ8plex [N-Term]	0.000152909	0.000145435	1	1	1	A0A6B0RP35	A0A6B0RP35 [186-202]	0	2812.6	0.848	1.59	1.612	1.022	0.698	88.6	75.2	140.9	142.9	90.6	61.9		High	High	High	High	High	High	High	7.89e-05	5.46e-05	4.3
[R].QGVQVLVSTSDVSSLDGTR.[S]	1xiTRAQ8plex [N-Term]	9.51663e-05	0.000145435	1	1	1	A0A6B0RAE5	A0A6B0RAE5 [1939-1957]	0	2252.2												No Quan Values	High	High	High	High	High	High	High	7.89e-05	3.248e-05	2.85
[R].QHALSVGPQTTTLSVR.[D]	1xiTRAQ8plex [N-Term]	1.8306e-05	0.000145435	1	1	1	A0A6B0QQX7	A0A6B0QQX7 [592-607]	0	1999.12												No Quan Values	High	High	High	High	High	High	High	7.89e-05	5.398e-06	4.07
[K].EVQLAQIFEPLSR.[S]	1xiTRAQ8plex [N-Term]	8.92121e-05	0.000145435	1	1	1	A0A6B0RHB9	A0A6B0RHB9 [717-729]	0	1834.04	0.808	0.905	1.243	1.004	1.401	94.3	76.3	85.4	117.2	94.7	132.1		High	High	High	High	High	High	High	7.89e-05	3.035e-05	3.41
[K].EVQGQPLAHSLHDLQLEPDAR.[L]	1xiTRAQ8plex [N-Term]	4.83006e-10	0.000145435	1	1	5	A0A6B0QZR4	A0A6B0QZR4 [638-658]	0	2657.39	0.924	0.792	0.605	1	0.654	120.6	111.4	95.5	72.9	120.6	78.9		High	High	High	High	High	High	High	7.89e-05	5.679e-11	6.94
[R].EVQGFESATFLGYFK.[S]	2xiTRAQ8plex [Y13; K15]; 1xiTRAQ8plex [N-Term]	2.85966e-07	0.000145435	1	1	5	A0A6B0REA5	A0A6B0REA5 [97-111]	0	2635.45	0.768	0.903	1.517	0.99	1.134	95.1	73	85.9	144.2	94.1	107.8		High	High	High	High	High	High	High	7.89e-05	5.885e-08	4.33
[K].EVQDLAFLDVVSK.[L]	1xiTRAQ8plex [K13]; 1xiTRAQ8plex [N-Term]	1.73953e-05	0.000145435	1	1	1	A0A6B0QY62	A0A6B0QY62 [572-584]	0	2071.19	1.292	0.721	0.574	0.865	1.154	107	138.3	77.1	61.5	92.5	123.5		High	High	High	High	High	High	High	7.89e-05	5.117e-06	3.13
[R].QGIEMHLFR.[V]	1xiTRAQ8plex [N-Term]	0.000269472	0.000145435	1	1	1	A0A6B0R4S8	A0A6B0R4S8 [431-439]	0	1434.78	0.95	0.835	0.819	0.858	0.831	113.4	107.7	94.7	92.8	97.2	94.2		High	High	High	High	High	High	High	7.89e-05	0.0001017	3.5
[K].QHGIPVPVTPK.[N]	1xiTRAQ8plex [K11]; 1xiTRAQ8plex [N-Term]	2.81777e-05	0.000145435	1	1	1	A0A6B0RXW0	A0A6B0RXW0 [166-176]	0	1781.09												No Quan Values	High	High	High	High	High	High	High	7.89e-05	8.623e-06	2.79
[R].QHIIAGQHMLEEAGTQAPR.[R]	1xiTRAQ8plex [N-Term]	1.44475e-09	0.000145435	1	1	2	A0A6B0R2A9	A0A6B0R2A9 [433-451]	0	2391.25												No Quan Values	High	High	High	High	High	High	High	7.89e-05	1.869e-10	6.31
[R].EVPFADLSNMEIGMK.[V]	1xiTRAQ8plex [K15]; 1xiTRAQ8plex [N-Term]	3.24107e-08	0.000145435	1	1	1	L8HVY4	L8HVY4 [389-403]	0	2289.21	2.1	0.605	0.251	0.472	0.478	122.3	256.8	74	30.7	57.7	58.5		High	High	High	High	High	High	High	7.89e-05	5.512e-09	4.3
[K].EVNFPILSANIK.[A]	1xiTRAQ8plex [K12]; 1xiTRAQ8plex [N-Term]	6.57629e-05	0.000145435	1	1	3	A0A6B0RJ29	A0A6B0RJ29 [134-145]	0	1953.16	0.913	1.074	1.749	1.115	1.649	80	73.1	85.9	139.9	89.2	131.9		High	High	High	High	High	High	High	7.89e-05	2.177e-05	2.8
[R].EVMILITGAHK.[A]	1xiTRAQ8plex [K11]; 1xiTRAQ8plex [N-Term]	1.0108e-05	0.000145435	2	2	2	A0A6B0RN17; A0A6B0S2W4	A0A6B0RN17 [214-224]; A0A6B0S2W4 [265-275]	0	1820.09	0.824	0.944	1.319	1.089	0.887	99	81.6	93.4	130.5	107.8	87.8	Shared	High	High	High	High	High	High	High	7.89e-05	2.83e-06	3.4
[K].QHIIPLENVTIDSIKDEGDLR.[N]	1xiTRAQ8plex [K15]; 1xiTRAQ8plex [N-Term]	0.000274411	0.000145435	1	1	1	A0A6B0RRU8	A0A6B0RRU8 [293-313]	1	3013.68	1.058	1.109	0.648	1.156	0.727	105.3	111.4	116.8	68.3	121.7	76.5		High	High	High	High	High	High	High	7.89e-05	0.0001041	2.77
[K].QHPHFLTHK.[L]	1xiTRAQ8plex [K9]; 1xiTRAQ8plex [N-Term]	0.00022771	0.000145435	1	1	3	A0A6B0R5N8	A0A6B0R5N8 [519-527]	0	1753.01	1.373	1.027	0.726	1.017	1.167	95.1	130.5	97.7	69	96.7	111		High	High	High	High	High	High	High	7.89e-05	8.482e-05	2.56
[R].QHSNSNMVIMLIGNK.[S]	1xiTRAQ8plex [K15]; 1xiTRAQ8plex [N-Term]	0.000134445	0.000145435	1	1	2	A0A6B0RZK0	A0A6B0RZK0 [204-218]	0	2294.26	0.909	1.242	1.58	1.258	0.805	88.3	80.3	109.7	139.5	111.1	71.1		High	High	High	High	High	High	High	7.89e-05	4.75e-05	3.3
[R].QHVKPLFNMEDK.[I]	2xiTRAQ8plex [K4; K12]; 1xiTRAQ8plex [N-Term]	6.54595e-05	0.000145435	1	1	1	A0A6B0R9S1	A0A6B0R9S1 [260-271]	0	2398.37	1.107	1.167	0.703	1.217	0.703	101.7	112.6	118.8	71.5	123.8	71.5		High	High	High	High	High	High	High	7.89e-05	2.167e-05	3.83
[R].EVLQQLEVQK.[S]	1xiTRAQ8plex [K10]; 1xiTRAQ8plex [N-Term]	0.000186237	0.000145435	1	1	1	A0A6B0RP88	A0A6B0RP88 [128-137]	0	1822.09	0.921	1.05	0.937	0.997	0.867	103.9	95.8	109.2	97.4	103.6	90.1		High	High	High	High	High	High	High	7.89e-05	6.792e-05	2.93
[K].EVIQEWNLTNIKR.[W]	1xiTRAQ8plex [K12]; 1xiTRAQ8plex [N-Term]	3.4713e-05	0.000145435	1	1	2	A0A6B0RL96	A0A6B0RL96 [346-358]	1	2251.3	1.833	1.465	0.905	1.248	1.242	78	143	114.3	70.6	97.3	96.8		High	High	High	High	High	High	High	7.89e-05	1.086e-05	2.65
[R].QHGPNVCAVQK.[L]	1xCarbamidomethyl [C7]; 1xiTRAQ8plex [K11]; 1xiTRAQ8plex [N-Term]	4.44421e-08	0.000145435	1	1	5	A0A6B0RSX4	A0A6B0RSX4 [43-53]	0	1846.02	1.242	0.897	0.876	0.874	3.815	68.9	85.6	61.8	60.4	60.2	263		High	High	High	High	High	High	High	7.89e-05	7.746e-09	4.22
[R].EWHHFLVVNMK.[G]	1xiTRAQ8plex [K11]; 1xiTRAQ8plex [N-Term]	0.000237245	0.000145435	1	1	4	A0A6B0S8Q2	A0A6B0S8Q2 [83-93]	0	2048.14	0.729	0.767	0.692	0.968	0.892	118.9	86.7	91.1	82.2	115.1	106		High	High	High	High	High	High	High	7.89e-05	8.852e-05	3.6
[K].EVSFNVEIPK.[T]	1xiTRAQ8plex [K10]; 1xiTRAQ8plex [N-Term]	9.42922e-05	0.000145435	1	1	2	A0A6B0QYU0	A0A6B0QYU0 [72-81]	0	1770.03	0.876	0.929	2.762	0.963	0.606	84.1	73.7	78.1	232.2	81	50.9		High	High	High	High	High	High	High	7.89e-05	3.22e-05	2.64
[K].EVSQPNWTPPPEVTLVLTK.[D]	1xiTRAQ8plex [K19]; 1xiTRAQ8plex [N-Term]	9.42831e-06	0.000145435	1	1	4	A0A6B0RQ04	A0A6B0RQ04 [165-183]	0	2743.55	1.219	1.002	1.075	0.911	1.053	95.9	116.8	96	103.1	87.3	100.9		High	High	High	High	High	High	High	7.89e-05	2.623e-06	3.95
[R].QFVTPADVVSGNPK.[L]	1xiTRAQ8plex [K14]; 1xiTRAQ8plex [N-Term]	8.12772e-07	0.000145435	2	2	2	A0A6B0S949; A0A6B0R1H7	A0A6B0S949 [351-364]; A0A6B0R1H7 [377-390]	0	2067.17	0.715	1.211	0.592	1.151	0.659	112.6	80.5	136.4	66.6	129.6	74.2	Shared	High	High	High	High	High	High	High	7.89e-05	1.833e-07	3.95
[R].QGAFLVNTAR.[G]	1xiTRAQ8plex [N-Term]	0.000193182	0.000145435	1	1	1	A0A6B0S279	A0A6B0S279 [183-192]	0	1380.79												No Quan Values	High	High	High	High	High	High	High	7.89e-05	7.071e-05	2.08
[R].QGAIVAVTGDGVNDSPALK.[K]	1xiTRAQ8plex [K19]; 1xiTRAQ8plex [N-Term]	7.37272e-07	0.000145435	1	2	1	A0A6B0QRC5	A0A6B0QRC5 [743-761]	0	2420.36	1.699	1.041	0.968	1.043	0.804	91.5	155.5	95.3	88.6	95.5	73.6		High	High	High	High	High	High	High	7.89e-05	1.643e-07	3.77
[R].EVVTEHLINK.[V]	1xiTRAQ8plex [K10]; 1xiTRAQ8plex [N-Term]	5.95496e-06	0.000145435	1	1	2	A0A6B0QNZ9	A0A6B0QNZ9 [315-324]	0	1790.06	1.117	1.256	1.205	1.221	0.787	91.1	101.7	114.4	109.8	111.2	71.7		High	High	High	High	High	High	High	7.89e-05	1.593e-06	2.92
[R].QGCTMVVGSDGR.[Y]	1xCarbamidomethyl [C3]; 1xiTRAQ8plex [N-Term]	1.09886e-05	0.000145435	1	1	2	A0A6B0QPW6	A0A6B0QPW6 [58-69]	0	1570.76	2.296	0.49	0.579	0.514	0.649	108.5	249.2	53.2	62.9	55.8	70.4		High	High	High	High	High	High	High	7.89e-05	3.101e-06	3.28
[K].EVVLEEGTIAFK.[N]	1xiTRAQ8plex [K12]; 1xiTRAQ8plex [N-Term]	0.000264619	0.000145435	1	1	1	A0A6B0RAP7	A0A6B0RAP7 [41-52]	0	1943.13												No Quan Values	High	High	High	High	High	High	High	7.89e-05	9.989e-05	3.66
[K].QGDTFSCMVGHEALPLAFTQK.[T]	1xCarbamidomethyl [C7]; 1xiTRAQ8plex [K21]; 1xiTRAQ8plex [N-Term]	5.95499e-07	0.000145435	1	1	2	A0A6B0RBX1	A0A6B0RBX1 [737-757]	0	2945.51												No Quan Values	High	High	High	High	High	High	High	7.89e-05	1.305e-07	3.99
[K].EVVEDINQLLR.[Y]	1xiTRAQ8plex [N-Term]	4.35595e-05	0.000145435	1	1	2	A0A6B0RFL7	A0A6B0RFL7 [244-254]	0	1631.93	1.11	1.108	0.862	0.948	0.95	100.3	111.4	111.2	86.5	95.2	95.4		High	High	High	High	High	High	High	7.89e-05	1.392e-05	2.65
[K].EVVDPTKCNLLAEK.[Q]	1xCarbamidomethyl [C8]; 2xiTRAQ8plex [K7; K14]; 1xiTRAQ8plex [N-Term]	4.13957e-05	0.000145435	1	1	1	A0A6B0RBU1	A0A6B0RBU1 [212-225]	1	2528.45	0.771	1.074	0.643	1.075	0.802	111.8	86.3	120.1	72	120.2	89.7		High	High	High	High	High	High	High	7.89e-05	1.311e-05	2.86
[R].EVVCHASAWDFYNR.[K]	1xCarbamidomethyl [C4]; 1xiTRAQ8plex [Y12]; 1xiTRAQ8plex [N-Term]	0.000146716	0.000145435	1	1	2	A0A6B0RBI4	A0A6B0RBI4 [357-370]	0	2362.19	0.583	1.49	0.417	1.089	0.498	118.2	68.9	176.1	49.2	128.7	58.9		High	High	High	High	High	High	High	7.89e-05	5.218e-05	2.99
[K].EVSNTILSSAR.[E]	1xiTRAQ8plex [N-Term]	6.51575e-05	0.000145435	1	1	2	A0A6B0RX24	A0A6B0RX24 [478-488]	0	1480.83	0.909	2.043	1	0.933	0.678	91.4	83.1	186.7	91.4	85.3	62		High	High	High	High	High	High	High	7.89e-05	2.156e-05	2.71
[R].EVVADLALPMADGR.[E]	1xiTRAQ8plex [N-Term]	4.50737e-06	0.000145435	1	1	2	A0A6B0R8T7	A0A6B0R8T7 [1005-1018]	0	1760.95	2.453	0.965	0.835	0.842	1.125	83.1	203.8	80.2	69.4	70	93.5		High	High	High	High	High	High	High	7.89e-05	1.178e-06	4.06
[K].QGFGNIATNAEGK.[K]	1xiTRAQ8plex [K13]; 1xiTRAQ8plex [N-Term]	4.18473e-06	0.000145435	1	1	5	A0A6B0S1V4	A0A6B0S1V4 [287-299]	0	1915.05	0.854	1.243	5.242	1.18	1.034	56.9	48.6	70.7	298	67.1	58.8		High	High	High	High	High	High	High	7.89e-05	1.088e-06	3.53
[K].QGFGNIATNAEGKK.[Y]	2xiTRAQ8plex [K13; K14]; 1xiTRAQ8plex [N-Term]	5.68403e-08	0.000145435	1	1	3	A0A6B0S1V4	A0A6B0S1V4 [287-300]	1	2347.35	0.628	1.318	6.828	0.836	0.821	52.5	32.9	69.2	358.4	43.9	43.1		High	High	High	High	High	High	High	7.89e-05	1.016e-08	3.42
[R].QGFSYQCPHGQVVVAVR.[S]	1xCarbamidomethyl [C7]; 1xiTRAQ8plex [Y5]; 1xiTRAQ8plex [N-Term]	3.15276e-06	0.000145435	1	1	3	A0A6B0QXJ9	A0A6B0QXJ9 [44-60]	0	2540.37	1.168	0.954	1.945	0.832	1.315	83.2	97.2	79.3	161.7	69.2	109.4		High	High	High	High	High	High	High	7.89e-05	8e-07	3.33
[R].EVTLDLSQHQGIAVR.[R]	1xiTRAQ8plex [N-Term]	6.01054e-07	0.000145435	1	1	2	A0A6B0RI00	A0A6B0RI00 [203-217]	0	1970.1	0.979	1.153	1.519	0.974	1.558	83.5	81.8	96.3	126.9	81.4	130.1		High	High	High	High	High	High	High	7.89e-05	1.32e-07	3.73
[K].QGGGNLVTMTTAPR.[G]	1xiTRAQ8plex [N-Term]	1.10418e-06	0.000145435	1	1	2	A0A6B0S940	A0A6B0S940 [203-216]	0	1706.92	2.079	0.816	0.228	0.281	0.315	127.1	264.3	103.7	29.1	35.8	40		High	High	High	High	High	High	High	7.89e-05	2.551e-07	3.25
[K].QGGGNLVTMTTAPR.[G]	1xOxidation [M9]; 1xiTRAQ8plex [N-Term]	8.32425e-05	0.000145435	1	1	3	A0A6B0S940	A0A6B0S940 [203-216]	0	1722.91	2.615	0.732	0.345	0.322	0.27	113.5	296.9	83.1	39.2	36.5	30.7		High	High	High	High	High	High	High	7.89e-05	2.818e-05	2.26
[K].QGGLGPMNIPLISDPK.[R]	1xiTRAQ8plex [K16]; 1xiTRAQ8plex [N-Term]	1.1405e-07	0.000145435	1	1	6	A0A6B0RHS5	A0A6B0RHS5 [132-147]	0	2245.28	0.968	1.054	0.919	1.063	0.889	101.8	98.5	107.3	93.6	108.2	90.5		High	High	High	High	High	High	High	7.89e-05	2.163e-08	3.31
[K].EVTDEIVKEFMTPR.[K]	1xiTRAQ8plex [K8]; 1xiTRAQ8plex [N-Term]	0.000135687	0.000145435	1	1	1	A0A6B0RHI1	A0A6B0RHI1 [456-469]	1	2302.26												No Quan Values	High	High	High	High	High	High	High	7.89e-05	4.785e-05	2.15
[K].QGGLGPMNIPLISDPKR.[T]	1xiTRAQ8plex [K16]; 1xiTRAQ8plex [N-Term]	3.93967e-06	0.000145435	1	1	2	A0A6B0RHS5	A0A6B0RHS5 [132-148]	1	2401.38	0.915	1.028	0.999	0.905	0.876	104.8	95.9	107.8	104.7	94.8	91.9		High	High	High	High	High	High	High	7.89e-05	1.018e-06	3.78
[R].QGGLGSINIPLLADLNHQISK.[D]	1xiTRAQ8plex [K21]; 1xiTRAQ8plex [N-Term]	3.90304e-07	0.000145435	1	1	3	A0A6B0SG25	A0A6B0SG25 [167-187]	0	2796.62	1.452	0.823	0.967	0.896	1.192	94.8	137.6	78	91.7	84.9	113		High	High	High	High	High	High	High	7.89e-05	8.234e-08	3.91
[R].QGFGELLQAVPLTDSFR.[H]	1xiTRAQ8plex [N-Term]	1.83952e-08	0.000145435	1	1	4	A0A6B0S5W3	A0A6B0S5W3 [238-254]	0	2182.18	0.64	1.024	0.614	1.046	0.909	114.7	73.3	117.4	70.4	119.9	104.2		High	High	High	High	High	High	High	7.89e-05	2.982e-09	4.65
[K].QAVSMFLGAVGEAK.[K]	1xiTRAQ8plex [K14]; 1xiTRAQ8plex [N-Term]	3.25689e-06	0.000145435	1	1	2	A0A6B0R0S9	A0A6B0R0S9 [376-389]	0	2016.14	0.83	0.704	0.68	0.779	0.66	128.9	107	90.7	87.7	100.4	85.2		High	High	High	High	High	High	High	7.89e-05	8.289e-07	4.35
[R].QAVQILDELADKLK.[R]	2xiTRAQ8plex [K12; K14]; 1xiTRAQ8plex [N-Term]	1.29261e-08	0.000145435	1	1	1	A0A6B0R148	A0A6B0R148 [232-245]	1	2496.52												No Quan Values	High	High	High	High	High	High	High	7.89e-05	2.025e-09	2.92
[R].QAVQILDELADK.[L]	1xiTRAQ8plex [K12]; 1xiTRAQ8plex [N-Term]	0.000167608	0.000145435	1	1	1	A0A6B0R148	A0A6B0R148 [232-243]	0	1951.13												No Quan Values	High	High	High	High	High	High	High	7.89e-05	6.049e-05	2.34
[R].FFESFGDLSSADAILGNPKVK.[A]	2xiTRAQ8plex [K19; K21]; 1xiTRAQ8plex [N-Term]	2.47634e-07	0.000145435	1	2	2	A0A6B0S8H8	A0A6B0S8H8 [457-477]	1	3154.76												No Quan Values	High	High	High	High	High	High	High	7.89e-05	5.027e-08	4.19
[R].FFESFGDLSSADAILGNPK.[V]	1xiTRAQ8plex [K19]; 1xiTRAQ8plex [N-Term]	5.65508e-11	0.000145435	1	2	48	A0A6B0S8H8	A0A6B0S8H8 [457-475]	0	2623.39	0.859	0.962	0.219	1.748	0.488	113.7	97.7	109.4	24.9	198.8	55.5		High	High	High	High	High	High	High	7.89e-05	5.521e-12	5.44
[R].NTVEITELPVR.[T]	1xiTRAQ8plex [N-Term]	8.59773e-05	0.000145435	1	1	1	A0A6B0S711	A0A6B0S711 [956-966]	0	1574.91	0.955	1.214	0.841	1.202	1.049	95.8	91.5	116.3	80.6	115.2	100.5		High	High	High	High	High	High	High	7.89e-05	2.916e-05	3.17
[K].NVAQVAEDTVLQNR.[V]	1xiTRAQ8plex [N-Term]	1.25164e-06	0.000145435	1	1	1	A0A6B0R7V3	A0A6B0R7V3 [691-704]	0	1861.01	1.015	1.241	1.15	1.292	0.985	89.8	91.1	111.4	103.2	116	88.4		High	High	High	High	High	High	High	7.89e-05	2.931e-07	3.4
[R].FFDEESYSLLR.[K]	1xiTRAQ8plex [Y7]; 1xiTRAQ8plex [N-Term]	0.000222576	0.000145435	1	1	1	A0A6B0SFH6	A0A6B0SFH6 [106-116]	0	2014.07	0.674	1.049	1.961	1.163	1.458	82.1	55.4	86.1	161.1	95.5	119.8		High	High	High	High	High	High	High	7.89e-05	8.238e-05	2.25
[R].NVDDLNKDQLQLR.[E]	1xiTRAQ8plex [K7]; 1xiTRAQ8plex [N-Term]	6.76131e-05	0.000145435	1	1	1	A0A6B0RZ56	A0A6B0RZ56 [334-346]	1	2179.23												No Quan Values	High	High	High	High	High	High	High	7.89e-05	2.239e-05	2.24
[R].FEWELPLDEALQR.[K]	1xiTRAQ8plex [N-Term]	6.44389e-06	0.000145435	1	1	3	A0A6B0SCZ2	A0A6B0SCZ2 [983-995]	0	1950.03	1.506	1.101	0.564	0.916	1.173	95.8	144.4	105.5	54.1	87.8	112.4		High	High	High	High	High	High	High	7.89e-05	1.734e-06	4.02
[R].NVDQEELVK.[I]	1xiTRAQ8plex [K9]; 1xiTRAQ8plex [N-Term]	0.000221563	0.000145435	1	1	2	A0A6B0S6C7	A0A6B0S6C7 [1394-1402]	0	1681.96	0.918	0.825	0.977	0.681	1.674	98.8	90.7	81.5	96.5	67.2	165.3		High	High	High	High	High	High	High	7.89e-05	8.234e-05	2.53
[K].NVDTVLMELGVR.[F]	1xiTRAQ8plex [N-Term]	0.000180362	0.000145435	1	1	1	A0A6B0RBP9	A0A6B0RBP9 [563-574]	0	1649.92	0.797	1.072	1.137	1.208	1.106	94.9	75.7	101.8	107.9	114.7	105		High	High	High	High	High	High	High	7.89e-05	6.566e-05	2.27
[R].NVEGVEEVHELHVWQLAGSR.[I]	1xiTRAQ8plex [N-Term]	1.00161e-06	0.000145435	1	1	1	A0A6B0RXR8	A0A6B0RXR8 [361-380]	0	2592.35	0.915	1.041	1.078	1.042	1.008	98.6	90.2	102.7	106.3	102.8	99.4		High	High	High	High	High	High	High	7.89e-05	2.295e-07	5.09
[truncated: 15,181 more rows]
