# Supplementary material for: Differential proteomics of placentas reveals metabolic disturbance and oxidative damage participate yak spontaneous miscarriage during late pregnancy
Source: BMC Vet Res. 2022 Jun 27;18:248. doi: 10.1186/s12917-022-03354-w (PMC9235108; doi:10.1186/s12917-022-03354-w)
Supplement: Supplementary file 2 — Additional file 2. Identified proteins and their annotation information. [file 12917_2022_3354_MOESM2_ESM.xlsx]

## Sheet: Sheet1
Additional file 2: Identified proteins and their annotation information
Accession	Description	Coverage [%]	# Peptides	# PSMs	# Unique Peptides	# AAs	MW [kDa]	calc. pI	Score Sequest HT: Sequest HT	Abundances (Grouped): F1, 115	Abundances (Grouped): F1, 116	Abundances (Grouped): F1, 117	Abundances (Grouped): F1, 118	Abundances (Grouped): F1, 119	Abundances (Grouped): F1, 121	Gene_Name	GeneID	Product	GO_id	GO_term	pathway	pathway_description	KOG_id	KOG_abbreviation	KOG_description	KOG_function_class	eggNOG_id	eggNOG_abbreviation	eggNOG_description	eggNOG_function_classification	PFAM_Family	PFAM_Name	PFAM_description
A0A6B0QM72	Uncharacterized protein OS=Bos mutus OX=72004 GN=E5288_WYG000477 PE=4 SV=1	10	7	8	7	686	77.7	5.16	18.36	89.3	88.1	91.3	105.4	88.4	137.5	MAMDC2	102273805	Uncharacterized protein	GO:0016020	membrane
A0A6B0QMH3	Uncharacterized protein OS=Bos mutus OX=72004 GN=E5288_WYG000492 PE=3 SV=1	7	9	12	9	1302	149.5	9.06	28.01	96.8	95	97.7	100.4	99.7	110.4	MYO1B	102284440	Uncharacterized protein	GO:0016459,GO:0003779,GO:0005524,GO:0003774	myosin complex|actin binding|ATP binding|motor activity			KOG0164	[Z]	Myosin class I heavy chain	Cytoskeleton
A0A6B0QMJ5	60 kDa chaperonin OS=Bos mutus OX=72004 GN=E5288_WYG000253 PE=3 SV=1	26	14	25	14	533	57.3	6.16	59.46	119.5	73.5	106.1	104.9	112.2	83.8	HSPD1	102282173	60 kDa chaperonin	GO:0005524,GO:0016853,GO:0042026	ATP binding|isomerase activity|protein refolding	bom03018,bom04940,bom05134,bom05152	RNA degradation|Type I diabetes mellitus|Legionellosis|Tuberculosis	KOG0356	[O]	Mitochondrial chaperonin, Cpn60/Hsp60p	Posttranslational modification, protein turnover, chaperones
A0A6B0QMV1	Ribulose-phosphate 3-epimerase OS=Bos mutus OX=72004 GN=E5288_WYG000489 PE=3 SV=1	7	2	2	2	228	24.9	5.58	1.77							RPE	102266132	Ribulose-phosphate 3-epimerase	GO:0004750,GO:0005975,GO:0006098	ribulose-phosphate 3-epimerase activity|carbohydrate metabolic process|pentose-phosphate shunt	bom00030,bom00040	Pentose phosphate pathway|Pentose and glucuronate interconversions	KOG3111	[G]	D-ribulose-5-phosphate 3-epimerase	Carbohydrate transport and metabolism
A0A6B0QMY8	NAD(+) diphosphatase OS=Bos mutus OX=72004 GN=E5288_WYG000669 PE=4 SV=1	4	1	1	1	352	39.5	7.37	2.5	93.5	67	135.2	141	106	57.3	NUDT13	102273586	Nudix hydrolase domain-containing protein	GO:0016787,GO:0046872	hydrolase activity|metal ion binding			KOG3084	[L]	NADH pyrophosphatase I of the Nudix family of hydrolases	Replication, recombination and repair
A0A6B0QMZ4	Uncharacterized protein OS=Bos mutus OX=72004 GN=E5288_WYG000179 PE=3 SV=1	6	6	7	6	1094	117.9	7.06	14.26	94.3	83.9	114.2	89.3	106.5	111.9	SEC24C	102278817	Uncharacterized protein	GO:0030127,GO:0005829,GO:0005789,GO:0008270,GO:0006888,GO:0006886	COPII vesicle coat|cytosol|endoplasmic reticulum membrane|zinc ion binding|endoplasmic reticulum to Golgi vesicle-mediated transport|intracellular protein transport	bom04141	Protein processing in endoplasmic reticulum	KOG1984	[U]	Vesicle coat complex COPII, subunit SFB3	Intracellular trafficking, secretion, and vesicular transport
A0A6B0QN04	Aldedh domain-containing protein OS=Bos mutus OX=72004 GN=E5288_WYG000481 PE=3 SV=1	26	13	25	12	501	54.8	6.65	57.41	98.5	63.6	81.6	150.9	104.1	101.3	ALDH1A1	102280344	Aldedh domain-containing protein	GO:0016620	oxidoreductase activity, acting on the aldehyde or oxo group of donors, NAD or NADP as acceptor	bom00830	Retinol metabolism	KOG2450	[C]	Aldehyde dehydrogenase	Energy production and conversion
A0A6B0QN12	Uncharacterized protein OS=Bos mutus OX=72004 GN=E5288_WYG000306 PE=4 SV=1	0	1	1	1	1670	190.4	7.37	0							TRPM3	102274669	Uncharacterized protein	GO:0016021,GO:0005227,GO:0016048,GO:0051262,GO:0050951	integral component of membrane|calcium activated cation channel activity|detection of temperature stimulus|protein tetramerization|sensory perception of temperature stimulus			KOG3614	[PT]	Ca2+/Mg2+-permeable cation channels (LTRPC family)	Inorganic ion transport and metabolism |Signal transduction mechanisms
A0A6B0QN30	Uncharacterized protein OS=Bos mutus OX=72004 GN=E5288_WYG000516 PE=3 SV=1	5	2	2	2	537	60.8	9.36	2.14	86.7	84.3	103.8	119.5	96.2	109.5	LOC102275770	102275770	Uncharacterized protein	GO:0016020,GO:0020037,GO:0005506,GO:0004497,GO:0016705	membrane|heme binding|iron ion binding|monooxygenase activity|oxidoreductase activity, acting on paired donors, with incorporation or reduction of molecular oxygen	bom00120,bom03320,bom04979	Primary bile acid biosynthesis|PPAR signaling pathway|Cholesterol metabolism	KOG0159	[Q]	Cytochrome P450 CYP11/CYP12/CYP24/CYP27 subfamilies	Secondary metabolites biosynthesis, transport and catabolism
A0A6B0QN31	Uncharacterized protein OS=Bos mutus OX=72004 GN=E5288_WYG000163 PE=3 SV=1	1	1	1	1	1546	175.8	7.61	2.02	85	97.3	95.8	103.3	107.9	110.7	DOCK8	102278451	Uncharacterized protein	GO:0005085,GO:0007264	guanyl-nucleotide exchange factor activity|small GTPase mediated signal transduction			KOG1997	[T]	PH domain-containing protein	Signal transduction mechanisms
A0A6B0QN39	Calcium/calmodulin-dependent protein kinase OS=Bos mutus OX=72004 GN=E5288_WYG000394 PE=3 SV=1	7	4	4	2	585	64.8	8.06	5.02	72.4	163.1	79.7	99.4	82.4	103	CAMK2G	102279381	Calcium/calmodulin-dependent protein kinase	GO:0005524,GO:0005516,GO:0004683	ATP binding|calmodulin binding|calmodulin-dependent protein kinase activity	bom04012,bom04310,bom04066,bom04020,bom04024,bom04114,bom04217,bom04911,bom04922,bom04912,bom04921,bom04916,bom04925,bom04261,bom04971,bom04725,bom04728,bom04720,bom04722,bom04740,bom04750,bom04360,bom04713,bom05200,bom05205,bom05214,bom05012,bom05022,bom05031,bom04934,bom05152	ErbB signaling pathway|Wnt signaling pathway|HIF-1 signaling pathway|Calcium signaling pathway|cAMP signaling pathway|Oocyte meiosis|Necroptosis|Insulin secretion|Glucagon signaling pathway|GnRH signaling pathway|Oxytocin signaling pathway|Melanogenesis|Aldosterone synthesis and secretion|Adrenergic signaling in cardiomyocytes|Gastric acid secretion|Cholinergic synapse|Dopaminergic synapse|Long-t…	KOG0033	[T]	Ca2+/calmodulin-dependent protein kinase, EF-Hand protein superfamily	Signal transduction mechanisms
A0A6B0QN51	Uncharacterized protein OS=Bos mutus OX=72004 GN=E5288_WYG000276 PE=3 SV=1	3	5	5	5	1564	174.7	5.16	1.61	87.6	74.2	80.7	170.9	98.9	87.7	C7	102267196	Uncharacterized protein	GO:0005576,GO:0005579,GO:0006958,GO:0019835,GO:0045087,GO:0042981	extracellular region|membrane attack complex|complement activation, classical pathway|cytolysis|innate immune response|regulation of apoptotic process	bom04610,bom05322,bom05020	Complement and coagulation cascades|Systemic lupus erythematosus|Prion disease
A0A6B0QN52	IF rod domain-containing protein OS=Bos mutus OX=72004 GN=E5288_WYG000310 PE=3 SV=1	59	27	160	26	470	53.5	5.27	403.75	84.4	255.4	70.1	64.1	60	65.9	DES	102283076	IF rod domain-containing protein	GO:0005882	intermediate filament	bom05410,bom05412,bom05414	Hypertrophic cardiomyopathy|Arrhythmogenic right ventricular cardiomyopathy|Dilated cardiomyopathy
A0A6B0QN75	Coiled-coil domain-containing protein 93 OS=Bos mutus OX=72004 GN=E5288_WYG000641 PE=3 SV=1	3	3	4	3	743	84.2	8.48	6.61	100.1	97.2	104.1	99.2	87.1	112.3	CCDC93	102287493	Coiled-coil domain-containing protein 93	GO:0005769	early endosome			KOG2701	[S]	Uncharacterized conserved protein	Function unknown
A0A6B0QN84	Uncharacterized protein OS=Bos mutus OX=72004 GN=E5288_WYG000671 PE=3 SV=1	5	1	1	1	143	16.3	6.89	0							LOC102273929	102273929	Uncharacterized protein					KOG4147	[S]	Uncharacterized conserved protein	Function unknown
A0A6B0QNB0	Glutaminase OS=Bos mutus OX=72004 GN=E5288_WYG000482 PE=3 SV=1	9	3	3	3	676	74.4	7.85	2.94	80.6	96.4	78.9	98.1	95.2	150.7	GLS	102283226	Glutaminase	GO:0004359,GO:0006541	glutaminase activity|glutamine metabolic process	bom00250,bom00220,bom00471,bom04964,bom04724,bom04727,bom05206,bom05230	Alanine, aspartate and glutamate metabolism|Arginine biosynthesis|D-Glutamine and D-glutamate metabolism|Proximal tubule bicarbonate reclamation|Glutamatergic synapse|GABAergic synapse|MicroRNAs in cancer|Central carbon metabolism in cancer	KOG0506	[E]	Glutaminase (contains ankyrin repeat)	Amino acid transport and metabolism
A0A6B0QNB6	26S proteasome non-ATPase regulatory subunit 1 OS=Bos mutus OX=72004 GN=E5288_WYG000389 PE=3 SV=1	11	11	13	11	942	104.6	5.24	31.5	82.7	84.3	97.1	130.6	99.1	106.3	PSMD1	102271943	26S proteasome non-ATPase regulatory subunit 1	GO:0008540,GO:0030234,GO:0042176	proteasome regulatory particle, base subcomplex|enzyme regulator activity|regulation of protein catabolic process	bom03050,bom05010,bom05012,bom05014,bom05016,bom05017,bom05020,bom05022,bom05169	Proteasome|Alzheimer disease|Parkinson disease|Amyotrophic lateral sclerosis|Huntington disease|Spinocerebellar ataxia|Prion disease|Pathways of neurodegeneration - multiple diseases|Epstein-Barr virus infection	KOG2062	[O]	26S proteasome regulatory complex, subunit RPN2/PSMD1	Posttranslational modification, protein turnover, chaperones
A0A6B0QNG6	10 kDa heat shock protein, mitochondrial OS=Bos mutus OX=72004 GN=E5288_WYG000695 PE=3 SV=1	8	3	9	3	399	44.5	8.85	22.94	104.6	76	97.3	132.1	102.3	87.6	MOB4	102283474	10 kDa heat shock protein, mitochondrial	GO:0005524,GO:0006457	ATP binding|protein folding			KOG1852	[D]	Cell cycle-associated protein	Cell cycle control, cell division, chromosome partitioning
A0A6B0QNH1	KH domain-containing protein OS=Bos mutus OX=72004 GN=E5288_WYG000178 PE=3 SV=1	3	2	3	2	997	112.3	9.44	10.54	109.4	67.9	137.5	46.3	136.4	102.5	TMEM39B	102285662	KH domain-containing protein	GO:0016021,GO:0005634,GO:0003723,GO:0017124	integral component of membrane|nucleus|RNA binding|SH3 domain binding			KOG3828	[S]	Uncharacterized conserved protein	Function unknown
A0A6B0QNI5	Peptidyl-prolyl cis-trans isomerase OS=Bos mutus OX=72004 GN=E5288_WYG000212 PE=3 SV=1	21	3	3	3	161	18.1	6.79	5.85	101	83.4	103.1	116.4	101	95.2	PPIL3	102281876	Peptidyl-prolyl cis-trans isomerase	GO:0003755,GO:0006457	peptidyl-prolyl cis-trans isomerase activity|protein folding			KOG0884	[O]	Similar to cyclophilin-type peptidyl-prolyl cis-trans isomerase	Posttranslational modification, protein turnover, chaperones
A0A6B0QNJ0	PKS_ER domain-containing protein OS=Bos mutus OX=72004 GN=E5288_WYG000534 PE=4 SV=1	3	1	1	1	388	41.7	8.51	2.6	119.7	82	110.3	97.8	110	80.1	MECR	102270769	PKS_ER domain-containing protein	GO:0016491	oxidoreductase activity	bom00061,bom00062	Fatty acid biosynthesis|Fatty acid elongation	KOG0025	[KC]	Zn2+-binding dehydrogenase (nuclear receptor binding factor-1)	Transcription |Energy production and conversion
A0A6B0QNJ6	Uncharacterized protein OS=Bos mutus OX=72004 GN=E5288_WYG000337 PE=4 SV=1	5	2	6	2	509	54.4	9.16	8.98	106.5	88	115.3	110.1	105.4	74.7	RCC1	102284144	Uncharacterized protein					KOG1426	[S]	FOG: RCC1 domain	Function unknown
A0A6B0QNR6	D-3-phosphoglycerate dehydrogenase OS=Bos mutus OX=72004 GN=E5288_WYG006864 PE=3 SV=1	8	4	5	4	533	56.3	6.89	6	104.1	82.4	103.1	94.7	99.8	115.9	PHGDH	102273801	D-3-phosphoglycerate dehydrogenase	GO:0051287,GO:0004617,GO:0006564	NAD binding|phosphoglycerate dehydrogenase activity|L-serine biosynthetic process	bom00260,bom00270	Glycine, serine and threonine metabolism|Cysteine and methionine metabolism	KOG0068	[E]	D-3-phosphoglycerate dehydrogenase, D-isomer-specific 2-hydroxy acid dehydrogenase superfamily	Amino acid transport and metabolism
A0A6B0QNS2	J domain-containing protein OS=Bos mutus OX=72004 GN=E5288_WYG000624 PE=4 SV=1	4	1	1	1	325	35.8	5.96	2.24	79	101	75.2	100	90.5	154.3	DNAJB2	102281496	J domain-containing protein	GO:0030544,GO:0051082,GO:0061077	Hsp70 protein binding|unfolded protein binding|chaperone-mediated protein folding	bom04141	Protein processing in endoplasmic reticulum	KOG0714	[O]	Molecular chaperone (DnaJ superfamily)	Posttranslational modification, protein turnover, chaperones
A0A6B0QNV0	SERPIN domain-containing protein OS=Bos mutus OX=72004 GN=E5288_WYG000335 PE=3 SV=1	22	10	24	10	493	55	9.69	41.34	84.6	115.7	109.3	67.9	75.9	146.7	SERPINE2	102269829	SERPIN domain-containing protein	GO:0005615	extracellular space			KOG2392	[V]	Serpin	Defense mechanisms
A0A6B0QNW4	Membrane-associated guanylate kinase inverted 3 OS=Bos mutus OX=72004 GN=E5288_WYG006898 PE=3 SV=1	1	1	1	1	1436	156.8	7.72	0							MAGI3	102264710	Membrane-associated guanylate kinase inverted 3	GO:0005923,GO:0005886,GO:0060090,GO:0046328,GO:0007165	bicellular tight junction|plasma membrane|molecular adaptor activity|regulation of JNK cascade|signal transduction	bom04015	Rap1 signaling pathway	KOG3209	[R]	WW domain-containing protein	General function prediction only
A0A6B0QNZ0	AMP-binding domain-containing protein OS=Bos mutus OX=72004 GN=E5288_WYG000284 PE=4 SV=1	7	3	4	3	757	84.5	8.19	9.19	126.8	92.8	94.7	88.5	109.5	87.8	ACSL3	102285379	AMP-binding domain-containing protein	GO:0016021,GO:0003824,GO:0000166	integral component of membrane|catalytic activity|nucleotide binding	bom00061,bom00071,bom04146,bom04216,bom04920,bom03320,bom04714	Fatty acid biosynthesis|Fatty acid degradation|Peroxisome|Ferroptosis|Adipocytokine signaling pathway|PPAR signaling pathway|Thermogenesis	KOG1180	[I]	Acyl-CoA synthetase	Lipid transport and metabolism
A0A6B0QNZ9	CULLIN_2 domain-containing protein OS=Bos mutus OX=72004 GN=E5288_WYG000542 PE=3 SV=1	6	6	10	6	1004	114.4	7.88	27.05	94.3	104.1	113.4	102	104.6	81.6	CUL3	102283209	CULLIN_2 domain-containing protein	GO:0031461,GO:0031625,GO:0016567,GO:0006511	cullin-RING ubiquitin ligase complex|ubiquitin protein ligase binding|protein ubiquitination|ubiquitin-dependent protein catabolic process	bom04120,bom04340	Ubiquitin mediated proteolysis|Hedgehog signaling pathway	KOG2166	[D]	Cullins	Cell cycle control, cell division, chromosome partitioning
A0A6B0QP19	Glutathione transferase OS=Bos mutus OX=72004 GN=E5288_WYG006913 PE=3 SV=1	23	6	10	1	218	25.7	7.85	16.25	113.8	168	88.6	47.6	67.9	114	LOC102282708	102282708	Glutathione transferase	GO:0004364	glutathione transferase activity	bom00480,bom00980,bom00982,bom00983,bom05200,bom05204,bom05225,bom05418,bom01524	Glutathione metabolism|Metabolism of xenobiotics by cytochrome P450|Drug metabolism - cytochrome P450|Drug metabolism - other enzymes|Pathways in cancer|Chemical carcinogenesis|Hepatocellular carcinoma|Fluid shear stress and atherosclerosis|Platinum drug resistance	KOG1695	[O]	Glutathione S-transferase	Posttranslational modification, protein turnover, chaperones
A0A6B0QP23	Uncharacterized protein OS=Bos mutus OX=72004 GN=E5288_WYG000371 PE=4 SV=1	2	1	1	1	486	55.2	8.46	0							LOC102273952	102273952	Uncharacterized protein	GO:0016021,GO:0003723	integral component of membrane|RNA binding			KOG0105	[A]	Alternative splicing factor ASF/SF2 (RRM superfamily)	RNA processing and modification
A0A6B0QP48	SMB domain-containing protein OS=Bos mutus OX=72004 GN=E5288_WYG000579 PE=3 SV=1	10	4	14	4	475	53.5	7.34	30.49	99.9	75	167.4	80.8	103.7	73.2	TINAGL1	102282957	SMB domain-containing protein	GO:0008234	cysteine-type peptidase activity			KOG1544	[R]	Predicted cysteine proteinase TIN-ag	General function prediction only
A0A6B0QP49	Uncharacterized protein OS=Bos mutus OX=72004 GN=E5288_WYG000604 PE=4 SV=1	3	2	2	2	785	90.4	4.89	2.09							SYNC	102274980	Uncharacterized protein	GO:0005882,GO:0005634,GO:0003677,GO:0000981	intermediate filament|nucleus|DNA binding|DNA-binding transcription factor activity, RNA polymerase II-specific			KOG0491	[R]	Transcription factor BSH, contains HOX domain	General function prediction only
A0A6B0QP52	Alpha-amylase OS=Bos mutus OX=72004 GN=E5288_WYG006882 PE=3 SV=1	8	4	6	4	1249	140.3	7.85	14.39	93	68.4	110.1	128.9	114.4	85.3	LOC102275141	102275141	Alpha-amylase	GO:0004556,GO:0103025,GO:0046872,GO:0005975	alpha-amylase activity|alpha-amylase activity (releasing maltohexaose)|metal ion binding|carbohydrate metabolic process	bom00500,bom04970,bom04972,bom04973	Starch and sucrose metabolism|Salivary secretion|Pancreatic secretion|Carbohydrate digestion and absorption	KOG2212	[G]	Alpha-amylase	Carbohydrate transport and metabolism
A0A6B0QP57	Histone deacetylase OS=Bos mutus OX=72004 GN=E5288_WYG000571 PE=3 SV=1	4	1	2	1	474	54.2	5.47	7.6	98.3	77.7	110.6	86.7	134.7	92	HDAC1	102265183	Histone deacetylase	GO:0005634,GO:0032041	nucleus|NAD-dependent histone deacetylase activity (H3-K14 specific)	bom04330,bom04110,bom04919,bom04213,bom05200,bom05202,bom05206,bom05203,bom05220,bom05016,bom05031,bom05034,bom05169,bom05165	Notch signaling pathway|Cell cycle|Thyroid hormone signaling pathway|Longevity regulating pathway - multiple species|Pathways in cancer|Transcriptional misregulation in cancer|MicroRNAs in cancer|Viral carcinogenesis|Chronic myeloid leukemia|Huntington disease|Amphetamine addiction|Alcoholism|Epstein-Barr virus infection|Human papillomavirus infection	KOG1342	[B]	Histone deacetylase complex, catalytic component RPD3	Chromatin structure and dynamics
A0A6B0QP62	Uncharacterized protein OS=Bos mutus OX=72004 GN=E5288_WYG007149 PE=4 SV=1	1	2	2	2	1499	164.2	5.64	2.44	78.3	82.3	91.6	138.9	81.2	127.7	LOC102272413	102272413	Uncharacterized protein	GO:0016021,GO:0098609	integral component of membrane|cell-cell adhesion	bom04064,bom04668,bom04514,bom04670,bom05418,bom04933,bom05144,bom05143	NF-kappa B signaling pathway|TNF signaling pathway|Cell adhesion molecules|Leukocyte transendothelial migration|Fluid shear stress and atherosclerosis|AGE-RAGE signaling pathway in diabetic complications|Malaria|African trypanosomiasis
A0A6B0QP69	Transcription initiation factor TFIID subunit 12 OS=Bos mutus OX=72004 GN=E5288_WYG000448 PE=3 SV=1	3	1	1	1	250	28.4	9.83	2.32	111.3	66.4	100.6	105.9	98	117.7	TAF12	102284901	Transcription initiation factor TFIID subunit 12	GO:0000124,GO:0046695,GO:0005669,GO:0046982,GO:0006352	SAGA complex|SLIK (SAGA-like) complex|transcription factor TFIID complex|protein heterodimerization activity|DNA-templated transcription, initiation	bom03022	Basal transcription factors	KOG1142	[K]	Transcription initiation factor TFIID, subunit TAF12 (also component of histone acetyltransferase SAGA)	Transcription
A0A6B0QP72	4-alpha-glucanotransferase OS=Bos mutus OX=72004 GN=E5288_WYG007096 PE=3 SV=1	5	10	12	10	2254	252.7	6.93	23.45	102.9	125.2	83.7	100.5	95.7	91.9	AGL	102270729	4-alpha-glucanotransferase	GO:0000139,GO:0016021,GO:0004134,GO:0004135,GO:0102500,GO:0015165,GO:0008643,GO:0005978,GO:0005980	Golgi membrane|integral component of membrane|4-alpha-glucanotransferase activity|amylo-alpha-1,6-glucosidase activity|beta-maltose 4-alpha-glucanotransferase activity|pyrimidine nucleotide-sugar transmembrane transporter activity|carbohydrate transport|glycogen biosynthetic process|glycogen catabolic process	bom00500	Starch and sucrose metabolism	KOG3625	[G]	Alpha amylase	Carbohydrate transport and metabolism
A0A6B0QP80	ATP synthase F1 subunit epsilon OS=Bos mutus OX=72004 GN=E5288_WYG000531 PE=3 SV=1	14	2	4	2	109	12.3	9.35	5.13	166.1	83.4	114.4	70.8	74.6	90.7	ATPIF1	102282268	ATP synthase F1 subunit epsilon	GO:0005739,GO:0042030,GO:0032780	mitochondrion|ATPase inhibitor activity|negative regulation of ATPase activity
A0A6B0QP84	Uncharacterized protein OS=Bos mutus OX=72004 GN=E5288_WYG000363 PE=3 SV=1	5	3	6	1	440	49.9	10.98	11.36							SRSF4	102272846	Uncharacterized protein	GO:0005634,GO:0003723,GO:0006397,GO:0008380	nucleus|RNA binding|mRNA processing|RNA splicing	bom03040,bom05168	Spliceosome|Herpes simplex virus 1 infection	KOG0106	[A]	Alternative splicing factor SRp55/B52/SRp75 (RRM superfamily)	RNA processing and modification
A0A6B0QP99	Transmembrane emp24 domain-containing protein 5 OS=Bos mutus OX=72004 GN=E5288_WYG007091 PE=3 SV=1	4	1	1	1	226	25.9	4.86	2.5							TMED5	102287992	Transmembrane emp24 domain-containing protein 5	GO:0005789,GO:0033116,GO:0005794,GO:0016021,GO:0015031	endoplasmic reticulum membrane|endoplasmic reticulum-Golgi intermediate compartment membrane|Golgi apparatus|integral component of membrane|protein transport			KOG3287	[U]	Membrane trafficking protein, emp24/gp25L/p24 family	Intracellular trafficking, secretion, and vesicular transport
A0A6B0QPG8	Uncharacterized protein OS=Bos mutus OX=72004 GN=E5288_WYG006970 PE=4 SV=1	13	3	3	2	244	27.3	8.41	6.47	93.3	106.5	95.6	111.9	86.8	105.9	RAB12	102284559	Uncharacterized protein	GO:0005525,GO:0003924,GO:0032482	GTP binding|GTPase activity|Rab protein signal transduction			KOG0078	[TU]	GTP-binding protein SEC4, small G protein superfamily, and related Ras family GTP-binding proteins	Signal transduction mechanisms |Intracellular trafficking, secretion, and vesicular transport
A0A6B0QPH5	Uncharacterized protein OS=Bos mutus OX=72004 GN=E5288_WYG006918 PE=4 SV=1	13	3	4	3	224	24.7	5.24	13.81	101.7	91.4	109.3	88.4	95.7	113.5	CD58	102266299	Uncharacterized protein			bom04514,bom05169	Cell adhesion molecules|Epstein-Barr virus infection
A0A6B0QPH8	Uncharacterized protein OS=Bos mutus OX=72004 GN=E5288_WYG007110 PE=4 SV=1	7	8	13	7	1108	121.5	8.29	21.47	100.7	94.8	94.4	91.8	99.4	118.9	VAPA	102273923	Uncharacterized protein	GO:0016021,GO:0005525,GO:0003924	integral component of membrane|GTP binding|GTPase activity	bom04979	Cholesterol metabolism	KOG0439	[U]	VAMP-associated protein involved in inositol metabolism	Intracellular trafficking, secretion, and vesicular transport
A0A6B0QPI9	Metallophosphoesterase 1 OS=Bos mutus OX=72004 GN=E5288_WYG006908 PE=3 SV=1	3	1	1	1	443	50.3	8.07	2.03	138.2	83.1	93.2	93.7	105.6	86.2	MPPE1	102286175	Metallophosphoesterase 1	GO:0033116,GO:0005794,GO:0016021,GO:0046872,GO:0008081,GO:0006888,GO:0006506	endoplasmic reticulum-Golgi intermediate compartment membrane|Golgi apparatus|integral component of membrane|metal ion binding|phosphoric diester hydrolase activity|endoplasmic reticulum to Golgi vesicle-mediated transport|GPI anchor biosynthetic process			KOG3662	[L]	Cell division control protein/predicted DNA repair exonuclease	Replication, recombination and repair
A0A6B0QPJ1	Pre-mRNA-splicing factor SPF27 OS=Bos mutus OX=72004 GN=E5288_WYG006869 PE=3 SV=1	1	1	1	1	1253	139.4	7.01	2.19							TRIM33	102270900	Pre-mRNA-splicing factor SPF27	GO:0005634,GO:0008270,GO:0006397,GO:0008380	nucleus|zinc ion binding|mRNA processing|RNA splicing			KOG2177	[O]	Predicted E3 ubiquitin ligase	Posttranslational modification, protein turnover, chaperones
A0A6B0QPJ9	Uncharacterized protein OS=Bos mutus OX=72004 GN=E5288_WYG007158 PE=4 SV=1	1	2	2	2	2843	311	5.8	9.46	83.9	92.6	122.9	82.3	96.4	121.9	CEP192	102284772	Uncharacterized protein	GO:0051298,GO:0090222,GO:0071539	centrosome duplication|centrosome-templated microtubule nucleation|protein localization to centrosome
A0A6B0QPK1	Calsequestrin OS=Bos mutus OX=72004 GN=E5288_WYG007180 PE=3 SV=1	5	3	3	3	437	50.6	4.79	4.83	104.8	146.5	80.5	90	99.4	78.9	CASQ2	102287542	Calsequestrin	GO:0033018,GO:0005509	sarcoplasmic reticulum lumen|calcium ion binding	bom04020,bom04260	Calcium signaling pathway|Cardiac muscle contraction
A0A6B0QPL5	ATP synthase F(0) complex subunit B1, mitochondrial OS=Bos mutus OX=72004 GN=E5288_WYG007183 PE=3 SV=1	3	3	5	3	584	65.6	8.66	13.91	107.6	96.4	98	111.4	96.6	89.9	ATP5F1	102287079	ATP synthase F(0) complex subunit B1, mitochondrial	GO:0016021,GO:0000276,GO:0015078,GO:0015986	integral component of membrane|mitochondrial proton-transporting ATP synthase complex, coupling factor F(o)|proton transmembrane transporter activity|ATP synthesis coupled proton transport	bom00190,bom04714,bom05010,bom05012,bom05014,bom05016,bom05020,bom05022	Oxidative phosphorylation|Thermogenesis|Alzheimer disease|Parkinson disease|Amyotrophic lateral sclerosis|Huntington disease|Prion disease|Pathways of neurodegeneration - multiple diseases	KOG3976	[C]	Mitochondrial F1F0-ATP synthase, subunit b/ATP4	Energy production and conversion
A0A6B0QPL9	Uncharacterized protein OS=Bos mutus OX=72004 GN=E5288_WYG006968 PE=3 SV=1	22	5	8	5	219	24.4	6.07	20.58	124.8	84.6	112	81.8	108.9	87.9	HDHD2	102279978	Uncharacterized protein	GO:0016791	phosphatase activity			KOG3040	[R]	Predicted sugar phosphatase (HAD superfamily)	General function prediction only
A0A6B0QPM6	Dymeclin OS=Bos mutus OX=72004 GN=E5288_WYG007145 PE=3 SV=1	1	1	1	1	655	74.4	6.09	0							DYM	102268002	Dymeclin					KOG2225	[R]	Proteins containing regions of low-complexity	General function prediction only
A0A6B0QPN1	Uncharacterized protein OS=Bos mutus OX=72004 GN=E5288_WYG006916 PE=4 SV=1	18	5	13	5	193	22	6.58	24.4	104.8	85.5	113.7	82.1	126.9	87	RHOC	102287081	Uncharacterized protein	GO:0005525,GO:0003924,GO:0007264	GTP binding|GTPase activity|small GTPase mediated signal transduction			KOG0393	[R]	Ras-related small GTPase, Rho type	General function prediction only
A0A6B0QPQ3	Seryl-tRNA synthetase OS=Bos mutus OX=72004 GN=E5288_WYG007065 PE=3 SV=1	6	7	14	7	1501	166.6	5.82	24.59	82.5	92.3	110.8	104.8	105.8	103.8	KIAA1324	102264554	Seryl-tRNA synthetase	GO:0005886,GO:0005524,GO:0004828,GO:0097056,GO:0006434	plasma membrane|ATP binding|serine-tRNA ligase activity|selenocysteinyl-tRNA(Sec) biosynthetic process|seryl-tRNA aminoacylation			KOG1217	[T]	Fibrillins and related proteins containing Ca2+-binding EGF-like domains	Signal transduction mechanisms
A0A6B0QPR2	Late endosomal/lysosomal adaptor and MAPK and MTOR activator 5 OS=Bos mutus OX=72004 GN=E5288_WYG007196 PE=3 SV=1	4	1	2	1	508	55.6	6.04	6.81							SLC16A4	102278411	Late endosomal/lysosomal adaptor and MAPK and MTOR activator 5	GO:0016021,GO:0005764,GO:0071986,GO:0022857,GO:0043154,GO:0019079	integral component of membrane|lysosome|Ragulator complex|transmembrane transporter activity|negative regulation of cysteine-type endopeptidase activity involved in apoptotic process|viral genome replication			KOG2504	[G]	Monocarboxylate transporter	Carbohydrate transport and metabolism
A0A6B0QPS2	Glutathione S-transferase OS=Bos mutus OX=72004 GN=E5288_WYG007141 PE=3 SV=1	7	2	5	2	225	26.8	7.24	4.29	109.6	78.7	104	113.5	113	81.1	GSTM3	102281683	Glutathione S-transferase	GO:0004364	glutathione transferase activity	bom00480,bom00980,bom00982,bom00983,bom05200,bom05204,bom05225,bom05418,bom01524	Glutathione metabolism|Metabolism of xenobiotics by cytochrome P450|Drug metabolism - cytochrome P450|Drug metabolism - other enzymes|Pathways in cancer|Chemical carcinogenesis|Hepatocellular carcinoma|Fluid shear stress and atherosclerosis|Platinum drug resistance	KOG1695	[O]	Glutathione S-transferase	Posttranslational modification, protein turnover, chaperones
A0A6B0QPS7	Annexin OS=Bos mutus OX=72004 GN=E5288_WYG000452 PE=3 SV=1	15	6	10	6	516	56.1	5.66	13.54	71.1	124.3	64.5	114.5	92.5	133	ANXA7	102276343	Annexin	GO:0005509,GO:0005544	calcium ion binding|calcium-dependent phospholipid binding	bom05014	Amyotrophic lateral sclerosis	KOG0819	[U]	Annexin	Intracellular trafficking, secretion, and vesicular transport
A0A6B0QPU3	Uncharacterized protein OS=Bos mutus OX=72004 GN=E5288_WYG007227 PE=3 SV=1	1	1	3	1	633	70.2	8.46	7.74	117.2	87.9	99.2	68.5	116.9	110.4	FRRS1	102270431	Uncharacterized protein	GO:0016021	integral component of membrane
A0A6B0QPU6	MHD domain-containing protein OS=Bos mutus OX=72004 GN=E5288_WYG000275 PE=3 SV=1	25	9	16	9	434	48.7	6.55	30.28	100.7	87.9	116.4	85.6	124.9	84.5	AP3M2	102282377	MHD domain-containing protein	GO:0030131,GO:0006886,GO:0016192	clathrin adaptor complex|intracellular protein transport|vesicle-mediated transport	bom04142	Lysosome	KOG2740	[U]	Clathrin-associated protein medium chain	Intracellular trafficking, secretion, and vesicular transport
A0A6B0QPU9	Guanine deaminase OS=Bos mutus OX=72004 GN=E5288_WYG000189 PE=3 SV=1	7	3	8	3	460	51.5	5.44	21.66	95.6	72	76	124.2	102.3	130	GDA	102279505	Guanine deaminase	GO:0008892,GO:0008270,GO:0006147	guanine deaminase activity|zinc ion binding|guanine catabolic process	bom00230	Purine metabolism	KOG3968	[FQ]	Atrazine chlorohydrolase/guanine deaminase	Nucleotide transport and metabolism |Secondary metabolites biosynthesis, transport and catabolism
A0A6B0QPV5	Hyaluronoglucosaminidase OS=Bos mutus OX=72004 GN=E5288_WYG000555 PE=3 SV=1	1	1	2	1	1736	194.4	8.29	0							TMEM2	102278479	Hyaluronoglucosaminidase	GO:0016021,GO:0005886,GO:0004415	integral component of membrane|plasma membrane|hyalurononglucosaminidase activity
A0A6B0QPW0	Uncharacterized protein OS=Bos mutus OX=72004 GN=E5288_WYG013768 PE=3 SV=1	10	11	24	11	1337	149	7.05	53.55	105	87.1	123.5	99.6	115.6	69.3	LOC102270397	102270397	Uncharacterized protein	GO:0005615,GO:0004867	extracellular space|serine-type endopeptidase inhibitor activity			KOG1366	[O]	Alpha-macroglobulin	Posttranslational modification, protein turnover, chaperones
A0A6B0QPW1	Uncharacterized protein OS=Bos mutus OX=72004 GN=E5288_WYG006935 PE=4 SV=1	1	1	1	1	1270	143	6.68	3	98.4	74.7	114.4	84.5	117.2	110.8	ARHGAP29	102268209	Uncharacterized protein	GO:0005096,GO:0035556	GTPase activator activity|intracellular signal transduction			KOG1453	[T]	Chimaerin and related Rho GTPase activating proteins	Signal transduction mechanisms
A0A6B0QPW6	Uncharacterized protein OS=Bos mutus OX=72004 GN=E5288_WYG000400 PE=3 SV=1	30	13	26	13	567	62.1	7.18	63.2	112.9	204.7	75.8	68.6	75.8	62.1	PGM5	102279662	Uncharacterized protein	GO:0016868,GO:0000287,GO:0006006	intramolecular transferase activity, phosphotransferases|magnesium ion binding|glucose metabolic process			KOG0625	[G]	Phosphoglucomutase	Carbohydrate transport and metabolism
A0A6B0QPY1	Dihydropyrimidine dehydrogenase [NADP(+)] OS=Bos mutus OX=72004 GN=E5288_WYG007062 PE=3 SV=1	6	4	5	4	1080	118	7.97	14.61	102.8	77.3	96.9	89.2	117.7	116.1	DPYD	102267734	Dihydropyrimidine dehydrogenase [NADP(+)]	GO:0005737,GO:0051539,GO:0017113,GO:0046872,GO:0000166,GO:0019483	cytoplasm|4 iron, 4 sulfur cluster binding|dihydropyrimidine dehydrogenase (NADP+) activity|metal ion binding|nucleotide binding|beta-alanine biosynthetic process	bom00240,bom00410,bom00770,bom00983	Pyrimidine metabolism|beta-Alanine metabolism|Pantothenate and CoA biosynthesis|Drug metabolism - other enzymes	KOG1799	[F]	Dihydropyrimidine dehydrogenase	Nucleotide transport and metabolism
A0A6B0QPZ5	Acetyl-CoA carboxylase kinase OS=Bos mutus OX=72004 GN=E5288_WYG000165 PE=3 SV=1	3	2	2	2	559	64	8.12	4.26	88.5	125.4	94.5	77.6	92	122	PRKAA1	102265959	Acetyl-CoA carboxylase kinase	GO:0050405,GO:0047322,GO:0004679,GO:0005524,GO:0048511,GO:0016055	[acetyl-CoA carboxylase] kinase activity|[hydroxymethylglutaryl-CoA reductase (NADPH)] kinase activity|AMP-activated protein kinase activity|ATP binding|rhythmic process|Wnt signaling pathway	bom04371,bom04068,bom04151,bom04152,bom04150,bom04140,bom04530,bom04910,bom04922,bom04920,bom04921,bom04211,bom04213,bom04710,bom04714,bom05418,bom05410,bom04932,bom04931	Apelin signaling pathway|FoxO signaling pathway|PI3K-Akt signaling pathway|AMPK signaling pathway|mTOR signaling pathway|Autophagy - animal|Tight junction|Insulin signaling pathway|Glucagon signaling pathway|Adipocytokine signaling pathway|Oxytocin signaling pathway|Longevity regulating pathway|Longevity regulating pathway - multiple species|Circadian rhythm|Thermogenesis|Fluid shear stress and a…	KOG0583	[T]	Serine/threonine protein kinase	Signal transduction mechanisms
A0A6B0QQ00	Gln-synt_C domain-containing protein OS=Bos mutus OX=72004 GN=E5288_WYG000360 PE=3 SV=1	8	1	2	1	221	24.8	8.68	6.06	118.2	69	138.8	126.6	105.9	41.7	GLUL	102268791	Gln-synt_C domain-containing protein	GO:0004356,GO:0006807	glutamate-ammonia ligase activity|nitrogen compound metabolic process	bom00630,bom00910,bom00250,bom00220,bom04217,bom04724,bom04727	Glyoxylate and dicarboxylate metabolism|Nitrogen metabolism|Alanine, aspartate and glutamate metabolism|Arginine biosynthesis|Necroptosis|Glutamatergic synapse|GABAergic synapse	KOG0683	[E]	Glutamine synthetase	Amino acid transport and metabolism
A0A6B0QQ03	Actin-like protein 3 OS=Bos mutus OX=72004 GN=E5288_WYG000528 PE=3 SV=1	24	7	26	5	438	49.7	6.27	59.51	94.1	78.5	111.9	115.4	99.2	101	ACTR3	102266000	Uncharacterized protein	GO:0005885,GO:0042995,GO:0005524,GO:0034314	Arp2/3 protein complex|cell projection|ATP binding|Arp2/3 complex-mediated actin nucleation	bom04144,bom04530,bom04810,bom04666,bom05132,bom05135,bom05100	Endocytosis|Tight junction|Regulation of actin cytoskeleton|Fc gamma R-mediated phagocytosis|Salmonella infection|Yersinia infection|Bacterial invasion of epithelial cells	KOG0678	[Z]	Actin-related protein Arp2/3 complex, subunit Arp3	Cytoskeleton
A0A6B0QQ16	Uncharacterized protein OS=Bos mutus OX=72004 GN=E5288_WYG007179 PE=4 SV=1	38	5	52	2	172	19.9	4.81	144.76	98.4	129.4	112.2	84	90	86.1	LOC102269444	102269444	Uncharacterized protein	GO:0005509	calcium ion binding	bom04510,bom04530,bom04810,bom04611,bom04670,bom04360,bom05132	Focal adhesion|Tight junction|Regulation of actin cytoskeleton|Platelet activation|Leukocyte transendothelial migration|Axon guidance|Salmonella infection	KOG0031	[Z]	Myosin regulatory light chain, EF-Hand protein superfamily	Cytoskeleton
A0A6B0QQ32	DUF4482 domain-containing protein OS=Bos mutus OX=72004 GN=E5288_WYG007005 PE=3 SV=1	0	1	1	1	1807	199.5	5.67	0							MTCL1	102284280	DUF4482 domain-containing protein	GO:0005615,GO:0010506	extracellular space|regulation of autophagy
A0A6B0QQ44	CIDE-N domain-containing protein OS=Bos mutus OX=72004 GN=E5288_WYG007172 PE=3 SV=1	14	12	73	4	1007	111.6	6.15	184.65	85.2	114.9	95.1	94.5	86.1	124.1	LOC102277577	102277577	CIDE-N domain-containing protein	GO:0005737,GO:0005874,GO:0005525,GO:0003924,GO:0008934,GO:0046872,GO:0005200,GO:0006915,GO:0046855,GO:0007017,GO:0046854	cytoplasm|microtubule|GTP binding|GTPase activity|inositol monophosphate 1-phosphatase activity|metal ion binding|structural constituent of cytoskeleton|apoptotic process|inositol phosphate dephosphorylation|microtubule-based process|phosphatidylinositol phosphorylation	bom04145,bom04540,bom05010,bom05012,bom05014,bom05016,bom05020,bom05022,bom05132	Phagosome|Gap junction|Alzheimer disease|Parkinson disease|Amyotrophic lateral sclerosis|Huntington disease|Prion disease|Pathways of neurodegeneration - multiple diseases|Salmonella infection	KOG1375	[Z]	Beta tubulin	Cytoskeleton
A0A6B0QQ65	Immediate early response 3-interacting protein 1 OS=Bos mutus OX=72004 GN=E5288_WYG007156 PE=4 SV=1	12	2	2	2	231	26	9.04	3.7	96.4	99.9	103.9	96.4	96.2	107.1	IER3IP1	102279698	Immediate early response 3-interacting protein 1	GO:0016021	integral component of membrane			KOG4779	[S]	Predicted membrane protein	Function unknown
A0A6B0QQ74	NIF3-like protein 1 OS=Bos mutus OX=72004 GN=E5288_WYG000378 PE=3 SV=1	8	2	2	2	377	41.9	6.42	5.45	98.5	88.8	101.8	131.7	96.7	82.5	NIF3L1	102282146	NIF3-like protein 1	GO:0005737,GO:0005634	cytoplasm|nucleus			KOG4131	[R]	Ngg1-interacting factor 3 protein NIF3L1	General function prediction only
A0A6B0QQ87	Aldehyde oxidase OS=Bos mutus OX=72004 GN=E5288_WYG000646 PE=3 SV=1	2	4	4	4	1790	199.5	6.47	3.89	80.1	104.8	98.7	104.5	101.5	110.3	LOC102283927	102283927	Aldehyde oxidase	GO:0005737,GO:0051537,GO:0004031,GO:0009055,GO:0071949,GO:0102797,GO:0102798,GO:0046872,GO:0051287	cytoplasm|2 iron, 2 sulfur cluster binding|aldehyde oxidase activity|electron transfer activity|FAD binding|geranial:oxygen oxidoreductase activity|heptaldehyde:oxygen oxidoreductase activity|metal ion binding|NAD binding	bom00280,bom00350,bom00380,bom00750,bom00760,bom00830,bom00982,bom04630	Valine, leucine and isoleucine degradation|Tyrosine metabolism|Tryptophan metabolism|Vitamin B6 metabolism|Nicotinate and nicotinamide metabolism|Retinol metabolism|Drug metabolism - cytochrome P450|JAK-STAT signaling pathway	KOG0430	[F]	Xanthine dehydrogenase	Nucleotide transport and metabolism
A0A6B0QQ91	Uncharacterized protein OS=Bos mutus OX=72004 GN=E5288_WYG007222 PE=4 SV=1	2	3	3	3	1435	160.7	6.83	4.42							TRAPPC8	102268448	Uncharacterized protein					KOG1938	[D]	Protein with predicted involvement in meiosis (GSG1)	Cell cycle control, cell division, chromosome partitioning
A0A6B0QQ96	ZZ-type domain-containing protein OS=Bos mutus OX=72004 GN=E5288_WYG006930 PE=4 SV=1	5	5	5	5	906	101.7	7.02	8.66	86.2	207.2	85.9	63.9	84.6	72.2	DTNA	102276884	ZZ-type domain-containing protein	GO:0008270	zinc ion binding			KOG4301	[Z]	Beta-dystrobrevin	Cytoskeleton
A0A6B0QQA2	Uncharacterized protein OS=Bos mutus OX=72004 GN=E5288_WYG013624 PE=4 SV=1	7	3	3	3	339	39.4	6.96	3.94	77.3	57	90.4	125.2	119	131	NCF4	102280533	Uncharacterized protein	GO:0043020,GO:0035091,GO:0016176,GO:0006909,GO:0045730	NADPH oxidase complex|phosphatidylinositol binding|superoxide-generating NADPH oxidase activator activity|phagocytosis|respiratory burst	bom04145,bom04670,bom04380,bom05020,bom05140	Phagosome|Leukocyte transendothelial migration|Osteoclast differentiation|Prion disease|Leishmaniasis	KOG4773	[C]	NADPH oxidase	Energy production and conversion
A0A6B0QQB6	RRM domain-containing protein OS=Bos mutus OX=72004 GN=E5288_WYG013690 PE=4 SV=1	2	1	1	1	737	79	8.92	3.23	110.8	93	104.9	59.4	108.5	123.3	RBFOX2	102282366	RRM domain-containing protein	GO:0005634,GO:0003723,GO:0006397,GO:0008380	nucleus|RNA binding|mRNA processing|RNA splicing			KOG0125	[R]	Ataxin 2-binding protein (RRM superfamily)	General function prediction only
A0A6B0QQD6	Ribosome biogenesis protein WDR12 OS=Bos mutus OX=72004 GN=WDR12 PE=3 SV=1	2	1	2	1	421	47.7	5.53	5.12	89.1	156.2	95.1	81.6	88.8	89.2	WDR12	102277145	Ribosome biogenesis protein WDR12	GO:0005730,GO:0005654,GO:0030687,GO:0043021,GO:0000466,GO:0000463	nucleolus|nucleoplasm|preribosome, large subunit precursor|ribonucleoprotein complex binding|maturation of 5.8S rRNA from tricistronic rRNA transcript (SSU-rRNA, 5.8S rRNA, LSU-rRNA)|maturation of LSU-rRNA from tricistronic rRNA transcript (SSU-rRNA, 5.8S rRNA, LSU-rRNA)			KOG0313	[Z]	Microtubule binding protein YTM1 (contains WD40 repeats)	Cytoskeleton
A0A6B0QQE3	Uncharacterized protein OS=Bos mutus OX=72004 GN=E5288_WYG000218 PE=3 SV=1	2	2	2	2	1342	150.3	6	4.7	78.3	84.3	88	137.7	64.2	147.5	NRP2	102270422	Uncharacterized protein	GO:0016021,GO:0008201,GO:0017154,GO:0005021,GO:0001525,GO:0007411	integral component of membrane|heparin binding|semaphorin receptor activity|vascular endothelial growth factor-activated receptor activity|angiogenesis|axon guidance
A0A6B0QQH9	5-aminoimidazole-4-carboxamide ribonucleotide formyltransferase OS=Bos mutus OX=72004 GN=E5288_WYG000364 PE=3 SV=1	22	13	26	13	596	65.1	8.13	53.29	106.6	92.2	101.4	87.1	100.1	112.6	ATIC	102279895	5-aminoimidazole-4-carboxamide ribonucleotide formyltransferase	GO:0003937,GO:0004643,GO:0006189	IMP cyclohydrolase activity|phosphoribosylaminoimidazolecarboxamide formyltransferase activity|'de novo' IMP biosynthetic process	bom00230,bom00670,bom01523	Purine metabolism|One carbon pool by folate|Antifolate resistance	KOG2555	[F]	AICAR transformylase/IMP cyclohydrolase/methylglyoxal synthase	Nucleotide transport and metabolism
A0A6B0QQI2	Uncharacterized protein OS=Bos mutus OX=72004 GN=E5288_WYG000299 PE=3 SV=1	14	23	37	22	1939	207.5	8.03	95.66	71.5	190.5	76.5	81.2	76.4	104	TNS1	102268588	Uncharacterized protein	GO:0005925,GO:0035556	focal adhesion|intracellular signal transduction			KOG2283	[TR]	Clathrin coat dissociation kinase GAK/PTEN/Auxilin and related tyrosine phosphatases	Signal transduction mechanisms |General function prediction only
A0A6B0QQM4	Aspartyl aminopeptidase OS=Bos mutus OX=72004 GN=E5288_WYG000347 PE=3 SV=1	12	6	10	6	639	70.4	8.21	24.83	108.7	98.7	104.4	92.6	102.3	93.2	DNPEP	102282797	Aspartyl aminopeptidase	GO:0004177,GO:0008237,GO:0003723,GO:0008270	aminopeptidase activity|metallopeptidase activity|RNA binding|zinc ion binding			KOG2596	[E]	Aminopeptidase I zinc metalloprotease (M18)	Amino acid transport and metabolism
A0A6B0QQN5	NTP_transferase domain-containing protein OS=Bos mutus OX=72004 GN=E5288_WYG000521 PE=3 SV=1	6	3	4	3	617	68.3	7.66	8.37	88.8	106.2	106.6	101	97.4	100	GMPPA	102283354	NTP_transferase domain-containing protein	GO:0016779,GO:0009058	nucleotidyltransferase activity|biosynthetic process	bom00051,bom00520	Fructose and mannose metabolism|Amino sugar and nucleotide sugar metabolism	KOG1460	[GMO]	GDP-mannose pyrophosphorylase	Carbohydrate transport and metabolism |Cell wall/membrane/envelope biogenesis |Posttranslational modification, protein turnover, chaperones
A0A6B0QQQ9	MFS domain-containing protein OS=Bos mutus OX=72004 GN=E5288_WYG013559 PE=3 SV=1	2	1	1	1	494	54.1	5.86	2.91	47.6	73.5	77.9	74.1	66.2	260.7	SLC2A3	102288151	MFS domain-containing protein	GO:0016021,GO:0005886,GO:0005355	integral component of membrane|plasma membrane|glucose transmembrane transporter activity			KOG0569	[G]	Permease of the major facilitator superfamily	Carbohydrate transport and metabolism
A0A6B0QQR4	Metavinculin OS=Bos mutus OX=72004 GN=E5288_WYG000460 PE=3 SV=1	46	47	285	47	1135	123.9	5.76	725.76	98	190.7	84.3	67.5	80.4	79	LOC102277897	102277897	Metavinculin	GO:0015629,GO:0005912,GO:0005737,GO:0042383,GO:0051015,GO:0005198,GO:0007155	actin cytoskeleton|adherens junction|cytoplasm|sarcolemma|actin filament binding|structural molecule activity|cell adhesion	bom04510,bom04520,bom04810,bom04670,bom05100,bom05146	Focal adhesion|Adherens junction|Regulation of actin cytoskeleton|Leukocyte transendothelial migration|Bacterial invasion of epithelial cells|Amoebiasis	KOG3681	[W]	Alpha-catenin	Extracellular structures
A0A6B0QQR6	Uncharacterized protein OS=Bos mutus OX=72004 GN=E5288_WYG000475 PE=3 SV=1	0	1	3	1	2254	258	6.89	6.48	74.5	31.9	55.6	342.6	64.9	30.5	DOCK10	102271606	Uncharacterized protein	GO:0005085,GO:0007264	guanyl-nucleotide exchange factor activity|small GTPase mediated signal transduction			KOG1997	[T]	PH domain-containing protein	Signal transduction mechanisms
A0A6B0QQR7	Alkaline phosphatase OS=Bos mutus OX=72004 GN=E5288_WYG000688 PE=3 SV=1	2	1	1	1	529	57.2	5.83	0	109.3	76.8	64.6	126.6	70.4	152.3	LOC102279825	102279825	Alkaline phosphatase	GO:0004035	alkaline phosphatase activity	bom00730,bom00790	Thiamine metabolism|Folate biosynthesis	KOG4126	[P]	Alkaline phosphatase	Inorganic ion transport and metabolism
A0A6B0QQS5	Adenylate kinase 2, mitochondrial OS=Bos mutus OX=72004 GN=AK2 PE=3 SV=1	8	5	8	5	889	95.6	6.24	18.09	111.2	61.4	108.2	127.1	91.7	100.4	RNF19B	102271295	Adenylate kinase 2, mitochondrial	GO:0016021,GO:0005758,GO:0004017,GO:0005524,GO:0046872,GO:0004842,GO:0006172,GO:0046033,GO:0046034	integral component of membrane|mitochondrial intermembrane space|adenylate kinase activity|ATP binding|metal ion binding|ubiquitin-protein transferase activity|ADP biosynthetic process|AMP metabolic process|ATP metabolic process			KOG1815	[O]	Predicted E3 ubiquitin ligase	Posttranslational modification, protein turnover, chaperones
A0A6B0QQV3	Uncharacterized protein OS=Bos mutus OX=72004 GN=E5288_WYG000493 PE=3 SV=1	0	1	1	1	4025	421.5	7.49	2.24	87.3	82	85.8	109	71.1	164.8	ADGRB2	102284084	Uncharacterized protein	GO:0016021,GO:0005886,GO:0004930,GO:0007166,GO:0016525,GO:0006351	integral component of membrane|plasma membrane|G protein-coupled receptor activity|cell surface receptor signaling pathway|negative regulation of angiogenesis|transcription, DNA-templated
A0A6B0QQW5	Succinyl-CoA:3-ketoacid-coenzyme A transferase OS=Bos mutus OX=72004 GN=E5288_WYG000286 PE=3 SV=1	10	4	4	4	531	58.3	7.08	8.36	119.7	112.6	111.8	86.3	78.1	91.5	OXCT1	102268028	Succinyl-CoA:3-ketoacid-coenzyme A transferase	GO:0005739,GO:0008260,GO:0046952	mitochondrion|3-oxoacid CoA-transferase activity|ketone body catabolic process	bom00650,bom00072,bom00280	Butanoate metabolism|Synthesis and degradation of ketone bodies|Valine, leucine and isoleucine degradation	KOG3822	[C]	Succinyl-CoA:alpha-ketoacid-CoA transferase	Energy production and conversion
A0A6B0QQX5	Tyrosine--tRNA ligase OS=Bos mutus OX=72004 GN=E5288_WYG000498 PE=3 SV=1	23	12	17	12	528	59.1	7.18	37.93	100.5	84.4	111.8	92.6	104.6	106.1	YARS	102269682	Tyrosine--tRNA ligase	GO:0005524,GO:0000049,GO:0004831,GO:0006437	ATP binding|tRNA binding|tyrosine-tRNA ligase activity|tyrosyl-tRNA aminoacylation	bom00970	Aminoacyl-tRNA biosynthesis	KOG2144	[J]	Tyrosyl-tRNA synthetase, cytoplasmic	Translation, ribosomal structure and biogenesis
A0A6B0QQX7	Uncharacterized protein OS=Bos mutus OX=72004 GN=E5288_WYG013734 PE=4 SV=1	21	62	200	62	3323	360.1	6	448.52	78.8	76.2	84.6	110.9	84.7	164.8	COL12A1	102278077	Uncharacterized protein	GO:0005581,GO:0005576	collagen trimer|extracellular region	bom04974	Protein digestion and absorption	KOG3544	[W]	Collagens (type IV and type XIII), and related proteins	Extracellular structures
A0A6B0QQY1	WD_REPEATS_REGION domain-containing protein OS=Bos mutus OX=72004 GN=E5288_WYG000629 PE=4 SV=1	8	5	11	1	425	47.6	4.89	21.83	137.7	58.6	134	96.3	105.3	68	RBBP4	102268474	WD_REPEATS_REGION domain-containing protein	GO:0005634	nucleus	bom04218	Cellular senescence	KOG0264	[B]	Nucleosome remodeling factor, subunit CAF1/NURF55/MSI1	Chromatin structure and dynamics
A0A6B0QQY3	Deleted in malignant brain tumors 1 protein OS=Bos mutus OX=72004 GN=E5288_WYG006446 PE=3 SV=1	10	6	10	6	1365	147.8	5.78	28.17	70.6	58.7	59.7	91.7	60.7	258.5	DMBT1	102269609	Deleted in malignant brain tumors 1 protein	GO:0016021,GO:0005044,GO:0030154,GO:0007275,GO:0015031	integral component of membrane|scavenger receptor activity|cell differentiation|multicellular organism development|protein transport
A0A6B0QQY5	Mediator of RNA polymerase II transcription subunit 18 OS=Bos mutus OX=72004 GN=MED18 PE=3 SV=1	5	1	1	1	208	23.6	6.54	2.2	104.4	103.4	96.6	91.7	106.3	97.6	MED18	102283018	Mediator of RNA polymerase II transcription subunit 18	GO:0016592,GO:0003712,GO:0006357	mediator complex|transcription coregulator activity|regulation of transcription by RNA polymerase II			KOG3264	[S]	Uncharacterized conserved protein	Function unknown
A0A6B0QQZ0	Uncharacterized protein OS=Bos mutus OX=72004 GN=E5288_WYG013704 PE=4 SV=1	1	2	2	2	1328	152.1	7.03	4.67	104.6	92.1	131.3	69.7	130.2	72.1	PLEKHA5	102284591	Uncharacterized protein
A0A6B0QQZ7	Ribosomal protein OS=Bos mutus OX=72004 GN=E5288_WYG000639 PE=3 SV=1	21	5	7	5	217	24.7	9.98	19.1	100.7	90.1	94.9	110.1	89.8	114.4	RPL10A	102282155	Ribosomal protein	GO:0015934,GO:0003723,GO:0003735,GO:0006412	large ribosomal subunit|RNA binding|structural constituent of ribosome|translation	bom03010	Ribosome	KOG1570	[J]	60S ribosomal protein L10A	Translation, ribosomal structure and biogenesis
A0A6B0QR02	Tubulin alpha chain OS=Bos mutus OX=72004 GN=E5288_WYG000230 PE=3 SV=1	25	8	37	1	432	47.9	5.06	91.29	121.8	73	104	84	74.7	142.5	LOC102281213	102281213	Tubulin alpha chain	GO:0005737,GO:0005874,GO:0005525,GO:0003924,GO:0005200,GO:0007017	cytoplasm|microtubule|GTP binding|GTPase activity|structural constituent of cytoskeleton|microtubule-based process	bom04145,bom04210,bom04530,bom04540,bom05010,bom05012,bom05014,bom05016,bom05020,bom05022,bom05132	Phagosome|Apoptosis|Tight junction|Gap junction|Alzheimer disease|Parkinson disease|Amyotrophic lateral sclerosis|Huntington disease|Prion disease|Pathways of neurodegeneration - multiple diseases|Salmonella infection	KOG1376	[Z]	Alpha tubulin	Cytoskeleton
A0A6B0QR03	Wiskott-Aldrich syndrome protein family member OS=Bos mutus OX=72004 GN=E5288_WYG000649 PE=3 SV=1	13	3	4	3	364	41.4	5.35	13.12	94.8	94.1	104.4	71.8	86.2	148.7	WASF2	102277401	Wiskott-Aldrich syndrome protein family member	GO:0005737,GO:0005856,GO:0003779,GO:0030036	cytoplasm|cytoskeleton|actin binding|actin cytoskeleton organization	bom04520,bom04810,bom04666,bom05231,bom05135,bom05100	Adherens junction|Regulation of actin cytoskeleton|Fc gamma R-mediated phagocytosis|Choline metabolism in cancer|Yersinia infection|Bacterial invasion of epithelial cells	KOG1830	[Z]	Wiskott Aldrich syndrome proteins	Cytoskeleton
A0A6B0QR06	10-formyltetrahydrofolate dehydrogenase OS=Bos mutus OX=72004 GN=E5288_WYG006417 PE=3 SV=1	4	4	5	3	923	101.5	6.48	12.23	82.3	70.5	89.9	98.6	107.6	151.1	ALDH1L2	102269375	10-formyltetrahydrofolate dehydrogenase	GO:0005737,GO:0016155,GO:0016742,GO:0016620,GO:0009258,GO:0009058,GO:0006730	cytoplasm|formyltetrahydrofolate dehydrogenase activity|hydroxymethyl-, formyl- and related transferase activity|oxidoreductase activity, acting on the aldehyde or oxo group of donors, NAD or NADP as acceptor|10-formyltetrahydrofolate catabolic process|biosynthetic process|one-carbon metabolic process	bom00670	One carbon pool by folate	KOG2452	[F]	Formyltetrahydrofolate dehydrogenase	Nucleotide transport and metabolism
A0A6B0QR09	Branched-chain-amino-acid aminotransferase OS=Bos mutus OX=72004 GN=E5288_WYG013711 PE=3 SV=1	8	3	5	2	355	39.8	5.83	14.95	91.2	84.4	132.4	101.5	111.2	79.3	BCAT1	102287550	Branched-chain-amino-acid aminotransferase	GO:0052656,GO:0052654,GO:0052655,GO:0009082	L-isoleucine transaminase activity|L-leucine transaminase activity|L-valine transaminase activity|branched-chain amino acid biosynthetic process	bom00270,bom00280,bom00290,bom00770	Cysteine and methionine metabolism|Valine, leucine and isoleucine degradation|Valine, leucine and isoleucine biosynthesis|Pantothenate and CoA biosynthesis	KOG0975	[E]	Branched chain aminotransferase BCAT1, pyridoxal phosphate enzymes type IV superfamily	Amino acid transport and metabolism
A0A6B0QR13	WD_REPEATS_REGION domain-containing protein OS=Bos mutus OX=72004 GN=E5288_WYG000438 PE=4 SV=1	6	2	2	2	483	53.8	8.29	5.67	107.3	104.1	138	83.5	87.7	79.4	SNRNP40	102281849	WD_REPEATS_REGION domain-containing protein			bom03040	Spliceosome	KOG0265	[A]	U5 snRNP-specific protein-like factor and related proteins	RNA processing and modification
A0A6B0QR14	Uncharacterized protein OS=Bos mutus OX=72004 GN=E5288_WYG000640 PE=3 SV=1	1	2	2	2	2058	227.6	8.28	2.7	92.8	99.9	104.9	92.3	113.1	96.9	CLASP1	102266711	Uncharacterized protein	GO:0000777,GO:0005881,GO:0005794,GO:0005828,GO:0005815,GO:0003700,GO:0043515,GO:0051010,GO:0006357	condensed chromosome kinetochore|cytoplasmic microtubule|Golgi apparatus|kinetochore microtubule|microtubule organizing center|DNA-binding transcription factor activity|kinetochore binding|microtubule plus-end binding|regulation of transcription by RNA polymerase II			KOG2956	[R]	CLIP-associating protein	General function prediction only
A0A6B0QR22	F-box domain-containing protein OS=Bos mutus OX=72004 GN=E5288_WYG006176 PE=4 SV=1	2	1	1	1	475	52.3	5.01	2.25	105.9	88.6	95.6	111.2	107.1	91.6	FBXO7	102286856	F-box domain-containing protein
A0A6B0QR32	Uncharacterized protein OS=Bos mutus OX=72004 GN=E5288_WYG000568 PE=3 SV=1	16	5	6	5	408	45.2	5.15	16.29	109.9	79.4	142.7	74.8	120.9	72.3	SDPR	102284745	Uncharacterized protein	GO:0005901	caveola
A0A6B0QR44	Dynamin-1-like protein OS=Bos mutus OX=72004 GN=E5288_WYG013793 PE=3 SV=1	9	6	8	6	734	81.5	7.55	16.79	107.1	85.8	122.4	71.2	94.7	118.8	DNM1L	102268620	Dynamin-1-like protein	GO:0005905,GO:0005829,GO:0005794,GO:0005741,GO:0005777,GO:0030672,GO:0005525,GO:0003924,GO:0008289,GO:0006897,GO:0000266,GO:0016559,GO:0048511	clathrin-coated pit|cytosol|Golgi apparatus|mitochondrial outer membrane|peroxisome|synaptic vesicle membrane|GTP binding|GTPase activity|lipid binding|endocytosis|mitochondrial fission|peroxisome fission|rhythmic process	bom04668,bom04217,bom04621	TNF signaling pathway|Necroptosis|NOD-like receptor signaling pathway	KOG0446	[UR]	Vacuolar sorting protein VPS1, dynamin, and related proteins	Intracellular trafficking, secretion, and vesicular transport |General function prediction only
A0A6B0QR49	Stathmin OS=Bos mutus OX=72004 GN=E5288_WYG000615 PE=3 SV=1	8	1	1	1	159	18.7	6.98	3.37	78.6	65.1	64.7	59.4	93.8	238.4	STMN1	102266369	Stathmin	GO:0031110	regulation of microtubule polymerization or depolymerization	bom04010,bom05206	MAPK signaling pathway|MicroRNAs in cancer
A0A6B0QR52	Tyrosine-protein kinase OS=Bos mutus OX=72004 GN=E5288_WYG000387 PE=3 SV=1	3	2	3	1	584	65.9	6.15	4.94							FGR	102277882	Tyrosine-protein kinase	GO:0005886,GO:0005524,GO:0004715	plasma membrane|ATP binding|non-membrane spanning protein tyrosine kinase activity	bom04062	Chemokine signaling pathway	KOG0197	[T]	Tyrosine kinases	Signal transduction mechanisms
A0A6B0QR57	t-SNARE coiled-coil homology domain-containing protein OS=Bos mutus OX=72004 GN=E5288_WYG000691 PE=3 SV=1	13	6	9	6	586	67.1	8.35	21.91	107.7	90.2	118.4	70.4	116.5	96.8	FAM76A	102265804	t-SNARE coiled-coil homology domain-containing protein	GO:0016020,GO:0005484,GO:0006886,GO:0016192	membrane|SNAP receptor activity|intracellular protein transport|vesicle-mediated transport			KOG3990	[S]	Uncharacterized conserved protein	Function unknown
A0A6B0QR61	Uncharacterized protein OS=Bos mutus OX=72004 GN=E5288_WYG000172 PE=3 SV=1	7	3	3	3	568	62.9	9.74	2.66	79.4	93.2	64.4	83.8	57.3	221.8	SPATS2L	102273411	Uncharacterized protein	GO:0005737	cytoplasm
A0A6B0QR65	Sulfurtransferase OS=Bos mutus OX=72004 GN=E5288_WYG013516 PE=4 SV=1	2	1	1	1	297	33.2	7.52	1.64							TST	102279403	Sulfurtransferase	GO:0004792	thiosulfate sulfurtransferase activity	bom00920,bom00270,bom04122	Sulfur metabolism|Cysteine and methionine metabolism|Sulfur relay system	KOG1529	[V]	Mercaptopyruvate sulfurtransferase/thiosulfate sulfurtransferase	Defense mechanisms
A0A6B0QR71	Ribosomal protein S6 kinase OS=Bos mutus OX=72004 GN=E5288_WYG000366 PE=3 SV=1	8	5	7	5	735	82.7	7.83	10.18	87.3	79.8	80.5	115.3	90.5	146.5	RPS6KA1	102271527	Ribosomal protein S6 kinase	GO:0005524,GO:0000287,GO:0004674,GO:0035556	ATP binding|magnesium ion binding|protein serine/threonine kinase activity|intracellular signal transduction	bom04010,bom04150,bom04114,bom04914,bom04720,bom04722,bom04714,bom04931,bom05135	MAPK signaling pathway|mTOR signaling pathway|Oocyte meiosis|Progesterone-mediated oocyte maturation|Long-term potentiation|Neurotrophin signaling pathway|Thermogenesis|Insulin resistance|Yersinia infection	KOG0603	[T]	Ribosomal protein S6 kinase	Signal transduction mechanisms
A0A6B0QR73	Uncharacterized protein OS=Bos mutus OX=72004 GN=E5288_WYG013562 PE=3 SV=1	27	56	208	45	1900	218.7	5.9	532.84	89.7	95.6	119.3	94.1	99.1	102.2	MYH9	102284926	Uncharacterized protein	GO:0016459,GO:0051015,GO:0005524,GO:0003774	myosin complex|actin filament binding|ATP binding|motor activity	bom04530,bom04810,bom04270	Tight junction|Regulation of actin cytoskeleton|Vascular smooth muscle contraction	KOG0161	[Z]	Myosin class II heavy chain	Cytoskeleton
A0A6B0QRA6	FMN hydroxy acid dehydrogenase domain-containing protein OS=Bos mutus OX=72004 GN=E5288_WYG006990 PE=3 SV=1	1	1	1	1	677	76.1	7.97	1.71	114.9	85.6	94.3	117.2	102.8	85.2	LOC102274088	102274088	FMN hydroxy acid dehydrogenase domain-containing protein	GO:0003854,GO:0010181,GO:0006694	3-beta-hydroxy-delta5-steroid dehydrogenase activity|FMN binding|steroid biosynthetic process	bom00140,bom04913,bom04925,bom04927,bom04934	Steroid hormone biosynthesis|Ovarian steroidogenesis|Aldosterone synthesis and secretion|Cortisol synthesis and secretion|Cushing syndrome	KOG1430	[IE]	C-3 sterol dehydrogenase/3-beta-hydroxysteroid dehydrogenase and related dehydrogenases	Lipid transport and metabolism |Amino acid transport and metabolism
A0A6B0QRC5	Sodium/potassium-transporting ATPase subunit alpha OS=Bos mutus OX=72004 GN=E5288_WYG007025 PE=3 SV=1	22	20	33	20	1058	116.7	5.45	80.97	116	88.1	111.6	88.8	95.4	100	ATP1A1	102287260	Sodium/potassium-transporting ATPase subunit alpha	GO:0016021,GO:0005524,GO:0046872,GO:0008556	integral component of membrane|ATP binding|metal ion binding|potassium transmembrane transporter activity, phosphorylative mechanism	bom04024,bom04022,bom04911,bom04918,bom04919,bom04925,bom04260,bom04261,bom04970,bom04971,bom04972,bom04976,bom04973,bom04974,bom04978,bom04960,bom04961,bom04964	cAMP signaling pathway|cGMP-PKG signaling pathway|Insulin secretion|Thyroid hormone synthesis|Thyroid hormone signaling pathway|Aldosterone synthesis and secretion|Cardiac muscle contraction|Adrenergic signaling in cardiomyocytes|Salivary secretion|Gastric acid secretion|Pancreatic secretion|Bile secretion|Carbohydrate digestion and absorption|Protein digestion and absorption|Mineral absorption|A…	KOG0203	[P]	Na+/K+ ATPase, alpha subunit	Inorganic ion transport and metabolism
A0A6B0QRD4	ANK_REP_REGION domain-containing protein OS=Bos mutus OX=72004 GN=E5288_WYG000296 PE=4 SV=1	4	4	5	3	1411	153.8	5.22	16.66	98.9	130.9	118.1	52.2	113.3	86.6	KANK1	102277502	ANK_REP_REGION domain-containing protein					KOG0514	[R]	Ankyrin repeat protein	General function prediction only
A0A6B0QRE8	Ras-related protein Rab-21 OS=Bos mutus OX=72004 GN=E5288_WYG013782 PE=3 SV=1	5	3	6	3	625	69	8.35	18.65	101.9	98.3	108.6	92.8	100.9	97.6	TMEM19	102275900	Ras-related protein Rab-21	GO:0032154,GO:0031901,GO:0005789,GO:0000139,GO:0016021,GO:0043005,GO:0003677,GO:0005525,GO:0003924,GO:0046872,GO:0032482	cleavage furrow|early endosome membrane|endoplasmic reticulum membrane|Golgi membrane|integral component of membrane|neuron projection|DNA binding|GTP binding|GTPase activity|metal ion binding|Rab protein signal transduction			KOG4491	[S]	Predicted membrane protein	Function unknown
A0A6B0QRF0	Uncharacterized protein OS=Bos mutus OX=72004 GN=E5288_WYG006216 PE=3 SV=1	2	1	2	1	417	45.7	8.29	3.7	115.2	78.4	118.8	83.8	108	95.9	LHPP	102270791	Uncharacterized protein	GO:0016791	phosphatase activity	bom00190	Oxidative phosphorylation	KOG3040	[R]	Predicted sugar phosphatase (HAD superfamily)	General function prediction only
A0A6B0QRG0	CortBP2 domain-containing protein OS=Bos mutus OX=72004 GN=E5288_WYG006939 PE=4 SV=1	1	1	1	1	644	71.1	9	2.47	99	93	121.6	78.3	109.7	98.4	CTTNBP2NL	102285107	CortBP2 domain-containing protein					KOG1103	[S]	Predicted coiled-coil protein	Function unknown
A0A6B0QRG7	Synaptotagmin OS=Bos mutus OX=72004 GN=E5288_WYG013602 PE=3 SV=1	2	1	1	1	475	53.9	8.75	0							SYT1	102267569	Uncharacterized protein	GO:0042584,GO:0016021,GO:0030672,GO:0005544,GO:0007269	chromaffin granule membrane|integral component of membrane|synaptic vesicle membrane|calcium-dependent phospholipid binding|neurotransmitter secretion	bom04721	Synaptic vesicle cycle	KOG1028	[TU]	Ca2+-dependent phospholipid-binding protein Synaptotagmin, required for synaptic vesicle and secretory granule exocytosis	Signal transduction mechanisms |Intracellular trafficking, secretion, and vesicular transport
A0A6B0QRG8	NADH-ubiquinone oxidoreductase 75 kDa subunit, mitochondrial OS=Bos mutus OX=72004 GN=E5288_WYG000290 PE=3 SV=1	10	13	17	13	1686	185.5	7.15	40.79	116.5	96.5	100	91.7	108.9	86.3	INO80D	102270136	NADH-ubiquinone oxidoreductase 75 kDa subunit, mitochondrial	GO:0005743,GO:0005634,GO:0051539,GO:0009055,GO:0008137,GO:0042773	mitochondrial inner membrane|nucleus|4 iron, 4 sulfur cluster binding|electron transfer activity|NADH dehydrogenase (ubiquinone) activity|ATP synthesis coupled electron transport			KOG2282	[C]	NADH-ubiquinone oxidoreductase, NDUFS1/75 kDa subunit	Energy production and conversion
A0A6B0QRG9	WD_REPEATS_REGION domain-containing protein OS=Bos mutus OX=72004 GN=E5288_WYG007072 PE=4 SV=1	1	1	1	1	950	104.3	7.21	2.62							OVGP1	102287844	WD_REPEATS_REGION domain-containing protein	GO:0008061,GO:0005975	chitin binding|carbohydrate metabolic process			KOG2806	[G]	Chitinase	Carbohydrate transport and metabolism
A0A6B0QRH1	PDZ domain-containing protein OS=Bos mutus OX=72004 GN=E5288_WYG006315 PE=3 SV=1	10	4	5	4	406	44.3	8.53	12.69	88.6	72.7	96.7	150.5	77	114.5	HTRA1	102269881	PDZ domain-containing protein	GO:0004252	serine-type endopeptidase activity			KOG1320	[O]	Serine protease	Posttranslational modification, protein turnover, chaperones
A0A6B0QRH3	Uncharacterized protein OS=Bos mutus OX=72004 GN=E5288_WYG007068 PE=3 SV=1	13	5	13	4	637	71.8	7.37	37.14	95.2	92.2	116.1	91.7	107.6	97.3	CAPZA1	102286326	Uncharacterized protein	GO:0008290,GO:0003779,GO:0051016	F-actin capping protein complex|actin binding|barbed-end actin filament capping	bom04144	Endocytosis	KOG0836	[Z]	F-actin capping protein, alpha subunit	Cytoskeleton
A0A6B0QRI6	IDP OS=Bos mutus OX=72004 GN=E5288_WYG000355 PE=3 SV=1	17	12	37	11	743	85	7.3	71.87	115.1	82.2	123.1	101.5	110.4	67.8	IDH1	102285206	IDP	GO:0004450,GO:0000287,GO:0051287,GO:0006097,GO:0006102,GO:0006099	isocitrate dehydrogenase (NADP+) activity|magnesium ion binding|NAD binding|glyoxylate cycle|isocitrate metabolic process|tricarboxylic acid cycle	bom00020,bom00480,bom04146,bom05230	Citrate cycle (TCA cycle)|Glutathione metabolism|Peroxisome|Central carbon metabolism in cancer	KOG1526	[C]	NADP-dependent isocitrate dehydrogenase	Energy production and conversion
A0A6B0QRI7	TSP1_spondin domain-containing protein OS=Bos mutus OX=72004 GN=E5288_WYG006224 PE=4 SV=1	12	2	3	2	320	35.2	6.87	2.64	138.2	139.9	77.5	110.5	66.9	67	SBSPON	102269497	Uncharacterized protein
A0A6B0QRJ0	Activin beta-B chain OS=Bos mutus OX=72004 GN=E5288_WYG000442 PE=3 SV=1	2	1	1	1	361	40.6	8.29	1.65							INHBB	102285089	Activin beta-B chain	GO:0005576,GO:0008083,GO:0005179	extracellular region|growth factor activity|hormone activity	bom04350,bom04060,bom04550	TGF-beta signaling pathway|Cytokine-cytokine receptor interaction|Signaling pathways regulating pluripotency of stem cells	KOG3900	[T]	Transforming growth factor beta, bone morphogenetic protein and related proteins	Signal transduction mechanisms
A0A6B0QRJ4	Uncharacterized protein OS=Bos mutus OX=72004 GN=E5288_WYG009152 PE=3 SV=1	3	1	1	1	268	29.4	8.91	0							RPP30	102270107	Uncharacterized protein	GO:0004526,GO:0008033	ribonuclease P activity|tRNA processing	bom03013,bom03008	RNA transport|Ribosome biogenesis in eukaryotes	KOG2363	[J]	Protein subunit of nuclear ribonuclease P (RNase P)	Translation, ribosomal structure and biogenesis
A0A6B0QRJ7	Uncharacterized protein OS=Bos mutus OX=72004 GN=E5288_WYG000573 PE=3 SV=1	9	4	5	4	673	76.3	5.91	8.77	105	90.4	107.4	102.6	110.2	84.4	LANCL1	102267559	Uncharacterized protein	GO:0005509,GO:0003824	calcium ion binding|catalytic activity			KOG2787	[V]	Lanthionine synthetase C-like protein 1	Defense mechanisms
A0A6B0QRJ8	Glutathione transferase OS=Bos mutus OX=72004 GN=E5288_WYG007204 PE=3 SV=1	11	3	3	1	218	25.7	7.49	7.53							LOC102283655	102283655	Glutathione transferase	GO:0004364	glutathione transferase activity	bom00480,bom00980,bom00982,bom00983,bom05200,bom05204,bom05225,bom05418,bom01524	Glutathione metabolism|Metabolism of xenobiotics by cytochrome P450|Drug metabolism - cytochrome P450|Drug metabolism - other enzymes|Pathways in cancer|Chemical carcinogenesis|Hepatocellular carcinoma|Fluid shear stress and atherosclerosis|Platinum drug resistance	KOG1695	[O]	Glutathione S-transferase	Posttranslational modification, protein turnover, chaperones
A0A6B0QRK0	Uncharacterized protein OS=Bos mutus OX=72004 GN=E5288_WYG006348 PE=3 SV=1	18	2	3	2	146	15.2	9.73	0							TMEM263	102284496	Uncharacterized protein	GO:0016021	integral component of membrane
A0A6B0QRK5	Lipase OS=Bos mutus OX=72004 GN=E5288_WYG009044 PE=3 SV=1	11	4	14	4	390	44.6	7.4	27.24	120.1	73	102.3	98.9	115.8	89.9	LIPA	102271904	Lipase	GO:0016788,GO:0016042	hydrolase activity, acting on ester bonds|lipid catabolic process	bom00100,bom04142,bom04979	Steroid biosynthesis|Lysosome|Cholesterol metabolism	KOG2624	[I]	Triglyceride lipase-cholesterol esterase	Lipid transport and metabolism
A0A6B0QRK8	Fibronectin OS=Bos mutus OX=72004 GN=E5288_WYG000483 PE=4 SV=1	22	39	97	39	2478	272	5.54	217.03	73.4	100.7	94.9	104.7	71.5	154.8	FN1	102280180	Fibronectin	GO:0005576,GO:0008201,GO:0006953,GO:0007155,GO:0008360	extracellular region|heparin binding|acute-phase response|cell adhesion|regulation of cell shape	bom04151,bom04512,bom04510,bom04810,bom05200,bom05205,bom05222,bom04933,bom05135,bom05100,bom05165,bom05146	PI3K-Akt signaling pathway|ECM-receptor interaction|Focal adhesion|Regulation of actin cytoskeleton|Pathways in cancer|Proteoglycans in cancer|Small cell lung cancer|AGE-RAGE signaling pathway in diabetic complications|Yersinia infection|Bacterial invasion of epithelial cells|Human papillomavirus infection|Amoebiasis
A0A6B0QRL2	Signal transducer and activator of transcription OS=Bos mutus OX=72004 GN=E5288_WYG000468 PE=3 SV=1	13	7	12	7	749	87	6.13	33.32	95.3	87.6	100	109.8	99.6	107.6	STAT1	102283508	Signal transducer and activator of transcription	GO:0005737,GO:0005634,GO:0003677,GO:0003700,GO:0007165	cytoplasm|nucleus|DNA binding|DNA-binding transcription factor activity|signal transduction	bom04630,bom04217,bom04620,bom04621,bom04625,bom04658,bom04659,bom04062,bom04917,bom04935,bom04919,bom04380,bom05200,bom05235,bom05212,bom05321,bom04933,bom05152,bom05162,bom05164,bom05161,bom05160,bom05168,bom05167,bom05169,bom05165,bom05145,bom05140	JAK-STAT signaling pathway|Necroptosis|Toll-like receptor signaling pathway|NOD-like receptor signaling pathway|C-type lectin receptor signaling pathway|Th1 and Th2 cell differentiation|Th17 cell differentiation|Chemokine signaling pathway|Prolactin signaling pathway|Growth hormone synthesis, secretion and action|Thyroid hormone signaling pathway|Osteoclast differentiation|Pathways in cancer|PD-L…	KOG3667	[KT]	STAT protein	Transcription |Signal transduction mechanisms
A0A6B0QRL6	Insulin-like growth factor-binding protein 2 OS=Bos mutus OX=72004 GN=E5288_WYG000599 PE=4 SV=1	3	1	1	1	295	32.3	7.59	2.04							IGFBP2	102285972	Insulin-like growth factor-binding protein 2	GO:0005576,GO:0005520,GO:0040008	extracellular region|insulin-like growth factor binding|regulation of growth
A0A6B0QRL7	Glutathione transferase OS=Bos mutus OX=72004 GN=E5288_WYG006905 PE=3 SV=1	27	7	12	1	218	25.6	7.39	22.46	91.9	148.9	83.3	81.6	110.4	83.8	LOC102282708	102282708	Glutathione transferase	GO:0004364	glutathione transferase activity	bom00480,bom00980,bom00982,bom00983,bom05200,bom05204,bom05225,bom05418,bom01524	Glutathione metabolism|Metabolism of xenobiotics by cytochrome P450|Drug metabolism - cytochrome P450|Drug metabolism - other enzymes|Pathways in cancer|Chemical carcinogenesis|Hepatocellular carcinoma|Fluid shear stress and atherosclerosis|Platinum drug resistance	KOG1695	[O]	Glutathione S-transferase	Posttranslational modification, protein turnover, chaperones
A0A6B0QRM6	Proteasome subunit alpha type-5 OS=Bos mutus OX=72004 GN=E5288_WYG007189 PE=3 SV=1	6	6	13	6	1510	165.2	6.9	36.75	110.2	93	104.6	99.8	106.8	85.7	SORT1	102287024	Proteasome subunit alpha type-5	GO:0005737,GO:0005576,GO:0016021,GO:0005634,GO:0019773,GO:0004298,GO:0043161	cytoplasm|extracellular region|integral component of membrane|nucleus|proteasome core complex, alpha-subunit complex|threonine-type endopeptidase activity|proteasome-mediated ubiquitin-dependent protein catabolic process	bom04142,bom04979,bom04722	Lysosome|Cholesterol metabolism|Neurotrophin signaling pathway	KOG3511	[R]	Sortilin and related receptors	General function prediction only
A0A6B0QRM7	Arp2/3 complex 34 kDa subunit OS=Bos mutus OX=72004 GN=E5288_WYG000694 PE=3 SV=1	35	13	37	13	312	35.6	7.15	92.53	101.3	90.3	112.9	99.2	96	100.2	ARPC2	102270071	Arp2/3 complex 34 kDa subunit	GO:0005885,GO:0005737,GO:0043005,GO:0003779,GO:0030041,GO:0034314	Arp2/3 protein complex|cytoplasm|neuron projection|actin binding|actin filament polymerization|Arp2/3 complex-mediated actin nucleation	bom04144,bom04530,bom04810,bom04666,bom05132,bom05135,bom05100	Endocytosis|Tight junction|Regulation of actin cytoskeleton|Fc gamma R-mediated phagocytosis|Salmonella infection|Yersinia infection|Bacterial invasion of epithelial cells	KOG2826	[Z]	Actin-related protein Arp2/3 complex, subunit ARPC2	Cytoskeleton
A0A6B0QRN1	SF3b1 domain-containing protein OS=Bos mutus OX=72004 GN=E5288_WYG000342 PE=3 SV=1	1	2	2	2	1372	153.4	7.42	4.17							SF3B1	102281418	SF3b1 domain-containing protein	GO:0005681,GO:0003729,GO:0000245	spliceosomal complex|mRNA binding|spliceosomal complex assembly	bom03040	Spliceosome	KOG0213	[A]	Splicing factor 3b, subunit 1	RNA processing and modification
A0A6B0QRN6	CCR4-NOT transcription complex subunit 9 OS=Bos mutus OX=72004 GN=E5288_WYG000381 PE=3 SV=1	2	1	1	1	449	50.4	6.9	2.28							RQCD1	102273204	CCR4-NOT transcription complex subunit 9	GO:0030014,GO:0000932,GO:0006402	CCR4-NOT complex|P-body|mRNA catabolic process	bom03018	RNA degradation	KOG3036	[R]	Protein involved in cell differentiation/sexual development	General function prediction only
A0A6B0QRN8	Uncharacterized protein OS=Bos mutus OX=72004 GN=E5288_WYG009034 PE=3 SV=1	3	2	2	1	619	70.3	6.77	4.98	116.4	85.9	79.2	98.1	77.2	143.3	MPP6	102275641	Uncharacterized protein					KOG0609	[T]	Calcium/calmodulin-dependent serine protein kinase/membrane-associated guanylate kinase	Signal transduction mechanisms
A0A6B0QRP5	Ras-related protein Rap-2 OS=Bos mutus OX=72004 GN=E5288_WYG006135 PE=3 SV=1	8	2	2	2	312	35	5.67	6.03	111.4	91.9	96.3	98.2	107.4	94.9	RAP2B	102266752	Ras-related protein Rap-2	GO:0055038,GO:0005525,GO:0003924,GO:0031954,GO:0032486	recycling endosome membrane|GTP binding|GTPase activity|positive regulation of protein autophosphorylation|Rap protein signal transduction			KOG0395	[R]	Ras-related GTPase	General function prediction only
A0A6B0QRR3	Uncharacterized protein OS=Bos mutus OX=72004 GN=E5288_WYG000208 PE=3 SV=1	3	1	1	1	476	55.6	6.04	0							CASP8	102272602	Uncharacterized protein	GO:0004197,GO:0042981	cysteine-type endopeptidase activity|regulation of apoptotic process	bom04668,bom04210,bom04215,bom04217,bom04115,bom04620,bom04621,bom04622,bom04625,bom04657,bom05200,bom05203,bom05010,bom05016,bom05022,bom05416,bom04932,bom05132,bom05134,bom05152,bom05170,bom05162,bom05164,bom05161,bom05160,bom05168,bom05163,bom05167,bom05169,bom05165,bom05145,bom05142,bom01524	TNF signaling pathway|Apoptosis|Apoptosis - multiple species|Necroptosis|p53 signaling pathway|Toll-like receptor signaling pathway|NOD-like receptor signaling pathway|RIG-I-like receptor signaling pathway|C-type lectin receptor signaling pathway|IL-17 signaling pathway|Pathways in cancer|Viral carcinogenesis|Alzheimer disease|Huntington disease|Pathways of neurodegeneration - multiple diseases|V…	KOG3573	[D]	Caspase, apoptotic cysteine protease	Cell cycle control, cell division, chromosome partitioning
A0A6B0QRR4	ABC transporter domain-containing protein OS=Bos mutus OX=72004 GN=E5288_WYG006965 PE=4 SV=1	0	1	1	1	2097	236.3	6.2	2.01							ABCA4	102267020	ABC transporter domain-containing protein	GO:0005887,GO:0005524,GO:0016887,GO:0042626,GO:0006869,GO:0007601	integral component of plasma membrane|ATP binding|ATPase activity|ATPase-coupled transmembrane transporter activity|lipid transport|visual perception	bom02010	ABC transporters	KOG0059	[IR]	Lipid exporter ABCA1 and related proteins, ABC superfamily	Lipid transport and metabolism |General function prediction only
A0A6B0QRR5	Uncharacterized protein OS=Bos mutus OX=72004 GN=E5288_WYG006215 PE=3 SV=1	3	3	4	1	907	96.9	8.06	6.68	99.1	94	106.9	88.4	100	111.5	CTBP2	102268831	Uncharacterized protein	GO:0005634,GO:0051287,GO:0016616,GO:0003714	nucleus|NAD binding|oxidoreductase activity, acting on the CH-OH group of donors, NAD or NADP as acceptor|transcription corepressor activity	bom04310,bom04330,bom05200,bom05220	Wnt signaling pathway|Notch signaling pathway|Pathways in cancer|Chronic myeloid leukemia	KOG0067	[K]	Transcription factor CtBP	Transcription
A0A6B0QRR6	Collectin-12 OS=Bos mutus OX=72004 GN=E5288_WYG006887 PE=4 SV=1	3	2	2	2	782	86	6.34	5.64	92	78.6	106.1	119.2	110.6	93.5	COLEC12	102285261	Collectin-12	GO:0005581,GO:0016021,GO:0030246	collagen trimer|integral component of membrane|carbohydrate binding	bom04145	Phagosome
A0A6B0QRR9	Histone H2A OS=Bos mutus OX=72004 GN=E5288_WYG008911 PE=3 SV=1	22	3	65	1	136	14.5	10.48	90.15	133.5	92.7	71.4	79.9	44.4	178.1	LOC102267674	102267674	Histone H2A	GO:0000786,GO:0005634,GO:0003677,GO:0046982	nucleosome|nucleus|DNA binding|protein heterodimerization activity	bom04217,bom05322,bom05034	Necroptosis|Systemic lupus erythematosus|Alcoholism	KOG1757	[B]	Histone 2A	Chromatin structure and dynamics
A0A6B0QRS4	Ubiquitin-like domain-containing protein OS=Bos mutus OX=72004 GN=E5288_WYG000274 PE=4 SV=1	4	1	1	1	316	35.2	8.54	3.49	123.5	83.6	99	86.7	98.8	108.4	SUMO1	102275831	Ubiquitin-like domain-containing protein			bom03013,bom05418	RNA transport|Fluid shear stress and atherosclerosis	KOG1769	[O]	Ubiquitin-like proteins	Posttranslational modification, protein turnover, chaperones
A0A6B0QRU3	Deubiquitinating enzyme 14 OS=Bos mutus OX=72004 GN=E5288_WYG007175 PE=3 SV=1	8	14	18	10	1868	216.7	5.85	46.46	97.4	105	102.7	85.6	98.9	110.3	ROCK1	102284712	Deubiquitinating enzyme 14	GO:0005737,GO:0005886,GO:0000502,GO:0005524,GO:0017049,GO:0004674,GO:0036459,GO:0016579,GO:0007266,GO:0006511	cytoplasm|plasma membrane|proteasome complex|ATP binding|GTP-Rho binding|protein serine/threonine kinase activity|thiol-dependent ubiquitinyl hydrolase activity|protein deubiquitination|Rho protein signal transduction|ubiquitin-dependent protein catabolic process	bom04350,bom04071,bom04024,bom04022,bom04510,bom04530,bom04810,bom04611,bom04670,bom04062,bom04921,bom04270,bom04360,bom05200,bom05206,bom05205,bom05135,bom05163	TGF-beta signaling pathway|Sphingolipid signaling pathway|cAMP signaling pathway|cGMP-PKG signaling pathway|Focal adhesion|Tight junction|Regulation of actin cytoskeleton|Platelet activation|Leukocyte transendothelial migration|Chemokine signaling pathway|Oxytocin signaling pathway|Vascular smooth muscle contraction|Axon guidance|Pathways in cancer|MicroRNAs in cancer|Proteoglycans in cancer|Yers…	KOG0612	[T]	Rho-associated, coiled-coil containing protein kinase	Signal transduction mechanisms
A0A6B0QRV0	Arf-GAP domain-containing protein OS=Bos mutus OX=72004 GN=E5288_WYG000544 PE=4 SV=1	11	5	7	5	452	47.4	8.09	11.63	103.3	87.3	115	71	99.4	124	AGFG1	102287590	Arf-GAP domain-containing protein	GO:0005096	GTPase activator activity			KOG0702	[T]	Predicted GTPase-activating protein	Signal transduction mechanisms
A0A6B0QRW4	Protein argonaute-3 OS=Bos mutus OX=72004 GN=EIF2C3 PE=3 SV=1	2	4	5	3	2684	303	9.14	7.72	110.5	111.8	113.5	81.7	90.7	91.9	AGO3	102274366	Protein argonaute-3	GO:0000932,GO:0016442,GO:0035198,GO:0035278,GO:0072091	P-body|RISC complex|miRNA binding|miRNA mediated inhibition of translation|regulation of stem cell proliferation			KOG1041	[J]	Translation initiation factor 2C (eIF-2C) and related proteins	Translation, ribosomal structure and biogenesis
A0A6B0QRW8	Uncharacterized protein OS=Bos mutus OX=72004 GN=E5288_WYG006925 PE=3 SV=1	10	3	4	3	317	35.3	5.4	7.09	100.9	92.5	87.3	89.8	142	87.5	NAPG	102272769	Uncharacterized protein	GO:0016021,GO:0006886,GO:0016192	integral component of membrane|intracellular protein transport|vesicle-mediated transport			KOG1585	[U]	Protein required for fusion of vesicles in vesicular transport, gamma-SNAP	Intracellular trafficking, secretion, and vesicular transport
A0A6B0QRX3	Nucleolin OS=Bos mutus OX=72004 GN=E5288_WYG000217 PE=4 SV=1	12	7	18	3	568	60.8	9.06	35.9	105.3	83.1	116.5	71.3	110.9	112.8	NCL	102268098	Nucleolin	GO:0005737,GO:0005730,GO:0003677,GO:0003723,GO:0006397,GO:0008380	cytoplasm|nucleolus|DNA binding|RNA binding|mRNA processing|RNA splicing			KOG0123	[AJ]	Polyadenylate-binding protein (RRM superfamily)	RNA processing and modification |Translation, ribosomal structure and biogenesis
A0A6B0QRX6	Ku domain-containing protein OS=Bos mutus OX=72004 GN=E5288_WYG000431 PE=3 SV=1	2	2	2	2	1124	126.8	6.92	6.17	102.9	71	114.7	85.2	120.7	105.6	XRCC5	102271622	Ku domain-containing protein	GO:0043564,GO:0005524,GO:0003684,GO:0003678,GO:0042162,GO:0006310,GO:0006303,GO:0000723	Ku70:Ku80 complex|ATP binding|damaged DNA binding|DNA helicase activity|telomeric DNA binding|DNA recombination|double-strand break repair via nonhomologous end joining|telomere maintenance	bom03450	Non-homologous end-joining	KOG2326	[L]	DNA-binding subunit of a DNA-dependent protein kinase (Ku80 autoantigen)	Replication, recombination and repair
A0A6B0QRY3	Tyrosine-protein kinase OS=Bos mutus OX=72004 GN=E5288_WYG007090 PE=3 SV=1	4	3	4	1	541	60.6	6.8	9.18	100.5	82.4	107.7	102.7	100.8	105.9	YES1	102286581	Tyrosine-protein kinase	GO:0005886,GO:0005524,GO:0004715	plasma membrane|ATP binding|non-membrane spanning protein tyrosine kinase activity	bom04520	Adherens junction	KOG0197	[T]	Tyrosine kinases	Signal transduction mechanisms
A0A6B0QS00	Protein archease OS=Bos mutus OX=72004 GN=E5288_WYG000375 PE=3 SV=1	14	2	3	2	160	18.6	4.55	4.61	105.2	94.7	109.4	90.9	123.5	76.3	ZBTB8OS	102268004	Protein archease	GO:0046872,GO:0008033	metal ion binding|tRNA processing			KOG4528	[S]	Uncharacterized conserved protein	Function unknown
A0A6B0QS09	Uncharacterized protein OS=Bos mutus OX=72004 GN=E5288_WYG007103 PE=3 SV=1	16	6	12	6	398	42.4	7.71	24.49	109.3	89.5	80.5	142	78.8	99.9	ACAA2	102270140	Uncharacterized protein	GO:0016747	transferase activity, transferring acyl groups other than amino-acyl groups	bom00062,bom00071,bom00280	Fatty acid elongation|Fatty acid degradation|Valine, leucine and isoleucine degradation	KOG1391	[I]	Acetyl-CoA acetyltransferase	Lipid transport and metabolism
A0A6B0QS13	AAA domain-containing protein OS=Bos mutus OX=72004 GN=E5288_WYG007182 PE=3 SV=1	2	2	2	2	805	89.3	8.7	4.56	124.7	70.8	105	99	118.2	82.3	AFG3L2	102285609	AAA domain-containing protein	GO:0016021,GO:0005524,GO:0004222,GO:0008270	integral component of membrane|ATP binding|metalloendopeptidase activity|zinc ion binding	bom05017	Spinocerebellar ataxia	KOG0731	[O]	AAA+-type ATPase containing the peptidase M41 domain	Posttranslational modification, protein turnover, chaperones
A0A6B0QS18	COP9 signalosome complex subunit 8 OS=Bos mutus OX=72004 GN=E5288_WYG006159 PE=3 SV=1	6	1	3	1	225	24.9	8.29	6.39	124.2	101.5	107.8	76.6	99.3	90.5	LOC102268395	102268395	COP9 signalosome complex subunit 8	GO:0008180,GO:0005737,GO:0010387,GO:0000338	COP9 signalosome|cytoplasm|COP9 signalosome assembly|protein deneddylation			KOG4414	[OT]	COP9 signalosome, subunit CSN8	Posttranslational modification, protein turnover, chaperones |Signal transduction mechanisms
A0A6B0QS21	Uncharacterized protein OS=Bos mutus OX=72004 GN=E5288_WYG007146 PE=4 SV=1	1	1	1	1	909	100.6	5.34	2.29							LOC102266197	102266197	Uncharacterized protein	GO:0030057,GO:0016021,GO:0005886,GO:0005509,GO:0007156	desmosome|integral component of membrane|plasma membrane|calcium ion binding|homophilic cell adhesion via plasma membrane adhesion molecules	bom05412	Arrhythmogenic right ventricular cardiomyopathy	KOG3594	[S]	FOG: Cadherin repeats	Function unknown
A0A6B0QS31	Uncharacterized protein OS=Bos mutus OX=72004 GN=E5288_WYG006944 PE=4 SV=1	1	1	1	1	1413	158.1	5.3	3.34	115.6	78	117.1	80.7	133.9	74.7	EPB41L3	102274370	Uncharacterized protein	GO:0005911,GO:0005856,GO:0005886,GO:0003779,GO:0005198,GO:0030866,GO:0001558	cell-cell junction|cytoskeleton|plasma membrane|actin binding|structural molecule activity|cortical actin cytoskeleton organization|regulation of cell growth			KOG3527	[R]	Erythrocyte membrane protein 4.1 and related proteins of the ERM family	General function prediction only
A0A6B0QS35	ATP synthase subunit alpha OS=Bos mutus OX=72004 GN=E5288_WYG007228 PE=3 SV=1	23	12	34	11	576	61.7	9.25	89.82	115.6	85.9	103.1	101.1	98.2	96.1	ATP5A1	102276545	ATP synthase subunit alpha	GO:0005886,GO:0045261,GO:0005524,GO:0046933	plasma membrane|proton-transporting ATP synthase complex, catalytic core F(1)|ATP binding|proton-transporting ATP synthase activity, rotational mechanism	bom00190,bom04714,bom05010,bom05012,bom05014,bom05016,bom05020,bom05022	Oxidative phosphorylation|Thermogenesis|Alzheimer disease|Parkinson disease|Amyotrophic lateral sclerosis|Huntington disease|Prion disease|Pathways of neurodegeneration - multiple diseases	KOG1353	[C]	F0F1-type ATP synthase, alpha subunit	Energy production and conversion
A0A6B0QS53	WRNPLPNID domain-containing protein OS=Bos mutus OX=72004 GN=E5288_WYG006948 PE=4 SV=1	1	1	1	1	929	103.3	4.82	1.76	101.5	94.8	107.9	96.1	95.2	104.6	PPP4R1	102281588	WRNPLPNID domain-containing protein	GO:0030289,GO:0019888,GO:0007165	protein phosphatase 4 complex|protein phosphatase regulator activity|signal transduction			KOG0211	[T]	Protein phosphatase 2A regulatory subunit A and related proteins	Signal transduction mechanisms
A0A6B0QS61	Phenylalanyl-tRNA synthetase beta subunit OS=Bos mutus OX=72004 GN=E5288_WYG000168 PE=3 SV=1	13	7	9	7	585	65.9	7.42	15.41	111	87.2	108.9	113.5	101.6	77.8	FARSB	102286230	Phenylalanyl-tRNA synthetase beta subunit	GO:0005737,GO:0005524,GO:0000287,GO:0004826,GO:0003723,GO:0006432	cytoplasm|ATP binding|magnesium ion binding|phenylalanine-tRNA ligase activity|RNA binding|phenylalanyl-tRNA aminoacylation	bom00970	Aminoacyl-tRNA biosynthesis	KOG2472	[J]	Phenylalanyl-tRNA synthetase beta subunit	Translation, ribosomal structure and biogenesis
A0A6B0QS62	Phosphomannomutase OS=Bos mutus OX=72004 GN=E5288_WYG008883 PE=3 SV=1	7	2	4	2	269	30.2	7.55	11.25	115.1	79.6	111.8	99.1	108.5	85.7	PMM2	102264421	Phosphomannomutase	GO:0005737,GO:0004615,GO:0009298	cytoplasm|phosphomannomutase activity|GDP-mannose biosynthetic process	bom00051,bom00520	Fructose and mannose metabolism|Amino sugar and nucleotide sugar metabolism	KOG3189	[I]	Phosphomannomutase	Lipid transport and metabolism
A0A6B0QS64	Uncharacterized protein OS=Bos mutus OX=72004 GN=E5288_WYG013693 PE=3 SV=1	2	1	1	1	580	64.3	8.56	3.26							MFAP5	102269918	Uncharacterized protein	GO:0001527	microfibril
A0A6B0QS69	Tyrosine-protein phosphatase non-receptor type OS=Bos mutus OX=72004 GN=E5288_WYG007131 PE=3 SV=1	2	1	1	1	451	52.3	9.07	1.78	99	79.8	101.7	115.4	96.3	107.8	PTPN2	102281612	Tyrosine-protein phosphatase non-receptor type	GO:0005783,GO:0016021,GO:0004725	endoplasmic reticulum|integral component of membrane|protein tyrosine phosphatase activity	bom04630	JAK-STAT signaling pathway	KOG0789	[T]	Protein tyrosine phosphatase	Signal transduction mechanisms
A0A6B0QS70	Nuclear distribution protein C homolog OS=Bos mutus OX=72004 GN=E5288_WYG000214 PE=3 SV=1	10	3	5	3	323	36.9	6.37	9.88	98.2	90.5	111.9	88.9	97.4	113.2	NUDC	102274092	Nuclear distribution protein C homolog	GO:0005737,GO:0005874,GO:0007049,GO:0051301	cytoplasm|microtubule|cell cycle|cell division			KOG2265	[T]	Nuclear distribution protein NUDC	Signal transduction mechanisms
A0A6B0QS83	SH3_10 domain-containing protein OS=Bos mutus OX=72004 GN=E5288_WYG009139 PE=4 SV=1	11	16	25	16	1763	203.1	5.55	52.95	80.9	74.9	78.5	82.6	110.4	172.8	PPL	102275754	SH3_10 domain-containing protein	GO:0005737,GO:0005856,GO:0045104	cytoplasm|cytoskeleton|intermediate filament cytoskeleton organization			KOG0516	[Z]	Dystonin, GAS (Growth-arrest-specific protein), and related proteins	Cytoskeleton
A0A6B0QS86	Katanin p60 ATPase-containing subunit A-like 2 OS=Bos mutus OX=72004 GN=KATNAL2 PE=3 SV=1	1	1	3	1	806	90.3	8.69	2.33	85	89.5	117.9	95.9	109.8	101.8	KATNAL2	102280453	Katanin p60 ATPase-containing subunit A-like 2	GO:0005737,GO:0005874,GO:0000922,GO:0005524,GO:0016853,GO:0008017,GO:0008568	cytoplasm|microtubule|spindle pole|ATP binding|isomerase activity|microtubule binding|microtubule-severing ATPase activity			KOG0738	[O]	AAA+-type ATPase	Posttranslational modification, protein turnover, chaperones
A0A6B0QSA0	E3 ubiquitin-protein ligase TRIP12 OS=Bos mutus OX=72004 GN=E5288_WYG000268 PE=3 SV=1	1	1	1	1	2315	254.5	8.06	2.66							TRIP12	102270521	E3 ubiquitin-protein ligase TRIP12	GO:0005654,GO:0004842,GO:0006281	nucleoplasm|ubiquitin-protein transferase activity|DNA repair	bom04120	Ubiquitin mediated proteolysis	KOG0168	[O]	Putative ubiquitin fusion degradation protein	Posttranslational modification, protein turnover, chaperones
A0A6B0QSA6	Peptidyl-prolyl cis-trans isomerase OS=Bos mutus OX=72004 GN=E5288_WYG009041 PE=3 SV=1	75	11	61	4	164	17.9	8.16	123.76	111.7	100.5	104.4	80.6	107.4	95.4	LOC102281186	102281186	Peptidyl-prolyl cis-trans isomerase	GO:0003755,GO:0006457	peptidyl-prolyl cis-trans isomerase activity|protein folding	bom04217	Necroptosis	KOG0865	[O]	Cyclophilin type peptidyl-prolyl cis-trans isomerase	Posttranslational modification, protein turnover, chaperones
A0A6B0QSA9	GYF domain-containing protein OS=Bos mutus OX=72004 GN=E5288_WYG006150 PE=4 SV=1	2	1	1	1	648	76.5	5.85	0	130.9	117.3	66.6	85.3	123	77	GIGYF2	102267299	GYF domain-containing protein					KOG1862	[R]	GYF domain containing proteins	General function prediction only
A0A6B0QSB3	RRM domain-containing protein OS=Bos mutus OX=72004 GN=E5288_WYG013592 PE=4 SV=1	12	2	2	2	164	19.3	11.55	3.49	108.6	59.9	112.3	81.2	125.6	112.4	SRSF3	102272817	RRM domain-containing protein	GO:0003723	RNA binding	bom03040,bom05014,bom05168	Spliceosome|Amyotrophic lateral sclerosis|Herpes simplex virus 1 infection	KOG0107	[A]	Alternative splicing factor SRp20/9G8 (RRM superfamily)	RNA processing and modification
A0A6B0QSB6	F5/8 type C domain-containing protein OS=Bos mutus OX=72004 GN=E5288_WYG009178 PE=3 SV=1	10	10	29	10	1165	131.3	5.15	76.61	84.5	96.2	108.9	77.9	83.1	149.3	AEBP1	102278534	F5/8 type C domain-containing protein	GO:0005576,GO:0004181,GO:0008270	extracellular region|metallocarboxypeptidase activity|zinc ion binding			KOG2649	[R]	Zinc carboxypeptidase	General function prediction only
A0A6B0QSF1	Uncharacterized protein OS=Bos mutus OX=72004 GN=E5288_WYG009207 PE=4 SV=1	11	3	6	3	351	37.8	5.57	9.88	117	98.1	99.4	100.8	99.5	85.2	PGP	102266314	Uncharacterized protein	GO:0016791	phosphatase activity	bom00630	Glyoxylate and dicarboxylate metabolism	KOG2882	[P]	p-Nitrophenyl phosphatase	Inorganic ion transport and metabolism
A0A6B0QSF2	Olfactomedin-like domain-containing protein OS=Bos mutus OX=72004 GN=E5288_WYG007036 PE=3 SV=1	11	3	5	3	405	45.7	6.8	15.09	132.2	94.7	103.7	79.2	69.4	120.8	OLFML3	102267345	Olfactomedin-like domain-containing protein	GO:0005576	extracellular region			KOG3545	[W]	Olfactomedin and related extracellular matrix glycoproteins	Extracellular structures
A0A6B0QSG1	Importin subunit alpha OS=Bos mutus OX=72004 GN=E5288_WYG000491 PE=3 SV=1	5	3	3	1	533	59.5	4.98	2.82	93.3	86.9	113	102.7	108.8	95.2	KPNA6	102286226	Importin subunit alpha	GO:0005737,GO:0042025,GO:0061608,GO:0006606	cytoplasm|host cell nucleus|nuclear import signal receptor activity|protein import into nucleus	bom05164	Influenza A	KOG0166	[U]	Karyopherin (importin) alpha	Intracellular trafficking, secretion, and vesicular transport
A0A6B0QSG5	Uncharacterized protein OS=Bos mutus OX=72004 GN=E5288_WYG013709 PE=4 SV=1	10	16	32	16	1924	207.4	5.48	74.39	85	68.7	90.5	132.6	126.5	96.7	CD163	102266058	Uncharacterized protein	GO:0016021,GO:0005044	integral component of membrane|scavenger receptor activity
A0A6B0QSH5	Uncharacterized protein OS=Bos mutus OX=72004 GN=E5288_WYG008982 PE=3 SV=1	23	4	8	1	180	20.5	6.79	24.77	81	115.2	78.6	115.9	62.8	146.4	ARF4	102265190	Uncharacterized protein	GO:0005525	GTP binding	bom04144	Endocytosis	KOG0070	[U]	GTP-binding ADP-ribosylation factor Arf1	Intracellular trafficking, secretion, and vesicular transport
A0A6B0QSI0	Uncharacterized protein OS=Bos mutus OX=72004 GN=E5288_WYG013802 PE=3 SV=1	36	46	213	46	1584	176.1	6.42	460.72	84.7	60.8	90.5	184.2	91.8	88	LOC102268348	102268348	Uncharacterized protein	GO:0005615,GO:0004867	extracellular space|serine-type endopeptidase inhibitor activity	bom04610	Complement and coagulation cascades	KOG1366	[O]	Alpha-macroglobulin	Posttranslational modification, protein turnover, chaperones
A0A6B0QSI1	Calumenin OS=Bos mutus OX=72004 GN=E5288_WYG009134 PE=3 SV=1	2	1	1	1	394	45.7	4.68	1.77	114.7	66.8	90	116.1	100.9	111.5	CALU	102286602	Calumenin	GO:0005789,GO:0005576,GO:0005794,GO:0042470,GO:0033018,GO:0005509	endoplasmic reticulum membrane|extracellular region|Golgi apparatus|melanosome|sarcoplasmic reticulum lumen|calcium ion binding			KOG4223	[TU]	Reticulocalbin, calumenin, DNA supercoiling factor, and related Ca2+-binding proteins of the CREC family (EF-Hand protein superfamily)	Signal transduction mechanisms |Intracellular trafficking, secretion, and vesicular transport
A0A6B0QSI4	Uncharacterized protein OS=Bos mutus OX=72004 GN=E5288_WYG009028 PE=3 SV=1	7	2	2	2	334	34.8	9.11	2.16							HN1L	102285289	Uncharacterized protein	GO:0005737,GO:0005634	cytoplasm|nucleus
A0A6B0QSJ0	Uncharacterized protein OS=Bos mutus OX=72004 GN=E5288_WYG009056 PE=4 SV=1	4	2	2	2	785	86.4	5.38	2.83	97.4	100.3	106.1	92.4	98.1	105.7	PDXDC1	102286327	Uncharacterized protein	GO:0016831,GO:0030170,GO:0019752	carboxy-lyase activity|pyridoxal phosphate binding|carboxylic acid metabolic process			KOG0630	[E]	Predicted pyridoxal-dependent decarboxylase	Amino acid transport and metabolism
A0A6B0QSJ5	Uncharacterized protein OS=Bos mutus OX=72004 GN=E5288_WYG000164 PE=4 SV=1	12	2	4	1	220	24.5	6.89	7.46	107.1	260.8	74.7	34.8	51.9	70.7	RAB42	102267225	Uncharacterized protein	GO:0005525,GO:0003924	GTP binding|GTPase activity			KOG0091	[R]	GTPase Rab39, small G protein superfamily	General function prediction only
A0A6B0QSK1	Adenosylhomocysteinase OS=Bos mutus OX=72004 GN=E5288_WYG006894 PE=3 SV=1	4	5	11	1	1313	148.9	6.38	18.05	103	111.7	113.1	96.9	102.9	72.4	STRIP1	102280376	Adenosylhomocysteinase	GO:0004013,GO:0006730	adenosylhomocysteinase activity|one-carbon metabolic process			KOG3680	[S]	Uncharacterized conserved protein	Function unknown
A0A6B0QSK4	C2 domain-containing protein OS=Bos mutus OX=72004 GN=E5288_WYG013701 PE=4 SV=1	1	1	1	1	1052	115.8	5.91	0							C2CD5	102270111	C2 domain-containing protein	GO:0005544	calcium-dependent phospholipid binding			KOG1031	[R]	Predicted Ca2+-dependent phospholipid-binding protein	General function prediction only
A0A6B0QSK5	J domain-containing protein OS=Bos mutus OX=72004 GN=E5288_WYG000195 PE=4 SV=1	6	2	3	2	307	35.6	9.38	7.39	109.4	81.2	105	109.6	98.5	96.2	DNAJC8	102281989	J domain-containing protein					KOG1150	[O]	Predicted molecular chaperone (DnaJ superfamily)	Posttranslational modification, protein turnover, chaperones
A0A6B0QSL0	Uncharacterized protein OS=Bos mutus OX=72004 GN=E5288_WYG009026 PE=4 SV=1	12	3	4	3	303	34.9	5.87	8.58	120.3	85.4	113.2	93.3	117.8	70.1	STUB1	102265463	Uncharacterized protein	GO:0004842	ubiquitin-protein transferase activity	bom04141,bom04120	Protein processing in endoplasmic reticulum|Ubiquitin mediated proteolysis	KOG4642	[O]	Chaperone-dependent E3 ubiquitin protein ligase (contains TPR repeats)	Posttranslational modification, protein turnover, chaperones
A0A6B0QSL6	Uncharacterized protein OS=Bos mutus OX=72004 GN=E5288_WYG009209 PE=4 SV=1	2	1	1	1	500	57.4	7.69	3.05	82.9	95.4	99.8	151.6	83.6	86.7	LOC102273042	102273042	Uncharacterized protein	GO:0005737,GO:0071360,GO:0071357,GO:0050688,GO:0009615	cytoplasm|cellular response to exogenous dsRNA|cellular response to type I interferon|regulation of defense response to virus|response to virus	bom05160	Hepatitis C	KOG1124	[R]	FOG: TPR repeat	General function prediction only
A0A6B0QSM1	Eukaryotic translation initiation factor 3 subunit D OS=Bos mutus OX=72004 GN=EIF3D PE=3 SV=1	10	5	6	5	588	67.8	6.7	12.04	92.9	103.4	99.1	78.4	100.7	125.5	EIF3D	102281853	Eukaryotic translation initiation factor 3 subunit D	GO:0016282,GO:0033290,GO:0005852,GO:0098808,GO:0003743,GO:0002191,GO:0001732	eukaryotic 43S preinitiation complex|eukaryotic 48S preinitiation complex|eukaryotic translation initiation factor 3 complex|mRNA cap binding|translation initiation factor activity|cap-dependent translational initiation|formation of cytoplasmic translation initiation complex	bom03013	RNA transport	KOG2479	[J]	Translation initiation factor 3, subunit d (eIF-3d)	Translation, ribosomal structure and biogenesis
A0A6B0QSM6	Uncharacterized protein OS=Bos mutus OX=72004 GN=E5288_WYG008937 PE=3 SV=1	5	2	2	2	395	46	9.54	2.34	90.5	72.9	93.4	115.2	82.1	146	LUC7L	102268374	Uncharacterized protein	GO:0005685,GO:0003729,GO:0006376	U1 snRNP|mRNA binding|mRNA splice site selection			KOG0796	[A]	Spliceosome subunit	RNA processing and modification
A0A6B0QSM7	Uncharacterized protein OS=Bos mutus OX=72004 GN=E5288_WYG006988 PE=3 SV=1	12	6	9	6	477	53.3	7.74	22.46	105.7	82.6	100.9	85.4	93.6	131.7	LOC102268125	102268125	Uncharacterized protein	GO:0016021,GO:0005743,GO:0005347,GO:0005509	integral component of membrane|mitochondrial inner membrane|ATP transmembrane transporter activity|calcium ion binding			KOG0036	[F]	Predicted mitochondrial carrier protein	Nucleotide transport and metabolism
A0A6B0QSN0	Cyclin-dependent kinase inhibitor 1B OS=Bos mutus OX=72004 GN=E5288_WYG013791 PE=3 SV=1	6	1	1	1	201	22.5	8.16	0							CDKN1B	102276245	Cyclin-dependent kinase inhibitor 1B	GO:0005768,GO:0005634,GO:0004861,GO:0007050,GO:0042127	endosome|nucleus|cyclin-dependent protein serine/threonine kinase inhibitor activity|cell cycle arrest|regulation of cell population proliferation	bom04012,bom04066,bom04068,bom04151,bom04110,bom05200,bom05202,bom05206,bom05203,bom05226,bom05220,bom05215,bom05222,bom04933,bom04934,bom05162,bom05169,bom05165,bom01522	ErbB signaling pathway|HIF-1 signaling pathway|FoxO signaling pathway|PI3K-Akt signaling pathway|Cell cycle|Pathways in cancer|Transcriptional misregulation in cancer|MicroRNAs in cancer|Viral carcinogenesis|Gastric cancer|Chronic myeloid leukemia|Prostate cancer|Small cell lung cancer|AGE-RAGE signaling pathway in diabetic complications|Cushing syndrome|Measles|Epstein-Barr virus infection|Human…	KOG4743	[T]	Cyclin-dependent kinase inhibitor	Signal transduction mechanisms
A0A6B0QSP4	Phospholipase B-like OS=Bos mutus OX=72004 GN=E5288_WYG013561 PE=3 SV=1	18	9	22	9	577	66.5	8.79	59.56	100.9	72	126.6	73	144.1	83.4	PLBD1	102287931	Phospholipase B-like	GO:0004620,GO:0016042	phospholipase activity|lipid catabolic process			KOG3774	[T]	Uncharacterized conserved protein Lama	Signal transduction mechanisms
A0A6B0QSP7	GLE1-like protein OS=Bos mutus OX=72004 GN=E5288_WYG012702 PE=3 SV=1	15	47	85	47	3176	365	5.67	225.53	79.4	77.9	95.1	93.4	119.6	134.6	SPTAN1	102271108	GLE1-like protein	GO:0005938,GO:0005856,GO:0005643,GO:0003779,GO:0005509,GO:0005516,GO:0051693,GO:0016973	cell cortex|cytoskeleton|nuclear pore|actin binding|calcium ion binding|calmodulin binding|actin filament capping|poly(A)+ mRNA export from nucleus	bom04210	Apoptosis	KOG0040	[Z]	Ca2+-binding actin-bundling protein (spectrin), alpha chain (EF-Hand protein superfamily)	Cytoskeleton
A0A6B0QSQ7	Dynamin GTPase OS=Bos mutus OX=72004 GN=E5288_WYG012875 PE=4 SV=1	4	2	2	1	454	51	8.37	5.1							DNM1	102266987	Dynamin GTPase	GO:0005525,GO:0003924,GO:0006897	GTP binding|GTPase activity|endocytosis	bom04072,bom04144,bom04961,bom04721,bom05100	Phospholipase D signaling pathway|Endocytosis|Endocrine and other factor-regulated calcium reabsorption|Synaptic vesicle cycle|Bacterial invasion of epithelial cells	KOG0446	[UR]	Vacuolar sorting protein VPS1, dynamin, and related proteins	Intracellular trafficking, secretion, and vesicular transport |General function prediction only
A0A6B0QSS6	Fcf2 domain-containing protein OS=Bos mutus OX=72004 GN=E5288_WYG007099 PE=4 SV=1	6	6	6	6	1113	125.9	7.96	17.1	130.9	97.5	101	73	117.7	80	DNTTIP2	102266171	Fcf2 domain-containing protein	GO:0005634	nucleus			KOG3100	[S]	Uncharacterized conserved protein	Function unknown
A0A6B0QST5	Ribosomal_L18_c domain-containing protein OS=Bos mutus OX=72004 GN=E5288_WYG007224 PE=3 SV=1	14	5	10	5	317	36.6	9.6	21.29	80	83.7	100.5	76.4	110.2	149.2	RPL5	102285816	Ribosomal_L18_c domain-containing protein	GO:0005840,GO:0008097,GO:0003735,GO:0006412	ribosome|5S rRNA binding|structural constituent of ribosome|translation	bom03010	Ribosome	KOG0875	[J]	60S ribosomal protein L5	Translation, ribosomal structure and biogenesis
A0A6B0QST8	CMP-N-acetylneuraminic acid synthase OS=Bos mutus OX=72004 GN=E5288_WYG013601 PE=3 SV=1	24	8	8	8	434	48.4	8	17.75	105.6	95.7	93.4	77.7	96.7	130.8	CMAS	102265983	CMP-N-acetylneuraminic acid synthase	GO:0008781,GO:0006054	N-acylneuraminate cytidylyltransferase activity|N-acetylneuraminate metabolic process	bom00520	Amino sugar and nucleotide sugar metabolism
A0A6B0QSU7	Cilia and flagella associated protein 94 OS=Bos mutus OX=72004 GN=E5288_WYG013805 PE=3 SV=1	2	2	6	1	1309	149	7.14	17.73	120.7	91.8	102.2	92.9	102.1	90.3	CASC1	102287261	Protein CASC1	GO:0016020,GO:0005525,GO:0003924,GO:0007165	membrane|GTP binding|GTPase activity|signal transduction			KOG0395	[R]	Ras-related GTPase	General function prediction only
A0A6B0QSV1	3-phosphoinositide-dependent protein kinase 1 OS=Bos mutus OX=72004 GN=E5288_WYG008995 PE=3 SV=1	2	2	2	2	1096	120.3	6.8	2.08							PDPK1	102264327	3-phosphoinositide-dependent protein kinase 1	GO:0005524,GO:0047419,GO:0008448,GO:0004672,GO:0005975,GO:0006044,GO:0019262	ATP binding|N-acetylgalactosamine-6-phosphate deacetylase activity|N-acetylglucosamine-6-phosphate deacetylase activity|protein kinase activity|carbohydrate metabolic process|N-acetylglucosamine metabolic process|N-acetylneuraminate catabolic process	bom04068,bom04071,bom04151,bom04152,bom04150,bom04140,bom04210,bom04510,bom04660,bom04664,bom04910,bom03320,bom04919,bom04960,bom04722,bom05205,bom05231,bom05215,bom05213,bom05223,bom04931,bom05145,bom01524	FoxO signaling pathway|Sphingolipid signaling pathway|PI3K-Akt signaling pathway|AMPK signaling pathway|mTOR signaling pathway|Autophagy - animal|Apoptosis|Focal adhesion|T cell receptor signaling pathway|Fc epsilon RI signaling pathway|Insulin signaling pathway|PPAR signaling pathway|Thyroid hormone signaling pathway|Aldosterone-regulated sodium reabsorption|Neurotrophin signaling pathway|Proteo…	KOG0592	[T]	3-phosphoinositide-dependent protein kinase (PDK1)	Signal transduction mechanisms
A0A6B0QSY2	C1q domain-containing protein OS=Bos mutus OX=72004 GN=E5288_WYG013543 PE=3 SV=1	1	1	1	1	1079	120.5	6.79	0	107.3	59.5	76.8	100	180.3	76	CAPRIN2	102272613	C1q domain-containing protein	GO:0005737,GO:0003723,GO:0030154,GO:0017148	cytoplasm|RNA binding|cell differentiation|negative regulation of translation
A0A6B0QSY4	Lysine ketoglutarate reductase OS=Bos mutus OX=72004 GN=E5288_WYG009215 PE=3 SV=1	9	7	10	7	926	102	6.71	21.54	114	100.1	127.5	99.1	72.5	86.8	AASS	102275417	Lysine ketoglutarate reductase	GO:0047131,GO:0047130,GO:0033512	saccharopine dehydrogenase (NAD+, L-glutamate-forming) activity|saccharopine dehydrogenase (NADP+, L-lysine-forming) activity|L-lysine catabolic process to acetyl-CoA via saccharopine	bom00310	Lysine degradation	KOG0172	[E]	Lysine-ketoglutarate reductase/saccharopine dehydrogenase	Amino acid transport and metabolism
A0A6B0QSY8	Uncharacterized protein OS=Bos mutus OX=72004 GN=E5288_WYG007209 PE=4 SV=1	8	8	11	7	1027	115	6.49	22.35	98.1	90.4	107.2	102.5	92.7	109	CSDE1	102265309	Uncharacterized protein	GO:0016020,GO:0005525,GO:0003924,GO:0003676,GO:0007165	membrane|GTP binding|GTPase activity|nucleic acid binding|signal transduction
A0A6B0QSY9	Uncharacterized protein OS=Bos mutus OX=72004 GN=E5288_WYG012766 PE=3 SV=1	3	1	1	1	383	45	6.42	2.15	105	62.7	111.7	109.8	94.9	116	LOC102282898	102282898	Uncharacterized protein	GO:0016021,GO:0016758,GO:0005975	integral component of membrane|transferase activity, transferring hexosyl groups|carbohydrate metabolic process	bom00601	Glycosphingolipid biosynthesis - lacto and neolacto series
A0A6B0QSZ6	NADH dehydrogenase [ubiquinone] flavoprotein 2, mitochondrial OS=Bos mutus OX=72004 GN=E5288_WYG007221 PE=3 SV=1	12	4	6	4	355	39.1	8.63	11.11	114.9	109.5	102.2	65.8	102.6	105	NDUFV2	102276453	NADH dehydrogenase [ubiquinone] flavoprotein 2, mitochondrial	GO:0051537,GO:0046872,GO:0016491	2 iron, 2 sulfur cluster binding|metal ion binding|oxidoreductase activity	bom00190,bom04723,bom04714,bom05010,bom05012,bom05014,bom05016,bom05020,bom05022,bom04932	Oxidative phosphorylation|Retrograde endocannabinoid signaling|Thermogenesis|Alzheimer disease|Parkinson disease|Amyotrophic lateral sclerosis|Huntington disease|Prion disease|Pathways of neurodegeneration - multiple diseases|Non-alcoholic fatty liver disease	KOG3196	[C]	NADH:ubiquinone oxidoreductase, NDUFV2/24 kD subunit	Energy production and conversion
A0A6B0QSZ8	Uncharacterized protein OS=Bos mutus OX=72004 GN=E5288_WYG007188 PE=3 SV=1	0	1	1	1	1527	172	6.87	2.54							PTPN22	102265753	Uncharacterized protein	GO:0005634,GO:0051213,GO:0046872,GO:0004725,GO:0042981	nucleus|dioxygenase activity|metal ion binding|protein tyrosine phosphatase activity|regulation of apoptotic process			KOG4425	[S]	Uncharacterized conserved protein	Function unknown
A0A6B0QT07	RNA helicase OS=Bos mutus OX=72004 GN=E5288_WYG006878 PE=3 SV=1	7	6	7	6	1008	114.3	8.98	12.81	98.8	79.7	98.1	135.3	98.5	89.6	MOV10	102286610	RNA helicase	GO:0000932,GO:0032574,GO:0003723,GO:0035194	P-body|5'-3' RNA helicase activity|RNA binding|post-transcriptional gene silencing by RNA			KOG1804	[A]	RNA helicase	RNA processing and modification
A0A6B0QT08	Uncharacterized protein OS=Bos mutus OX=72004 GN=E5288_WYG013607 PE=4 SV=1	15	2	5	2	207	22.6	8.78	9.92	128.6	223.6	67.4	48	55.8	76.5	CSRP2	102265696	Uncharacterized protein	GO:0046872	metal ion binding			KOG1700	[TZ]	Regulatory protein MLP and related LIM proteins	Signal transduction mechanisms |Cytoskeleton
A0A6B0QT22	Importin subunit alpha OS=Bos mutus OX=72004 GN=E5288_WYG006385 PE=3 SV=1	7	3	8	1	506	56	4.83	9.78	111.4	70	173.8	54.5	124.8	65.5	KPNA4	102277806	Importin subunit alpha	GO:0005737,GO:0042025,GO:0061608,GO:0006606	cytoplasm|host cell nucleus|nuclear import signal receptor activity|protein import into nucleus	bom05132	Salmonella infection	KOG0166	[U]	Karyopherin (importin) alpha	Intracellular trafficking, secretion, and vesicular transport
A0A6B0QT25	Uncharacterized protein OS=Bos mutus OX=72004 GN=E5288_WYG008920 PE=4 SV=1	5	2	2	2	291	30.8	8.6	4.11	125.4	91.2	95.7	97.6	89.3	100.9	DECR2	102267072	Uncharacterized protein			bom04146	Peroxisome	KOG0725	[R]	Reductases with broad range of substrate specificities	General function prediction only
A0A6B0QT26	mRNA (guanine-N(7)-)-methyltransferase OS=Bos mutus OX=72004 GN=E5288_WYG007201 PE=3 SV=1	3	2	2	2	693	79.6	6.07	3.4							RNMT	102280289	mRNA (guanine-N(7)-)-methyltransferase	GO:0004482,GO:0003723	mRNA (guanine-N7-)-methyltransferase activity|RNA binding	bom03015	mRNA surveillance pathway	KOG1975	[A]	mRNA cap methyltransferase	RNA processing and modification
A0A6B0QT32	Elongation factor G, mitochondrial OS=Bos mutus OX=72004 GN=GFM1 PE=3 SV=1	3	2	2	2	749	82.9	6.7	0	111.8	91.2	124.9	84	107.3	80.9	GFM1	102266232	Elongation factor G, mitochondrial	GO:0005739,GO:0005525,GO:0003924,GO:0003746,GO:0070125	mitochondrion|GTP binding|GTPase activity|translation elongation factor activity|mitochondrial translational elongation			KOG0465	[J]	Mitochondrial elongation factor	Translation, ribosomal structure and biogenesis
A0A6B0QT37	Elongin-C OS=Bos mutus OX=72004 GN=E5288_WYG006369 PE=3 SV=1	37	3	5	3	112	12.5	4.78	18.28	107.5	73	113.2	100.7	97.5	108.1	TCEB1	102267084	Elongin-C	GO:0006511	ubiquitin-dependent protein catabolic process	bom04120,bom04066,bom05200,bom05211,bom05170	Ubiquitin mediated proteolysis|HIF-1 signaling pathway|Pathways in cancer|Renal cell carcinoma|Human immunodeficiency virus 1 infection	KOG3473	[K]	RNA polymerase II transcription elongation factor Elongin/SIII, subunit elongin C	Transcription
A0A6B0QT47	Tr-type G domain-containing protein OS=Bos mutus OX=72004 GN=E5288_WYG008950 PE=3 SV=1	17	10	13	5	631	69.5	5.63	26	90.4	91.5	115.7	120.6	86.5	95.3	GSPT1	102281953	Tr-type G domain-containing protein	GO:0005525,GO:0003924,GO:0006412	GTP binding|GTPase activity|translation	bom03015	mRNA surveillance pathway	KOG0459	[J]	Polypeptide release factor 3	Translation, ribosomal structure and biogenesis
A0A6B0QT58	Malic enzyme OS=Bos mutus OX=72004 GN=E5288_WYG006936 PE=3 SV=1	4	2	2	2	628	70.3	8.09	2.45	110.7	96.3	106.3	104.3	91.7	90.6	ME2	102265425	Malic enzyme	GO:0004471,GO:0046872,GO:0051287	malate dehydrogenase (decarboxylating) (NAD+) activity|metal ion binding|NAD binding	bom00620	Pyruvate metabolism	KOG1257	[C]	NADP+-dependent malic enzyme	Energy production and conversion
A0A6B0QT59	Dynamin-type G domain-containing protein OS=Bos mutus OX=72004 GN=E5288_WYG012770 PE=4 SV=1	7	3	3	3	411	46.3	6.98	6.62	104	80.9	92.9	93.2	93	136	DNM1	102266987	Dynamin-type G domain-containing protein	GO:0005856,GO:0005525,GO:0003924	cytoskeleton|GTP binding|GTPase activity	bom04072,bom04144,bom04961,bom04721,bom05100	Phospholipase D signaling pathway|Endocytosis|Endocrine and other factor-regulated calcium reabsorption|Synaptic vesicle cycle|Bacterial invasion of epithelial cells	KOG0446	[UR]	Vacuolar sorting protein VPS1, dynamin, and related proteins	Intracellular trafficking, secretion, and vesicular transport |General function prediction only
A0A6B0QT69	Ubiquitin carboxyl-terminal hydrolase 7 OS=Bos mutus OX=72004 GN=E5288_WYG009175 PE=3 SV=1	6	7	8	7	1164	135.5	5.83	18.48	92.7	84.9	116.4	109.9	110.6	85.5	USP7	102264982	Ubiquitin carboxyl-terminal hydrolase 7	GO:0036459,GO:0016579,GO:0006511	thiol-dependent ubiquitinyl hydrolase activity|protein deubiquitination|ubiquitin-dependent protein catabolic process	bom04068,bom05203,bom05169	FoxO signaling pathway|Viral carcinogenesis|Epstein-Barr virus infection	KOG1863	[O]	Ubiquitin carboxyl-terminal hydrolase	Posttranslational modification, protein turnover, chaperones
A0A6B0QT81	Uncharacterized protein OS=Bos mutus OX=72004 GN=E5288_WYG007157 PE=3 SV=1	3	6	8	6	1645	183	8.25	11.99	101.9	98	106.3	84.5	92.9	116.5	FNDC7	102267282	Uncharacterized protein	GO:0005681,GO:0006397,GO:0015031,GO:0008380,GO:0006904	spliceosomal complex|mRNA processing|protein transport|RNA splicing|vesicle docking involved in exocytosis			KOG1300	[U]	Vesicle trafficking protein Sec1	Intracellular trafficking, secretion, and vesicular transport
A0A6B0QT84	Uncharacterized protein OS=Bos mutus OX=72004 GN=E5288_WYG006128 PE=4 SV=1	6	1	1	1	109	12.4	6.15	2.18	59.5	367.8	65.8	35.9	38.4	32.6
A0A6B0QT87	Arf-GAP domain-containing protein OS=Bos mutus OX=72004 GN=E5288_WYG013539 PE=4 SV=1	3	1	3	1	484	50.4	6.42	5.74	102.2	100.4	103.5	93.8	126.6	73.5	SMAP1	102277080	Arf-GAP domain-containing protein	GO:0005096	GTPase activator activity	bom04144	Endocytosis	KOG0703	[T]	Predicted GTPase-activating protein	Signal transduction mechanisms
A0A6B0QT92	Kinesin-like protein OS=Bos mutus OX=72004 GN=E5288_WYG012735 PE=3 SV=1	6	5	6	5	744	84	6.37	6.54	101.2	94.6	111.5	82.7	103.8	106.2	KIF2A	102287160	Kinesin-like protein	GO:0005874,GO:0005524,GO:0008017,GO:0003777,GO:0007018	microtubule|ATP binding|microtubule binding|microtubule motor activity|microtubule-based movement			KOG0246	[Z]	Kinesin-like protein	Cytoskeleton
A0A6B0QTA3	Uncharacterized protein OS=Bos mutus OX=72004 GN=E5288_WYG006921 PE=3 SV=1	2	1	1	1	377	42.8	8.32	2.32							SLC30A7	102267638	Uncharacterized protein	GO:0016021,GO:0008324,GO:0006829	integral component of membrane|cation transmembrane transporter activity|zinc ion transport			KOG1484	[P]	Putative Zn2+ transporter MSC2 (cation diffusion facilitator superfamily)	Inorganic ion transport and metabolism
A0A6B0QTB6	Thioredoxin-disulfide reductase OS=Bos mutus OX=72004 GN=E5288_WYG006184 PE=3 SV=1	8	7	12	7	916	101.4	5.39	31.64	101.9	87.7	104.8	102.1	116.3	87.1	TXNRD1	102266756	Thioredoxin-disulfide reductase	GO:0050660,GO:0004791,GO:0045454	flavin adenine dinucleotide binding|thioredoxin-disulfide reductase activity|cell redox homeostasis	bom00450,bom05200,bom05225	Selenocompound metabolism|Pathways in cancer|Hepatocellular carcinoma	KOG4716	[O]	Thioredoxin reductase	Posttranslational modification, protein turnover, chaperones
A0A6B0QTD1	Uncharacterized protein OS=Bos mutus OX=72004 GN=E5288_WYG006165 PE=4 SV=1	10	1	1	1	68	7.8	10.23	2.3	111.8	59.9	100.6	130.9	126.4	70.4
A0A6B0QTD7	Uncharacterized protein OS=Bos mutus OX=72004 GN=E5288_WYG006238 PE=4 SV=1	13	7	9	6	662	73.9	5	29.93	91.4	76.5	101.3	89.3	114.9	126.6	APPL2	102264489	Uncharacterized protein	GO:0031901,GO:0005634,GO:0045335,GO:0001726,GO:0007049	early endosome membrane|nucleus|phagocytic vesicle|ruffle|cell cycle			KOG0521	[T]	Putative GTPase activating proteins (GAPs)	Signal transduction mechanisms
A0A6B0QTD9	Oxysterol-binding protein OS=Bos mutus OX=72004 GN=E5288_WYG013609 PE=3 SV=1	3	2	2	2	847	96.7	7.36	5.56	115	103.1	120.7	69.6	104.9	86.8	OSBPL8	102267057	Oxysterol-binding protein	GO:0008289,GO:0006869	lipid binding|lipid transport			KOG2210	[T]	Oxysterol-binding protein	Signal transduction mechanisms
A0A6B0QTE2	NADH dehydrogenase [ubiquinone] iron-sulfur protein 4, mitochondrial OS=Bos mutus OX=72004 GN=E5288_WYG012693 PE=3 SV=1	8	1	2	1	189	21.5	9.86	9.09	143.7	89.1	104.8	70.8	110	81.6	NDUFS4	102275372	NADH dehydrogenase [ubiquinone] iron-sulfur protein 4, mitochondrial	GO:0005743,GO:0070469,GO:0016651,GO:0022900	mitochondrial inner membrane|respirasome|oxidoreductase activity, acting on NAD(P)H|electron transport chain	bom00190,bom04723,bom04714,bom05010,bom05012,bom05014,bom05016,bom05020,bom05022,bom04932	Oxidative phosphorylation|Retrograde endocannabinoid signaling|Thermogenesis|Alzheimer disease|Parkinson disease|Amyotrophic lateral sclerosis|Huntington disease|Prion disease|Pathways of neurodegeneration - multiple diseases|Non-alcoholic fatty liver disease	KOG3389	[C]	NADH:ubiquinone oxidoreductase, NDUFS4/18 kDa subunit	Energy production and conversion
A0A6B0QTF3	C1q domain-containing protein OS=Bos mutus OX=72004 GN=E5288_WYG006408 PE=4 SV=1	19	4	8	4	191	20.7	8.59	13.41	91.9	68.2	75.1	212.8	84.7	67.3	LOC102277022	102277022	C1q domain-containing protein
A0A6B0QTF4	Uncharacterized protein OS=Bos mutus OX=72004 GN=E5288_WYG008897 PE=4 SV=1	3	2	2	2	525	57.9	9.91	1.79	105.9	73.4	104.6	112.8	118.9	84.5	ECI1	102265462	Uncharacterized protein	GO:0003824	catalytic activity	bom00071	Fatty acid degradation	KOG1683	[I]	Hydroxyacyl-CoA dehydrogenase/enoyl-CoA hydratase	Lipid transport and metabolism
A0A6B0QTG2	Uncharacterized protein OS=Bos mutus OX=72004 GN=E5288_WYG006267 PE=3 SV=1	14	2	5	2	175	19.7	5.68	14.48	115	70.3	131.4	63.9	139.3	80.1	SH3BGR	102266524	Uncharacterized protein					KOG4023	[S]	Uncharacterized conserved protein	Function unknown
A0A6B0QTG7	G_PROTEIN_RECEP_F3_4 domain-containing protein OS=Bos mutus OX=72004 GN=E5288_WYG013550 PE=3 SV=1	15	6	17	6	533	60.3	7.25	42.41	126.9	77	135	61.3	142.3	57.5	GPRC5D	102274725	G_PROTEIN_RECEP_F3_4 domain-containing protein	GO:0016021,GO:0005886,GO:0004930	integral component of membrane|plasma membrane|G protein-coupled receptor activity
A0A6B0QTG8	Uncharacterized protein OS=Bos mutus OX=72004 GN=E5288_WYG006272 PE=4 SV=1	1	1	1	1	1752	198.4	8.87	1.96	102.9	73	113	81.3	128	101.8	PHIP	102280581	Uncharacterized protein	GO:0005158,GO:0008286	insulin receptor binding|insulin receptor signaling pathway			KOG0644	[R]	Uncharacterized conserved protein, contains WD40 repeat and BROMO domains	General function prediction only
A0A6B0QTH3	Ig-like domain-containing protein OS=Bos mutus OX=72004 GN=E5288_WYG012732 PE=4 SV=1	3	1	1	1	357	40.1	8.82	3.21							CD200	102280890	Ig-like domain-containing protein	GO:0016021,GO:0043031,GO:0050776	integral component of membrane|negative regulation of macrophage activation|regulation of immune response
A0A6B0QTH6	PKS_ER domain-containing protein OS=Bos mutus OX=72004 GN=E5288_WYG012847 PE=4 SV=1	13	3	5	1	266	28.9	9.6	10.65	119.2	127.3	77	76.2	99.1	101.2	CRYZ	102286563	PKS_ER domain-containing protein	GO:0016491	oxidoreductase activity			KOG1198	[CR]	Zinc-binding oxidoreductase	Energy production and conversion |General function prediction only
A0A6B0QTH8	Small nuclear ribonucleoprotein Sm D1 OS=Bos mutus OX=72004 GN=SNRPD1 PE=3 SV=1	22	2	4	2	111	12.8	9.47	9.35							SNRPD1	102283875	Small nuclear ribonucleoprotein Sm D1	GO:0005829,GO:0005634,GO:0000387	cytosol|nucleus|spliceosomal snRNP assembly	bom03040,bom05322	Spliceosome|Systemic lupus erythematosus	KOG3428	[A]	Small nuclear ribonucleoprotein SMD1 and related snRNPs	RNA processing and modification
A0A6B0QTI8	5'-deoxynucleotidase HDDC2 OS=Bos mutus OX=72004 GN=E5288_WYG006297 PE=3 SV=1	6	1	1	1	286	32.7	4.69	4.6	103.4	118.6	113.4	64.8	115.8	83.8	HDDC2	102279990	5'-deoxynucleotidase HDDC2	GO:0002953	5'-deoxynucleotidase activity			KOG3197	[R]	Predicted hydrolases of HD superfamily	General function prediction only
A0A6B0QTJ1	CENP-H domain-containing protein OS=Bos mutus OX=72004 GN=E5288_WYG012710 PE=4 SV=1	3	1	1	1	376	43	6.81	2.62	117.7	115.5	87.2	88	81.4	110.3	CENPH	102288343	CENP-H domain-containing protein	GO:0000777,GO:0005634,GO:0051382	condensed chromosome kinetochore|nucleus|kinetochore assembly
A0A6B0QTJ3	L-fuconate dehydratase OS=Bos mutus OX=72004 GN=E5288_WYG006867 PE=4 SV=1	2	1	1	1	443	49.6	6.29	2.2							ENOSF1	102286295	L-fuconate dehydratase	GO:0050023,GO:0016052,GO:0009063	L-fuconate dehydratase activity|carbohydrate catabolic process|cellular amino acid catabolic process	bom00051	Fructose and mannose metabolism
A0A6B0QTK2	Uncharacterized protein OS=Bos mutus OX=72004 GN=E5288_WYG006974 PE=4 SV=1	1	4	4	4	3000	336	7.05	4.45	129.8	59.9	106.1	115.2	88.1	100.9	SMCHD1	102271989	Uncharacterized protein	GO:0005694,GO:0005524,GO:0051276,GO:0006302	chromosome|ATP binding|chromosome organization|double-strand break repair
A0A6B0QTM2	Protein-tyrosine-phosphatase OS=Bos mutus OX=72004 GN=E5288_WYG006883 PE=3 SV=1	1	1	1	1	1464	165.1	6.62	0							PTPRT	102288055	Protein-tyrosine-phosphatase	GO:0016021,GO:0004725	integral component of membrane|protein tyrosine phosphatase activity			KOG4228	[T]	Protein tyrosine phosphatase	Signal transduction mechanisms
A0A6B0QTM6	Uncharacterized protein OS=Bos mutus OX=72004 GN=E5288_WYG013800 PE=4 SV=1	10	4	6	3	429	50.2	9.13	14.1	101.7	120.4	96.8	82.5	87.2	111.4	STK38L	102270988	Uncharacterized protein	GO:0005524,GO:0004674	ATP binding|protein serine/threonine kinase activity			KOG0605	[R]	NDR and related serine/threonine kinases	General function prediction only
A0A6B0QTM7	Phosphatidylinositol-3,4,5-trisphosphate 5-phosphatase OS=Bos mutus OX=72004 GN=E5288_WYG006401 PE=3 SV=1	3	3	3	3	1265	141.5	8.18	1.75	100.9	85.4	123.9	111.3	105.8	72.7	INPP5D	102266365	Phosphatidylinositol-3,4,5-trisphosphate 5-phosphatase	GO:0005856,GO:0016020,GO:0016787,GO:0002376,GO:0046856	cytoskeleton|membrane|hydrolase activity|immune system process|phosphatidylinositol dephosphorylation	bom00562,bom04070,bom04662,bom04664,bom04666	Inositol phosphate metabolism|Phosphatidylinositol signaling system|B cell receptor signaling pathway|Fc epsilon RI signaling pathway|Fc gamma R-mediated phagocytosis	KOG0565	[U]	Inositol polyphosphate 5-phosphatase and related proteins	Intracellular trafficking, secretion, and vesicular transport
A0A6B0QTM8	Phosphodiesterase OS=Bos mutus OX=72004 GN=E5288_WYG012892 PE=3 SV=1	1	1	1	1	688	77.9	5.06	2.08	87.4	94	114.7	120	107.7	76.2	PDE4D	102286535	Phosphodiesterase	GO:0004114,GO:0046872,GO:0006198,GO:0007165	3',5'-cyclic-nucleotide phosphodiesterase activity|metal ion binding|cAMP catabolic process|signal transduction	bom00230,bom04024,bom04928,bom05032	Purine metabolism|cAMP signaling pathway|Parathyroid hormone synthesis, secretion and action|Morphine addiction	KOG3689	[T]	Cyclic nucleotide phosphodiesterase	Signal transduction mechanisms
A0A6B0QTN3	Rho-GAP domain-containing protein OS=Bos mutus OX=72004 GN=E5288_WYG006896 PE=4 SV=1	2	1	1	1	571	65.9	5.14	2.08	80	72.9	131.3	100.5	131.5	83.9	RALBP1	102276164	Rho-GAP domain-containing protein	GO:0005096,GO:0017160,GO:0007264	GTPase activator activity|Ral GTPase binding|small GTPase mediated signal transduction	bom04014,bom05200,bom05212	Ras signaling pathway|Pathways in cancer|Pancreatic cancer	KOG4370	[T]	Ral-GTPase effector RLIP76	Signal transduction mechanisms
A0A6B0QTP3	Helicase ATP-binding domain-containing protein OS=Bos mutus OX=72004 GN=E5288_WYG006323 PE=4 SV=1	1	1	1	1	744	83.8	5.21	0							DHX32	102269937	Helicase ATP-binding domain-containing protein	GO:0004386	helicase activity			KOG0925	[A]	mRNA splicing factor ATP-dependent RNA helicase	RNA processing and modification
A0A6B0QTQ0	Uncharacterized protein OS=Bos mutus OX=72004 GN=E5288_WYG006175 PE=4 SV=1	14	6	10	6	453	51.5	8.69	36.31	93.8	69.2	134.7	73.8	105.4	123.1	SFPQ	102282164	Uncharacterized protein	GO:0016607,GO:0003723	nuclear speck|RNA binding			KOG0115	[A]	RNA-binding protein p54nrb (RRM superfamily)	RNA processing and modification
A0A6B0QTQ2	Proteasome assembly chaperone 2 OS=Bos mutus OX=72004 GN=E5288_WYG007214 PE=4 SV=1	2	1	1	1	716	79	8.75	2.42							PSMG2	102281890	Proteasome assembly chaperone 2	GO:0016021	integral component of membrane			KOG3112	[S]	Uncharacterized conserved protein	Function unknown
A0A6B0QTQ5	Procollagen-proline 4-dioxygenase OS=Bos mutus OX=72004 GN=E5288_WYG000270 PE=3 SV=1	21	9	15	9	526	60.2	6.01	34.4	67.8	76.7	76.1	120.9	66.3	192.1	P4HA1	102274070	Procollagen-proline 4-dioxygenase	GO:0005788,GO:0005506,GO:0031418,GO:0016702,GO:0004656	endoplasmic reticulum lumen|iron ion binding|L-ascorbic acid binding|oxidoreductase activity, acting on single donors with incorporation of molecular oxygen, incorporation of two atoms of oxygen|procollagen-proline 4-dioxygenase activity	bom00330	Arginine and proline metabolism	KOG1591	[E]	Prolyl 4-hydroxylase alpha subunit	Amino acid transport and metabolism
A0A6B0QTR9	Uncharacterized protein OS=Bos mutus OX=72004 GN=E5288_WYG012731 PE=4 SV=1	3	1	1	1	322	35.3	7.93	2.19							FST	102275083	Uncharacterized protein			bom04350	TGF-beta signaling pathway	KOG3649	[R]	FOG: Kazal-type serine protease inhibitor domain	General function prediction only
A0A6B0QTU6	PH domain-containing protein OS=Bos mutus OX=72004 GN=E5288_WYG012849 PE=3 SV=1	8	6	10	6	745	84.2	5.95	23.88	85.9	85.5	98.4	90.2	100.7	139.4	FAM129B	102288111	PH domain-containing protein
A0A6B0QTU8	Uncharacterized protein OS=Bos mutus OX=72004 GN=E5288_WYG000667 PE=4 SV=1	9	11	14	11	1220	136.8	6.58	26.79	122.6	77.3	149.8	82.3	87.4	80.5	TJP2	102272665	Uncharacterized protein	GO:0005923,GO:0005886	bicellular tight junction|plasma membrane	bom04530	Tight junction	KOG3580	[T]	Tight junction proteins	Signal transduction mechanisms
A0A6B0QTV0	Ribosomal protein L37 OS=Bos mutus OX=72004 GN=E5288_WYG013808 PE=3 SV=1	7	1	1	1	97	11.1	11.74	2.27	106.9	89.4	101.1	64.4	68.4	169.8	RPL37	102266629	Ribosomal protein L37	GO:0005840,GO:0046872,GO:0019843,GO:0003735,GO:0006412	ribosome|metal ion binding|rRNA binding|structural constituent of ribosome|translation	bom03010	Ribosome	KOG3475	[J]	60S ribosomal protein L37	Translation, ribosomal structure and biogenesis
A0A6B0QTV1	3-hydroxyisobutyryl-CoA hydrolase, mitochondrial OS=Bos mutus OX=72004 GN=E5288_WYG006350 PE=3 SV=1	9	5	6	5	469	52	7.36	3.74	117.9	93.9	117.1	89.5	86.8	94.8	HIBCH	102277831	3-hydroxyisobutyryl-CoA hydrolase, mitochondrial	GO:0005739,GO:0003860,GO:0006574	mitochondrion|3-hydroxyisobutyryl-CoA hydrolase activity|valine catabolic process	bom00640,bom00280,bom00410	Propanoate metabolism|Valine, leucine and isoleucine degradation|beta-Alanine metabolism	KOG1684	[I]	Enoyl-CoA hydratase	Lipid transport and metabolism
A0A6B0QTV8	Uncharacterized protein OS=Bos mutus OX=72004 GN=E5288_WYG013612 PE=3 SV=1	14	17	23	17	1381	154.5	5.43	64.52	119.8	124.9	83.6	73.1	104.9	93.6	CD109	102285648	Uncharacterized protein	GO:0005615,GO:0004867	extracellular space|serine-type endopeptidase inhibitor activity			KOG1366	[O]	Alpha-macroglobulin	Posttranslational modification, protein turnover, chaperones
A0A6B0QTW4	Fibrillar collagen NC1 domain-containing protein OS=Bos mutus OX=72004 GN=E5288_WYG006352 PE=4 SV=1	7	8	32	8	1340	124.8	8.29	53.24	66.5	109.9	68.8	119.4	81	154.5	COL3A1	102279325	Fibrillar collagen NC1 domain-containing protein	GO:0005201	extracellular matrix structural constituent	bom04611,bom04926,bom04974,bom04933,bom05146	Platelet activation|Relaxin signaling pathway|Protein digestion and absorption|AGE-RAGE signaling pathway in diabetic complications|Amoebiasis	KOG3544	[W]	Collagens (type IV and type XIII), and related proteins	Extracellular structures
A0A6B0QTW8	Transthyretin OS=Bos mutus OX=72004 GN=E5288_WYG007174 PE=3 SV=1	32	3	6	3	147	15.7	6.3	15.63	115	74.8	99.1	137.4	96.8	76.8	TTR	102267525	Transthyretin	GO:0005576,GO:0005179,GO:0070324,GO:0042572,GO:0070327	extracellular region|hormone activity|thyroid hormone binding|retinol metabolic process|thyroid hormone transport	bom04918	Thyroid hormone synthesis	KOG3006	[I]	Transthyretin and related proteins	Lipid transport and metabolism
A0A6B0QTX2	Histone H2B OS=Bos mutus OX=72004 GN=E5288_WYG013651 PE=3 SV=1	21	3	31	1	126	13.9	10.2	48.92	105.6	91.5	113.5	110.6	76.9	102	LOC102280469	102280469	Histone H2B	GO:0000786,GO:0005634,GO:0003677,GO:0046982	nucleosome|nucleus|DNA binding|protein heterodimerization activity	bom05203,bom05322,bom05034	Viral carcinogenesis|Systemic lupus erythematosus|Alcoholism	KOG1744	[B]	Histone H2B	Chromatin structure and dynamics
A0A6B0QTZ4	Polypeptide N-acetylgalactosaminyltransferase OS=Bos mutus OX=72004 GN=E5288_WYG007052 PE=3 SV=1	1	1	1	1	530	61.1	7.31	2.53							GALNT1	102274140	Polypeptide N-acetylgalactosaminyltransferase	GO:0000139,GO:0016021,GO:0030246,GO:0046872,GO:0004653,GO:0006486	Golgi membrane|integral component of membrane|carbohydrate binding|metal ion binding|polypeptide N-acetylgalactosaminyltransferase activity|protein glycosylation	bom00512,bom00514	Mucin type O-glycan biosynthesis|Other types of O-glycan biosynthesis	KOG3736	[O]	Polypeptide N-acetylgalactosaminyltransferase	Posttranslational modification, protein turnover, chaperones
A0A6B0QTZ8	NADH dehydrogenase [ubiquinone] 1 alpha subcomplex subunit 8 OS=Bos mutus OX=72004 GN=E5288_WYG012711 PE=3 SV=1	6	1	1	1	172	20.1	7.9	3.11	68	58.6	62.4	249.1	62.4	99.5	NDUFA8	102286379	NADH dehydrogenase [ubiquinone] 1 alpha subcomplex subunit 8	GO:0005743,GO:0005758,GO:0070469,GO:0006120	mitochondrial inner membrane|mitochondrial intermembrane space|respirasome|mitochondrial electron transport, NADH to ubiquinone	bom00190,bom04723,bom04714,bom05010,bom05012,bom05014,bom05016,bom05020,bom05022,bom04932	Oxidative phosphorylation|Retrograde endocannabinoid signaling|Thermogenesis|Alzheimer disease|Parkinson disease|Amyotrophic lateral sclerosis|Huntington disease|Prion disease|Pathways of neurodegeneration - multiple diseases|Non-alcoholic fatty liver disease	KOG3458	[C]	NADH:ubiquinone oxidoreductase, NDUFA8/PGIV/19 kDa subunit	Energy production and conversion
A0A6B0QU00	RRM domain-containing protein OS=Bos mutus OX=72004 GN=E5288_WYG009098 PE=4 SV=1	2	1	1	1	590	61.8	6.76	2.42	91.2	96.4	87.4	98.4	87	139.6	CSTF2T	102279017	RRM domain-containing protein	GO:0005634,GO:0003723,GO:0031124	nucleus|RNA binding|mRNA 3'-end processing	bom03015	mRNA surveillance pathway	KOG0108	[A]	mRNA cleavage and polyadenylation factor I complex, subunit RNA15	RNA processing and modification
A0A6B0QU01	3'-phosphoadenosine-5'-phosphosulfate synthase OS=Bos mutus OX=72004 GN=E5288_WYG009085 PE=3 SV=1	7	4	7	4	665	75.1	8.16	14.12	98.6	76.6	114.1	97.6	102.2	110.9	PAPSS2	102267914	3'-phosphoadenosine-5'-phosphosulfate synthase	GO:0004020,GO:0005524,GO:0004781,GO:0000103	adenylylsulfate kinase activity|ATP binding|sulfate adenylyltransferase (ATP) activity|sulfate assimilation	bom00920,bom00230,bom00450	Sulfur metabolism|Purine metabolism|Selenocompound metabolism	KOG4238	[F]	Bifunctional ATP sulfurylase/adenosine 5'-phosphosulfate kinase	Nucleotide transport and metabolism
A0A6B0QU11	Propionate--CoA ligase OS=Bos mutus OX=72004 GN=E5288_WYG013687 PE=3 SV=1	3	2	2	2	677	74.1	8.63	2.15	142.2	104.1	98.3	77.5	96.4	81.5	ACSS3	102272362	Propionate--CoA ligase	GO:0003987,GO:0000166,GO:0050218	acetate-CoA ligase activity|nucleotide binding|propionate-CoA ligase activity	bom00640	Propanoate metabolism	KOG1175	[I]	Acyl-CoA synthetase	Lipid transport and metabolism
A0A6B0QU14	Uncharacterized protein OS=Bos mutus OX=72004 GN=E5288_WYG005903 PE=4 SV=1	1	1	1	1	928	105.9	5.35	1.7	91.6	126.4	107.5	73.7	99.2	101.6	SART3	102272351	Uncharacterized protein	GO:0005654,GO:0003723,GO:0006396	nucleoplasm|RNA binding|RNA processing			KOG0128	[A]	RNA-binding protein SART3 (RRM superfamily)	RNA processing and modification
A0A6B0QU33	Tuftelin-interacting protein 11 OS=Bos mutus OX=72004 GN=E5288_WYG006041 PE=3 SV=1	1	1	1	1	837	96	5.82	2.52							TFIP11	102286830	Tuftelin-interacting protein 11	GO:0005681,GO:0003676,GO:0031214,GO:0006397,GO:0008380	spliceosomal complex|nucleic acid binding|biomineral tissue development|mRNA processing|RNA splicing			KOG2184	[A]	Tuftelin-interacting protein TIP39, contains G-patch domain	RNA processing and modification
A0A6B0QU42	TPR_REGION domain-containing protein OS=Bos mutus OX=72004 GN=E5288_WYG006020 PE=3 SV=1	1	1	1	1	965	111.6	6.47	2.74							NAA25	102265383	TPR_REGION domain-containing protein					KOG2053	[Z]	Mitochondrial inheritance and actin cytoskeleton organization protein	Cytoskeleton
A0A6B0QU50	TOG domain-containing protein OS=Bos mutus OX=72004 GN=E5288_WYG005839 PE=3 SV=1	0	1	1	1	2657	290.3	7.31	2.24	92.3	157.4	105.1	102.4	67.8	75	GCN1	102265578	TOG domain-containing protein	GO:0019901,GO:0019887,GO:0043022,GO:0033674,GO:0006417	protein kinase binding|protein kinase regulator activity|ribosome binding|positive regulation of kinase activity|regulation of translation			KOG1242	[J]	Protein containing adaptin N-terminal region	Translation, ribosomal structure and biogenesis
A0A6B0QU51	RRM domain-containing protein OS=Bos mutus OX=72004 GN=E5288_WYG006077 PE=4 SV=1	1	1	3	1	650	68.5	4.92	6.7	129.8	51.3	127.7	67.9	146.3	76.9	EWSR1	102268101	RRM domain-containing protein	GO:0005634,GO:0003723,GO:0006355	nucleus|RNA binding|regulation of transcription, DNA-templated	bom05202	Transcriptional misregulation in cancer	KOG1995	[R]	Conserved Zn-finger protein	General function prediction only
A0A6B0QU56	GOLD domain-containing protein OS=Bos mutus OX=72004 GN=E5288_WYG008930 PE=3 SV=1	5	1	1	1	216	25	7.94	2.73	96	105.5	97.4	100	90.8	110.3	TMED4	102275815	GOLD domain-containing protein	GO:0005789,GO:0016021	endoplasmic reticulum membrane|integral component of membrane			KOG1690	[U]	emp24/gp25L/p24 family of membrane trafficking proteins	Intracellular trafficking, secretion, and vesicular transport
A0A6B0QU57	Uncharacterized protein OS=Bos mutus OX=72004 GN=E5288_WYG012747 PE=4 SV=1	5	11	15	10	2445	266.7	4.79	39.66	68.5	174.7	77	68.5	81.1	130.3	MAP1B	102283641	Uncharacterized protein	GO:0005874,GO:0008017,GO:0000226,GO:0007399	microtubule|microtubule binding|microtubule cytoskeleton organization|nervous system development			KOG3592	[Z]	Microtubule-associated proteins	Cytoskeleton
A0A6B0QU76	Phosphatidylinositol 3-kinase 85 kDa regulatory subunit alpha OS=Bos mutus OX=72004 GN=E5288_WYG012658 PE=3 SV=1	5	3	3	3	719	82.9	6.67	6.19	112.2	103.7	117.1	83.3	107.5	76.1	PIK3R1	102266922	Phosphatidylinositol 3-kinase 85 kDa regulatory subunit alpha	GO:0007165	signal transduction	bom04012,bom04014,bom04015,bom04370,bom04630,bom04668,bom04066,bom04068,bom04070,bom04072,bom04071,bom04024,bom04151,bom04152,bom04150,bom04140,bom04210,bom04218,bom04510,bom04550,bom04810,bom04611,bom04620,bom04625,bom04650,bom04660,bom04662,bom04664,bom04666,bom04670,bom04062,bom04910,bom04923,bom04929,bom04915,bom04914,bom04917,bom04926,bom04935,bom04919,bom04973,bom04960,bom04725,bom04722,bom…	ErbB signaling pathway|Ras signaling pathway|Rap1 signaling pathway|VEGF signaling pathway|JAK-STAT signaling pathway|TNF signaling pathway|HIF-1 signaling pathway|FoxO signaling pathway|Phosphatidylinositol signaling system|Phospholipase D signaling pathway|Sphingolipid signaling pathway|cAMP signaling pathway|PI3K-Akt signaling pathway|AMPK signaling pathway|mTOR signaling pathway|Autophagy - a…	KOG4637	[T]	Adaptor for phosphoinositide 3-kinase	Signal transduction mechanisms
A0A6B0QU78	RNA helicase OS=Bos mutus OX=72004 GN=E5288_WYG006133 PE=4 SV=1	1	1	1	1	1000	114.4	7.14	2.27							DHX36	102287664	RNA helicase	GO:0005524,GO:0003676,GO:0003724	ATP binding|nucleic acid binding|RNA helicase activity	bom03018	RNA degradation	KOG0920	[A]	ATP-dependent RNA helicase A	RNA processing and modification
A0A6B0QU79	Mevalonate kinase OS=Bos mutus OX=72004 GN=E5288_WYG005970 PE=3 SV=1	4	2	2	2	451	48.1	7.2	4.54	87.1	92	104.3	84.7	147.5	84.5	MVK	102273593	Mevalonate kinase	GO:0005737,GO:0005524,GO:0004496,GO:0006695,GO:0019287	cytoplasm|ATP binding|mevalonate kinase activity|cholesterol biosynthetic process|isopentenyl diphosphate biosynthetic process, mevalonate pathway	bom00900,bom04146	Terpenoid backbone biosynthesis|Peroxisome	KOG1511	[I]	Mevalonate kinase MVK/ERG12	Lipid transport and metabolism
A0A6B0QU80	Uncharacterized protein OS=Bos mutus OX=72004 GN=E5288_WYG006240 PE=4 SV=1	12	5	18	3	437	49.4	5.4	41.46	97.7	166.7	85.9	77.4	116.8	55.5	EFHD1	102271994	Uncharacterized protein	GO:0005509	calcium ion binding			KOG0041	[R]	Predicted Ca2+-binding protein, EF-Hand protein superfamily	General function prediction only
A0A6B0QU84	Aldehyde oxidase 1 OS=Bos mutus OX=72004 GN=E5288_WYG000570 PE=3 SV=1	2	3	3	3	1653	182.9	7.61	4.64	91.1	106.6	122.6	98.8	101.7	79.2	AOX1	102272565	Aldehyde oxidase 1	GO:0005737,GO:0016021,GO:0051537,GO:0004031,GO:0009055,GO:0071949,GO:0102797,GO:0102798,GO:0005506,GO:0043546,GO:0051287	cytoplasm|integral component of membrane|2 iron, 2 sulfur cluster binding|aldehyde oxidase activity|electron transfer activity|FAD binding|geranial:oxygen oxidoreductase activity|heptaldehyde:oxygen oxidoreductase activity|iron ion binding|molybdopterin cofactor binding|NAD binding	bom00280,bom00350,bom00380,bom00750,bom00760,bom00830,bom00982,bom04630	Valine, leucine and isoleucine degradation|Tyrosine metabolism|Tryptophan metabolism|Vitamin B6 metabolism|Nicotinate and nicotinamide metabolism|Retinol metabolism|Drug metabolism - cytochrome P450|JAK-STAT signaling pathway	KOG0430	[F]	Xanthine dehydrogenase	Nucleotide transport and metabolism
A0A6B0QU86	PDZ domain-containing protein OS=Bos mutus OX=72004 GN=E5288_WYG012670 PE=3 SV=1	1	2	2	2	2105	237.1	6.06	3.43	93.3	83.8	106.6	75	136.4	104.9	ERBB2IP	102269906	PDZ domain-containing protein	GO:0005176,GO:0046872,GO:0004222,GO:0032088,GO:0007165	ErbB-2 class receptor binding|metal ion binding|metalloendopeptidase activity|negative regulation of NF-kappaB transcription factor activity|signal transduction	bom04621	NOD-like receptor signaling pathway	KOG2089	[O]	Metalloendopeptidase family - saccharolysin & thimet oligopeptidase	Posttranslational modification, protein turnover, chaperones
A0A6B0QU98	Proteasome subunit beta OS=Bos mutus OX=72004 GN=E5288_WYG006166 PE=3 SV=1	10	2	2	2	202	23	7.03	5.63	107	108	102.5	75.8	114.3	92.4	PSMB2	102273312	Proteasome subunit beta	GO:0005737,GO:0005634,GO:0005839,GO:0004298,GO:0051603	cytoplasm|nucleus|proteasome core complex|threonine-type endopeptidase activity|proteolysis involved in cellular protein catabolic process	bom03050,bom05010,bom05012,bom05014,bom05016,bom05017,bom05020,bom05022	Proteasome|Alzheimer disease|Parkinson disease|Amyotrophic lateral sclerosis|Huntington disease|Spinocerebellar ataxia|Prion disease|Pathways of neurodegeneration - multiple diseases	KOG0177	[O]	20S proteasome, regulatory subunit beta type PSMB2/PRE1	Posttranslational modification, protein turnover, chaperones
A0A6B0QUA5	Ornithine--oxo-acid aminotransferase OS=Bos mutus OX=72004 GN=E5288_WYG006312 PE=3 SV=1	14	6	11	6	590	63.9	6.28	25.6	127.6	80.1	128.4	88.5	86.8	88.8	OAT	102267993	Ornithine--oxo-acid aminotransferase	GO:0050155,GO:0004587,GO:0030170,GO:0055129	ornithine(lysine) transaminase activity|ornithine-oxo-acid transaminase activity|pyridoxal phosphate binding|L-proline biosynthetic process	bom00330	Arginine and proline metabolism	KOG1402	[E]	Ornithine aminotransferase	Amino acid transport and metabolism
A0A6B0QUA6	Uncharacterized protein OS=Bos mutus OX=72004 GN=E5288_WYG000210 PE=3 SV=1	1	1	1	1	574	63.7	8.07	1.8	103.7	85.1	103.2	75.2	102.1	130.7	FZD7	102275255	Uncharacterized protein	GO:0010008,GO:0016021,GO:0004930,GO:0042813,GO:0007275	endosome membrane|integral component of membrane|G protein-coupled receptor activity|Wnt-activated receptor activity|multicellular organism development	bom04310,bom04390,bom04150,bom04550,bom04916,bom05200,bom05205,bom05225,bom05226,bom05217,bom05224,bom05010,bom05022,bom04934,bom05165	Wnt signaling pathway|Hippo signaling pathway|mTOR signaling pathway|Signaling pathways regulating pluripotency of stem cells|Melanogenesis|Pathways in cancer|Proteoglycans in cancer|Hepatocellular carcinoma|Gastric cancer|Basal cell carcinoma|Breast cancer|Alzheimer disease|Pathways of neurodegeneration - multiple diseases|Cushing syndrome|Human papillomavirus infection	KOG3577	[T]	Smoothened and related G-protein-coupled receptors	Signal transduction mechanisms
A0A6B0QUC0	Uncharacterized protein OS=Bos mutus OX=72004 GN=E5288_WYG006088 PE=4 SV=1	17	5	6	3	289	33.7	7.74	7.67	101.7	91.4	94.4	88.2	113.7	110.7	PITPNB	102283836	Uncharacterized protein	GO:0005548	phospholipid transporter activity			KOG3668	[IT]	Phosphatidylinositol transfer protein	Lipid transport and metabolism |Signal transduction mechanisms
A0A6B0QUC1	Complex I subunit B13 OS=Bos mutus OX=72004 GN=E5288_WYG008879 PE=3 SV=1	8	1	2	1	121	13.7	6.79	6.48	131	90.8	108	98.9	90.9	80.3	NDUFA5	102282910	Complex I subunit B13	GO:0005743,GO:0022904	mitochondrial inner membrane|respiratory electron transport chain	bom00190,bom04723,bom04714,bom05010,bom05012,bom05014,bom05016,bom05020,bom05022,bom04932	Oxidative phosphorylation|Retrograde endocannabinoid signaling|Thermogenesis|Alzheimer disease|Parkinson disease|Amyotrophic lateral sclerosis|Huntington disease|Prion disease|Pathways of neurodegeneration - multiple diseases|Non-alcoholic fatty liver disease	KOG3365	[C]	NADH:ubiquinone oxidoreductase, NDUFA5/B13 subunit	Energy production and conversion
A0A6B0QUC5	Ig-like domain-containing protein OS=Bos mutus OX=72004 GN=E5288_WYG005823 PE=4 SV=1	15	3	7	3	202	22.4	7.4	18.06	67.8	74.5	83.4	118.5	84.3	171.5	THY1	102285533	Ig-like domain-containing protein	GO:0005178,GO:0007155,GO:0030334	integrin binding|cell adhesion|regulation of cell migration	bom04670	Leukocyte transendothelial migration
A0A6B0QUC7	Uncharacterized protein OS=Bos mutus OX=72004 GN=E5288_WYG008969 PE=4 SV=1	13	4	6	4	310	34.7	6.23	13.95	115.2	94.7	116	94.6	93.9	85.7	NTAN1	102286611	Uncharacterized protein	GO:0008418	protein-N-terminal asparagine amidohydrolase activity
A0A6B0QUF2	Proteasome subunit alpha type OS=Bos mutus OX=72004 GN=E5288_WYG006070 PE=3 SV=1	17	5	10	5	275	31.1	6.8	12.58	100	102.9	95.4	109.3	97.8	94.7	PSMA1	102282779	Proteasome subunit alpha type	GO:0005737,GO:0005634,GO:0019773,GO:0004298,GO:0006511	cytoplasm|nucleus|proteasome core complex, alpha-subunit complex|threonine-type endopeptidase activity|ubiquitin-dependent protein catabolic process	bom03050,bom05010,bom05012,bom05014,bom05016,bom05017,bom05020,bom05022	Proteasome|Alzheimer disease|Parkinson disease|Amyotrophic lateral sclerosis|Huntington disease|Spinocerebellar ataxia|Prion disease|Pathways of neurodegeneration - multiple diseases	KOG0863	[O]	20S proteasome, regulatory subunit alpha type PSMA1/PRE5	Posttranslational modification, protein turnover, chaperones
A0A6B0QUF4	Uncharacterized protein OS=Bos mutus OX=72004 GN=E5288_WYG008907 PE=3 SV=1	24	53	134	41	2723	290.8	6.01	379.06	72.7	223.9	76.9	68.3	75	83.2	FLNC	102287936	Uncharacterized protein	GO:0003779	actin binding	bom04010,bom04510,bom05205,bom05132	MAPK signaling pathway|Focal adhesion|Proteoglycans in cancer|Salmonella infection	KOG0518	[Z]	Actin-binding cytoskeleton protein, filamin	Cytoskeleton
A0A6B0QUG1	C1q domain-containing protein OS=Bos mutus OX=72004 GN=E5288_WYG006333 PE=4 SV=1	23	3	5	3	193	21.1	5.53	13.39	76.4	40.2	65.7	264.4	85.6	67.6	LOC102277310	102277310	C1q domain-containing protein
A0A6B0QUG2	Uncharacterized protein OS=Bos mutus OX=72004 GN=E5288_WYG012701 PE=3 SV=1	1	1	2	1	1457	163.1	6.98	0	53	40.3	48.4	53.6	44.4	360.4	TMPRSS7	102265915	Uncharacterized protein	GO:0016021,GO:0004252	integral component of membrane|serine-type endopeptidase activity			KOG2046	[Z]	Calponin	Cytoskeleton
A0A6B0QUG8	Small acidic protein OS=Bos mutus OX=72004 GN=E5288_WYG005921 PE=3 SV=1	4	1	1	1	164	18.4	5.63	0							LOC102272954	102272954	Small acidic protein
A0A6B0QUH4	Adenosine kinase OS=Bos mutus OX=72004 GN=E5288_WYG000471 PE=3 SV=1	8	3	3	3	400	44.9	8.53	2.45	117.8	75.8	104.4	104.8	99.3	97.9	LOC102276851	102276851	Adenosine kinase	GO:0004001,GO:0044209,GO:0006166	adenosine kinase activity|AMP salvage|purine ribonucleoside salvage			KOG2854	[G]	Possible pfkB family carbohydrate kinase	Carbohydrate transport and metabolism
A0A6B0QUI2	Uncharacterized protein OS=Bos mutus OX=72004 GN=E5288_WYG006001 PE=3 SV=1	43	27	113	15	659	72.2	5.59	269.13	107	80	121.5	91.2	117.9	82.5	HSPA8	102273898	Uncharacterized protein	GO:0005524	ATP binding	bom03040,bom04141,bom04010,bom04144,bom04612,bom04915,bom04213,bom05020,bom05134,bom05162,bom05145	Spliceosome|Protein processing in endoplasmic reticulum|MAPK signaling pathway|Endocytosis|Antigen processing and presentation|Estrogen signaling pathway|Longevity regulating pathway - multiple species|Prion disease|Legionellosis|Measles|Toxoplasmosis	KOG0101	[O]	Molecular chaperones HSP70/HSC70, HSP70 superfamily	Posttranslational modification, protein turnover, chaperones
A0A6B0QUI7	Integrin_alpha2 domain-containing protein OS=Bos mutus OX=72004 GN=E5288_WYG006232 PE=3 SV=1	9	13	24	13	1728	191.8	6.98	40.66	73.5	87.2	90.6	145.7	75.4	127.6	ITGAV	102281111	Integrin_alpha2 domain-containing protein	GO:0008305,GO:0007155,GO:0007229	integrin complex|cell adhesion|integrin-mediated signaling pathway	bom04151,bom04512,bom04514,bom04145,bom04510,bom04810,bom04919,bom05200,bom05205,bom05222,bom05418,bom05410,bom05412,bom05414,bom05163,bom05165	PI3K-Akt signaling pathway|ECM-receptor interaction|Cell adhesion molecules|Phagosome|Focal adhesion|Regulation of actin cytoskeleton|Thyroid hormone signaling pathway|Pathways in cancer|Proteoglycans in cancer|Small cell lung cancer|Fluid shear stress and atherosclerosis|Hypertrophic cardiomyopathy|Arrhythmogenic right ventricular cardiomyopathy|Dilated cardiomyopathy|Human cytomegalovirus infec…	KOG3637	[W]	Vitronectin receptor, alpha subunit	Extracellular structures
A0A6B0QUJ5	Tubulin alpha chain OS=Bos mutus OX=72004 GN=E5288_WYG000444 PE=3 SV=1	38	14	67	2	467	51.6	6.1	186.09	77.2	116.3	89.8	75.2	87.1	154.4	LOC102281213	102281213	Tubulin alpha chain	GO:0005737,GO:0005874,GO:0005525,GO:0003924,GO:0005200,GO:0007017	cytoplasm|microtubule|GTP binding|GTPase activity|structural constituent of cytoskeleton|microtubule-based process	bom04145,bom04210,bom04530,bom04540,bom05010,bom05012,bom05014,bom05016,bom05020,bom05022,bom05132	Phagosome|Apoptosis|Tight junction|Gap junction|Alzheimer disease|Parkinson disease|Amyotrophic lateral sclerosis|Huntington disease|Prion disease|Pathways of neurodegeneration - multiple diseases|Salmonella infection	KOG1376	[Z]	Alpha tubulin	Cytoskeleton
A0A6B0QUK0	Uncharacterized protein OS=Bos mutus OX=72004 GN=E5288_WYG013593 PE=3 SV=1	4	4	8	4	1105	124.3	5.83	18.39	81.1	115.4	93.2	91.2	85	134.1	PPFIBP1	102271275	Uncharacterized protein					KOG1899	[R]	LAR transmembrane tyrosine phosphatase-interacting protein liprin	General function prediction only
A0A6B0QUK7	TPR_REGION domain-containing protein OS=Bos mutus OX=72004 GN=E5288_WYG009102 PE=4 SV=1	2	1	1	1	582	67	6.67	0	83.8	126.2	90.6	131.3	99.3	68.8	IFIT2	102272180	TPR_REGION domain-containing protein	GO:0035457	cellular response to interferon-alpha			KOG1124	[R]	FOG: TPR repeat	General function prediction only
A0A6B0QUK8	GRIP domain-containing protein OS=Bos mutus OX=72004 GN=E5288_WYG006170 PE=4 SV=1	14	2	2	1	189	22.4	5.81	5.69	94.2	99.2	99.9	122.7	82.5	101.5	GOLGA4	102278240	GRIP domain-containing protein
A0A6B0QUM4	Septin OS=Bos mutus OX=72004 GN=E5288_WYG008997 PE=3 SV=1	2	1	1	1	361	41.1	7.72	0							SEPT12	102271755	Septin-type G domain-containing protein	GO:0005737,GO:0005856,GO:0005525	cytoplasm|cytoskeleton|GTP binding	bom05100	Bacterial invasion of epithelial cells	KOG1547	[DTZ]	Septin CDC10 and related P-loop GTPases	Cell cycle control, cell division, chromosome partitioning |Signal transduction mechanisms |Cytoskeleton
A0A6B0QUM5	Complement component C6 OS=Bos mutus OX=72004 GN=E5288_WYG000250 PE=3 SV=1	4	3	5	3	859	96.5	6.13	10.44	74.5	64.6	75.4	261.2	69.8	54.5	C6	102267472	Complement component C6	GO:0005576,GO:0005579,GO:0006958,GO:0019835,GO:0045087	extracellular region|membrane attack complex|complement activation, classical pathway|cytolysis|innate immune response	bom04610,bom05322,bom05020	Complement and coagulation cascades|Systemic lupus erythematosus|Prion disease
A0A6B0QUN5	Uncharacterized protein OS=Bos mutus OX=72004 GN=E5288_WYG011997 PE=4 SV=1	12	2	2	2	233	25.5	6.77	2.14							BDH2	102285888	Uncharacterized protein	GO:0016491	oxidoreductase activity	bom00650,bom00072	Butanoate metabolism|Synthesis and degradation of ketone bodies	KOG0725	[R]	Reductases with broad range of substrate specificities	General function prediction only
A0A6B0QUP3	RNA helicase OS=Bos mutus OX=72004 GN=E5288_WYG000634 PE=3 SV=1	2	2	2	2	767	85.2	9.38	3.97							DDX18	102288058	RNA helicase	GO:0005524,GO:0003723,GO:0003724	ATP binding|RNA binding|RNA helicase activity			KOG0342	[A]	ATP-dependent RNA helicase pitchoune	RNA processing and modification
A0A6B0QUQ6	Transgelin OS=Bos mutus OX=72004 GN=E5288_WYG006055 PE=3 SV=1	64	15	251	15	201	22.6	8.84	551.48	68.4	275.2	64.2	49.5	87.7	55.1	TAGLN	102282639	Transgelin	GO:0005737,GO:0051015	cytoplasm|actin filament binding			KOG2046	[Z]	Calponin	Cytoskeleton
A0A6B0QUR4	Lactamase_B domain-containing protein OS=Bos mutus OX=72004 GN=E5288_WYG008846 PE=3 SV=1	6	2	2	2	260	29.1	7.36	2.88	133.3	99.1	106.5	66.9	109.8	84.5	HAGH	102283804	Lactamase_B domain-containing protein	GO:0004416,GO:0046872,GO:0019243	hydroxyacylglutathione hydrolase activity|metal ion binding|methylglyoxal catabolic process to D-lactate via S-lactoyl-glutathione	bom00620	Pyruvate metabolism	KOG0813	[R]	Glyoxylase	General function prediction only
A0A6B0QUR8	Thyroglobulin type-1 domain-containing protein OS=Bos mutus OX=72004 GN=E5288_WYG008913 PE=4 SV=1	19	4	4	4	169	19.2	8.92	4.13	104.4	87.7	133.6	116.5	88.5	69.3	IGFBP3	102288361	Thyroglobulin type-1 domain-containing protein	GO:0005576,GO:0005520	extracellular region|insulin-like growth factor binding	bom04115,bom04218,bom04935,bom05202	p53 signaling pathway|Cellular senescence|Growth hormone synthesis, secretion and action|Transcriptional misregulation in cancer
A0A6B0QUS0	Uncharacterized protein OS=Bos mutus OX=72004 GN=E5288_WYG008988 PE=4 SV=1	1	1	1	1	2672	291.8	12.06	1.87	78.5	77.6	69.9	79.8	72.6	221.5	SRRM2	102270517	Uncharacterized protein	GO:0005634	nucleus			KOG1869	[A]	Splicing coactivator SRm160/300, subunit SRm300	RNA processing and modification
A0A6B0QUS1	Uncharacterized protein OS=Bos mutus OX=72004 GN=E5288_WYG006338 PE=3 SV=1	3	1	3	1	284	31.1	4.98	5.27	120.9	69.3	111.8	95.4	120.2	82.4	ADPRHL2	102275114	Uncharacterized protein
A0A6B0QUS6	Uncharacterized protein OS=Bos mutus OX=72004 GN=E5288_WYG012018 PE=4 SV=1	16	7	18	7	531	56.9	8.24	49.03	93.4	180.8	87.6	57	82.5	98.7	PDLIM5	102284648	Uncharacterized protein	GO:0046872	metal ion binding			KOG1703	[TZ]	Adaptor protein Enigma and related PDZ-LIM proteins	Signal transduction mechanisms |Cytoskeleton
A0A6B0QUT0	Uncharacterized protein OS=Bos mutus OX=72004 GN=E5288_WYG008871 PE=3 SV=1	12	2	2	2	307	33.4	5.95	5.13	76.2	83.6	75.9	103.4	93.4	167.5	PURA	102269925	Uncharacterized protein	GO:0005634,GO:0032422,GO:0000977,GO:0030154,GO:0008283,GO:0045892	nucleus|purine-rich negative regulatory element binding|RNA polymerase II transcription regulatory region sequence-specific DNA binding|cell differentiation|cell population proliferation|negative regulation of transcription, DNA-templated			KOG3074	[K]	Transcriptional regulator of the PUR family, single-stranded-DNA-binding	Transcription
A0A6B0QUU1	Uncharacterized protein OS=Bos mutus OX=72004 GN=E5288_WYG009021 PE=3 SV=1	14	4	5	4	296	33.4	6.92	8.7	98.6	103.6	104.4	95.1	113.9	84.4	YKT6	102277213	Uncharacterized protein	GO:0016021,GO:0016192	integral component of membrane|vesicle-mediated transport	bom04130	SNARE interactions in vesicular transport	KOG0861	[U]	SNARE protein YKT6, synaptobrevin/VAMP syperfamily	Intracellular trafficking, secretion, and vesicular transport
A0A6B0QUU6	LRRcap domain-containing protein OS=Bos mutus OX=72004 GN=E5288_WYG011979 PE=4 SV=1	6	2	3	2	254	28.2	8.63	4.33	93.2	80	113.4	93.9	115.1	104.5	SNRPA1	102276708	LRRcap domain-containing protein			bom03040	Spliceosome	KOG1644	[A]	U2-associated snRNP A' protein	RNA processing and modification
A0A6B0QUU9	Uncharacterized protein OS=Bos mutus OX=72004 GN=E5288_WYG006043 PE=4 SV=1	5	2	3	2	415	47.1	5.16	10.14	103	140.7	92.5	97.2	75.8	90.8	MLEC	102268960	Uncharacterized protein	GO:0016021,GO:0005509	integral component of membrane|calcium ion binding			KOG3593	[T]	Predicted receptor-like serine/threonine kinase	Signal transduction mechanisms
A0A6B0QUV0	Uncharacterized protein OS=Bos mutus OX=72004 GN=E5288_WYG008845 PE=4 SV=1	1	1	1	1	1063	116.5	7.8	2.63	111.5	89	87.5	109.7	85	117.3	TBL3	102281847	Uncharacterized protein	GO:0005730,GO:0032040,GO:0008270,GO:0006364	nucleolus|small-subunit processome|zinc ion binding|rRNA processing	bom03008	Ribosome biogenesis in eukaryotes	KOG0319	[A]	WD40-repeat-containing subunit of the 18S rRNA processing complex	RNA processing and modification
A0A6B0QUV1	Proteasome subunit alpha type OS=Bos mutus OX=72004 GN=E5288_WYG008887 PE=3 SV=1	10	2	3	2	234	25.9	7.43	2.05	120.3	93.5	88.6	91.9	98.3	107.5	PSMA2	102280502	Proteasome subunit alpha type	GO:0005737,GO:0005634,GO:0019773,GO:0004298,GO:0006511	cytoplasm|nucleus|proteasome core complex, alpha-subunit complex|threonine-type endopeptidase activity|ubiquitin-dependent protein catabolic process	bom03050,bom05010,bom05012,bom05014,bom05016,bom05017,bom05020,bom05022	Proteasome|Alzheimer disease|Parkinson disease|Amyotrophic lateral sclerosis|Huntington disease|Spinocerebellar ataxia|Prion disease|Pathways of neurodegeneration - multiple diseases	KOG0181	[O]	20S proteasome, regulatory subunit alpha type PSMA2/PRE8	Posttranslational modification, protein turnover, chaperones
A0A6B0QUV2	BSD domain-containing protein OS=Bos mutus OX=72004 GN=E5288_WYG000209 PE=4 SV=1	3	1	1	1	430	47.3	4.5	3.26	110.2	98.3	116	83.1	99.3	93.2	BSDC1	102266318	BSD domain-containing protein					KOG2690	[S]	Uncharacterized conserved protein, contains BSD domain	Function unknown
A0A6B0QUV3	ANK_REP_REGION domain-containing protein OS=Bos mutus OX=72004 GN=E5288_WYG000409 PE=4 SV=1	2	2	3	2	1097	118.7	6.28	4.98							ANKRD44	102281140	ANK_REP_REGION domain-containing protein					KOG0504	[R]	FOG: Ankyrin repeat	General function prediction only
A0A6B0QUV9	Cytosolic Fe-S cluster assembly factor NUBP2 OS=Bos mutus OX=72004 GN=NUBP2 PE=3 SV=1	3	1	1	1	271	28.8	6.01	2.23							NUBP2	102284827	Cytosolic Fe-S cluster assembly factor NUBP2	GO:0005737,GO:0005815,GO:0005634,GO:0051539,GO:0005524,GO:0046872,GO:0016226	cytoplasm|microtubule organizing center|nucleus|4 iron, 4 sulfur cluster binding|ATP binding|metal ion binding|iron-sulfur cluster assembly			KOG3022	[D]	Predicted ATPase, nucleotide-binding	Cell cycle control, cell division, chromosome partitioning
A0A6B0QUW5	Uncharacterized protein OS=Bos mutus OX=72004 GN=E5288_WYG006234 PE=3 SV=1	7	2	2	2	400	44	5.31	2.65							INPP1	102276134	Uncharacterized protein	GO:0046872,GO:0046855,GO:0046854	metal ion binding|inositol phosphate dephosphorylation|phosphatidylinositol phosphorylation	bom00562,bom04070	Inositol phosphate metabolism|Phosphatidylinositol signaling system	KOG3099	[F]	Bisphosphate 3'-nucleotidase BPNT1/Inositol polyphosphate 1-phosphatase	Nucleotide transport and metabolism
A0A6B0QUW7	Uncharacterized protein OS=Bos mutus OX=72004 GN=E5288_WYG011945 PE=4 SV=1	2	1	1	1	809	91.9	8.05	0							LOC102274865	102274865	Uncharacterized protein	GO:0004553,GO:0005975	hydrolase activity, hydrolyzing O-glycosyl compounds|carbohydrate metabolic process	bom00500	Starch and sucrose metabolism	KOG0626	[G]	Beta-glucosidase, lactase phlorizinhydrolase, and related proteins	Carbohydrate transport and metabolism
A0A6B0QUX6	Uncharacterized protein OS=Bos mutus OX=72004 GN=E5288_WYG006294 PE=4 SV=1	2	3	18	3	1433	142.9	6.52	10.15	80.3	74.6	78.6	164.8	79.2	122.6	COL5A2	102279037	Uncharacterized protein	GO:0005201,GO:0046872	extracellular matrix structural constituent|metal ion binding	bom04974	Protein digestion and absorption	KOG3544	[W]	Collagens (type IV and type XIII), and related proteins	Extracellular structures
A0A6B0QUX8	Ribosomal_L16 domain-containing protein OS=Bos mutus OX=72004 GN=E5288_WYG012692 PE=3 SV=1	2	1	1	1	658	74.9	6.92	2.21	88.4	68.3	87.9	130.4	126.6	98.3	CERCAM	102268768	Ribosomal_L16 domain-containing protein	GO:0005840,GO:0003735,GO:0006412	ribosome|structural constituent of ribosome|translation			KOG4179	[O]	Lysyl hydrolase/glycosyltransferase family 25	Posttranslational modification, protein turnover, chaperones
A0A6B0QUX9	Serine/threonine-protein phosphatase OS=Bos mutus OX=72004 GN=E5288_WYG011995 PE=3 SV=1	7	3	4	3	532	60	6.13	11.14	98.2	82	97.9	86.1	107.7	128.1	PPP3CA	102266749	Serine/threonine-protein phosphatase	GO:0005516,GO:0033192,GO:0046872,GO:0097720	calmodulin binding|calmodulin-dependent protein phosphatase activity|metal ion binding|calcineurin-mediated signaling	bom04010,bom04310,bom04370,bom04020,bom04022,bom04114,bom04218,bom04625,bom04650,bom04660,bom04658,bom04659,bom04662,bom04922,bom04921,bom04924,bom04724,bom04728,bom04720,bom04360,bom04380,bom05235,bom05010,bom05014,bom05020,bom05022,bom05031,bom05152,bom05166,bom05170,bom05163,bom05167	MAPK signaling pathway|Wnt signaling pathway|VEGF signaling pathway|Calcium signaling pathway|cGMP-PKG signaling pathway|Oocyte meiosis|Cellular senescence|C-type lectin receptor signaling pathway|Natural killer cell mediated cytotoxicity|T cell receptor signaling pathway|Th1 and Th2 cell differentiation|Th17 cell differentiation|B cell receptor signaling pathway|Glucagon signaling pathway|Oxytoc…	KOG0375	[R]	Serine-threonine phosphatase 2B, catalytic subunit	General function prediction only
A0A6B0QUZ1	Uncharacterized protein OS=Bos mutus OX=72004 GN=E5288_WYG013741 PE=4 SV=1	3	3	3	3	1166	133.8	6.07	5	83.2	73.6	126.2	103.3	102.9	110.8	TBC1D15	102277405	Uncharacterized protein	GO:0005506,GO:0004510,GO:0009072,GO:0042427	iron ion binding|tryptophan 5-monooxygenase activity|aromatic amino acid family metabolic process|serotonin biosynthetic process	bom04137	Mitophagy - animal	KOG2197	[T]	Ypt/Rab-specific GTPase-activating protein GYP7 and related proteins	Signal transduction mechanisms
A0A6B0QUZ6	Adenylate kinase isoenzyme 1 OS=Bos mutus OX=72004 GN=AK1 PE=3 SV=1	2	1	4	1	526	58.3	9.03	10.21	154.3	97.2	84	61.5	99.9	103.1	ST6GALNAC6	102287585	Adenylate kinase isoenzyme 1	GO:0005794,GO:0016021,GO:0004017,GO:0005524,GO:0004550,GO:0008373,GO:0006172,GO:0046033,GO:0046034,GO:0009142,GO:0006486	Golgi apparatus|integral component of membrane|adenylate kinase activity|ATP binding|nucleoside diphosphate kinase activity|sialyltransferase activity|ADP biosynthetic process|AMP metabolic process|ATP metabolic process|nucleoside triphosphate biosynthetic process|protein glycosylation	bom00604	Glycosphingolipid biosynthesis - ganglio series	KOG2692	[G]	Sialyltransferase	Carbohydrate transport and metabolism
A0A6B0QV03	Uncharacterized protein OS=Bos mutus OX=72004 GN=E5288_WYG008894 PE=3 SV=1	67	21	690	9	377	42	5.39	1458.2	145.2	204.5	71.8	64.6	58	55.9	ACTA2	102274194	Uncharacterized protein			bom04371,bom04926,bom04270	Apelin signaling pathway|Relaxin signaling pathway|Vascular smooth muscle contraction	KOG0676	[Z]	Actin and related proteins	Cytoskeleton
A0A6B0QV05	Uncharacterized protein OS=Bos mutus OX=72004 GN=E5288_WYG004955 PE=4 SV=1	13	6	20	4	482	52.8	5.21	51.57	106.6	86.7	132.5	71.1	133.5	69.6	CTRC	102268940	Uncharacterized protein	GO:0005509,GO:0004252	calcium ion binding|serine-type endopeptidase activity			KOG3627	[E]	Trypsin	Amino acid transport and metabolism
A0A6B0QV06	GLOBIN domain-containing protein OS=Bos mutus OX=72004 GN=E5288_WYG009219 PE=3 SV=1	99	14	877	3	142	15.2	8.44	2143.42	102.6	81.7	108.5	56.2	183.1	67.8	LOC102268919	102268919	GLOBIN domain-containing protein	GO:0005833,GO:0020037,GO:0005506,GO:0019825,GO:0005344	hemoglobin complex|heme binding|iron ion binding|oxygen binding|oxygen carrier activity	bom05144,bom05143	Malaria|African trypanosomiasis	KOG3378	[C]	Globins and related hemoproteins	Energy production and conversion
A0A6B0QV11	Protein phosphatase 1 regulatory subunit OS=Bos mutus OX=72004 GN=E5288_WYG013531 PE=4 SV=1	8	7	12	7	994	111.3	4.94	22.53	98.6	116.7	109.6	107.9	90.9	76.4	PPP1R12A	102268036	Protein phosphatase 1 regulatory subunit	GO:0005737,GO:0019208,GO:0019901,GO:0007165	cytoplasm|phosphatase regulator activity|protein kinase binding|signal transduction	bom04024,bom04022,bom04510,bom04810,bom04611,bom04921,bom04270,bom05205	cAMP signaling pathway|cGMP-PKG signaling pathway|Focal adhesion|Regulation of actin cytoskeleton|Platelet activation|Oxytocin signaling pathway|Vascular smooth muscle contraction|Proteoglycans in cancer	KOG0505	[OT]	Myosin phosphatase, regulatory subunit	Posttranslational modification, protein turnover, chaperones |Signal transduction mechanisms
A0A6B0QV16	Rab-GAP TBC domain-containing protein OS=Bos mutus OX=72004 GN=E5288_WYG012668 PE=3 SV=1	11	6	9	6	675	76.1	6.13	20.48	96.6	87.7	129.1	81.8	114.2	90.5	TBC1D13	102273567	Rab-GAP TBC domain-containing protein	GO:0004519,GO:0046872,GO:0003676	endonuclease activity|metal ion binding|nucleic acid binding			KOG4567	[R]	GTPase-activating protein	General function prediction only
A0A6B0QV18	Inosine-5'-monophosphate dehydrogenase OS=Bos mutus OX=72004 GN=IMPDH PE=3 SV=1	4	2	2	2	563	60.2	6.54	5.01	99.5	102.5	92.9	103.8	94.9	106.3	IMPDH2	102276618	Inosine-5'-monophosphate dehydrogenase	GO:0005737,GO:0005634,GO:0003938,GO:0046872,GO:0000166,GO:0006177	cytoplasm|nucleus|IMP dehydrogenase activity|metal ion binding|nucleotide binding|GMP biosynthetic process	bom00230,bom00983	Purine metabolism|Drug metabolism - other enzymes	KOG2550	[F]	IMP dehydrogenase/GMP reductase	Nucleotide transport and metabolism
A0A6B0QV19	Mitogen-activated protein kinase 2-associated protein 1 OS=Bos mutus OX=72004 GN=E5288_WYG012699 PE=3 SV=1	4	2	2	2	630	69.8	7.55	0							MAPKAP1	102282449	Mitogen-activated protein kinase 2-associated protein 1			bom04150	mTOR signaling pathway	KOG3739	[T]	Stress-activated MAP kinase-interacting protein, Sin1p	Signal transduction mechanisms
A0A6B0QV22	cGMP-dependent protein kinase OS=Bos mutus OX=72004 GN=E5288_WYG008954 PE=3 SV=1	10	7	11	7	714	80.7	7.28	26.64	99.6	144.2	97.2	75.4	109.2	74.5	PRKG1	102279305	cGMP-dependent protein kinase	GO:0005524,GO:0030553,GO:0004692	ATP binding|cGMP binding|cGMP-dependent protein kinase activity	bom04022,bom04540,bom04611,bom04923,bom04270,bom04970,bom04730,bom04740,bom04713,bom04714	cGMP-PKG signaling pathway|Gap junction|Platelet activation|Regulation of lipolysis in adipocytes|Vascular smooth muscle contraction|Salivary secretion|Long-term depression|Olfactory transduction|Circadian entrainment|Thermogenesis	KOG0614	[T]	cGMP-dependent protein kinase	Signal transduction mechanisms
A0A6B0QV23	Ubiquitin-related modifier 1 OS=Bos mutus OX=72004 GN=URM1 PE=3 SV=1	15	1	1	1	101	11.3	4.63	2.99	96	131.4	86	82.2	110.4	94	URM1	102268496	Ubiquitin-related modifier 1	GO:0005829,GO:0032447,GO:0034227,GO:0002098	cytosol|protein urmylation|tRNA thio-modification|tRNA wobble uridine modification	bom04122	Sulfur relay system	KOG4146	[O]	Ubiquitin-like protein	Posttranslational modification, protein turnover, chaperones
A0A6B0QV30	Uncharacterized protein OS=Bos mutus OX=72004 GN=E5288_WYG012863 PE=3 SV=1	24	4	9	4	237	27	9.28	15.9	70.8	63.7	72	169.3	90.4	133.8	LCN2	102274428	Uncharacterized protein	GO:0005576,GO:0036094	extracellular region|small molecule binding	bom04657	IL-17 signaling pathway
A0A6B0QV45	Cyclooxygenase-1 OS=Bos mutus OX=72004 GN=E5288_WYG012874 PE=3 SV=1	11	5	10	4	615	70.4	7.14	18.21	102.7	88.2	83.1	110.7	113.3	102	PTGS1	102287995	Cyclooxygenase-1	GO:0020037,GO:0004601,GO:0004666,GO:0019371,GO:0006954,GO:0008217,GO:0006979	heme binding|peroxidase activity|prostaglandin-endoperoxide synthase activity|cyclooxygenase pathway|inflammatory response|regulation of blood pressure|response to oxidative stress	bom00590,bom04611,bom04923,bom04726	Arachidonic acid metabolism|Platelet activation|Regulation of lipolysis in adipocytes|Serotonergic synapse	KOG2408	[R]	Peroxidase/oxygenase	General function prediction only
A0A6B0QV61	Transket_pyr domain-containing protein OS=Bos mutus OX=72004 GN=E5288_WYG009235 PE=3 SV=1	12	12	20	9	1112	125.7	6.92	45.27	129	99.7	115.3	83.6	92.7	79.6	OGDH	102274774	Transket_pyr domain-containing protein	GO:0004591,GO:0030976,GO:0006099	oxoglutarate dehydrogenase (succinyl-transferring) activity|thiamine pyrophosphate binding|tricarboxylic acid cycle	bom00020	Citrate cycle (TCA cycle)	KOG0450	[G]	2-oxoglutarate dehydrogenase, E1 subunit	Carbohydrate transport and metabolism
A0A6B0QV62	4'-phosphopantetheine phosphatase OS=Bos mutus OX=72004 GN=E5288_WYG004741 PE=3 SV=1	3	2	2	2	752	83.4	5.92	0							PANK4	102269131	4'-phosphopantetheine phosphatase	GO:0005737,GO:0005524,GO:0046872,GO:0004594,GO:0015937	cytoplasm|ATP binding|metal ion binding|pantothenate kinase activity|coenzyme A biosynthetic process			KOG2201	[H]	Pantothenate kinase PanK and related proteins	Coenzyme transport and metabolism
A0A6B0QV67	78 kDa glucose-regulated protein OS=Bos mutus OX=72004 GN=E5288_WYG012638 PE=3 SV=1	36	23	103	20	656	72.5	5.16	266.97	100.7	83.6	108.4	104.8	91.4	111	HSPA5	102283374	78 kDa glucose-regulated protein	GO:0005788,GO:0005524	endoplasmic reticulum lumen|ATP binding	bom03060,bom04141,bom04612,bom04918,bom05012,bom05014,bom05020,bom05022	Protein export|Protein processing in endoplasmic reticulum|Antigen processing and presentation|Thyroid hormone synthesis|Parkinson disease|Amyotrophic lateral sclerosis|Prion disease|Pathways of neurodegeneration - multiple diseases	KOG0100	[O]	Molecular chaperones GRP78/BiP/KAR2, HSP70 superfamily	Posttranslational modification, protein turnover, chaperones
A0A6B0QV72	Uncharacterized protein OS=Bos mutus OX=72004 GN=E5288_WYG007124 PE=3 SV=1	2	4	4	4	2535	272.6	5.16	2.58	74.1	73.3	98.9	192.6	66.9	94.2	NOTCH2	102272746	Uncharacterized protein	GO:0016021,GO:0005634,GO:0005886,GO:0005509,GO:0038023,GO:0030154,GO:0007275,GO:0007219,GO:0050793,GO:0006355	integral component of membrane|nucleus|plasma membrane|calcium ion binding|signaling receptor activity|cell differentiation|multicellular organism development|Notch signaling pathway|regulation of developmental process|regulation of transcription, DNA-templated	bom04330,bom04658,bom04919,bom05200,bom05206,bom05224,bom05165,bom01522	Notch signaling pathway|Th1 and Th2 cell differentiation|Thyroid hormone signaling pathway|Pathways in cancer|MicroRNAs in cancer|Breast cancer|Human papillomavirus infection|Endocrine resistance	KOG1217	[T]	Fibrillins and related proteins containing Ca2+-binding EGF-like domains	Signal transduction mechanisms
A0A6B0QV77	Uncharacterized protein OS=Bos mutus OX=72004 GN=E5288_WYG008973 PE=4 SV=1	27	7	16	7	273	31.2	5.83	45.62	95.4	63.4	91.5	112	146.4	91.3	BLVRA	102279089	Uncharacterized protein	GO:0005737,GO:0004074,GO:0008270,GO:0042167	cytoplasm|biliverdin reductase activity|zinc ion binding|heme catabolic process	bom00860	Porphyrin and chlorophyll metabolism
A0A6B0QV92	Activin beta-A chain OS=Bos mutus OX=72004 GN=E5288_WYG009084 PE=3 SV=1	2	1	1	1	372	41.9	8.09	0							INHBA	102277358	Activin beta-A chain	GO:0005576,GO:0008083,GO:0005179	extracellular region|growth factor activity|hormone activity	bom04350,bom04060,bom04550	TGF-beta signaling pathway|Cytokine-cytokine receptor interaction|Signaling pathways regulating pluripotency of stem cells	KOG3900	[T]	Transforming growth factor beta, bone morphogenetic protein and related proteins	Signal transduction mechanisms
A0A6B0QV96	F-spondin OS=Bos mutus OX=72004 GN=E5288_WYG006040 PE=4 SV=1	8	6	8	6	807	90.9	6.02	19.94	129.8	96	97.8	75.8	132.4	68.1	SPON1	102284835	F-spondin	GO:0005576,GO:0007155	extracellular region|cell adhesion			KOG3539	[W]	Spondins, extracellular matrix proteins	Extracellular structures
A0A6B0QVA0	ATP synthase membrane subunit f OS=Bos mutus OX=72004 GN=E5288_WYG012742 PE=3 SV=1	14	1	1	1	93	10.6	10.39	3.64	90.3	115.8	113.8	79	96.4	104.7	LOC102279614	102279614	ATP synthase membrane subunit f	GO:0005743,GO:0045263,GO:0006754,GO:0006811	mitochondrial inner membrane|proton-transporting ATP synthase complex, coupling factor F(o)|ATP biosynthetic process|ion transport	bom00190,bom04714	Oxidative phosphorylation|Thermogenesis	KOG4092	[C]	Mitochondrial F1F0-ATP synthase, subunit f	Energy production and conversion
A0A6B0QVA5	Tubulin alpha chain OS=Bos mutus OX=72004 GN=E5288_WYG000383 PE=3 SV=1	40	13	49	4	455	50.7	5.16	134.47	84.8	99.6	101.7	81.4	89.4	143	TUBA4A	102280742	Tubulin alpha chain	GO:0005737,GO:0005874,GO:0005525,GO:0003924,GO:0005200,GO:0007017	cytoplasm|microtubule|GTP binding|GTPase activity|structural constituent of cytoskeleton|microtubule-based process	bom04145,bom04210,bom04530,bom04540,bom05010,bom05012,bom05014,bom05016,bom05020,bom05022,bom05132	Phagosome|Apoptosis|Tight junction|Gap junction|Alzheimer disease|Parkinson disease|Amyotrophic lateral sclerosis|Huntington disease|Prion disease|Pathways of neurodegeneration - multiple diseases|Salmonella infection	KOG1376	[Z]	Alpha tubulin	Cytoskeleton
A0A6B0QVB1	Uncharacterized protein OS=Bos mutus OX=72004 GN=E5288_WYG005042 PE=3 SV=1	1	1	1	1	728	78.7	9.09	2.87							TMEM201	102274175	Uncharacterized protein	GO:0005639	integral component of nuclear inner membrane			KOG4623	[S]	Uncharacterized conserved protein	Function unknown
A0A6B0QVB2	U6 snRNA-associated Sm-like protein LSm8 OS=Bos mutus OX=72004 GN=LSM8 PE=3 SV=1	12	1	2	1	134	14.4	5.27	5.31	139.2	56.2	105.4	119.2	111.4	68.6	LSM8	102265016	U6 snRNA-associated Sm-like protein LSm8	GO:0005681,GO:0046540,GO:0005688,GO:0003723,GO:0000398	spliceosomal complex|U4/U6 x U5 tri-snRNP complex|U6 snRNP|RNA binding|mRNA splicing, via spliceosome	bom03040,bom03018	Spliceosome|RNA degradation	KOG1784	[A]	Small Nuclear ribonucleoprotein splicing factor	RNA processing and modification
A0A6B0QVB8	6-phosphogluconate dehydrogenase, decarboxylating OS=Bos mutus OX=72004 GN=E5288_WYG005002 PE=3 SV=1	5	12	26	12	2283	255.3	5.78	61.95	107.8	79.3	102	112.8	102.9	95.3	KIF1B	102269631	6-phosphogluconate dehydrogenase, decarboxylating	GO:0005737,GO:0005524,GO:0008017,GO:0003777,GO:0050661,GO:0004616,GO:0019521,GO:0007018,GO:0006098	cytoplasm|ATP binding|microtubule binding|microtubule motor activity|NADP binding|phosphogluconate dehydrogenase (decarboxylating) activity|D-gluconate metabolic process|microtubule-based movement|pentose-phosphate shunt			KOG0245	[Z]	Kinesin-like protein	Cytoskeleton
A0A6B0QVC1	Uncharacterized protein OS=Bos mutus OX=72004 GN=E5288_WYG012897 PE=4 SV=1	1	4	6	1	5038	555.6	6.84	14.83							ANK3	102284139	Uncharacterized protein	GO:0005856,GO:0016021,GO:0007165	cytoskeleton|integral component of membrane|signal transduction	bom05205	Proteoglycans in cancer	KOG4177	[M]	Ankyrin	Cell wall/membrane/envelope biogenesis
A0A6B0QVD7	Uncharacterized protein OS=Bos mutus OX=72004 GN=E5288_WYG004911 PE=4 SV=1	21	5	17	5	413	43.7	7.75	40.97	97.1	112.8	115.4	111.1	100.2	63.4	VWA1	102287103	Uncharacterized protein	GO:0005840,GO:0003735,GO:0006412	ribosome|structural constituent of ribosome|translation			KOG3544	[W]	Collagens (type IV and type XIII), and related proteins	Extracellular structures
A0A6B0QVD9	WD_REPEATS_REGION domain-containing protein OS=Bos mutus OX=72004 GN=E5288_WYG006158 PE=4 SV=1	4	1	1	1	362	40.8	6.74	1.68	95.5	54.3	120.9	139.1	92.1	98.2	BUB3	102264757	WD_REPEATS_REGION domain-containing protein			bom04110,bom05166	Cell cycle|Human T-cell leukemia virus 1 infection	KOG1036	[D]	Mitotic spindle checkpoint protein BUB3, WD repeat superfamily	Cell cycle control, cell division, chromosome partitioning
A0A6B0QVE0	Uncharacterized protein OS=Bos mutus OX=72004 GN=E5288_WYG000588 PE=4 SV=1	14	4	5	4	410	46.3	7.33	4.75							WDFY1	102270593	Uncharacterized protein	GO:0005769,GO:0046872	early endosome|metal ion binding			KOG1409	[S]	Uncharacterized conserved protein, contains WD40 repeats and FYVE domains	Function unknown
A0A6B0QVE3	Chitinase OS=Bos mutus OX=72004 GN=E5288_WYG007109 PE=3 SV=1	2	2	3	2	906	100.3	6.79	7.81	102	85.9	89.8	106.1	107.3	108.9	CHIA	102272607	Chitinase	GO:0005576,GO:0008061,GO:0004568,GO:0005975	extracellular region|chitin binding|chitinase activity|carbohydrate metabolic process	bom00520	Amino sugar and nucleotide sugar metabolism	KOG2806	[G]	Chitinase	Carbohydrate transport and metabolism
A0A6B0QVF2	Methyltransf_11 domain-containing protein OS=Bos mutus OX=72004 GN=E5288_WYG004988 PE=4 SV=1	2	1	1	1	699	78.7	6.8	0							METTL13	102278634	Methyltransf_11 domain-containing protein	GO:0008168	methyltransferase activity			KOG2352	[E]	Predicted spermine/spermidine synthase	Amino acid transport and metabolism
A0A6B0QVF8	Uncharacterized protein OS=Bos mutus OX=72004 GN=E5288_WYG005886 PE=3 SV=1	13	11	18	11	1022	113.7	5.76	42.96	105.1	89.4	108.9	103.2	91.9	101.5	HYOU1	102266378	Uncharacterized protein	GO:0016021,GO:0005524	integral component of membrane|ATP binding	bom04141	Protein processing in endoplasmic reticulum	KOG0104	[O]	Molecular chaperones GRP170/SIL1, HSP70 superfamily	Posttranslational modification, protein turnover, chaperones
A0A6B0QVI2	Uncharacterized protein OS=Bos mutus OX=72004 GN=E5288_WYG000358 PE=3 SV=1	12	6	12	6	396	45.9	7.47	23.55	106	77.4	144.2	67.1	138.1	67.3	CAB39	102269403	Uncharacterized protein			bom04152,bom04150	AMPK signaling pathway|mTOR signaling pathway	KOG1566	[S]	Conserved protein Mo25	Function unknown
A0A6B0QVJ0	Na(+)/H(+) exchange regulatory cofactor NHE-RF OS=Bos mutus OX=72004 GN=E5288_WYG008860 PE=4 SV=1	4	1	1	1	337	37.5	7.65	3.02	99	73.2	101.1	160.4	86	80.3	SLC9A3R2	102267909	Na(+)/H(+) exchange regulatory cofactor NHE-RF	GO:0016324,GO:0012505,GO:0060090	apical plasma membrane|endomembrane system|molecular adaptor activity	bom04960	Aldosterone-regulated sodium reabsorption	KOG3528	[S]	FOG: PDZ domain	Function unknown
A0A6B0QVJ8	Uncharacterized protein OS=Bos mutus OX=72004 GN=E5288_WYG011884 PE=3 SV=1	8	9	15	9	1250	137.9	8.19	38.51	93.7	86.5	107.3	99.4	101.7	111.4	SEC24D	102287436	Uncharacterized protein	GO:0030127,GO:0005829,GO:0005789,GO:0016021,GO:0008270,GO:0006888,GO:0006886	COPII vesicle coat|cytosol|endoplasmic reticulum membrane|integral component of membrane|zinc ion binding|endoplasmic reticulum to Golgi vesicle-mediated transport|intracellular protein transport	bom04141	Protein processing in endoplasmic reticulum	KOG1984	[U]	Vesicle coat complex COPII, subunit SFB3	Intracellular trafficking, secretion, and vesicular transport
A0A6B0QVJ9	RNA-splicing ligase RtcB homolog OS=Bos mutus OX=72004 GN=RTCB PE=3 SV=1	27	12	22	12	505	55.2	7.23	50.63	111.5	91.6	99.6	94.1	92.6	110.6	RTCB	102286278	RNA-splicing ligase RtcB homolog	GO:0005737,GO:0072669,GO:0005525,GO:0046872,GO:0003972,GO:0006388	cytoplasm|tRNA-splicing ligase complex|GTP binding|metal ion binding|RNA ligase (ATP) activity|tRNA splicing, via endonucleolytic cleavage and ligation			KOG3833	[S]	Uncharacterized conserved protein, contains RtcB domain	Function unknown
A0A6B0QVL6	Dihydrolipoamide acetyltransferase component of pyruvate dehydrogenase complex OS=Bos mutus OX=72004 GN=E5288_WYG007162 PE=3 SV=1	9	4	5	4	499	55.2	8.66	7.92	96.4	115.8	101.3	89.1	86.6	110.7	DBT	102270331	Dihydrolipoamide acetyltransferase component of pyruvate dehydrogenase complex	GO:0005739,GO:0016746	mitochondrion|transferase activity, transferring acyl groups	bom00640,bom00280	Propanoate metabolism|Valine, leucine and isoleucine degradation	KOG0558	[C]	Dihydrolipoamide transacylase (alpha-keto acid dehydrogenase E2 subunit)	Energy production and conversion
A0A6B0QVM6	Malic enzyme OS=Bos mutus OX=72004 GN=E5288_WYG006421 PE=3 SV=1	6	2	5	2	636	71.1	5.88	14.7	127.3	107.8	96.4	64.4	114.5	89.7	ME3	102287267	Malic enzyme	GO:0004471,GO:0046872,GO:0051287	malate dehydrogenase (decarboxylating) (NAD+) activity|metal ion binding|NAD binding	bom00620,bom03320	Pyruvate metabolism|PPAR signaling pathway	KOG1257	[C]	NADP+-dependent malic enzyme	Energy production and conversion
A0A6B0QVN0	Uncharacterized protein OS=Bos mutus OX=72004 GN=E5288_WYG011935 PE=4 SV=1	6	3	6	3	614	68.4	8.05	15.92	108.6	65.2	88.9	180	89.7	67.6	CFI	102287323	Uncharacterized protein	GO:0016020,GO:0005044,GO:0004252	membrane|scavenger receptor activity|serine-type endopeptidase activity	bom04610,bom05150	Complement and coagulation cascades|Staphylococcus aureus infection	KOG3627	[E]	Trypsin	Amino acid transport and metabolism
A0A6B0QVN1	3-beta-hydroxysterol Delta (14)-reductase OS=Bos mutus OX=72004 GN=E5288_WYG004968 PE=3 SV=1	3	4	9	4	1485	165.8	9.04	17.18	88.1	112.7	126.1	103.9	91.6	77.5	LBR	102268365	3-beta-hydroxysterol Delta (14)-reductase	GO:0042995,GO:0005856,GO:0005789,GO:0016021,GO:0005637,GO:0003779,GO:0050613,GO:0003677,GO:0017124,GO:0006695	cell projection|cytoskeleton|endoplasmic reticulum membrane|integral component of membrane|nuclear inner membrane|actin binding|delta14-sterol reductase activity|DNA binding|SH3 domain binding|cholesterol biosynthetic process	bom00100	Steroid biosynthesis	KOG1435	[IT]	Sterol reductase/lamin B receptor	Lipid transport and metabolism |Signal transduction mechanisms
A0A6B0QVN4	Eukaryotic translation initiation factor 3 subunit I OS=Bos mutus OX=72004 GN=EIF3I PE=3 SV=1	7	4	7	4	693	76.8	7.02	17.8	104.7	79.5	115.9	97.5	100.2	102.2	EIF3I	102288130	Eukaryotic translation initiation factor 3 subunit I	GO:0016282,GO:0033290,GO:0005852,GO:0003743,GO:0001732,GO:0035556	eukaryotic 43S preinitiation complex|eukaryotic 48S preinitiation complex|eukaryotic translation initiation factor 3 complex|translation initiation factor activity|formation of cytoplasmic translation initiation complex|intracellular signal transduction	bom03013	RNA transport	KOG0643	[JT]	Translation initiation factor 3, subunit i (eIF-3i)/TGF-beta receptor-interacting protein (TRIP-1)	Translation, ribosomal structure and biogenesis |Signal transduction mechanisms
A0A6B0QVN9	Calcium-activated neutral proteinase 2 OS=Bos mutus OX=72004 GN=E5288_WYG005030 PE=3 SV=1	11	6	15	6	717	81.8	5.01	33.69	104	91.9	97.2	74.4	95.2	137.3	CAPN2	102276298	Calcium-activated neutral proteinase 2	GO:0005737,GO:0005886,GO:0005509,GO:0004198,GO:0051493	cytoplasm|plasma membrane|calcium ion binding|calcium-dependent cysteine-type endopeptidase activity|regulation of cytoskeleton organization	bom04141,bom04210,bom04217,bom04218,bom04510,bom05010,bom05022	Protein processing in endoplasmic reticulum|Apoptosis|Necroptosis|Cellular senescence|Focal adhesion|Alzheimer disease|Pathways of neurodegeneration - multiple diseases	KOG0045	[OT]	Cytosolic Ca2+-dependent cysteine protease (calpain), large subunit (EF-Hand protein superfamily)	Posttranslational modification, protein turnover, chaperones |Signal transduction mechanisms
A0A6B0QVP2	Heme oxygenase (biliverdin-producing) OS=Bos mutus OX=72004 GN=E5288_WYG009087 PE=3 SV=1	11	3	6	3	334	37.5	5.5	7.84	110.6	79.4	128.2	73.2	121	87.7	HMOX2	102274047	Heme oxygenase (biliverdin-producing)	GO:0016021,GO:0004392,GO:0046872,GO:0006788	integral component of membrane|heme oxygenase (decyclizing) activity|metal ion binding|heme oxidation	bom00860,bom04978	Porphyrin and chlorophyll metabolism|Mineral absorption	KOG4480	[P]	Heme oxygenase	Inorganic ion transport and metabolism
A0A6B0QVP4	Uncharacterized protein OS=Bos mutus OX=72004 GN=E5288_WYG000219 PE=4 SV=1	8	2	5	2	287	30	6.51	11.78	97.5	119.1	113.2	84.1	90.1	96	PEF1	102283523	Uncharacterized protein	GO:0005509	calcium ion binding			KOG0037	[T]	Ca2+-binding protein, EF-Hand protein superfamily	Signal transduction mechanisms
A0A6B0QVP8	Formin-binding protein 1-like OS=Bos mutus OX=72004 GN=E5288_WYG007020 PE=3 SV=1	6	4	5	4	604	69.8	6.55	5.38	95.4	93.2	127	103	101.4	80	FNBP1L	102264664	Formin-binding protein 1-like	GO:0031410,GO:0005856,GO:0005886,GO:0008289,GO:0006914,GO:0006897	cytoplasmic vesicle|cytoskeleton|plasma membrane|lipid binding|autophagy|endocytosis			KOG3565	[Z]	Cdc42-interacting protein CIP4	Cytoskeleton
A0A6B0QVP9	SH3 domain-containing protein OS=Bos mutus OX=72004 GN=E5288_WYG004806 PE=4 SV=1	1	1	1	1	1853	205.6	4.91	2.27							MIA3	102274600	SH3 domain-containing protein
A0A6B0QVQ0	tRNA-binding domain-containing protein OS=Bos mutus OX=72004 GN=E5288_WYG012026 PE=4 SV=1	33	6	12	6	260	28.6	6.62	24.72	100.1	86.4	114.5	88.7	114.5	95.8	AIMP1	102280616	tRNA-binding domain-containing protein	GO:0000049	tRNA binding			KOG2241	[J]	tRNA-binding protein	Translation, ribosomal structure and biogenesis
A0A6B0QVQ2	Histone acetyltransferase OS=Bos mutus OX=72004 GN=E5288_WYG008857 PE=4 SV=1	1	1	2	1	2414	261.5	8.72	0							CREBBP	102264880	Histone acetyltransferase	GO:0005737,GO:0000123,GO:0004402,GO:0003713,GO:0008270,GO:0006355,GO:0048511	cytoplasm|histone acetyltransferase complex|histone acetyltransferase activity|transcription coactivator activity|zinc ion binding|regulation of transcription, DNA-templated|rhythmic process	bom04310,bom04330,bom04350,bom04630,bom04066,bom04068,bom04024,bom04110,bom04520,bom04922,bom04935,bom04919,bom04916,bom04720,bom05200,bom05206,bom05203,bom05211,bom05215,bom05016,bom05152,bom05166,bom05164,bom05161,bom05167,bom05165	Wnt signaling pathway|Notch signaling pathway|TGF-beta signaling pathway|JAK-STAT signaling pathway|HIF-1 signaling pathway|FoxO signaling pathway|cAMP signaling pathway|Cell cycle|Adherens junction|Glucagon signaling pathway|Growth hormone synthesis, secretion and action|Thyroid hormone signaling pathway|Melanogenesis|Long-term potentiation|Pathways in cancer|MicroRNAs in cancer|Viral carcinogen…	KOG1778	[K]	CREB binding protein/P300 and related TAZ Zn-finger proteins	Transcription
A0A6B0QVR4	VWFA domain-containing protein OS=Bos mutus OX=72004 GN=E5288_WYG012660 PE=3 SV=1	1	1	2	1	1179	129.8	5.96	0							ITGA2	102281399	VWFA domain-containing protein	GO:0008305,GO:0046872,GO:0007155,GO:0007229	integrin complex|metal ion binding|cell adhesion|integrin-mediated signaling pathway	bom04151,bom04512,bom04145,bom04510,bom04810,bom04640,bom04611,bom05200,bom05205,bom05222,bom05410,bom05412,bom05414,bom05165	PI3K-Akt signaling pathway|ECM-receptor interaction|Phagosome|Focal adhesion|Regulation of actin cytoskeleton|Hematopoietic cell lineage|Platelet activation|Pathways in cancer|Proteoglycans in cancer|Small cell lung cancer|Hypertrophic cardiomyopathy|Arrhythmogenic right ventricular cardiomyopathy|Dilated cardiomyopathy|Human papillomavirus infection	KOG3637	[W]	Vitronectin receptor, alpha subunit	Extracellular structures
A0A6B0QVS1	YTH domain-containing protein OS=Bos mutus OX=72004 GN=E5288_WYG000377 PE=4 SV=1	1	1	1	1	728	78.9	8.72	2.69	96.3	73.4	122.9	104.6	113.8	89	YTHDF2	102272082	YTH domain-containing protein	GO:0003723	RNA binding			KOG1901	[R]	Uncharacterized high-glucose-regulated protein	General function prediction only
A0A6B0QVS3	Sodium/potassium-transporting ATPase subunit beta OS=Bos mutus OX=72004 GN=E5288_WYG004818 PE=3 SV=1	12	5	8	5	347	40.1	8.7	10.18	113	73.5	122.3	105.7	103.6	81.9	ATP1B1	102270497	Sodium/potassium-transporting ATPase subunit beta	GO:0042383,GO:0005890,GO:0007155,GO:0006813,GO:0006814	sarcolemma|sodium:potassium-exchanging ATPase complex|cell adhesion|potassium ion transport|sodium ion transport	bom04024,bom04022,bom04911,bom04918,bom04919,bom04925,bom04260,bom04261,bom04970,bom04971,bom04972,bom04976,bom04973,bom04974,bom04978,bom04960,bom04961,bom04964	cAMP signaling pathway|cGMP-PKG signaling pathway|Insulin secretion|Thyroid hormone synthesis|Thyroid hormone signaling pathway|Aldosterone synthesis and secretion|Cardiac muscle contraction|Adrenergic signaling in cardiomyocytes|Salivary secretion|Gastric acid secretion|Pancreatic secretion|Bile secretion|Carbohydrate digestion and absorption|Protein digestion and absorption|Mineral absorption|A…	KOG3927	[P]	Na+/K+ ATPase, beta subunit	Inorganic ion transport and metabolism
A0A6B0QVT5	Uncharacterized protein OS=Bos mutus OX=72004 GN=E5288_WYG012008 PE=3 SV=1	14	4	6	4	243	27.9	6.68	14.49	92.9	90.5	123.4	94.6	114.7	83.9	EIF4E	102282841	Uncharacterized protein	GO:0005737,GO:0003743	cytoplasm|translation initiation factor activity	bom03013,bom04066,bom04151,bom04150,bom04910,bom04211,bom01521	RNA transport|HIF-1 signaling pathway|PI3K-Akt signaling pathway|mTOR signaling pathway|Insulin signaling pathway|Longevity regulating pathway|EGFR tyrosine kinase inhibitor resistance	KOG1670	[J]	Translation initiation factor 4F, cap-binding subunit (eIF-4E) and related cap-binding proteins	Translation, ribosomal structure and biogenesis
A0A6B0QVT8	Uncharacterized protein OS=Bos mutus OX=72004 GN=E5288_WYG012759 PE=4 SV=1	4	4	4	4	979	109.9	5.03	7.02	87.1	88	93.6	115.6	90.9	124.8	GOLGA2	102267468	Uncharacterized protein	GO:0005794	Golgi apparatus			KOG4725	[S]	Uncharacterized conserved protein	Function unknown
A0A6B0QVW3	Uncharacterized protein OS=Bos mutus OX=72004 GN=E5288_WYG005831 PE=3 SV=1	12	4	7	4	361	40	9.29	9.53	116.5	92.9	101.8	103.5	88.7	96.5	SLC25A3	102286895	Uncharacterized protein	GO:0016021	integral component of membrane			KOG0767	[C]	Mitochondrial phosphate carrier protein	Energy production and conversion
A0A6B0QVW4	60S ribosomal protein L12 OS=Bos mutus OX=72004 GN=E5288_WYG012661 PE=3 SV=1	28	5	16	4	223	24.1	9.25	41.09	104.4	105.4	98.6	97.6	79.5	114.5	RPL12	102285553	60S ribosomal protein L12	GO:0005840,GO:0003735,GO:0006412	ribosome|structural constituent of ribosome|translation	bom03010	Ribosome	KOG0886	[J]	40S ribosomal protein S2	Translation, ribosomal structure and biogenesis
A0A6B0QVX2	Uncharacterized protein OS=Bos mutus OX=72004 GN=E5288_WYG006056 PE=4 SV=1	2	2	3	2	1651	183.3	7.08	5.57	78.8	85.6	121.5	69	149.6	95.6	SCYL2	102273571	Uncharacterized protein	GO:0016021,GO:0005524,GO:0004672,GO:0022857	integral component of membrane|ATP binding|protein kinase activity|transmembrane transporter activity			KOG2532	[G]	Permease of the major facilitator superfamily	Carbohydrate transport and metabolism
A0A6B0QVY4	Actin-related protein 2/3 complex subunit 5 OS=Bos mutus OX=72004 GN=E5288_WYG012855 PE=3 SV=1	14	3	3	3	148	16.9	9.7	4.56	104.3	86.4	129.1	66.7	57.1	156.4	ARPC5L	102285331	Actin-related protein 2/3 complex subunit 5	GO:0005885,GO:0005737,GO:0034314	Arp2/3 protein complex|cytoplasm|Arp2/3 complex-mediated actin nucleation	bom04144,bom04530,bom04810,bom04666,bom05132,bom05135,bom05100	Endocytosis|Tight junction|Regulation of actin cytoskeleton|Fc gamma R-mediated phagocytosis|Salmonella infection|Yersinia infection|Bacterial invasion of epithelial cells	KOG3380	[Z]	Actin-related protein Arp2/3 complex, subunit ARPC5	Cytoskeleton
A0A6B0QVY6	Endoplasmic reticulum resident protein 29 OS=Bos mutus OX=72004 GN=E5288_WYG005959 PE=4 SV=1	5	1	4	1	219	24.8	5.43	10.91	120.5	86.9	121.2	80	111.4	80	ERP29	102265668	Endoplasmic reticulum resident protein 29	GO:0005788,GO:0009306	endoplasmic reticulum lumen|protein secretion	bom04141	Protein processing in endoplasmic reticulum
A0A6B0QVY7	Uncharacterized protein OS=Bos mutus OX=72004 GN=E5288_WYG012543 PE=4 SV=1	1	1	2	1	1709	187.5	9.61	2.14							ABI3BP	102287391	Uncharacterized protein
A0A6B0QVZ5	60S acidic ribosomal protein P0 OS=Bos mutus OX=72004 GN=E5288_WYG005826 PE=3 SV=1	37	9	16	9	318	34.3	5.97	42.44	104.3	83.3	101.9	96.4	97.3	116.8	RPLP0	102265866	60S acidic ribosomal protein P0	GO:0005840,GO:0042254	ribosome|ribosome biogenesis	bom03010	Ribosome	KOG0815	[J]	60S acidic ribosomal protein P0	Translation, ribosomal structure and biogenesis
A0A6B0QVZ8	TBC1 domain family member 24 OS=Bos mutus OX=72004 GN=E5288_WYG008874 PE=4 SV=1	5	3	3	3	563	63.3	7.68	7.97	104.3	109	89.2	86.6	114.4	96.6	TBC1D24	102264611	TBC1 domain family member 24	GO:0042995,GO:0030659,GO:0005886,GO:0098793,GO:0031175	cell projection|cytoplasmic vesicle membrane|plasma membrane|presynapse|neuron projection development			KOG2801	[U]	Probable Rab-GAPs	Intracellular trafficking, secretion, and vesicular transport
A0A6B0QVZ9	Uncharacterized protein OS=Bos mutus OX=72004 GN=E5288_WYG006871 PE=3 SV=1	16	3	7	3	215	24.7	8.5	21.38	78.8	85.3	74.2	132.4	74	155.2	SEC22B	102272279	Uncharacterized protein	GO:0016021,GO:0016192	integral component of membrane|vesicle-mediated transport	bom04130,bom04145,bom05134	SNARE interactions in vesicular transport|Phagosome|Legionellosis	KOG0862	[U]	Synaptobrevin/VAMP-like protein SEC22	Intracellular trafficking, secretion, and vesicular transport
A0A6B0QW02	Uncharacterized protein OS=Bos mutus OX=72004 GN=E5288_WYG004784 PE=3 SV=1	3	4	5	4	1343	150	5.83	5.99	102.3	66.8	100.5	152.7	91.1	86.7	RAB3GAP2	102272211	Uncharacterized protein	GO:0005737,GO:0005096	cytoplasm|GTPase activator activity			KOG2727	[U]	Rab3 GTPase-activating protein, non-catalytic subunit	Intracellular trafficking, secretion, and vesicular transport
A0A6B0QW06	J domain-containing protein OS=Bos mutus OX=72004 GN=E5288_WYG007988 PE=4 SV=1	15	4	6	4	337	37.8	8.51	15.14	96.8	140	108.7	85.5	87.3	81.7	DNAJB4	102280430	J domain-containing protein	GO:0051082,GO:0006457	unfolded protein binding|protein folding			KOG0714	[O]	Molecular chaperone (DnaJ superfamily)	Posttranslational modification, protein turnover, chaperones
A0A6B0QW24	Uncharacterized protein OS=Bos mutus OX=72004 GN=E5288_WYG009189 PE=4 SV=1	8	4	5	4	644	69.4	6.9	13.49	111	74.9	97.1	119.2	98.2	99.6	IGFALS	102272323	Uncharacterized protein			bom04935	Growth hormone synthesis, secretion and action	KOG0619	[R]	FOG: Leucine rich repeat	General function prediction only
A0A6B0QW39	Phospholipase B-like OS=Bos mutus OX=72004 GN=E5288_WYG005808 PE=3 SV=1	15	8	17	8	537	60.5	7.11	44.26	99.3	84.4	123.6	70.6	124.5	97.5	PLBD2	102286133	Phospholipase B-like	GO:0004620,GO:0016042	phospholipase activity|lipid catabolic process			KOG3774	[T]	Uncharacterized conserved protein Lama	Signal transduction mechanisms
A0A6B0QW40	Uncharacterized protein OS=Bos mutus OX=72004 GN=E5288_WYG006953 PE=4 SV=1	2	7	10	7	3992	434.5	4.86	15.23	110.4	79.5	95.7	86.1	97.1	131.3	DSG2	102269467	Uncharacterized protein	GO:0030057,GO:0016021,GO:0005886,GO:0005509,GO:0007156	desmosome|integral component of membrane|plasma membrane|calcium ion binding|homophilic cell adhesion via plasma membrane adhesion molecules	bom05412	Arrhythmogenic right ventricular cardiomyopathy	KOG3594	[S]	FOG: Cadherin repeats	Function unknown
A0A6B0QW44	Uncharacterized protein OS=Bos mutus OX=72004 GN=E5288_WYG004816 PE=4 SV=1	18	2	3	2	146	16.5	7.25	10.73	98.8	61	135.7	125	109.1	70.4	ISG15	102276802	Uncharacterized protein			bom04622,bom05169,bom05165	RIG-I-like receptor signaling pathway|Epstein-Barr virus infection|Human papillomavirus infection	KOG0001	[OR]	Ubiquitin and ubiquitin-like proteins	Posttranslational modification, protein turnover, chaperones |General function prediction only
A0A6B0QW58	Vitamin K-dependent protein S OS=Bos mutus OX=72004 GN=E5288_WYG012497 PE=4 SV=1	4	3	5	3	764	85.4	7.47	9.21	106.4	72.9	120.1	125.1	103.2	72.3	PROS1	102282537	Vitamin K-dependent protein S	GO:0005576,GO:0005509,GO:0042730	extracellular region|calcium ion binding|fibrinolysis	bom04610	Complement and coagulation cascades
A0A6B0QW80	Uncharacterized protein OS=Bos mutus OX=72004 GN=E5288_WYG006076 PE=3 SV=1	11	10	18	10	890	100.5	7.99	36.09	84.1	125	94.9	77.3	98.2	120.4	EIF4G2	102280587	Uncharacterized protein	GO:0003743	translation initiation factor activity	bom03013,bom05416	RNA transport|Viral myocarditis	KOG0401	[J]	Translation initiation factor 4F, ribosome/mRNA-bridging subunit (eIF-4G)	Translation, ribosomal structure and biogenesis
A0A6B0QW82	Protein RER1 OS=Bos mutus OX=72004 GN=E5288_WYG004751 PE=3 SV=1	3	1	1	1	207	24.2	9.54	2.27	83.2	81.2	96.5	94.9	109.1	135.1	RER1	102269411	Protein RER1	GO:0000139,GO:0016021	Golgi membrane|integral component of membrane			KOG1688	[U]	Golgi proteins involved in ER retention (RER)	Intracellular trafficking, secretion, and vesicular transport
A0A6B0QW83	Importin N-terminal domain-containing protein OS=Bos mutus OX=72004 GN=E5288_WYG012785 PE=4 SV=1	4	4	5	4	1057	119.8	5.25	12.44	99.6	96.4	108.6	96.1	122	77.2	TNPO1	102281669	Importin N-terminal domain-containing protein	GO:0005737,GO:0008536,GO:0006606	cytoplasm|Ran GTPase binding|protein import into nucleus			KOG2023	[YU]	Nuclear transport receptor Karyopherin-beta2/Transportin (importin beta superfamily)	Nuclear structure |Intracellular trafficking, secretion, and vesicular transport
A0A6B0QW84	GLOBIN domain-containing protein OS=Bos mutus OX=72004 GN=E5288_WYG009126 PE=3 SV=1	99	13	788	2	142	15.1	8.94	1785.52	105.9	74.5	107.2	64.6	177.3	70.5	LOC102268919	102268919	GLOBIN domain-containing protein	GO:0005833,GO:0020037,GO:0005506,GO:0019825,GO:0005344	hemoglobin complex|heme binding|iron ion binding|oxygen binding|oxygen carrier activity	bom05144,bom05143	Malaria|African trypanosomiasis	KOG3378	[C]	Globins and related hemoproteins	Energy production and conversion
A0A6B0QWA6	Uncharacterized protein OS=Bos mutus OX=72004 GN=E5288_WYG007990 PE=4 SV=1	13	6	9	6	650	68.4	7.33	23.32	111.9	78.5	115.5	77.1	97.2	119.8	FUBP1	102279208	Uncharacterized protein	GO:0005634,GO:0003723,GO:0006355	nucleus|RNA binding|regulation of transcription, DNA-templated			KOG1676	[A]	K-homology type RNA binding proteins	RNA processing and modification
A0A6B0QWB7	ZP domain-containing protein OS=Bos mutus OX=72004 GN=E5288_WYG012841 PE=4 SV=1	6	3	4	3	647	70.1	6	9.17	82.3	79.6	144.2	77.1	135.6	81.2	ENG	102286826	ZP domain-containing protein	GO:0016021	integral component of membrane
A0A6B0QWB8	Geranylgeranyl transferase type II subunit beta OS=Bos mutus OX=72004 GN=E5288_WYG007920 PE=3 SV=1	6	5	6	5	867	96.8	6.58	12.09	109.2	80.5	117.4	99.9	106.7	86.3	ACADM	102288081	Geranylgeranyl transferase type II subunit beta	GO:0005759,GO:0050660,GO:0070991,GO:0004663,GO:0006635,GO:0018344	mitochondrial matrix|flavin adenine dinucleotide binding|medium-chain-acyl-CoA dehydrogenase activity|Rab geranylgeranyltransferase activity|fatty acid beta-oxidation|protein geranylgeranylation	bom00071,bom00280,bom03320	Fatty acid degradation|Valine, leucine and isoleucine degradation|PPAR signaling pathway	KOG0140	[I]	Medium-chain acyl-CoA dehydrogenase	Lipid transport and metabolism
A0A6B0QWC5	Uncharacterized protein OS=Bos mutus OX=72004 GN=E5288_WYG012706 PE=3 SV=1	2	1	1	1	580	66.1	6.84	2.31	116	86.1	96.8	98.5	88	114.6	STXBP1	102284809	Uncharacterized protein	GO:0015031,GO:0006904	protein transport|vesicle docking involved in exocytosis	bom04721	Synaptic vesicle cycle	KOG1300	[U]	Vesicle trafficking protein Sec1	Intracellular trafficking, secretion, and vesicular transport
A0A6B0QWC8	J domain-containing protein OS=Bos mutus OX=72004 GN=E5288_WYG004975 PE=4 SV=1	3	1	1	1	554	62.3	8.82	3.63	98.9	87.7	105.7	81.7	102.5	123.5	DNAJC11	102286366	J domain-containing protein					KOG0718	[O]	Molecular chaperone (DnaJ superfamily)	Posttranslational modification, protein turnover, chaperones
A0A6B0QWD5	Uncharacterized protein OS=Bos mutus OX=72004 GN=E5288_WYG004908 PE=4 SV=1	4	3	3	3	789	88.6	6.68	7.86							H6PD	102267212	Uncharacterized protein	GO:0017057,GO:0004345,GO:0050661,GO:0006006,GO:0006098	6-phosphogluconolactonase activity|glucose-6-phosphate dehydrogenase activity|NADP binding|glucose metabolic process|pentose-phosphate shunt	bom00030	Pentose phosphate pathway	KOG0563	[G]	Glucose-6-phosphate 1-dehydrogenase	Carbohydrate transport and metabolism
A0A6B0QWE0	RNA 3'-terminal phosphate cyclase OS=Bos mutus OX=72004 GN=E5288_WYG006861 PE=3 SV=1	9	3	3	3	366	39.2	7.99	8.62	99.9	106.5	97.6	89.6	96.3	110.1	RTCA	102270625	RNA 3'-terminal phosphate cyclase	GO:0000166,GO:0003963,GO:0006396	nucleotide binding|RNA-3'-phosphate cyclase activity|RNA processing			KOG3980	[A]	RNA 3'-terminal phosphate cyclase	RNA processing and modification
A0A6B0QWE2	Integrin beta OS=Bos mutus OX=72004 GN=E5288_WYG010876 PE=3 SV=1	8	6	7	6	837	91.4	6.61	14.2	80	69	85.9	168.9	85.8	110.4	ITGB2	102285348	Integrin beta	GO:0008305,GO:0046872,GO:0038023,GO:0007160,GO:0007229,GO:0006909	integrin complex|metal ion binding|signaling receptor activity|cell-matrix adhesion|integrin-mediated signaling pathway|phagocytosis	bom04015,bom04390,bom04514,bom04145,bom04810,bom04610,bom04650,bom04670,bom05323,bom05416,bom05133,bom05134,bom05150,bom05152,bom05166,bom05146,bom05144,bom05140	Rap1 signaling pathway|Hippo signaling pathway|Cell adhesion molecules|Phagosome|Regulation of actin cytoskeleton|Complement and coagulation cascades|Natural killer cell mediated cytotoxicity|Leukocyte transendothelial migration|Rheumatoid arthritis|Viral myocarditis|Pertussis|Legionellosis|Staphylococcus aureus infection|Tuberculosis|Human T-cell leukemia virus 1 infection|Amoebiasis|Malaria|Lei…	KOG1226	[TW]	Integrin beta subunit (N-terminal portion of extracellular region)	Signal transduction mechanisms |Extracellular structures
A0A6B0QWE7	Uncharacterized protein OS=Bos mutus OX=72004 GN=E5288_WYG012685 PE=3 SV=1	2	3	4	3	1461	162.7	5.2	9.73	94	81.7	103.4	123.1	102.8	94.9	GAPVD1	102283094	Uncharacterized protein	GO:0016020,GO:0005085,GO:0006897,GO:0043087,GO:0007165	membrane|guanyl-nucleotide exchange factor activity|endocytosis|regulation of GTPase activity|signal transduction			KOG2319	[U]	Vacuolar assembly/sorting protein VPS9	Intracellular trafficking, secretion, and vesicular transport
A0A6B0QWF3	Zinc finger CCCH domain-containing protein 15 OS=Bos mutus OX=72004 GN=E5288_WYG007178 PE=3 SV=1	4	2	2	2	424	48.4	5.31	2.67	98	88.2	117.3	96.8	90.1	109.7	ZC3H15	102281390	Zinc finger CCCH domain-containing protein 15	GO:0005737,GO:0005634,GO:0046872	cytoplasm|nucleus|metal ion binding			KOG1763	[R]	Uncharacterized conserved protein, contains CCCH-type Zn-finger	General function prediction only
A0A6B0QWF5	Uncharacterized protein OS=Bos mutus OX=72004 GN=E5288_WYG012861 PE=3 SV=1	31	11	378	1	376	41.8	5.48	707.93							ACTBL2	102270020	Uncharacterized protein					KOG0676	[Z]	Actin and related proteins	Cytoskeleton
A0A6B0QWG0	Calponin OS=Bos mutus OX=72004 GN=E5288_WYG007197 PE=3 SV=1	21	5	6	4	329	36.3	6.05	14.1	70.4	128.6	81.8	74.1	79.1	166	CNN3	102270252	Calponin	GO:0003779,GO:0005516,GO:0031032	actin binding|calmodulin binding|actomyosin structure organization			KOG2046	[Z]	Calponin	Cytoskeleton
A0A6B0QWG6	2-deoxy-D-ribose 5-phosphate aldolase OS=Bos mutus OX=72004 GN=E5288_WYG013551 PE=4 SV=1	18	9	11	9	638	70.4	6.83	27.43	103.3	89.5	121.1	99.7	95.3	91.1	STRAP	102271308	2-deoxy-D-ribose 5-phosphate aldolase	GO:0005737,GO:0004139,GO:0009264,GO:0046386	cytoplasm|deoxyribose-phosphate aldolase activity|deoxyribonucleotide catabolic process|deoxyribose phosphate catabolic process	bom03013	RNA transport	KOG0278	[I]	Serine/threonine kinase receptor-associated protein	Lipid transport and metabolism
A0A6B0QWH6	RRF domain-containing protein OS=Bos mutus OX=72004 GN=E5288_WYG012830 PE=3 SV=1	4	1	1	1	290	32	9.58	2.69							MRRF	102287424	RRF domain-containing protein	GO:0006412	translation			KOG4759	[J]	Ribosome recycling factor	Translation, ribosomal structure and biogenesis
A0A6B0QWH7	Histone-lysine N-methyltransferase OS=Bos mutus OX=72004 GN=E5288_WYG005760 PE=3 SV=1	0	1	2	1	3839	417.6	9.1	3.21	97.4	109.2	110.4	85.2	108.7	89.3	KMT2A	102280025	Histone-lysine N-methyltransferase	GO:0000276,GO:0071339,GO:0003677,GO:0042800,GO:0015078,GO:0008270,GO:0015986,GO:0006355	mitochondrial proton-transporting ATP synthase complex, coupling factor F(o)|MLL1 complex|DNA binding|histone methyltransferase activity (H3-K4 specific)|proton transmembrane transporter activity|zinc ion binding|ATP synthesis coupled proton transport|regulation of transcription, DNA-templated	bom00310,bom05202,bom04934	Lysine degradation|Transcriptional misregulation in cancer|Cushing syndrome	KOG1084	[K]	Transcription factor TCF20	Transcription
A0A6B0QWI4	L-lactate dehydrogenase OS=Bos mutus OX=72004 GN=E5288_WYG013669 PE=3 SV=1	26	8	23	3	341	37.4	6.25	60.09	127.1	104.5	80	90.6	100.9	96.8	LDHB	102265127	L-lactate dehydrogenase	GO:0005737,GO:0004459,GO:0005975,GO:0019752	cytoplasm|L-lactate dehydrogenase activity|carbohydrate metabolic process|carboxylic acid metabolic process	bom00010,bom00620,bom00640,bom00270,bom04066,bom04922,bom05230	Glycolysis / Gluconeogenesis|Pyruvate metabolism|Propanoate metabolism|Cysteine and methionine metabolism|HIF-1 signaling pathway|Glucagon signaling pathway|Central carbon metabolism in cancer	KOG1495	[C]	Lactate dehydrogenase	Energy production and conversion
A0A6B0QWL9	40S ribosomal protein S13 OS=Bos mutus OX=72004 GN=E5288_WYG005996 PE=3 SV=1	2	3	5	3	1877	212.6	8.29	8.88	77.8	95.6	124.3	57	86.1	159.2	PIK3C2A	102274862	40S ribosomal protein S13	GO:0005840,GO:0035005,GO:0005524,GO:0035091,GO:0003735,GO:0048015,GO:0006412	ribosome|1-phosphatidylinositol-4-phosphate 3-kinase activity|ATP binding|phosphatidylinositol binding|structural constituent of ribosome|phosphatidylinositol-mediated signaling|translation	bom00562,bom04070,bom05132	Inositol phosphate metabolism|Phosphatidylinositol signaling system|Salmonella infection	KOG0905	[T]	Phosphoinositide 3-kinase	Signal transduction mechanisms
A0A6B0QWM1	Beta-hexosaminidase OS=Bos mutus OX=72004 GN=E5288_WYG012869 PE=3 SV=1	7	4	12	4	521	59.1	7.9	19.34	122.8	74.5	134.8	63.8	82.2	122	HEXB	102278249	Beta-hexosaminidase	GO:0005764,GO:0004563,GO:0102148,GO:0005975	lysosome|beta-N-acetylhexosaminidase activity|N-acetyl-beta-D-galactosaminidase activity|carbohydrate metabolic process	bom00520,bom00513,bom00531,bom00603,bom00604,bom00511,bom04142	Amino sugar and nucleotide sugar metabolism|Various types of N-glycan biosynthesis|Glycosaminoglycan degradation|Glycosphingolipid biosynthesis - globo and isoglobo series|Glycosphingolipid biosynthesis - ganglio series|Other glycan degradation|Lysosome	KOG2499	[G]	Beta-N-acetylhexosaminidase	Carbohydrate transport and metabolism
A0A6B0QWN4	ATP-dependent 6-phosphofructokinase OS=Bos mutus OX=72004 GN=E5288_WYG010867 PE=3 SV=1	11	14	22	12	1378	148.2	7.5	53.09	98.3	132.8	93.4	79.4	86.1	110	PFKL	102268656	ATP-dependent 6-phosphofructokinase	GO:0005737,GO:0005634,GO:0003872,GO:0005524,GO:0003677,GO:0046872,GO:0006002	cytoplasm|nucleus|6-phosphofructokinase activity|ATP binding|DNA binding|metal ion binding|fructose 6-phosphate metabolic process	bom00010,bom00030,bom00051,bom00052,bom03018,bom04066,bom04152,bom04922,bom04919,bom05230	Glycolysis / Gluconeogenesis|Pentose phosphate pathway|Fructose and mannose metabolism|Galactose metabolism|RNA degradation|HIF-1 signaling pathway|AMPK signaling pathway|Glucagon signaling pathway|Thyroid hormone signaling pathway|Central carbon metabolism in cancer	KOG2440	[G]	Pyrophosphate-dependent phosphofructo-1-kinase	Carbohydrate transport and metabolism
A0A6B0QWN8	Sulfurtransferase OS=Bos mutus OX=72004 GN=E5288_WYG013750 PE=4 SV=1	31	6	6	6	297	33.1	6.46	15.61	111.4	90.6	85.5	106.5	103.4	102.6	MPST	102278933	Sulfurtransferase	GO:0004792	thiosulfate sulfurtransferase activity	bom00920,bom00270,bom04122	Sulfur metabolism|Cysteine and methionine metabolism|Sulfur relay system	KOG1529	[V]	Mercaptopyruvate sulfurtransferase/thiosulfate sulfurtransferase	Defense mechanisms
A0A6B0QWP6	Pyridoxal kinase OS=Bos mutus OX=72004 GN=E5288_WYG010953 PE=3 SV=1	29	6	10	6	312	34.8	5.94	14.27	127.6	68	93.7	86.3	111.6	112.7	PDXK	102267264	Pyridoxal kinase	GO:0008478,GO:0009443	pyridoxal kinase activity|pyridoxal 5'-phosphate salvage	bom00750	Vitamin B6 metabolism	KOG2599	[H]	Pyridoxal/pyridoxine/pyridoxamine kinase	Coenzyme transport and metabolism
A0A6B0QWP7	Uncharacterized protein OS=Bos mutus OX=72004 GN=E5288_WYG011913 PE=3 SV=1	1	1	2	1	1257	138.3	8.43	9.05	95.7	117	88.1	92.8	85.6	120.8	SEC24B	102264579	Uncharacterized protein	GO:0030127,GO:0005829,GO:0005789,GO:0008270,GO:0006888,GO:0006886	COPII vesicle coat|cytosol|endoplasmic reticulum membrane|zinc ion binding|endoplasmic reticulum to Golgi vesicle-mediated transport|intracellular protein transport	bom04141	Protein processing in endoplasmic reticulum	KOG1985	[U]	Vesicle coat complex COPII, subunit SEC24/subunit SFB2	Intracellular trafficking, secretion, and vesicular transport
A0A6B0QWP9	Thioredoxin domain-containing protein OS=Bos mutus OX=72004 GN=E5288_WYG013535 PE=4 SV=1	6	1	2	1	232	25.4	6.35	7.14	142.9	66.6	134.8	74.8	115.7	65.1	TXN2	102282401	Thioredoxin domain-containing protein	GO:0015035,GO:0045454,GO:0006662	protein disulfide oxidoreductase activity|cell redox homeostasis|glycerol ether metabolic process	bom04621,bom05012,bom05418,bom05132	NOD-like receptor signaling pathway|Parkinson disease|Fluid shear stress and atherosclerosis|Salmonella infection	KOG0910	[O]	Thioredoxin-like protein	Posttranslational modification, protein turnover, chaperones
A0A6B0QWQ5	Epoxide hydrolase OS=Bos mutus OX=72004 GN=E5288_WYG004943 PE=3 SV=1	7	3	6	3	476	55	7.83	18.88	107.4	111	97.9	79.4	106.7	97.6	EPHX1	102267623	Epoxide hydrolase	GO:0005789,GO:0016021,GO:0033961,GO:0019439,GO:0009636	endoplasmic reticulum membrane|integral component of membrane|cis-stilbene-oxide hydrolase activity|aromatic compound catabolic process|response to toxic substance	bom00980,bom04976,bom05204	Metabolism of xenobiotics by cytochrome P450|Bile secretion|Chemical carcinogenesis	KOG2565	[R]	Predicted hydrolases or acyltransferases (alpha/beta hydrolase superfamily)	General function prediction only
A0A6B0QWR3	FABP domain-containing protein OS=Bos mutus OX=72004 GN=E5288_WYG010986 PE=3 SV=1	3	1	1	1	304	35	5.35	2.17	106.4	86.7	102.9	89.5	112	102.6	RBP1	102282210	FABP domain-containing protein	GO:0005829,GO:0008289,GO:0002138,GO:0006776	cytosol|lipid binding|retinoic acid biosynthetic process|vitamin A metabolic process			KOG4015	[I]	Fatty acid-binding protein FABP	Lipid transport and metabolism
A0A6B0QWR9	Uncharacterized protein OS=Bos mutus OX=72004 GN=E5288_WYG013610 PE=3 SV=1	6	3	5	3	486	53.3	4.75	12.51	94.6	83.2	112.5	101.5	104.9	103.2	TOM1	102280411	Uncharacterized protein	GO:0006886	intracellular protein transport			KOG1087	[U]	Cytosolic sorting protein GGA2/TOM1	Intracellular trafficking, secretion, and vesicular transport
A0A6B0QWT0	Unconventional myosin-6 OS=Bos mutus OX=72004 GN=E5288_WYG013683 PE=3 SV=1	8	9	9	9	1273	147.3	8.63	7.94	102.5	85.2	110	95.2	117.4	89.7	LOC102283108	102283108	Unconventional myosin-6	GO:0005905,GO:0030136,GO:0005829,GO:0030175,GO:0005794,GO:0005902,GO:0016459,GO:0005634,GO:0048471,GO:0032587,GO:0051015,GO:0005524,GO:0003774,GO:0006897,GO:0015031,GO:0007605	clathrin-coated pit|clathrin-coated vesicle|cytosol|filopodium|Golgi apparatus|microvillus|myosin complex|nucleus|perinuclear region of cytoplasm|ruffle membrane|actin filament binding|ATP binding|motor activity|endocytosis|protein transport|sensory perception of sound	bom05132	Salmonella infection	KOG0163	[Z]	Myosin class VI heavy chain	Cytoskeleton
A0A6B0QWT5	Uncharacterized protein OS=Bos mutus OX=72004 GN=E5288_WYG005889 PE=3 SV=1	23	7	12	7	286	31.7	6.61	27.3	119.8	89	98.5	77.9	118.2	96.7	CRYL1	102271200	Uncharacterized protein	GO:0003857,GO:0070403,GO:0006631	3-hydroxyacyl-CoA dehydrogenase activity|NAD+ binding|fatty acid metabolic process	bom00040	Pentose and glucuronate interconversions	KOG2305	[I]	3-hydroxyacyl-CoA dehydrogenase	Lipid transport and metabolism
A0A6B0QWU3	Alkylglycerone-phosphate synthase OS=Bos mutus OX=72004 GN=E5288_WYG010874 PE=3 SV=1	9	4	5	4	618	69.7	6.84	11.64	118.4	78	104.6	93.5	122.1	83.4	AGPS	102284431	Alkylglycerone-phosphate synthase	GO:0005777,GO:0008609,GO:0071949,GO:0016491,GO:0008611	peroxisome|alkylglycerone-phosphate synthase activity|FAD binding|oxidoreductase activity|ether lipid biosynthetic process	bom00565,bom04146	Ether lipid metabolism|Peroxisome	KOG1233	[R]	Alkyl-dihydroxyacetonephosphate synthase	General function prediction only
A0A6B0QWV0	Uncharacterized protein OS=Bos mutus OX=72004 GN=E5288_WYG013775 PE=4 SV=1	0	1	1	1	1560	173.5	9.69	0	77.1	230	82.8	74.1	66	69.8	RIMS1	102271297	Uncharacterized protein	GO:0016020,GO:0048786,GO:0046872,GO:0017137,GO:0006887	membrane|presynaptic active zone|metal ion binding|Rab GTPase binding|exocytosis	bom04723,bom04721	Retrograde endocannabinoid signaling|Synaptic vesicle cycle	KOG2060	[U]	Rab3 effector RIM1 and related proteins, contain PDZ and C2 domains	Intracellular trafficking, secretion, and vesicular transport
A0A6B0QWV5	Uncharacterized protein OS=Bos mutus OX=72004 GN=E5288_WYG006915 PE=3 SV=1	1	1	1	1	1812	209.2	7.8	3.31	102.7	110.7	114.5	89.2	91.6	91.2	MYO5B	102270427	Uncharacterized protein	GO:0016459,GO:0003779,GO:0005524,GO:0003774	myosin complex|actin binding|ATP binding|motor activity			KOG0160	[Z]	Myosin class V heavy chain	Cytoskeleton
A0A6B0QWZ2	KRR1 small subunit processome component OS=Bos mutus OX=72004 GN=E5288_WYG013675 PE=3 SV=1	4	1	1	1	319	36.6	9.76	0							KRR1	102273681	KRR1 small subunit processome component	GO:0005730,GO:0003723,GO:0006364	nucleolus|RNA binding|rRNA processing			KOG2874	[JD]	rRNA processing protein	Translation, ribosomal structure and biogenesis |Cell cycle control, cell division, chromosome partitioning
A0A6B0QWZ6	Integrin-associated protein OS=Bos mutus OX=72004 GN=E5288_WYG012754 PE=4 SV=1	4	2	3	2	341	37.6	7.99	8.36	94.3	86.7	99	93.6	107.9	118.3	CD47	102266147	Integrin-associated protein	GO:0016021,GO:0005886	integral component of membrane|plasma membrane	bom04512	ECM-receptor interaction
A0A6B0QWZ9	Uncharacterized protein OS=Bos mutus OX=72004 GN=E5288_WYG012472 PE=3 SV=1	0	1	1	1	2874	316.4	5.14	2.59							CRYBG3	102275278	Uncharacterized protein	GO:0030246	carbohydrate binding
A0A6B0QX07	RRM domain-containing protein OS=Bos mutus OX=72004 GN=E5288_WYG010936 PE=4 SV=1	5	2	3	2	406	46.2	9.28	7.49	108.5	81.6	123.7	48.1	160.3	77.8	SSB	102271855	RRM domain-containing protein	GO:0005634,GO:1990904,GO:0003723,GO:0006396	nucleus|ribonucleoprotein complex|RNA binding|RNA processing	bom05322	Systemic lupus erythematosus	KOG4213	[A]	RNA-binding protein La	RNA processing and modification
A0A6B0QX13	Uncharacterized protein OS=Bos mutus OX=72004 GN=E5288_WYG012894 PE=4 SV=1	6	4	5	4	826	94.2	9.54	1.9	86.7	80.2	96	82.7	115.5	138.9	CCDC80	102279864	Uncharacterized protein
A0A6B0QX18	Uncharacterized protein OS=Bos mutus OX=72004 GN=E5288_WYG005854 PE=3 SV=1	16	6	7	6	412	44.5	8.38	16.28	105.1	80.2	133.8	101.4	103.7	75.8	ACADS	102269247	Uncharacterized protein	GO:0005739,GO:0003995,GO:0050660	mitochondrion|acyl-CoA dehydrogenase activity|flavin adenine dinucleotide binding	bom00640,bom00650,bom00071,bom00280,bom00410	Propanoate metabolism|Butanoate metabolism|Fatty acid degradation|Valine, leucine and isoleucine degradation|beta-Alanine metabolism	KOG0139	[I]	Short-chain acyl-CoA dehydrogenase	Lipid transport and metabolism
A0A6B0QX20	Inorganic diphosphatase OS=Bos mutus OX=72004 GN=E5288_WYG012007 PE=3 SV=1	9	3	5	3	297	33.9	5.99	14.93	128.7	82	117.5	94.8	103.7	73.3	PPA2	102284369	Inorganic diphosphatase	GO:0005737,GO:0004427,GO:0000287,GO:0006796	cytoplasm|inorganic diphosphatase activity|magnesium ion binding|phosphate-containing compound metabolic process	bom00190	Oxidative phosphorylation	KOG1626	[C]	Inorganic pyrophosphatase/Nucleosome remodeling factor, subunit NURF38	Energy production and conversion
A0A6B0QX21	Nucleoside diphosphate kinase OS=Bos mutus OX=72004 GN=E5288_WYG009096 PE=3 SV=1	17	2	2	2	169	19.1	7.91	6.34	87	114.8	94.8	85.8	90.2	127.4	NME1	102275491	Nucleoside diphosphate kinase	GO:0005634,GO:0005524,GO:0004550,GO:0006241,GO:0006183,GO:0006228	nucleus|ATP binding|nucleoside diphosphate kinase activity|CTP biosynthetic process|GTP biosynthetic process|UTP biosynthetic process	bom00230,bom00240,bom00983	Purine metabolism|Pyrimidine metabolism|Drug metabolism - other enzymes	KOG0888	[F]	Nucleoside diphosphate kinase	Nucleotide transport and metabolism
A0A6B0QX22	Leuk-A4-hydro_C domain-containing protein OS=Bos mutus OX=72004 GN=E5288_WYG005987 PE=3 SV=1	14	6	12	6	477	53.6	6.02	21.67	123.3	81.4	91.9	96.5	106.7	100.2	LTA4H	102275332	Leuk-A4-hydro_C domain-containing protein	GO:0008237,GO:0008270	metallopeptidase activity|zinc ion binding	bom00590	Arachidonic acid metabolism	KOG1047	[IOVE]	Bifunctional leukotriene A4 hydrolase/aminopeptidase LTA4H	Lipid transport and metabolism |Posttranslational modification, protein turnover, chaperones |Defense mechanisms |Amino acid transport and metabolism
A0A6B0QX27	Beta-mannosidase OS=Bos mutus OX=72004 GN=E5288_WYG011921 PE=3 SV=1	1	1	1	1	761	87.5	5.9	2.14							MANBA	102286671	Beta-mannosidase	GO:0005764,GO:0004567,GO:0005975	lysosome|beta-mannosidase activity|carbohydrate metabolic process	bom00511,bom04142	Other glycan degradation|Lysosome	KOG2230	[G]	Predicted beta-mannosidase	Carbohydrate transport and metabolism
A0A6B0QX30	Uncharacterized protein OS=Bos mutus OX=72004 GN=E5288_WYG006071 PE=3 SV=1	13	5	7	5	586	65.7	9.82	16.45	103.7	93.3	90.7	90.1	86.9	135.2	TMPO	102287937	Uncharacterized protein	GO:0005634,GO:0003677	nucleus|DNA binding
A0A6B0QX45	Protein-L-isoaspartate O-methyltransferase OS=Bos mutus OX=72004 GN=E5288_WYG009624 PE=3 SV=1	39	7	20	7	227	24.6	7.61	36.2	114.3	95.6	103	85	97.7	104.4	PCMT1	102271023	Protein-L-isoaspartate O-methyltransferase	GO:0004719	protein-L-isoaspartate (D-aspartate) O-methyltransferase activity			KOG1661	[O]	Protein-L-isoaspartate(D-aspartate) O-methyltransferase	Posttranslational modification, protein turnover, chaperones
A0A6B0QX47	Uncharacterized protein OS=Bos mutus OX=72004 GN=E5288_WYG005964 PE=3 SV=1	12	2	2	2	164	18.6	5.71	2.44							ARL1	102266859	Uncharacterized protein	GO:0005525	GTP binding			KOG0072	[U]	GTP-binding ADP-ribosylation factor-like protein ARL1	Intracellular trafficking, secretion, and vesicular transport
A0A6B0QX57	Protein kinase domain-containing protein OS=Bos mutus OX=72004 GN=E5288_WYG010895 PE=4 SV=1	1	1	1	1	724	82.4	8.72	2.18	84	85.2	89.5	105.3	86.4	149.7	TLK1	102269958	Protein kinase domain-containing protein	GO:0005524,GO:0004672	ATP binding|protein kinase activity			KOG1151	[T]	Tousled-like protein kinase	Signal transduction mechanisms
A0A6B0QX65	Histone deacetylase complex subunit SAP18 OS=Bos mutus OX=72004 GN=E5288_WYG005806 PE=3 SV=1	6	1	1	1	153	17.6	9.35	0	85.5	88.2	118.7	98.3	96.5	112.8	SAP18	102272626	Histone deacetylase complex subunit SAP18	GO:0005737,GO:0016607	cytoplasm|nuclear speck	bom03013,bom03015	RNA transport|mRNA surveillance pathway	KOG3391	[K]	Transcriptional co-repressor component	Transcription
A0A6B0QX80	AAA domain-containing protein OS=Bos mutus OX=72004 GN=E5288_WYG004992 PE=4 SV=1	3	2	2	2	586	66.1	9.28	3.11							LOC102272627	102272627	AAA domain-containing protein	GO:0005739,GO:0005524,GO:0007005	mitochondrion|ATP binding|mitochondrion organization			KOG0742	[O]	AAA+-type ATPase	Posttranslational modification, protein turnover, chaperones
A0A6B0QX86	Polynucleotide phosphorylase 1 OS=Bos mutus OX=72004 GN=E5288_WYG009686 PE=3 SV=1	4	3	3	3	791	86.7	8.13	2.41	97.5	91.2	116.4	84.6	129.4	81	PNPT1	102279702	Polynucleotide phosphorylase 1	GO:0005737,GO:0004654,GO:0003723,GO:0006402,GO:0006396	cytoplasm|polyribonucleotide nucleotidyltransferase activity|RNA binding|mRNA catabolic process|RNA processing	bom03018	RNA degradation	KOG1067	[R]	Predicted RNA-binding polyribonucleotide nucleotidyltransferase	General function prediction only
A0A6B0QX90	Guanylate cyclase OS=Bos mutus OX=72004 GN=E5288_WYG008001 PE=3 SV=1	4	3	3	3	691	77.5	8.13	2.5	107.1	83.8	97.4	52.5	178.1	81.1	GUCY1A3	102281834	Guanylate cyclase	GO:0005737,GO:0005525,GO:0004383,GO:0020037,GO:0035556	cytoplasm|GTP binding|guanylate cyclase activity|heme binding|intracellular signal transduction	bom00230,bom04022,bom04540,bom04611,bom04921,bom04924,bom04270,bom04970,bom04730,bom04713	Purine metabolism|cGMP-PKG signaling pathway|Gap junction|Platelet activation|Oxytocin signaling pathway|Renin secretion|Vascular smooth muscle contraction|Salivary secretion|Long-term depression|Circadian entrainment	KOG4171	[F]	Adenylate/guanylate kinase	Nucleotide transport and metabolism
A0A6B0QX98	Glutamine amidotransferase OS=Bos mutus OX=72004 GN=E5288_WYG006305 PE=4 SV=1	5	5	5	5	1107	123	6.73	8.79							GMPS	102270298	Glutamine amidotransferase	GO:0016021,GO:0005886,GO:0005524,GO:0004930,GO:0003922,GO:0016462,GO:0006541	integral component of membrane|plasma membrane|ATP binding|G protein-coupled receptor activity|GMP synthase (glutamine-hydrolyzing) activity|pyrophosphatase activity|glutamine metabolic process	bom00230,bom00983	Purine metabolism|Drug metabolism - other enzymes	KOG1622	[F]	GMP synthase	Nucleotide transport and metabolism
A0A6B0QX99	TEA domain-containing protein OS=Bos mutus OX=72004 GN=E5288_WYG005798 PE=4 SV=1	2	1	2	1	511	57.4	8.62	2.45	119.5	144.3	124.6	53.1	87.9	70.6	TEAD1	102265548	TEA domain-containing protein	GO:0005634,GO:0003677,GO:0003700,GO:0035329	nucleus|DNA binding|DNA-binding transcription factor activity|hippo signaling	bom04390,bom04392	Hippo signaling pathway|Hippo signaling pathway - multiple species	KOG3841	[K]	TEF-1 and related transcription factor, TEAD family	Transcription
A0A6B0QXA1	Uncharacterized protein OS=Bos mutus OX=72004 GN=E5288_WYG007977 PE=4 SV=1	1	2	2	2	1187	133.9	7.71	2.15	119.9	99	88.1	98.6	89.4	105.1	ETFDH	102271319	Uncharacterized protein	GO:0016021,GO:0005886,GO:0004930	integral component of membrane|plasma membrane|G protein-coupled receptor activity			KOG2415	[C]	Electron transfer flavoprotein ubiquinone oxidoreductase	Energy production and conversion
A0A6B0QXA2	L-serine ammonia-lyase OS=Bos mutus OX=72004 GN=E5288_WYG005836 PE=4 SV=1	13	3	6	3	327	34.5	7.68	14.31	104	78.4	100.6	110.4	112.1	94.4	SDS	102286598	L-serine ammonia-lyase	GO:0003941,GO:0030170,GO:0006520	L-serine ammonia-lyase activity|pyridoxal phosphate binding|cellular amino acid metabolic process	bom00260,bom00270,bom00290	Glycine, serine and threonine metabolism|Cysteine and methionine metabolism|Valine, leucine and isoleucine biosynthesis	KOG1250	[E]	Threonine/serine dehydratases	Amino acid transport and metabolism
A0A6B0QXA5	WD_REPEATS_REGION domain-containing protein OS=Bos mutus OX=72004 GN=E5288_WYG009712 PE=4 SV=1	9	2	2	2	380	42.1	5.73	5.33	123.2	86.1	99.2	81.9	91	118.6	NUP43	102272052	WD_REPEATS_REGION domain-containing protein			bom03013,bom05014	RNA transport|Amyotrophic lateral sclerosis	KOG4714	[Y]	Nucleoporin	Nuclear structure
A0A6B0QXA9	THO complex subunit 2 OS=Bos mutus OX=72004 GN=E5288_WYG006241 PE=3 SV=1	1	1	1	1	1611	183.5	8.5	2.29	112.9	84.9	113.4	81.4	114.2	93.2	THOC2	102274530	THO complex subunit 2	GO:0016607,GO:0000347,GO:0006406,GO:0006397	nuclear speck|THO complex|mRNA export from nucleus|mRNA processing	bom03040,bom03013	Spliceosome|RNA transport	KOG1874	[K]	KEKE-like motif-containing transcription regulator (Rlr1)/suppressor of sin4	Transcription
A0A6B0QXB0	RNA helicase OS=Bos mutus OX=72004 GN=E5288_WYG011975 PE=4 SV=1	9	5	8	5	728	82.8	7.12	15.16	87.5	87.2	112	104.2	93.3	115.9	DHX15	102276273	RNA helicase	GO:0005524,GO:0003676,GO:0003724	ATP binding|nucleic acid binding|RNA helicase activity	bom03040	Spliceosome	KOG0925	[A]	mRNA splicing factor ATP-dependent RNA helicase	RNA processing and modification
A0A6B0QXB6	SH3 domain-containing protein OS=Bos mutus OX=72004 GN=E5288_WYG013681 PE=3 SV=1	2	2	3	2	858	95.8	7.91	7.6	142.9	71.7	116.2	68.6	130.8	69.8	EPS8	102271584	SH3 domain-containing protein	GO:0005737,GO:0003779,GO:0035591,GO:0051017,GO:0051016	cytoplasm|actin binding|signaling adaptor activity|actin filament bundle assembly|barbed-end actin filament capping			KOG3557	[T]	Epidermal growth factor receptor kinase substrate	Signal transduction mechanisms
A0A6B0QXB9	D-aminoacyl-tRNA deacylase OS=Bos mutus OX=72004 GN=E5288_WYG009763 PE=3 SV=1	10	1	2	1	90	10	5.87	0							DTD2	102274436	D-aminoacyl-tRNA deacylase	GO:0005737,GO:0051499	cytoplasm|D-aminoacyl-tRNA deacylase activity			KOG3323	[J]	D-Tyr-tRNA (Tyr) deacylase	Translation, ribosomal structure and biogenesis
A0A6B0QXC8	Paxillin OS=Bos mutus OX=72004 GN=E5288_WYG005931 PE=4 SV=1	6	2	2	2	590	64.3	6.14	6.52							PXN	102275497	Uncharacterized protein	GO:0046872	metal ion binding	bom04370,bom04510,bom04810,bom04670,bom04062,bom05205,bom05203,bom05135,bom05100,bom05170,bom05163,bom05165	VEGF signaling pathway|Focal adhesion|Regulation of actin cytoskeleton|Leukocyte transendothelial migration|Chemokine signaling pathway|Proteoglycans in cancer|Viral carcinogenesis|Yersinia infection|Bacterial invasion of epithelial cells|Human immunodeficiency virus 1 infection|Human cytomegalovirus infection|Human papillomavirus infection	KOG1703	[TZ]	Adaptor protein Enigma and related PDZ-LIM proteins	Signal transduction mechanisms |Cytoskeleton
A0A6B0QXE7	Polynucleotide adenylyltransferase OS=Bos mutus OX=72004 GN=E5288_WYG009822 PE=3 SV=1	1	1	1	1	1310	145.9	7.77	0							PAPOLG	102281489	Polynucleotide adenylyltransferase	GO:0005737,GO:0042025,GO:0005634,GO:0005524,GO:0003677,GO:0003700,GO:0004652,GO:0003723,GO:0006397,GO:0031123,GO:0043631	cytoplasm|host cell nucleus|nucleus|ATP binding|DNA binding|DNA-binding transcription factor activity|polynucleotide adenylyltransferase activity|RNA binding|mRNA processing|RNA 3'-end processing|RNA polyadenylation	bom03015	mRNA surveillance pathway	KOG2245	[A]	Poly(A) polymerase and related nucleotidyltransferases	RNA processing and modification
A0A6B0QXE9	Uncharacterized protein OS=Bos mutus OX=72004 GN=E5288_WYG010971 PE=3 SV=1	5	1	1	1	330	36.1	7.69	2.8	129.6	88.1	87.8	83	122.6	88.9	LOC102280721	102280721	Uncharacterized protein	GO:0016491	oxidoreductase activity	bom00590,bom00790,bom00980,bom05204	Arachidonic acid metabolism|Folate biosynthesis|Metabolism of xenobiotics by cytochrome P450|Chemical carcinogenesis	KOG1208	[Q]	Dehydrogenases with different specificities (related to short-chain alcohol dehydrogenases)	Secondary metabolites biosynthesis, transport and catabolism
A0A6B0QXF1	Glycine cleavage system H protein OS=Bos mutus OX=72004 GN=E5288_WYG012804 PE=3 SV=1	6	1	1	1	173	18.8	5.1	2.82							GCSH	102265843	Glycine cleavage system H protein	GO:0005960,GO:0005739,GO:0019464	glycine cleavage complex|mitochondrion|glycine decarboxylation via glycine cleavage system	bom00630,bom00260	Glyoxylate and dicarboxylate metabolism|Glycine, serine and threonine metabolism	KOG3373	[E]	Glycine cleavage system H protein (lipoate-binding)	Amino acid transport and metabolism
A0A6B0QXF5	F5/8 type C domain-containing protein OS=Bos mutus OX=72004 GN=E5288_WYG006253 PE=3 SV=1	8	4	7	4	661	75.3	6.8	17.65	91.7	91.1	104.9	78.6	80.1	153.6	CPXM2	102264478	F5/8 type C domain-containing protein	GO:0005576,GO:0004181,GO:0008270	extracellular region|metallocarboxypeptidase activity|zinc ion binding			KOG2649	[R]	Zinc carboxypeptidase	General function prediction only
A0A6B0QXG1	Uncharacterized protein OS=Bos mutus OX=72004 GN=E5288_WYG004957 PE=4 SV=1	11	3	4	3	265	30.7	7.4	4.72	103.8	89.1	156.6	76.5	112.6	61.5	FBXO44	102282567	Uncharacterized protein
A0A6B0QXG9	Procollagen-lysine 5-dioxygenase OS=Bos mutus OX=72004 GN=E5288_WYG004991 PE=4 SV=1	15	8	8	8	726	83.5	6.62	17.21	81.1	75.5	88	110.6	77.4	167.3	PLOD1	102288243	Procollagen-lysine 5-dioxygenase	GO:0005789,GO:0005506,GO:0031418,GO:0008475	endoplasmic reticulum membrane|iron ion binding|L-ascorbic acid binding|procollagen-lysine 5-dioxygenase activity	bom00310	Lysine degradation	KOG1971	[O]	Lysyl hydroxylase	Posttranslational modification, protein turnover, chaperones
A0A6B0QXH3	Uncharacterized protein OS=Bos mutus OX=72004 GN=E5288_WYG010877 PE=4 SV=1	33	33	692	33	1151	122.2	7.99	1525.16	91.7	67.8	91.1	151	91.1	107.3	COL6A2	102278458	Uncharacterized protein			bom04151,bom04512,bom04510,bom04974,bom05165	PI3K-Akt signaling pathway|ECM-receptor interaction|Focal adhesion|Protein digestion and absorption|Human papillomavirus infection	KOG3544	[W]	Collagens (type IV and type XIII), and related proteins	Extracellular structures
A0A6B0QXH6	Uncharacterized protein OS=Bos mutus OX=72004 GN=E5288_WYG013714 PE=3 SV=1	3	1	1	1	377	42.6	6.7	0							ERGIC2	102273799	Uncharacterized protein	GO:0033116,GO:0016021,GO:0016192	endoplasmic reticulum-Golgi intermediate compartment membrane|integral component of membrane|vesicle-mediated transport			KOG2667	[U]	COPII vesicle protein	Intracellular trafficking, secretion, and vesicular transport
A0A6B0QXH8	IGv domain-containing protein OS=Bos mutus OX=72004 GN=E5288_WYG004793 PE=4 SV=1	3	1	1	1	499	55.1	9.35	2.78	95.1	93.2	87.4	127.1	92.6	104.5	MXRA8	102287666	IGv domain-containing protein	GO:0016021,GO:0005886,GO:0007155	integral component of membrane|plasma membrane|cell adhesion
A0A6B0QXH9	G protein-coupled receptor kinase OS=Bos mutus OX=72004 GN=E5288_WYG005851 PE=3 SV=1	4	2	2	2	684	79.5	7.42	2.38							ADRBK2	102288247	G protein-coupled receptor kinase	GO:0005524,GO:0047696,GO:0004703,GO:0007165	ATP binding|beta-adrenergic receptor kinase activity|G protein-coupled receptor kinase activity|signal transduction	bom04340,bom04144,bom04062,bom04724,bom04740,bom05032	Hedgehog signaling pathway|Endocytosis|Chemokine signaling pathway|Glutamatergic synapse|Olfactory transduction|Morphine addiction	KOG0986	[T]	G protein-coupled receptor kinase	Signal transduction mechanisms
A0A6B0QXI3	HATPase_c domain-containing protein OS=Bos mutus OX=72004 GN=E5288_WYG006394 PE=3 SV=1	33	23	76	22	723	83.1	5.57	153.05	106.9	86.7	107.5	81.9	87.8	129.2	HSP90B1	102268820	HATPase_c domain-containing protein	GO:0042470,GO:0005524,GO:0051082,GO:0006457	melanosome|ATP binding|unfolded protein binding|protein folding	bom04141,bom04151,bom04657,bom04915,bom04918,bom05200,bom05215,bom05418,bom05132	Protein processing in endoplasmic reticulum|PI3K-Akt signaling pathway|IL-17 signaling pathway|Estrogen signaling pathway|Thyroid hormone synthesis|Pathways in cancer|Prostate cancer|Fluid shear stress and atherosclerosis|Salmonella infection	KOG0020	[O]	Endoplasmic reticulum glucose-regulated protein (GRP94/endoplasmin), HSP90 family	Posttranslational modification, protein turnover, chaperones
A0A6B0QXJ8	Uncharacterized protein OS=Bos mutus OX=72004 GN=E5288_WYG009600 PE=4 SV=1	32	1	2	1	390	45.5	12.31	0
A0A6B0QXJ9	Uncharacterized protein OS=Bos mutus OX=72004 GN=E5288_WYG004895 PE=3 SV=1	31	5	26	5	201	24	5	39.51	82.7	74.6	89.1	179.7	85.1	88.8	DPT	102284984	Uncharacterized protein	GO:0005576	extracellular region
A0A6B0QXK5	Uncharacterized protein OS=Bos mutus OX=72004 GN=E5288_WYG004830 PE=4 SV=1	11	2	4	2	203	21.6	7.3	9.61	93.3	92.4	78.7	72.3	100.8	162.5	FAM213B	102268856	Uncharacterized protein	GO:0055114	oxidation-reduction process	bom00590	Arachidonic acid metabolism	KOG4498	[S]	Uncharacterized conserved protein	Function unknown
A0A6B0QXL4	Uncharacterized protein OS=Bos mutus OX=72004 GN=E5288_WYG006209 PE=4 SV=1	33	16	31	16	589	64.5	6.09	76.66	69.1	70.1	97	111	78.3	174.4	CKAP4	102287419	Uncharacterized protein	GO:0016021	integral component of membrane	bom04141	Protein processing in endoplasmic reticulum
A0A6B0QXL5	Adenylosuccinate synthetase isozyme 2 OS=Bos mutus OX=72004 GN=ADSS PE=3 SV=1	7	2	3	2	460	50.6	6.06	9.91	102.3	95	95.3	108.6	98.1	100.6	ADSS	102269343	Adenylosuccinate synthetase isozyme 2	GO:0005739,GO:0004019,GO:0005525,GO:0000287,GO:0044208	mitochondrion|adenylosuccinate synthase activity|GTP binding|magnesium ion binding|'de novo' AMP biosynthetic process	bom00230,bom00250	Purine metabolism|Alanine, aspartate and glutamate metabolism	KOG1355	[F]	Adenylosuccinate synthase	Nucleotide transport and metabolism
A0A6B0QXL8	Uncharacterized protein OS=Bos mutus OX=72004 GN=E5288_WYG005783 PE=4 SV=1	2	1	1	1	717	77.6	6.58	3.15	105.3	94.6	98.7	87.8	105.7	107.9	RNF214	102276476	Uncharacterized protein
A0A6B0QXM8	F-BAR domain only protein 2 OS=Bos mutus OX=72004 GN=E5288_WYG012728 PE=3 SV=1	2	2	2	2	1155	125.1	5.99	6.38	114.2	105.2	107.8	74.9	108.8	89.1	FCHO2	102281387	F-BAR domain only protein 2	GO:0005905,GO:0016021,GO:0072583	clathrin-coated pit|integral component of membrane|clathrin-dependent endocytosis			KOG2398	[D]	Predicted proline-serine-threonine phosphatase-interacting protein (PSTPIP)	Cell cycle control, cell division, chromosome partitioning
A0A6B0QXN0	Uncharacterized protein OS=Bos mutus OX=72004 GN=E5288_WYG004767 PE=4 SV=1	7	2	2	2	338	37.3	7.74	5.75							ACOT7	102279443	Uncharacterized protein	GO:0052689,GO:0016790	carboxylic ester hydrolase activity|thiolester hydrolase activity	bom00062,bom01040	Fatty acid elongation|Biosynthesis of unsaturated fatty acids	KOG2763	[I]	Acyl-CoA thioesterase	Lipid transport and metabolism
A0A6B0QXN4	Kinase OS=Bos mutus OX=72004 GN=E5288_WYG004862 PE=3 SV=1	7	2	2	2	293	33.7	7.99	4.16	100.9	87.3	116.5	93.1	111	91.2	ITPKB	102264662	Kinase	GO:0016301,GO:0032958	kinase activity|inositol phosphate biosynthetic process	bom00562,bom04020,bom04070	Inositol phosphate metabolism|Calcium signaling pathway|Phosphatidylinositol signaling system	KOG1621	[I]	1D-myo-inositol-triphosphate 3-kinase A	Lipid transport and metabolism
A0A6B0QXP1	Uncharacterized protein OS=Bos mutus OX=72004 GN=E5288_WYG010947 PE=3 SV=1	3	3	4	3	1629	186.6	6.96	10.5	92.2	64.1	111.3	159.8	94.7	77.9	MX2	102273118	Uncharacterized protein	GO:0005525,GO:0003924	GTP binding|GTPase activity	bom05162,bom05164,bom05160,bom05165	Measles|Influenza A|Hepatitis C|Human papillomavirus infection	KOG0446	[UR]	Vacuolar sorting protein VPS1, dynamin, and related proteins	Intracellular trafficking, secretion, and vesicular transport |General function prediction only
A0A6B0QXP5	Heme oxygenase OS=Bos mutus OX=72004 GN=E5288_WYG013598 PE=3 SV=1	9	2	2	2	283	32.2	7.68	3.96							HMOX1	102281265	Heme oxygenase	GO:0016021,GO:0004392,GO:0046872,GO:0006788	integral component of membrane|heme oxygenase (decyclizing) activity|metal ion binding|heme oxidation	bom00860,bom04066,bom04216,bom04978,bom05200,bom05206,bom05225,bom05418	Porphyrin and chlorophyll metabolism|HIF-1 signaling pathway|Ferroptosis|Mineral absorption|Pathways in cancer|MicroRNAs in cancer|Hepatocellular carcinoma|Fluid shear stress and atherosclerosis	KOG4480	[P]	Heme oxygenase	Inorganic ion transport and metabolism
A0A6B0QXP8	Guided entry of tail-anchored proteins factor 1 OS=Bos mutus OX=72004 GN=E5288_WYG010966 PE=3 SV=1	5	1	1	1	271	30.3	10.39	0	127.5	96.7	123.8	53.4	79.3	119.3	WRB	102265954	Guided entry of tail-anchored proteins factor 1	GO:0016021,GO:0071816	integral component of membrane|tail-anchored membrane protein insertion into ER membrane			KOG4253	[R]	Tryptophan-rich basic nuclear protein	General function prediction only
A0A6B0QXP9	2-phospho-D-glycerate hydro-lyase OS=Bos mutus OX=72004 GN=E5288_WYG005025 PE=3 SV=1	36	13	98	7	450	49.1	6.47	239.2	115	114.2	93.7	74.5	105	97.7	ENO1	102265407	2-phospho-D-glycerate hydro-lyase	GO:0000015,GO:0000287,GO:0004634,GO:0006096	phosphopyruvate hydratase complex|magnesium ion binding|phosphopyruvate hydratase activity|glycolytic process	bom00010,bom03018,bom04066	Glycolysis / Gluconeogenesis|RNA degradation|HIF-1 signaling pathway	KOG2670	[G]	Enolase	Carbohydrate transport and metabolism
A0A6B0QXQ1	Phosphoacetylglucosamine mutase OS=Bos mutus OX=72004 GN=E5288_WYG006171 PE=3 SV=1	16	7	9	7	542	60	6.29	21.44	96.6	85.4	103.7	117.9	93.1	103.3	PGM3	102288118	Phosphoacetylglucosamine mutase	GO:0000287,GO:0004610,GO:0005975,GO:0006048	magnesium ion binding|phosphoacetylglucosamine mutase activity|carbohydrate metabolic process|UDP-N-acetylglucosamine biosynthetic process	bom00520	Amino sugar and nucleotide sugar metabolism	KOG2537	[G]	Phosphoglucomutase/phosphomannomutase	Carbohydrate transport and metabolism
A0A6B0QXR9	G_PROTEIN_RECEP_F2_4 domain-containing protein OS=Bos mutus OX=72004 GN=E5288_WYG009617 PE=3 SV=1	7	1	1	1	418	46.1	8.73	0							FZD9	102272449	G_PROTEIN_RECEP_F2_4 domain-containing protein	GO:0016021,GO:0004888,GO:0007166	integral component of membrane|transmembrane signaling receptor activity|cell surface receptor signaling pathway	bom04310,bom04390,bom04150,bom04550,bom04916,bom05200,bom05205,bom05225,bom05226,bom05217,bom05224,bom05010,bom05022,bom04934,bom05165	Wnt signaling pathway|Hippo signaling pathway|mTOR signaling pathway|Signaling pathways regulating pluripotency of stem cells|Melanogenesis|Pathways in cancer|Proteoglycans in cancer|Hepatocellular carcinoma|Gastric cancer|Basal cell carcinoma|Breast cancer|Alzheimer disease|Pathways of neurodegeneration - multiple diseases|Cushing syndrome|Human papillomavirus infection	KOG3577	[T]	Smoothened and related G-protein-coupled receptors	Signal transduction mechanisms
A0A6B0QXS0	C1q domain-containing protein OS=Bos mutus OX=72004 GN=E5288_WYG005754 PE=4 SV=1	6	1	2	1	155	16.8	5.82	4.27							C1QTNF5	102278620	C1q domain-containing protein
A0A6B0QXS5	Uncharacterized protein OS=Bos mutus OX=72004 GN=E5288_WYG011967 PE=3 SV=1	26	9	23	9	314	34.3	9.06	53.69	138.5	73.3	145.2	83.7	99.3	60	HADH	102267786	Uncharacterized protein	GO:0003857,GO:0070403,GO:0006631	3-hydroxyacyl-CoA dehydrogenase activity|NAD+ binding|fatty acid metabolic process	bom00650,bom00062,bom00071,bom00280,bom00310,bom00380	Butanoate metabolism|Fatty acid elongation|Fatty acid degradation|Valine, leucine and isoleucine degradation|Lysine degradation|Tryptophan metabolism	KOG2304	[I]	3-hydroxyacyl-CoA dehydrogenase	Lipid transport and metabolism
A0A6B0QXT0	Isoleucyl-tRNA synthetase OS=Bos mutus OX=72004 GN=E5288_WYG004910 PE=3 SV=1	5	5	6	5	1001	112.6	7.83	9.85	131.9	137.4	98.6	79.5	72	80.7	IARS2	102272697	Isoleucyl-tRNA synthetase	GO:0002161,GO:0005524,GO:0004822,GO:0000049,GO:0006428	aminoacyl-tRNA editing activity|ATP binding|isoleucine-tRNA ligase activity|tRNA binding|isoleucyl-tRNA aminoacylation	bom00970	Aminoacyl-tRNA biosynthesis	KOG0433	[J]	Isoleucyl-tRNA synthetase	Translation, ribosomal structure and biogenesis
A0A6B0QXU1	Secreted phosphoprotein 2 OS=Bos mutus OX=72004 GN=E5288_WYG006411 PE=3 SV=1	6	2	2	2	374	41.6	5.2	6.65	130.7	78.3	127.2	92	113.5	58.4	SPP2	102279297	Secreted phosphoprotein 2	GO:0005576,GO:0046849	extracellular region|bone remodeling
A0A6B0QXV2	U-box domain-containing protein OS=Bos mutus OX=72004 GN=E5288_WYG005952 PE=3 SV=1	1	1	1	1	1067	122.5	5.34	2.8	87.4	127.1	94.9	62.3	114.4	113.9	UBE4A	102272004	U-box domain-containing protein	GO:0000151,GO:0034450,GO:0006511	ubiquitin ligase complex|ubiquitin-ubiquitin ligase activity|ubiquitin-dependent protein catabolic process	bom04120	Ubiquitin mediated proteolysis	KOG2042	[O]	Ubiquitin fusion degradation protein-2	Posttranslational modification, protein turnover, chaperones
A0A6B0QXV6	BAT2_N domain-containing protein OS=Bos mutus OX=72004 GN=E5288_WYG004789 PE=4 SV=1	0	1	1	1	2686	297.2	9.16	0							PRRC2C	102277223	BAT2_N domain-containing protein					KOG4817	[X]	Unnamed protein
A0A6B0QXY6	Calcium/calmodulin-dependent protein kinase OS=Bos mutus OX=72004 GN=E5288_WYG011902 PE=3 SV=1	12	7	11	5	512	57.7	7.27	9.58	99.5	106.1	90.9	91.5	94.1	117.9	LOC102280002	102280002	Calcium/calmodulin-dependent protein kinase	GO:0005524,GO:0005516,GO:0004683	ATP binding|calmodulin binding|calmodulin-dependent protein kinase activity	bom04012,bom04310,bom04066,bom04020,bom04024,bom04114,bom04217,bom04911,bom04922,bom04912,bom04921,bom04916,bom04925,bom04261,bom04971,bom04725,bom04728,bom04720,bom04722,bom04740,bom04750,bom04360,bom04713,bom05200,bom05205,bom05214,bom05012,bom05022,bom05031,bom04934,bom05152	ErbB signaling pathway|Wnt signaling pathway|HIF-1 signaling pathway|Calcium signaling pathway|cAMP signaling pathway|Oocyte meiosis|Necroptosis|Insulin secretion|Glucagon signaling pathway|GnRH signaling pathway|Oxytocin signaling pathway|Melanogenesis|Aldosterone synthesis and secretion|Adrenergic signaling in cardiomyocytes|Gastric acid secretion|Cholinergic synapse|Dopaminergic synapse|Long-t…	KOG0033	[T]	Ca2+/calmodulin-dependent protein kinase, EF-Hand protein superfamily	Signal transduction mechanisms
A0A6B0QXZ1	Uncharacterized protein OS=Bos mutus OX=72004 GN=E5288_WYG012760 PE=4 SV=1	4	1	1	1	321	36.1	8.28	2.92							ARL15	102275659	Uncharacterized protein	GO:0005525	GTP binding			KOG0071	[U]	GTP-binding ADP-ribosylation factor Arf6 (dArf3)	Intracellular trafficking, secretion, and vesicular transport
A0A6B0QXZ3	Uncharacterized protein OS=Bos mutus OX=72004 GN=E5288_WYG006447 PE=3 SV=1	1	2	2	2	2225	249	9.91	2.91	82.7	143.2	82.3	91.8	81.7	118.3	THRAP3	102276731	Uncharacterized protein	GO:0015630,GO:0000226,GO:0008380	microtubule cytoskeleton|microtubule cytoskeleton organization|RNA splicing
A0A6B0QXZ4	Coproporphyrinogen oxidase OS=Bos mutus OX=72004 GN=E5288_WYG012492 PE=3 SV=1	6	2	2	2	421	46.9	8.63	2.88	121.5	158.6	104.3	60.9	96.4	58.3	CPOX	102265707	Coproporphyrinogen oxidase	GO:0004109,GO:0006782	coproporphyrinogen oxidase activity|protoporphyrinogen IX biosynthetic process	bom00860	Porphyrin and chlorophyll metabolism	KOG1518	[H]	Coproporphyrinogen III oxidase CPO/HEM13	Coenzyme transport and metabolism
A0A6B0QY14	Uncharacterized protein OS=Bos mutus OX=72004 GN=E5288_WYG004805 PE=4 SV=1	9	1	2	1	137	14.6	7.21	3.6	109.8	281.4	41.1	49.6	39.4	78.8	LOC106700734	106700734	Uncharacterized protein	GO:0016021	integral component of membrane
A0A6B0QY15	Matrin-type domain-containing protein OS=Bos mutus OX=72004 GN=E5288_WYG006261 PE=3 SV=1	6	3	4	3	489	57.4	6.57	6.04							SF3A3	102267128	Matrin-type domain-containing protein	GO:0005681,GO:0003723,GO:0008270,GO:0000398	spliceosomal complex|RNA binding|zinc ion binding|mRNA splicing, via spliceosome	bom03040	Spliceosome	KOG2636	[A]	Splicing factor 3a, subunit 3	RNA processing and modification
A0A6B0QY25	Arpin OS=Bos mutus OX=72004 GN=E5288_WYG022722 PE=3 SV=1	8	3	3	3	394	43.8	5.31	2.03	99.7	80.6	97.9	108.8	106.8	106.2	LOC102287142	102287142	Arpin	GO:0030117,GO:0006886,GO:0051126,GO:0016192	membrane coat|intracellular protein transport|negative regulation of actin nucleation|vesicle-mediated transport			KOG0936	[U]	Clathrin adaptor complex, small subunit	Intracellular trafficking, secretion, and vesicular transport
A0A6B0QY29	Ig-like domain-containing protein OS=Bos mutus OX=72004 GN=E5288_WYG007999 PE=3 SV=1	5	8	10	8	1069	123.2	5.25	16.35	80.9	137.6	86.8	73	98.7	123	FAM73A	102281743	Ig-like domain-containing protein	GO:0016021,GO:0005739,GO:0008053	integral component of membrane|mitochondrion|mitochondrial fusion			KOG3831	[S]	Uncharacterized conserved protein	Function unknown
A0A6B0QY33	Uncharacterized protein OS=Bos mutus OX=72004 GN=E5288_WYG004994 PE=4 SV=1	3	1	1	1	625	70.8	6.27	3.81	129.2	88	94.4	79.4	125.9	83	WDR26	102269391	Uncharacterized protein					KOG0293	[S]	WD40 repeat-containing protein	Function unknown
A0A6B0QY40	Uncharacterized protein OS=Bos mutus OX=72004 GN=E5288_WYG022572 PE=4 SV=1	26	39	92	37	1686	192.4	7.05	223.04	91.3	100.2	123.4	78.6	103.2	103.2	IQGAP1	102281381	Uncharacterized protein	GO:0043087,GO:0007165	regulation of GTPase activity|signal transduction	bom04520,bom04810,bom05205	Adherens junction|Regulation of actin cytoskeleton|Proteoglycans in cancer	KOG2128	[T]	Ras GTPase-activating protein family - IQGAP	Signal transduction mechanisms
A0A6B0QY62	Uncharacterized protein OS=Bos mutus OX=72004 GN=E5288_WYG011901 PE=4 SV=1	18	9	12	9	608	66.4	5.31	30.44	101.6	121.6	88.5	83.9	94.7	109.7	RAP1GDS1	102288064	Uncharacterized protein	GO:0005096	GTPase activator activity			KOG4500	[T]	Rho/Rac GTPase guanine nucleotide exchange factor smgGDS/Vimar	Signal transduction mechanisms
A0A6B0QY63	Uncharacterized protein OS=Bos mutus OX=72004 GN=E5288_WYG009064 PE=4 SV=1	3	1	3	1	482	55.6	8.07	11.08	94	75.9	73.6	122	98	136.5	IFIT5	102273326	Uncharacterized protein					KOG1124	[R]	FOG: TPR repeat	General function prediction only
A0A6B0QY65	Glutamyl-tRNA synthetase OS=Bos mutus OX=72004 GN=E5288_WYG004946 PE=3 SV=1	10	16	22	16	1495	167.5	7.69	56.04	89.3	96.8	115	85	86.9	127.1	EPRS	102273461	Glutamyl-tRNA synthetase	GO:0005737,GO:0005524,GO:0004818,GO:0004827,GO:0006424,GO:0006433	cytoplasm|ATP binding|glutamate-tRNA ligase activity|proline-tRNA ligase activity|glutamyl-tRNA aminoacylation|prolyl-tRNA aminoacylation	bom00860,bom00970	Porphyrin and chlorophyll metabolism|Aminoacyl-tRNA biosynthesis	KOG1147	[J]	Glutamyl-tRNA synthetase	Translation, ribosomal structure and biogenesis
A0A6B0QY70	Uncharacterized protein OS=Bos mutus OX=72004 GN=E5288_WYG009726 PE=4 SV=1	4	6	7	6	1789	192.9	4.41	15.47	85.4	152.2	72.8	68.6	57.6	163.5	AKAP12	102266353	Uncharacterized protein	GO:0016020,GO:0051018,GO:0010739,GO:0006605,GO:0090036,GO:0007165	membrane|protein kinase A binding|positive regulation of protein kinase A signaling|protein targeting|regulation of protein kinase C signaling|signal transduction
A0A6B0QY80	Uncharacterized protein OS=Bos mutus OX=72004 GN=E5288_WYG009683 PE=4 SV=1	2	1	1	1	699	79.5	6.02	3.02	51.9	52.8	69.5	68.9	62.7	294.2	LOC102269969	102269969	Uncharacterized protein	GO:0016021	integral component of membrane	bom04650	Natural killer cell mediated cytotoxicity
A0A6B0QY89	START domain-containing protein OS=Bos mutus OX=72004 GN=E5288_WYG022708 PE=4 SV=1	4	1	1	1	213	23.6	5.41	2.62							STARD5	102275772	START domain-containing protein	GO:0032052	bile acid binding			KOG3845	[I]	MLN, STAR and related lipid-binding proteins	Lipid transport and metabolism
A0A6B0QYB1	Poly [ADP-ribose] polymerase OS=Bos mutus OX=72004 GN=E5288_WYG005880 PE=4 SV=1	1	2	2	2	1909	211.7	7.03	5.29							PARP4	102275669	Poly [ADP-ribose] polymerase	GO:0005634,GO:0003950,GO:0006471	nucleus|NAD+ ADP-ribosyltransferase activity|protein ADP-ribosylation	bom03410,bom04210	Base excision repair|Apoptosis
A0A6B0QYD9	TPR_REGION domain-containing protein OS=Bos mutus OX=72004 GN=E5288_WYG012519 PE=4 SV=1	7	5	7	5	609	67.5	7.33	14.61	139.5	147.7	87.2	79.1	58.9	87.5	TOMM70A	102281959	TPR_REGION domain-containing protein					KOG0547	[U]	Translocase of outer mitochondrial membrane complex, subunit TOM70/TOM72	Intracellular trafficking, secretion, and vesicular transport
A0A6B0QYE2	ATP-dependent RNA helicase DDX54 OS=Bos mutus OX=72004 GN=E5288_WYG005777 PE=3 SV=1	1	1	1	1	876	97.6	10.07	2.17	107.1	99.2	102	115.8	88.1	87.7	DDX54	102285370	ATP-dependent RNA helicase DDX54	GO:0005730,GO:0005524,GO:0003723,GO:0003724	nucleolus|ATP binding|RNA binding|RNA helicase activity			KOG0337	[A]	ATP-dependent RNA helicase	RNA processing and modification
A0A6B0QYE5	Uncharacterized protein OS=Bos mutus OX=72004 GN=E5288_WYG009652 PE=4 SV=1	4	13	16	13	3007	333.3	5.99	38.02	97.4	92.1	108.6	95.5	111	95.5	LOC102285692	102285692	Uncharacterized protein	GO:0046872,GO:0003755,GO:0046907,GO:0006457,GO:0015031	metal ion binding|peptidyl-prolyl cis-trans isomerase activity|intracellular transport|protein folding|protein transport	bom03013,bom05014	RNA transport|Amyotrophic lateral sclerosis	KOG0864	[U]	Ran-binding protein RANBP1 and related RanBD domain proteins	Intracellular trafficking, secretion, and vesicular transport
A0A6B0QYF5	Isocitrate dehydrogenase [NAD] subunit, mitochondrial OS=Bos mutus OX=72004 GN=E5288_WYG022750 PE=3 SV=1	30	9	15	9	367	39.8	7.2	16.84	113	90.2	111.4	98.5	96.1	90.8	IDH3A	102281295	Isocitrate dehydrogenase [NAD] subunit, mitochondrial	GO:0005739,GO:0004449,GO:0000287,GO:0051287,GO:0006099	mitochondrion|isocitrate dehydrogenase (NAD+) activity|magnesium ion binding|NAD binding|tricarboxylic acid cycle	bom00020	Citrate cycle (TCA cycle)	KOG0785	[E]	Isocitrate dehydrogenase, alpha subunit	Amino acid transport and metabolism
A0A6B0QYF9	Activated leukocyte cell adhesion molecule OS=Bos mutus OX=72004 GN=E5288_WYG012473 PE=4 SV=1	6	3	6	3	560	62.3	6.58	15.93	122.4	84.1	93.5	78.8	108.6	112.6	ALCAM	102286743	Activated leukocyte cell adhesion molecule	GO:0030424,GO:0030425,GO:0016021,GO:0005886	axon|dendrite|integral component of membrane|plasma membrane	bom04514	Cell adhesion molecules
A0A6B0QYG0	Cytochrome c oxidase polypeptide Va OS=Bos mutus OX=72004 GN=E5288_WYG022828 PE=3 SV=1	16	3	5	3	152	16.7	6.92	7.76	107.9	93.6	104.5	125.2	92.7	76.1	LOC102279149	102279149	Cytochrome c oxidase polypeptide Va	GO:0005743,GO:0004129,GO:0046872,GO:0006119	mitochondrial inner membrane|cytochrome-c oxidase activity|metal ion binding|oxidative phosphorylation	bom00190,bom04260,bom04714,bom05010,bom05012,bom05014,bom05016,bom05020,bom05022,bom04932	Oxidative phosphorylation|Cardiac muscle contraction|Thermogenesis|Alzheimer disease|Parkinson disease|Amyotrophic lateral sclerosis|Huntington disease|Prion disease|Pathways of neurodegeneration - multiple diseases|Non-alcoholic fatty liver disease	KOG4077	[C]	Cytochrome c oxidase, subunit Va/COX6	Energy production and conversion
A0A6B0QYG3	Aldedh domain-containing protein OS=Bos mutus OX=72004 GN=E5288_WYG005843 PE=3 SV=1	29	13	28	13	586	63.9	6.74	74.25	134.9	86.7	105.2	99.8	97.9	75.5	ALDH2	102272969	Aldedh domain-containing protein	GO:0016620	oxidoreductase activity, acting on the aldehyde or oxo group of donors, NAD or NADP as acceptor	bom00010,bom00053,bom00620,bom00071,bom00561,bom00280,bom00310,bom00330,bom00340,bom00380,bom00410,bom00770	Glycolysis / Gluconeogenesis|Ascorbate and aldarate metabolism|Pyruvate metabolism|Fatty acid degradation|Glycerolipid metabolism|Valine, leucine and isoleucine degradation|Lysine degradation|Arginine and proline metabolism|Histidine metabolism|Tryptophan metabolism|beta-Alanine metabolism|Pantothenate and CoA biosynthesis	KOG2450	[C]	Aldehyde dehydrogenase	Energy production and conversion
A0A6B0QYH7	45 kDa calcium-binding protein OS=Bos mutus OX=72004 GN=E5288_WYG004959 PE=3 SV=1	2	1	2	1	355	41.1	4.91	0							SDF4	102275478	Uncharacterized protein	GO:0005509	calcium ion binding			KOG4251	[R]	Calcium binding protein	General function prediction only
A0A6B0QYH9	Sema domain-containing protein OS=Bos mutus OX=72004 GN=E5288_WYG018675 PE=3 SV=1	1	1	1	1	2136	232.4	5.63	3.12							PLXNB1	102281310	Sema domain-containing protein	GO:0016021,GO:0005886,GO:0005524,GO:0016301,GO:0017154	integral component of membrane|plasma membrane|ATP binding|kinase activity|semaphorin receptor activity	bom04360	Axon guidance	KOG3610	[T]	Plexins (functional semaphorin receptors)	Signal transduction mechanisms
A0A6B0QYI5	Uncharacterized protein OS=Bos mutus OX=72004 GN=E5288_WYG022753 PE=4 SV=1	1	1	1	1	1937	221.5	7.96	4.7	66.6	76	145.7	64.3	131.7	115.7	SIN3A	102281687	Uncharacterized protein	GO:0016580,GO:0004725,GO:0003714,GO:0006355	Sin3 complex|protein tyrosine phosphatase activity|transcription corepressor activity|regulation of transcription, DNA-templated	bom04919,bom05202,bom05016,bom05169	Thyroid hormone signaling pathway|Transcriptional misregulation in cancer|Huntington disease|Epstein-Barr virus infection	KOG4204	[B]	Histone deacetylase complex, SIN3 component	Chromatin structure and dynamics
A0A6B0QYI8	40S ribosomal protein S24 OS=Bos mutus OX=72004 GN=E5288_WYG018878 PE=3 SV=1	18	6	15	5	430	49.2	8.78	45.74	99.8	87.7	113.3	84.6	113.1	101.5	PRKAR2A	102274067	40S ribosomal protein S24	GO:0005840,GO:0003735,GO:0006412	ribosome|structural constituent of ribosome|translation	bom04910	Insulin signaling pathway	KOG1113	[T]	cAMP-dependent protein kinase types I and II, regulatory subunit	Signal transduction mechanisms
A0A6B0QYJ3	GLTP domain-containing protein OS=Bos mutus OX=72004 GN=E5288_WYG006073 PE=4 SV=1	9	2	4	2	205	23.5	8.57	6.78	107.9	98.7	101.6	99.7	93.9	98.2	GLTP	102272069	GLTP domain-containing protein	GO:0005737,GO:0120013	cytoplasm|lipid transfer activity			KOG3221	[G]	Glycolipid transfer protein	Carbohydrate transport and metabolism
A0A6B0QYJ5	DNA helicase OS=Bos mutus OX=72004 GN=E5288_WYG004947 PE=3 SV=1	1	3	8	2	2300	257.9	6.42	17.75	84	94.9	105.6	80.8	87.1	147.6	CHD5	102283855	DNA helicase	GO:0005634,GO:0005840,GO:0005524,GO:0003678,GO:0046872,GO:0003735,GO:0006325,GO:0006412	nucleus|ribosome|ATP binding|DNA helicase activity|metal ion binding|structural constituent of ribosome|chromatin organization|translation			KOG0383	[R]	Predicted helicase	General function prediction only
A0A6B0QYN3	Uncharacterized protein OS=Bos mutus OX=72004 GN=E5288_WYG018830 PE=4 SV=1	20	32	87	32	1908	207.1	6.7	236.29	127.9	132.4	118.2	72.5	83.2	65.8	LAMB2	102278118	Uncharacterized protein	GO:0005604,GO:0016020	basement membrane|membrane	bom04151,bom04512,bom04510,bom05200,bom05222,bom05165,bom05146,bom05145	PI3K-Akt signaling pathway|ECM-receptor interaction|Focal adhesion|Pathways in cancer|Small cell lung cancer|Human papillomavirus infection|Amoebiasis|Toxoplasmosis	KOG0994	[W]	Extracellular matrix glycoprotein Laminin subunit beta	Extracellular structures
A0A6B0QYN9	Cytochrome b5 heme-binding domain-containing protein OS=Bos mutus OX=72004 GN=E5288_WYG007957 PE=4 SV=1	6	2	4	2	162	17.9	9.91	11.99	112.1	100.6	113.7	71.9	123.9	77.8	PGRMC2	102267934	Cytochrome b5 heme-binding domain-containing protein	GO:0005783	endoplasmic reticulum			KOG1110	[R]	Putative steroid membrane receptor Hpr6.6/25-Dx	General function prediction only
A0A6B0QYQ1	Non-specific serine/threonine protein kinase OS=Bos mutus OX=72004 GN=E5288_WYG018624 PE=3 SV=1	3	1	1	1	384	43.3	7.84	1.68							MAPKAPK3	102283364	Non-specific serine/threonine protein kinase	GO:0005524,GO:0004674	ATP binding|protein serine/threonine kinase activity	bom04010,bom04370	MAPK signaling pathway|VEGF signaling pathway	KOG0604	[T]	MAP kinase-activated protein kinase 2	Signal transduction mechanisms
A0A6B0QYR3	Uncharacterized protein OS=Bos mutus OX=72004 GN=E5288_WYG009610 PE=3 SV=1	5	5	6	5	1245	138.5	5.91	15.91	69.3	107.8	75.7	89.6	78.1	179.5	HIP1	102272170	Uncharacterized protein	GO:0030136,GO:0003779,GO:0030276,GO:0035091,GO:0006915,GO:0048268,GO:0072583	clathrin-coated vesicle|actin binding|clathrin binding|phosphatidylinositol binding|apoptotic process|clathrin coat assembly|clathrin-dependent endocytosis	bom05016,bom05022	Huntington disease|Pathways of neurodegeneration - multiple diseases	KOG0980	[Z]	Actin-binding protein SLA2/Huntingtin-interacting protein Hip1	Cytoskeleton
A0A6B0QYR5	Uncharacterized protein OS=Bos mutus OX=72004 GN=E5288_WYG005845 PE=3 SV=1	12	4	8	4	335	38.1	5.08	21.99	100.5	162.4	91.6	72	87.6	85.8	PARVA	102266042	Uncharacterized protein	GO:0005737,GO:0005856,GO:0016021,GO:0005886,GO:0003779,GO:0031532,GO:0007155	cytoplasm|cytoskeleton|integral component of membrane|plasma membrane|actin binding|actin cytoskeleton reorganization|cell adhesion	bom04510	Focal adhesion	KOG3631	[Z]	Alpha-parvin and related focal adhesion proteins	Cytoskeleton
A0A6B0QYR7	G protein-coupled receptor kinase OS=Bos mutus OX=72004 GN=E5288_WYG010858 PE=3 SV=1	1	1	1	1	753	85	6.28	0	113.1	72.9	90.4	141.2	88.9	93.6	GRK7	102270913	G protein-coupled receptor kinase	GO:0005890,GO:0005524,GO:0004703,GO:0006813,GO:0007165,GO:0006814	sodium:potassium-exchanging ATPase complex|ATP binding|G protein-coupled receptor kinase activity|potassium ion transport|signal transduction|sodium ion transport	bom04144,bom04062,bom04744	Endocytosis|Chemokine signaling pathway|Phototransduction	KOG0986	[T]	G protein-coupled receptor kinase	Signal transduction mechanisms
A0A6B0QYR8	Uncharacterized protein OS=Bos mutus OX=72004 GN=E5288_WYG006313 PE=3 SV=1	6	1	2	1	462	51.4	5.11	8.13	121.2	88	104.8	89.1	101.4	95.4	TRAPPC3	102275696	Uncharacterized protein	GO:0005783,GO:0005794,GO:0030008,GO:0048193	endoplasmic reticulum|Golgi apparatus|TRAPP complex|Golgi vesicle transport			KOG3330	[U]	Transport protein particle (TRAPP) complex subunit	Intracellular trafficking, secretion, and vesicular transport
A0A6B0QYS1	60S ribosomal protein L29 OS=Bos mutus OX=72004 GN=E5288_WYG018747 PE=3 SV=1	5	1	1	1	152	16.8	11.81	0							RPL29	102274383	60S ribosomal protein L29	GO:0005840,GO:0003735,GO:0006412	ribosome|structural constituent of ribosome|translation	bom03010	Ribosome	KOG3504	[J]	60S ribosomal protein L29	Translation, ribosomal structure and biogenesis
A0A6B0QYS4	Dynamin GTPase OS=Bos mutus OX=72004 GN=E5288_WYG004963 PE=3 SV=1	2	2	2	1	888	101	7.47	4.72	75.7	81	86.3	150.4	73.7	133	DNM3	102279295	Dynamin GTPase	GO:0005874,GO:0005525,GO:0003924,GO:0006897	microtubule|GTP binding|GTPase activity|endocytosis	bom04072,bom04144,bom04961,bom04721,bom05100	Phospholipase D signaling pathway|Endocytosis|Endocrine and other factor-regulated calcium reabsorption|Synaptic vesicle cycle|Bacterial invasion of epithelial cells	KOG0446	[UR]	Vacuolar sorting protein VPS1, dynamin, and related proteins	Intracellular trafficking, secretion, and vesicular transport |General function prediction only
A0A6B0QYS6	Uncharacterized protein OS=Bos mutus OX=72004 GN=E5288_WYG006035 PE=4 SV=1	16	2	6	1	172	20.1	4.97	15.26							RRAS2	102283530	Uncharacterized protein	GO:0016020,GO:0005525,GO:0003924,GO:0007165	membrane|GTP binding|GTPase activity|signal transduction	bom04010,bom04014,bom04371,bom04072,bom04024,bom04140,bom04137,bom04218,bom04810,bom04625,bom05205	MAPK signaling pathway|Ras signaling pathway|Apelin signaling pathway|Phospholipase D signaling pathway|cAMP signaling pathway|Autophagy - animal|Mitophagy - animal|Cellular senescence|Regulation of actin cytoskeleton|C-type lectin receptor signaling pathway|Proteoglycans in cancer	KOG0395	[R]	Ras-related GTPase	General function prediction only
A0A6B0QYS7	Uncharacterized protein OS=Bos mutus OX=72004 GN=E5288_WYG010854 PE=4 SV=1	1	1	1	1	1034	118	9.06	2.75	102.7	121.5	95.1	97.4	86.5	96.9	U2SURP	102266982	Uncharacterized protein	GO:0003723,GO:0006396	RNA binding|RNA processing	bom03040	Spliceosome	KOG0151	[R]	Predicted splicing regulator, contains RRM, SWAP and RPR domains	General function prediction only
A0A6B0QYS8	Peroxin-14 OS=Bos mutus OX=72004 GN=E5288_WYG005000 PE=3 SV=1	4	1	1	1	435	48.2	6.04	0	113.8	89.9	107.9	70	126.9	91.6	PEX14	102271894	Peroxin-14	GO:0005778,GO:0016560	peroxisomal membrane|protein import into peroxisome matrix, docking	bom04146	Peroxisome	KOG2629	[MOU]	Peroxisomal membrane anchor protein (peroxin)	Cell wall/membrane/envelope biogenesis |Posttranslational modification, protein turnover, chaperones |Intracellular trafficking, secretion, and vesicular transport
A0A6B0QYT5	Uncharacterized protein OS=Bos mutus OX=72004 GN=E5288_WYG010987 PE=4 SV=1	23	11	22	10	358	37.1	8.31	57.02	90.1	76.5	119.8	87.9	111.7	114.1	HNRNPA1	102270984	Uncharacterized protein	GO:0005634,GO:0003723	nucleus|RNA binding	bom03040,bom05014	Spliceosome|Amyotrophic lateral sclerosis	KOG0118	[R]	FOG: RRM domain	General function prediction only
A0A6B0QYU0	Uncharacterized protein OS=Bos mutus OX=72004 GN=E5288_WYG018804 PE=3 SV=1	7	6	10	6	908	101.1	6.96	16.59	82.5	65.7	66.4	227.1	66.9	91.3	ITIH1	102275896	Uncharacterized protein	GO:0005576,GO:0004867,GO:0030212	extracellular region|serine-type endopeptidase inhibitor activity|hyaluronan metabolic process
A0A6B0QYU4	Dynamin-type G domain-containing protein OS=Bos mutus OX=72004 GN=E5288_WYG004996 PE=4 SV=1	1	1	1	1	834	94.7	7.43	0							MFN2	102264443	Dynamin-type G domain-containing protein	GO:0016021,GO:0005741,GO:0005525,GO:0003924,GO:0008053,GO:0048662	integral component of membrane|mitochondrial outer membrane|GTP binding|GTPase activity|mitochondrial fusion|negative regulation of smooth muscle cell proliferation	bom04137,bom04621,bom05012,bom05022	Mitophagy - animal|NOD-like receptor signaling pathway|Parkinson disease|Pathways of neurodegeneration - multiple diseases	KOG0448	[O]	Mitofusin 1 GTPase, involved in mitochondrila biogenesis	Posttranslational modification, protein turnover, chaperones
A0A6B0QYV3	Nucleophosmin OS=Bos mutus OX=72004 GN=E5288_WYG004921 PE=3 SV=1	8	2	7	1	290	32.3	4.83	20.6	107.4	73.7	138.4	48.5	114.1	117.9	LOC102281406	102281406	Nucleophosmin	GO:0005737,GO:0005730,GO:0003723	cytoplasm|nucleolus|RNA binding
A0A6B0QYW4	Non-specific serine/threonine protein kinase OS=Bos mutus OX=72004 GN=E5288_WYG004852 PE=3 SV=1	4	2	2	1	577	66.6	6.19	5.43							AKT3	102265427	Non-specific serine/threonine protein kinase	GO:0005524,GO:0004674,GO:0035556	ATP binding|protein serine/threonine kinase activity|intracellular signal transduction	bom04010,bom04012,bom04014,bom04015,bom04370,bom04371,bom04630,bom04668,bom04066,bom04068,bom04072,bom04071,bom04024,bom04022,bom04151,bom04152,bom04150,bom04140,bom04210,bom04218,bom04510,bom04550,bom04611,bom04620,bom04625,bom04660,bom04662,bom04664,bom04666,bom04062,bom04910,bom04922,bom04923,bom04920,bom04929,bom04915,bom04914,bom04917,bom04926,bom04935,bom04919,bom04261,bom04973,bom04725,bom…	MAPK signaling pathway|ErbB signaling pathway|Ras signaling pathway|Rap1 signaling pathway|VEGF signaling pathway|Apelin signaling pathway|JAK-STAT signaling pathway|TNF signaling pathway|HIF-1 signaling pathway|FoxO signaling pathway|Phospholipase D signaling pathway|Sphingolipid signaling pathway|cAMP signaling pathway|cGMP-PKG signaling pathway|PI3K-Akt signaling pathway|AMPK signaling pathway…	KOG0690	[T]	Serine/threonine protein kinase	Signal transduction mechanisms
A0A6B0QYW5	Coronin OS=Bos mutus OX=72004 GN=E5288_WYG008934 PE=3 SV=1	17	12	16	12	1045	113.5	6.43	41.79	110.9	84.9	106.8	112.1	86.4	98.8	LOC102286494	102286494	Coronin	GO:0005829,GO:0000139	cytosol|Golgi membrane			KOG1445	[Z]	Tumor-specific antigen (contains WD repeats)	Cytoskeleton
A0A6B0QYW6	Uncharacterized protein OS=Bos mutus OX=72004 GN=E5288_WYG011021 PE=3 SV=1	4	2	2	2	675	74.5	8.27	3.07	100.5	107.1	106.1	65.1	98.8	122.4	SLC25A12	102278840	Uncharacterized protein	GO:0016021,GO:0005743,GO:0005347,GO:0005509	integral component of membrane|mitochondrial inner membrane|ATP transmembrane transporter activity|calcium ion binding			KOG0751	[C]	Mitochondrial aspartate/glutamate carrier protein Aralar/Citrin (contains EF-hand Ca2+-binding domains)	Energy production and conversion
A0A6B0QYW9	Uncharacterized protein OS=Bos mutus OX=72004 GN=E5288_WYG018711 PE=3 SV=1	12	10	14	10	883	98.4	5.96	25.17	104.1	96.9	94.3	100.5	103.1	101	ITIH3	102275617	Uncharacterized protein	GO:0005576,GO:0004867,GO:0030212	extracellular region|serine-type endopeptidase inhibitor activity|hyaluronan metabolic process
A0A6B0QYX8	Uncharacterized protein OS=Bos mutus OX=72004 GN=E5288_WYG011031 PE=3 SV=1	5	2	5	1	455	47.5	4.74	5.59	85.5	123	80.1	87.8	79	144.6	GORASP2	102270525	GRASP55_65 domain-containing protein	GO:0005794,GO:0016020	Golgi apparatus|membrane			KOG3834	[U]	Golgi reassembly stacking protein GRASP65, contains PDZ domain	Intracellular trafficking, secretion, and vesicular transport
A0A6B0QYX9	Uncharacterized protein OS=Bos mutus OX=72004 GN=E5288_WYG005796 PE=4 SV=1	2	1	2	1	718	79.3	5.78	4.74	107.9	59.3	131.5	101.9	111.1	88.2	PVRL1	102285068	Uncharacterized protein	GO:0005911,GO:0016021,GO:0045202,GO:0050839,GO:0042803,GO:0007155,GO:0051963,GO:0019062	cell-cell junction|integral component of membrane|synapse|cell adhesion molecule binding|protein homodimerization activity|cell adhesion|regulation of synapse assembly|virion attachment to host cell	bom04514,bom04520,bom05168	Cell adhesion molecules|Adherens junction|Herpes simplex virus 1 infection
A0A6B0QYZ2	Uncharacterized protein OS=Bos mutus OX=72004 GN=E5288_WYG004860 PE=4 SV=1	4	3	4	3	528	60.5	5.06	2.11	84.5	87.3	105.7	97.3	121.1	104.1	ACBD3	102273834	Uncharacterized protein	GO:0000062	fatty-acyl-CoA binding	bom05132	Salmonella infection	KOG3878	[U]	Protein involved in maintenance of Golgi structure and ER-Golgi transport	Intracellular trafficking, secretion, and vesicular transport
A0A6B0QYZ7	Chloride intracellular channel protein OS=Bos mutus OX=72004 GN=E5288_WYG018639 PE=3 SV=1	27	6	16	6	253	28.7	5.78	46.87	128.9	92.1	116.8	77.5	103.5	81.2	LOC102272642	102272642	Chloride intracellular channel protein	GO:0034707,GO:0005737,GO:0005254,GO:0005244,GO:0034765	chloride channel complex|cytoplasm|chloride channel activity|voltage-gated ion channel activity|regulation of ion transmembrane transport			KOG1422	[P]	Intracellular Cl- channel CLIC, contains GST domain	Inorganic ion transport and metabolism
A0A6B0QZ02	Sacchrp_dh_NADP domain-containing protein OS=Bos mutus OX=72004 GN=E5288_WYG004912 PE=4 SV=1	3	1	1	1	380	41.8	7.9	1.86							SCCPDH	102286275	Sacchrp_dh_NADP domain-containing protein	GO:0016021,GO:0016491	integral component of membrane|oxidoreductase activity			KOG2733	[S]	Uncharacterized membrane protein	Function unknown
A0A6B0QZ03	Uncharacterized protein OS=Bos mutus OX=72004 GN=E5288_WYG009585 PE=4 SV=1	2	14	14	14	8156	936.8	5.48	24.43	90.1	100	91.7	102	99	117.1	SYNE1	102267206	Uncharacterized protein	GO:0034993,GO:0051015,GO:0007010	meiotic nuclear membrane microtubule tethering complex|actin filament binding|cytoskeleton organization			KOG0516	[Z]	Dystonin, GAS (Growth-arrest-specific protein), and related proteins	Cytoskeleton
A0A6B0QZ04	Ig-like domain-containing protein OS=Bos mutus OX=72004 GN=E5288_WYG010863 PE=4 SV=1	2	1	1	1	395	43.4	6.74	2.75							ICOSLG	102267826	Ig-like domain-containing protein	GO:0016021	integral component of membrane	bom04514,bom04672	Cell adhesion molecules|Intestinal immune network for IgA production
A0A6B0QZ05	Uncharacterized protein OS=Bos mutus OX=72004 GN=E5288_WYG005797 PE=4 SV=1	7	13	24	13	1900	209.3	8.16	57.22	91	87.6	107.4	96	97.9	120.3	PHLDB1	102269368	Uncharacterized protein	GO:0016020,GO:0015031	membrane|protein transport
A0A6B0QZ17	Uncharacterized protein OS=Bos mutus OX=72004 GN=E5288_WYG004781 PE=3 SV=1	11	4	5	4	306	35	6.55	10.38	96.8	82.9	86.3	131.1	86.4	116.5	AIDA	102274315	Uncharacterized protein	GO:0007275	multicellular organism development
A0A6B0QZ20	Uncharacterized protein OS=Bos mutus OX=72004 GN=E5288_WYG009739 PE=4 SV=1	4	5	12	1	1771	196.5	5.54	22.44	163.3	73.6	97.3	50.9	35.4	179.5	LATS1	102272340	Uncharacterized protein	GO:0005524,GO:0004674,GO:0003723,GO:0035329,GO:0000278	ATP binding|protein serine/threonine kinase activity|RNA binding|hippo signaling|mitotic cell cycle	bom04390,bom04392	Hippo signaling pathway|Hippo signaling pathway - multiple species	KOG0608	[D]	Warts/lats-like serine threonine kinases	Cell cycle control, cell division, chromosome partitioning
A0A6B0QZ26	Uncharacterized protein OS=Bos mutus OX=72004 GN=E5288_WYG009083 PE=4 SV=1	12	5	9	5	392	44.6	9.32	24	102.4	88.8	89.2	131.6	93.6	94.4	SRI	102273442	Uncharacterized protein	GO:0005509	calcium ion binding			KOG0037	[T]	Ca2+-binding protein, EF-Hand protein superfamily	Signal transduction mechanisms
A0A6B0QZ28	Uncharacterized protein OS=Bos mutus OX=72004 GN=E5288_WYG022619 PE=3 SV=1	1	2	2	2	2366	246.6	4.25	5.72	80.6	187.6	74.7	93.4	68.1	95.7	ACAN	102278312	Uncharacterized protein	GO:0005576,GO:0005509,GO:0030246,GO:0005540,GO:0007155	extracellular region|calcium ion binding|carbohydrate binding|hyaluronic acid binding|cell adhesion
A0A6B0QZ34	Uncharacterized protein OS=Bos mutus OX=72004 GN=E5288_WYG009009 PE=3 SV=1	2	3	3	2	1548	166.4	6.96	5.98							TNS3	102288070	Uncharacterized protein	GO:0005925,GO:0035556	focal adhesion|intracellular signal transduction			KOG2283	[TR]	Clathrin coat dissociation kinase GAK/PTEN/Auxilin and related tyrosine phosphatases	Signal transduction mechanisms |General function prediction only
A0A6B0QZ41	Reticulon OS=Bos mutus OX=72004 GN=E5288_WYG009657 PE=4 SV=1	2	2	4	2	1117	122	4.65	11.77	87.9	114.1	81.5	59.9	103.4	153.1	RTN4	102283267	Reticulon	GO:0005789,GO:0016021	endoplasmic reticulum membrane|integral component of membrane	bom05010	Alzheimer disease	KOG1792	[U]	Reticulon	Intracellular trafficking, secretion, and vesicular transport
A0A6B0QZ44	Uncharacterized protein OS=Bos mutus OX=72004 GN=E5288_WYG004752 PE=3 SV=1	13	3	4	3	287	31.1	5.86	8.16	112.7	81.8	93	87.5	124.6	100.5	BPNT1	102272984	Uncharacterized protein	GO:0046872,GO:0046855,GO:0046854	metal ion binding|inositol phosphate dephosphorylation|phosphatidylinositol phosphorylation	bom00920	Sulfur metabolism	KOG3099	[F]	Bisphosphate 3'-nucleotidase BPNT1/Inositol polyphosphate 1-phosphatase	Nucleotide transport and metabolism
A0A6B0QZ49	Uncharacterized protein OS=Bos mutus OX=72004 GN=E5288_WYG009608 PE=4 SV=1	6	3	5	3	490	53.9	4.97	12.15	111.5	109.1	104.4	83.5	83.3	108.2	EFEMP1	102279418	Uncharacterized protein	GO:0062023,GO:0005509,GO:0005006	collagen-containing extracellular matrix|calcium ion binding|epidermal growth factor-activated receptor activity			KOG1217	[T]	Fibrillins and related proteins containing Ca2+-binding EGF-like domains	Signal transduction mechanisms
A0A6B0QZ64	Uncharacterized protein OS=Bos mutus OX=72004 GN=E5288_WYG011900 PE=3 SV=1	12	6	7	6	462	51.9	7.14	13.31	91.4	71.6	126.8	126.8	116.4	66.9	CASP6	102288095	Uncharacterized protein	GO:0005576,GO:0005509,GO:0097200,GO:0004623,GO:0050482,GO:0016042,GO:0006644	extracellular region|calcium ion binding|cysteine-type endopeptidase activity involved in execution phase of apoptosis|phospholipase A2 activity|arachidonic acid secretion|lipid catabolic process|phospholipid metabolic process	bom04210	Apoptosis	KOG3573	[D]	Caspase, apoptotic cysteine protease	Cell cycle control, cell division, chromosome partitioning
A0A6B0QZ68	Septin-type G domain-containing protein OS=Bos mutus OX=72004 GN=E5288_WYG009625 PE=3 SV=1	5	3	4	2	529	61	8.07	6.66							SEPT10	102284567	Septin-type G domain-containing protein	GO:0005856,GO:0005525	cytoskeleton|GTP binding			KOG3859	[D]	Septins (P-loop GTPases)	Cell cycle control, cell division, chromosome partitioning
A0A6B0QZ77	Uncharacterized protein OS=Bos mutus OX=72004 GN=E5288_WYG018775 PE=4 SV=1	9	41	69	41	4720	516.9	6.44	156.79	99.5	70.8	166.6	82.1	104.7	76.3	COL6A5	102271535	Uncharacterized protein			bom04151,bom04512,bom04510,bom04974,bom05165	PI3K-Akt signaling pathway|ECM-receptor interaction|Focal adhesion|Protein digestion and absorption|Human papillomavirus infection	KOG3544	[W]	Collagens (type IV and type XIII), and related proteins	Extracellular structures
A0A6B0QZ84	Vacuolar protein sorting-associated protein 41 homolog OS=Bos mutus OX=72004 GN=E5288_WYG009213 PE=3 SV=1	1	1	1	1	854	98.5	5.94	2.16	95.6	79.7	96.6	142.5	84.8	100.8	VPS41	102280732	Vacuolar protein sorting-associated protein 41 homolog	GO:0030136,GO:0005769,GO:0010008,GO:0005794,GO:0030897,GO:0005770,GO:0005764,GO:0046872,GO:0006886,GO:0035542,GO:0042144,GO:0016192	clathrin-coated vesicle|early endosome|endosome membrane|Golgi apparatus|HOPS complex|late endosome|lysosome|metal ion binding|intracellular protein transport|regulation of SNARE complex assembly|vacuole fusion, non-autophagic|vesicle-mediated transport	bom05132	Salmonella infection	KOG2066	[U]	Vacuolar assembly/sorting protein VPS41	Intracellular trafficking, secretion, and vesicular transport
A0A6B0QZ87	Rab-GAP TBC domain-containing protein OS=Bos mutus OX=72004 GN=E5288_WYG018733 PE=4 SV=1	2	1	1	1	834	93.6	8.05	2.51	97.4	97.7	97	102	103.1	102.8	TBC1D5	102274292	Rab-GAP TBC domain-containing protein					KOG1091	[U]	Ypt/Rab-specific GTPase-activating protein GYP6	Intracellular trafficking, secretion, and vesicular transport
A0A6B0QZ88	Uncharacterized protein OS=Bos mutus OX=72004 GN=E5288_WYG012502 PE=3 SV=1	3	1	1	1	213	23.9	8.78	2.29	97.9	104.6	90.5	123.6	76.8	106.7	CHMP2B	102278613	Uncharacterized protein	GO:0007034	vacuolar transport	bom04144,bom04217,bom05014,bom05022	Endocytosis|Necroptosis|Amyotrophic lateral sclerosis|Pathways of neurodegeneration - multiple diseases	KOG3231	[U]	Predicted assembly/vacuolar sorting protein	Intracellular trafficking, secretion, and vesicular transport
A0A6B0QZ98	Uncharacterized protein OS=Bos mutus OX=72004 GN=E5288_WYG018721 PE=4 SV=1	10	1	1	1	110	11.5	5.57	2.35							RFTN1	102273711	Uncharacterized protein
A0A6B0QZA3	CortBP2 domain-containing protein OS=Bos mutus OX=72004 GN=E5288_WYG012515 PE=4 SV=1	2	1	1	1	1190	136	7.11	2.09							FILIP1L	102267510	CortBP2 domain-containing protein
A0A6B0QZB1	Protein FAM3C OS=Bos mutus OX=72004 GN=E5288_WYG009046 PE=3 SV=1	4	1	1	1	278	30.4	7.83	1.88							FAM3C	102275124	Protein FAM3C	GO:0005576,GO:0016021,GO:0007275,GO:0045721	extracellular region|integral component of membrane|multicellular organism development|negative regulation of gluconeogenesis
A0A6B0QZB4	PB1 domain-containing protein OS=Bos mutus OX=72004 GN=E5288_WYG012537 PE=4 SV=1	12	4	7	4	489	53	5.49	20.72	104.3	102	107.6	81.8	98.8	105.5	TFG	102283555	PB1 domain-containing protein	GO:0000139,GO:0042802,GO:0048208	Golgi membrane|identical protein binding|COPII vesicle coating	bom05200,bom05216	Pathways in cancer|Thyroid cancer
A0A6B0QZB9	CN hydrolase domain-containing protein OS=Bos mutus OX=72004 GN=E5288_WYG012493 PE=4 SV=1	4	1	2	1	276	30.4	6.89	4.47							NIT2	102281677	CN hydrolase domain-containing protein	GO:0006807	nitrogen compound metabolic process	bom00250	Alanine, aspartate and glutamate metabolism	KOG0806	[E]	Carbon-nitrogen hydrolase	Amino acid transport and metabolism
A0A6B0QZC3	60S ribosomal protein L17 OS=Bos mutus OX=72004 GN=E5288_WYG012528 PE=3 SV=1	18	1	1	1	88	10.1	9.67	2.08							RPL17	102268287	60S ribosomal protein L17	GO:0015934,GO:0003735,GO:0006412	large ribosomal subunit|structural constituent of ribosome|translation	bom03010	Ribosome	KOG3353	[J]	60S ribosomal protein L22	Translation, ribosomal structure and biogenesis
A0A6B0QZC8	Uncharacterized protein OS=Bos mutus OX=72004 GN=E5288_WYG018685 PE=4 SV=1	3	1	1	1	565	65.3	8.91	3.34	99.2	70.4	136.6	58.7	143.7	91.4	USP39	102275964	Uncharacterized protein	GO:0005681,GO:0036459,GO:0008270,GO:0016579,GO:0000245	spliceosomal complex|thiol-dependent ubiquitinyl hydrolase activity|zinc ion binding|protein deubiquitination|spliceosomal complex assembly	bom03040	Spliceosome	KOG2026	[Z]	Spindle pole body protein - Sad1p	Cytoskeleton
A0A6B0QZD2	PDZ domain-containing protein OS=Bos mutus OX=72004 GN=E5288_WYG007978 PE=3 SV=1	9	3	5	3	313	34.5	6.15	2.01							GIPC2	102280898	PDZ domain-containing protein					KOG3938	[TU]	RGS-GAIP interacting protein GIPC, contains PDZ domain	Signal transduction mechanisms |Intracellular trafficking, secretion, and vesicular transport
A0A6B0QZD5	Iron-responsive element-binding protein 2 OS=Bos mutus OX=72004 GN=E5288_WYG022598 PE=3 SV=1	1	1	2	1	1603	175.9	8.06	5.74	103.8	86.9	109.5	89.2	109.7	100.9	IREB2	102281190	Iron-responsive element-binding protein 2	GO:0005737,GO:0051539,GO:0030350,GO:0046872,GO:0030371,GO:0006879	cytoplasm|4 iron, 4 sulfur cluster binding|iron-responsive element binding|metal ion binding|translation repressor activity|cellular iron ion homeostasis			KOG0452	[AJ]	RNA-binding translational regulator IRP (aconitase superfamily)	RNA processing and modification |Translation, ribosomal structure and biogenesis
A0A6B0QZD6	Cytoplasmic protein OS=Bos mutus OX=72004 GN=E5288_WYG010998 PE=4 SV=1	8	3	4	3	377	42.9	6.67	4.98	100.9	85.8	95.1	115.7	89.9	112.6	NCK1	102279803	Cytoplasmic protein	GO:0005783,GO:0006417	endoplasmic reticulum|regulation of translation	bom04012,bom04660,bom04360	ErbB signaling pathway|T cell receptor signaling pathway|Axon guidance	KOG4226	[T]	Adaptor protein NCK/Dock, contains SH2 and SH3 domains	Signal transduction mechanisms
A0A6B0QZE1	Serine/threonine-protein phosphatase OS=Bos mutus OX=72004 GN=E5288_WYG012680 PE=3 SV=1	3	1	2	1	305	35.1	5.69	1.85							PPP6C	102284131	Serine/threonine-protein phosphatase	GO:0046872,GO:0004721	metal ion binding|phosphoprotein phosphatase activity			KOG0373	[DT]	Serine/threonine specific protein phosphatase involved in cell cycle control, PP2A-related	Cell cycle control, cell division, chromosome partitioning |Signal transduction mechanisms
A0A6B0QZE6	Uncharacterized protein OS=Bos mutus OX=72004 GN=E5288_WYG022621 PE=4 SV=1	3	1	1	1	317	36.9	4.4	0	76.5	70	73.1	197.3	59.4	123.7	RCN2	102285604	Uncharacterized protein	GO:0005509	calcium ion binding			KOG4223	[TU]	Reticulocalbin, calumenin, DNA supercoiling factor, and related Ca2+-binding proteins of the CREC family (EF-Hand protein superfamily)	Signal transduction mechanisms |Intracellular trafficking, secretion, and vesicular transport
A0A6B0QZF5	Uncharacterized protein OS=Bos mutus OX=72004 GN=E5288_WYG022793 PE=4 SV=1	11	18	23	18	2319	250.3	5.4	55.95	97.3	108.6	95.4	101.7	82.5	114.5	CSPG4	102282809	Uncharacterized protein	GO:0016021	integral component of membrane			KOG3597	[R]	Proteoglycan	General function prediction only
A0A6B0QZG4	Uncharacterized protein OS=Bos mutus OX=72004 GN=E5288_WYG010990 PE=3 SV=1	2	1	2	1	377	42	9.73	2.01							SLC25A36	102275081	Uncharacterized protein	GO:0016021,GO:0005347	integral component of membrane|ATP transmembrane transporter activity			KOG0757	[C]	Mitochondrial carrier protein - Rim2p/Mrs12p	Energy production and conversion
A0A6B0QZH1	Cystathionine gamma-lyase OS=Bos mutus OX=72004 GN=E5288_WYG007956 PE=3 SV=1	3	1	1	1	399	43.9	7.75	2.01							CTH	102269372	Cystathionine gamma-lyase	GO:0004123,GO:0080146,GO:0044540,GO:0030170,GO:0019344,GO:0019346	cystathionine gamma-lyase activity|L-cysteine desulfhydrase activity|L-cystine L-cysteine-lyase (deaminating)|pyridoxal phosphate binding|cysteine biosynthetic process|transsulfuration	bom00260,bom00270,bom00450	Glycine, serine and threonine metabolism|Cysteine and methionine metabolism|Selenocompound metabolism	KOG0053	[E]	Cystathionine beta-lyases/cystathionine gamma-synthases	Amino acid transport and metabolism
A0A6B0QZH2	Calcineurin-like phosphoesterase domain-containing protein 1 OS=Bos mutus OX=72004 GN=E5288_WYG009133 PE=3 SV=1	26	5	8	5	303	34.3	5.26	21.08	104	91.4	111.2	85	110.2	98.3	CPPED1	102288410	Calcineurin-like phosphoesterase domain-containing protein 1	GO:0046872,GO:0004721	metal ion binding|phosphoprotein phosphatase activity			KOG1378	[G]	Purple acid phosphatase	Carbohydrate transport and metabolism
A0A6B0QZH4	Tyrosine-protein kinase OS=Bos mutus OX=72004 GN=E5288_WYG022586 PE=3 SV=1	15	6	7	6	477	53.2	6.68	20.54	103.1	89.7	97.3	92.5	105.6	111.9	CSK	102282952	Tyrosine-protein kinase	GO:0005737,GO:0005886,GO:0005524,GO:0004715	cytoplasm|plasma membrane|ATP binding|non-membrane spanning protein tyrosine kinase activity			KOG0197	[T]	Tyrosine kinases	Signal transduction mechanisms
A0A6B0QZI3	FPL domain-containing protein OS=Bos mutus OX=72004 GN=E5288_WYG009022 PE=3 SV=1	1	1	1	1	1031	115.7	5.86	2.03							CLEC16A	102287584	FPL domain-containing protein					KOG2219	[S]	Uncharacterized conserved protein	Function unknown
A0A6B0QZJ4	DNA helicase OS=Bos mutus OX=72004 GN=E5288_WYG012893 PE=3 SV=1	3	3	5	3	1090	122.8	7.37	12.37	96.4	97.1	106.3	107.2	104.8	88.2	MCM4	102279151	DNA helicase	GO:0042555,GO:0005634,GO:0005524,GO:0003677,GO:0003678,GO:0007049,GO:0006270	MCM complex|nucleus|ATP binding|DNA binding|DNA helicase activity|cell cycle|DNA replication initiation	bom03030,bom04110	DNA replication|Cell cycle	KOG0478	[L]	DNA replication licensing factor, MCM4 component	Replication, recombination and repair
A0A6B0QZJ5	Uncharacterized protein OS=Bos mutus OX=72004 GN=E5288_WYG007968 PE=3 SV=1	3	4	8	1	1196	134.9	6	15.58							HSPA4L	102287645	Uncharacterized protein	GO:0016021,GO:0005743,GO:0005524,GO:0005347	integral component of membrane|mitochondrial inner membrane|ATP binding|ATP transmembrane transporter activity	bom04141	Protein processing in endoplasmic reticulum	KOG0103	[O]	Molecular chaperones HSP105/HSP110/SSE1, HSP70 superfamily	Posttranslational modification, protein turnover, chaperones
A0A6B0QZK0	NADPH--cytochrome P450 reductase OS=Bos mutus OX=72004 GN=POR PE=3 SV=1	9	6	10	6	739	83.2	5.71	21.63	109.9	89.5	94.6	101.5	108.1	96.5	POR	102283470	NADPH--cytochrome P450 reductase	GO:0005789,GO:0016021,GO:0050660,GO:0010181,GO:0050661,GO:0003958	endoplasmic reticulum membrane|integral component of membrane|flavin adenine dinucleotide binding|FMN binding|NADP binding|NADPH-hemoprotein reductase activity			KOG1158	[C]	NADP/FAD dependent oxidoreductase	Energy production and conversion
A0A6B0QZK2	Inosine-5'-monophosphate dehydrogenase OS=Bos mutus OX=72004 GN=IMPDH PE=3 SV=1	11	5	7	5	514	55.7	7.31	18.58	111	111.4	94.8	91.9	88.1	102.7	IMPDH2	102276618	Inosine-5'-monophosphate dehydrogenase	GO:0005737,GO:0005634,GO:0003938,GO:0046872,GO:0000166,GO:0006177	cytoplasm|nucleus|IMP dehydrogenase activity|metal ion binding|nucleotide binding|GMP biosynthetic process	bom00230,bom00983	Purine metabolism|Drug metabolism - other enzymes	KOG2550	[F]	IMP dehydrogenase/GMP reductase	Nucleotide transport and metabolism
A0A6B0QZL2	Ubiquitin carboxyl-terminal hydrolase OS=Bos mutus OX=72004 GN=E5288_WYG018876 PE=3 SV=1	5	5	6	5	960	107.8	6.29	8.39	97.8	91.3	119.5	75.3	119.9	96.2	USP4	102279805	Ubiquitin carboxyl-terminal hydrolase	GO:0005737,GO:0005634,GO:0004843,GO:0016579,GO:0006511	cytoplasm|nucleus|thiol-dependent ubiquitin-specific protease activity|protein deubiquitination|ubiquitin-dependent protein catabolic process			KOG1870	[O]	Ubiquitin C-terminal hydrolase	Posttranslational modification, protein turnover, chaperones
A0A6B0QZM3	NTP_transferase domain-containing protein OS=Bos mutus OX=72004 GN=E5288_WYG018839 PE=3 SV=1	8	3	8	3	360	39.8	6.32	19.07	108.9	83.4	115	114.5	102.9	75.2	GMPPB	102269900	NTP_transferase domain-containing protein	GO:0016779,GO:0009058	nucleotidyltransferase activity|biosynthetic process	bom00051,bom00520	Fructose and mannose metabolism|Amino sugar and nucleotide sugar metabolism	KOG1322	[M]	GDP-mannose pyrophosphorylase/mannose-1-phosphate guanylyltransferase	Cell wall/membrane/envelope biogenesis
A0A6B0QZM4	HTH La-type RNA-binding domain-containing protein OS=Bos mutus OX=72004 GN=E5288_WYG007984 PE=4 SV=1	1	1	1	1	953	110.2	6.65	2.35							LARP1	102272849	HTH La-type RNA-binding domain-containing protein	GO:0003723	RNA binding			KOG2590	[OJ]	RNA-binding protein LARP/SRO9 and related La domain proteins	Posttranslational modification, protein turnover, chaperones |Translation, ribosomal structure and biogenesis
A0A6B0QZM7	Fibrillar collagen NC1 domain-containing protein OS=Bos mutus OX=72004 GN=E5288_WYG001362 PE=4 SV=1	11	15	379	15	1430	143.3	8.54	433.58	78.9	105.9	63.8	138.6	66.4	146.4	COL1A2	102267202	Fibrillar collagen NC1 domain-containing protein	GO:0005201	extracellular matrix structural constituent	bom04151,bom04512,bom04510,bom04611,bom04926,bom04974,bom05205,bom04933,bom05165,bom05146	PI3K-Akt signaling pathway|ECM-receptor interaction|Focal adhesion|Platelet activation|Relaxin signaling pathway|Protein digestion and absorption|Proteoglycans in cancer|AGE-RAGE signaling pathway in diabetic complications|Human papillomavirus infection|Amoebiasis	KOG3544	[W]	Collagens (type IV and type XIII), and related proteins	Extracellular structures
A0A6B0QZN0	Procollagen-lysine 5-dioxygenase OS=Bos mutus OX=72004 GN=E5288_WYG009732 PE=4 SV=1	7	5	6	5	700	80.6	6.23	11.73	87.9	74.1	104.7	97.9	103	132.4	PLOD3	102276636	Procollagen-lysine 5-dioxygenase	GO:0005789,GO:0005506,GO:0031418,GO:0008475	endoplasmic reticulum membrane|iron ion binding|L-ascorbic acid binding|procollagen-lysine 5-dioxygenase activity	bom00310,bom00514	Lysine degradation|Other types of O-glycan biosynthesis	KOG1971	[O]	Lysyl hydroxylase	Posttranslational modification, protein turnover, chaperones
A0A6B0QZP1	Agrin OS=Bos mutus OX=72004 GN=E5288_WYG004762 PE=4 SV=1	8	14	22	14	2647	283.8	6.6	49.08	117.8	85.8	106	95.6	117.9	76.9	AGRN	102266131	Agrin	GO:0005886,GO:0045202,GO:0005509,GO:0043236,GO:0004725,GO:0030154,GO:0007213,GO:0007275,GO:0043113	plasma membrane|synapse|calcium ion binding|laminin binding|protein tyrosine phosphatase activity|cell differentiation|G protein-coupled acetylcholine receptor signaling pathway|multicellular organism development|receptor clustering	bom04512	ECM-receptor interaction	KOG3509	[O]	Basement membrane-specific heparan sulfate proteoglycan (HSPG) core protein	Posttranslational modification, protein turnover, chaperones
A0A6B0QZP2	Protein kinase domain-containing protein OS=Bos mutus OX=72004 GN=E5288_WYG001430 PE=4 SV=1	8	5	7	4	662	74.2	8.16	12.18	100	99.6	100.1	112.4	97.7	90.3	CDK6	102264992	Protein kinase domain-containing protein	GO:0005524,GO:0004672	ATP binding|protein kinase activity	bom04151,bom04110,bom04115,bom04218,bom05200,bom05206,bom05203,bom05212,bom05225,bom05214,bom05220,bom05218,bom05224,bom05222,bom05223,bom04934,bom05162,bom05164,bom05160,bom05163,bom05167,bom05169,bom05165	PI3K-Akt signaling pathway|Cell cycle|p53 signaling pathway|Cellular senescence|Pathways in cancer|MicroRNAs in cancer|Viral carcinogenesis|Pancreatic cancer|Hepatocellular carcinoma|Glioma|Chronic myeloid leukemia|Melanoma|Breast cancer|Small cell lung cancer|Non-small cell lung cancer|Cushing syndrome|Measles|Influenza A|Hepatitis C|Human cytomegalovirus infection|Kaposi sarcoma-associated herp…	KOG0594	[R]	Protein kinase PCTAIRE and related kinases	General function prediction only
A0A6B0QZP7	HATPase_c domain-containing protein OS=Bos mutus OX=72004 GN=E5288_WYG009030 PE=3 SV=1	6	4	11	3	767	86.4	8.27	22.47							TRAP1	102285355	HATPase_c domain-containing protein	GO:0005524,GO:0051082,GO:0006457	ATP binding|unfolded protein binding|protein folding	bom05012,bom05022	Parkinson disease|Pathways of neurodegeneration - multiple diseases	KOG0019	[O]	Molecular chaperone (HSP90 family)	Posttranslational modification, protein turnover, chaperones
A0A6B0QZQ3	Uncharacterized protein OS=Bos mutus OX=72004 GN=E5288_WYG001393 PE=4 SV=1	1	2	2	2	3912	451.7	5.07	0	128.9	53.8	96	157.6	99.8	63.8	AKAP9	102284470	Uncharacterized protein	GO:0005737,GO:0005815,GO:0003677,GO:0060090,GO:0007165	cytoplasm|microtubule organizing center|DNA binding|molecular adaptor activity|signal transduction
A0A6B0QZQ8	Nudix hydrolase domain-containing protein OS=Bos mutus OX=72004 GN=E5288_WYG010932 PE=3 SV=1	0	1	1	1	1499	170.6	7.58	1.81							TRPM2	102268934	Nudix hydrolase domain-containing protein	GO:0016021,GO:0005886,GO:0047631,GO:0005262,GO:0006979	integral component of membrane|plasma membrane|ADP-ribose diphosphatase activity|calcium channel activity|response to oxidative stress	bom04621,bom04921	NOD-like receptor signaling pathway|Oxytocin signaling pathway	KOG3614	[PT]	Ca2+/Mg2+-permeable cation channels (LTRPC family)	Inorganic ion transport and metabolism |Signal transduction mechanisms
A0A6B0QZR1	Uncharacterized protein OS=Bos mutus OX=72004 GN=E5288_WYG022794 PE=4 SV=1	11	14	17	14	1305	142.1	4.92	40.53	67.4	290	69.1	58.7	58.7	56	SYNM	102283437	Uncharacterized protein	GO:0005882,GO:0005200,GO:0008307,GO:0045104	intermediate filament|structural constituent of cytoskeleton|structural constituent of muscle|intermediate filament cytoskeleton organization
A0A6B0QZR4	FZ domain-containing protein OS=Bos mutus OX=72004 GN=E5288_WYG010904 PE=4 SV=1	12	18	68	18	1796	184	6.64	177.45	125.3	139	103.5	69.3	93.3	69.7	LOC102285633	102285633	FZ domain-containing protein	GO:0005581	collagen trimer			KOG3546	[W]	Collagens (type XV)	Extracellular structures
A0A6B0QZR5	DUF89 domain-containing protein OS=Bos mutus OX=72004 GN=E5288_WYG009665 PE=4 SV=1	4	3	4	3	887	102.6	6.34	7.33	95.2	75.5	113.6	111.2	119.9	84.5	CCDC170	102266641	DUF89 domain-containing protein
A0A6B0QZR8	Cystatin domain-containing protein OS=Bos mutus OX=72004 GN=E5288_WYG010902 PE=3 SV=1	79	7	15	7	98	11.1	6.79	33.3	125	59.2	140.4	69.2	133.3	72.9	LOC102287762	102287762	Cystatin domain-containing protein	GO:0004869	cysteine-type endopeptidase inhibitor activity
A0A6B0QZS2	WD_REPEATS_REGION domain-containing protein OS=Bos mutus OX=72004 GN=E5288_WYG004872 PE=3 SV=1	14	10	40	5	819	87.3	7.88	97.66	96.7	77.4	82.9	142.7	88	112.3	GNB1	102270539	WD_REPEATS_REGION domain-containing protein	GO:0007165	signal transduction	bom04014,bom04371,bom04151,bom04062,bom04926,bom04724,bom04727,bom04725,bom04728,bom04726,bom04723,bom04744,bom04740,bom04713,bom05200,bom05032,bom05034,bom05170,bom05163,bom05167	Ras signaling pathway|Apelin signaling pathway|PI3K-Akt signaling pathway|Chemokine signaling pathway|Relaxin signaling pathway|Glutamatergic synapse|GABAergic synapse|Cholinergic synapse|Dopaminergic synapse|Serotonergic synapse|Retrograde endocannabinoid signaling|Phototransduction|Olfactory transduction|Circadian entrainment|Pathways in cancer|Morphine addiction|Alcoholism|Human immunodeficien…	KOG0286	[R]	G-protein beta subunit	General function prediction only
A0A6B0QZS9	Ubiquitin-like domain-containing protein OS=Bos mutus OX=72004 GN=E5288_WYG009086 PE=4 SV=1	27	4	9	4	179	19.8	8.51	21.3	101.3	90.9	112.9	89.9	105.6	99.4	TCEB2	102288128	Ubiquitin-like domain-containing protein	GO:0070449,GO:0030891,GO:0006368	elongin complex|VCB complex|transcription elongation from RNA polymerase II promoter	bom04120,bom04066,bom05200,bom05211,bom05170	Ubiquitin mediated proteolysis|HIF-1 signaling pathway|Pathways in cancer|Renal cell carcinoma|Human immunodeficiency virus 1 infection	KOG4495	[K]	RNA polymerase II transcription elongation factor Elongin/SIII, subunit elongin B	Transcription
A0A6B0QZT3	ThiF domain-containing protein OS=Bos mutus OX=72004 GN=E5288_WYG014583 PE=4 SV=1	3	2	2	2	695	78.5	8.47	0							NAE1	102276644	ThiF domain-containing protein	GO:0008641	ubiquitin-like modifier activating enzyme activity	bom05010	Alzheimer disease	KOG2016	[O]	NEDD8-activating complex, APP-BP1/UBA5 component	Posttranslational modification, protein turnover, chaperones
A0A6B0QZT4	Cadherin-5 OS=Bos mutus OX=72004 GN=E5288_WYG014639 PE=4 SV=1	2	2	3	2	1038	116.1	6.55	0	91.4	164.5	102.1	84.7	82.4	75	CDH5	102278234	Cadherin-5	GO:0030054,GO:0016021,GO:0005886,GO:0005509,GO:0001955,GO:0007156	cell junction|integral component of membrane|plasma membrane|calcium ion binding|blood vessel maturation|homophilic cell adhesion via plasma membrane adhesion molecules	bom04514,bom04670,bom05418	Cell adhesion molecules|Leukocyte transendothelial migration|Fluid shear stress and atherosclerosis	KOG3594	[S]	FOG: Cadherin repeats	Function unknown
A0A6B0QZU4	Uncharacterized protein OS=Bos mutus OX=72004 GN=E5288_WYG014526 PE=3 SV=1	2	1	1	1	422	47.6	7.75	2.22							LOC102273619	102273619	Uncharacterized protein					KOG2819	[S]	Uncharacterized conserved protein	Function unknown
A0A6B0QZU8	Uncharacterized protein OS=Bos mutus OX=72004 GN=E5288_WYG011055 PE=4 SV=1	15	2	14	1	129	14.5	7.24	20.47							ACTB	102286048	Uncharacterized protein			bom04015,bom04390,bom04145,bom04210,bom04510,bom04520,bom04530,bom04810,bom04611,bom04670,bom04921,bom04919,bom04971,bom04714,bom05205,bom05225,bom05014,bom05418,bom05410,bom05412,bom05414,bom05416,bom05132,bom05135,bom05100,bom05164	Rap1 signaling pathway|Hippo signaling pathway|Phagosome|Apoptosis|Focal adhesion|Adherens junction|Tight junction|Regulation of actin cytoskeleton|Platelet activation|Leukocyte transendothelial migration|Oxytocin signaling pathway|Thyroid hormone signaling pathway|Gastric acid secretion|Thermogenesis|Proteoglycans in cancer|Hepatocellular carcinoma|Amyotrophic lateral sclerosis|Fluid shear stres…	KOG0676	[Z]	Actin and related proteins	Cytoskeleton
A0A6B0QZV0	B3_4 domain-containing protein OS=Bos mutus OX=72004 GN=E5288_WYG004820 PE=4 SV=1	19	7	8	7	535	58.4	7.5	19.25	110	104.4	109.7	75.8	105.3	94.9	LRRC47	102281765	B3_4 domain-containing protein	GO:0004826,GO:0003723	phenylalanine-tRNA ligase activity|RNA binding			KOG2472	[J]	Phenylalanyl-tRNA synthetase beta subunit	Translation, ribosomal structure and biogenesis
A0A6B0QZV1	TRANSKETOLASE_1 domain-containing protein OS=Bos mutus OX=72004 GN=E5288_WYG018861 PE=4 SV=1	36	22	57	22	623	67.7	7.47	104.91	109.3	74.6	97.5	130.8	97.4	90.4	TKT	102273236	TRANSKETOLASE_1 domain-containing protein	GO:0046872,GO:0016740	metal ion binding|transferase activity	bom00030	Pentose phosphate pathway	KOG0523	[G]	Transketolase	Carbohydrate transport and metabolism
A0A6B0QZV8	Proteasome assembly chaperone 1 OS=Bos mutus OX=72004 GN=E5288_WYG010948 PE=3 SV=1	1	1	2	1	2414	273.9	8.81	5.78	100.6	70.8	112.6	102.8	134.8	78.4	BRWD1	102264924	Proteasome assembly chaperone 1	GO:0005783,GO:0043248	endoplasmic reticulum|proteasome assembly			KOG0644	[R]	Uncharacterized conserved protein, contains WD40 repeat and BROMO domains	General function prediction only
A0A6B0QZW1	40S ribosomal protein S2 OS=Bos mutus OX=72004 GN=E5288_WYG008944 PE=3 SV=1	20	5	10	5	261	28.4	9.61	20.7	82.7	104.5	101.1	77.9	76.9	156.9	RPS2	102282118	40S ribosomal protein S2	GO:0015935,GO:0003723,GO:0003735,GO:0006412	small ribosomal subunit|RNA binding|structural constituent of ribosome|translation	bom03010	Ribosome	KOG0877	[J]	40S ribosomal protein S2/30S ribosomal protein S5	Translation, ribosomal structure and biogenesis
A0A6B0QZX6	Uncharacterized protein OS=Bos mutus OX=72004 GN=E5288_WYG005008 PE=3 SV=1	1	2	2	2	2626	290.2	7.99	3.88							CAMTA1	102287225	Uncharacterized protein	GO:0016021,GO:0005634,GO:0003677,GO:0000981,GO:0016192	integral component of membrane|nucleus|DNA binding|DNA-binding transcription factor activity, RNA polymerase II-specific|vesicle-mediated transport			KOG0520	[S]	Uncharacterized conserved protein, contains IPT/TIG domain	Function unknown
A0A6B0QZX8	Uncharacterized protein OS=Bos mutus OX=72004 GN=E5288_WYG009574 PE=3 SV=1	2	1	1	1	558	60.9	8.79	2.07							CCDC85A	102284853	Uncharacterized protein	GO:0005912	adherens junction			KOG3819	[S]	Uncharacterized conserved proteins (Hepatitis delta antigen-interacting protein A)	Function unknown
A0A6B0QZY0	RRM domain-containing protein OS=Bos mutus OX=72004 GN=E5288_WYG009033 PE=4 SV=1	33	4	13	1	120	13.5	6.68	42.03	107.5	71.1	114.1	121.7	117.3	68.2	LOC102287117	102287117	RRM domain-containing protein	GO:0003723	RNA binding	bom03040,bom05014	Spliceosome|Amyotrophic lateral sclerosis	KOG0118	[R]	FOG: RRM domain	General function prediction only
A0A6B0QZY2	Isocitrate dehydrogenase [NADP] OS=Bos mutus OX=72004 GN=E5288_WYG022670 PE=3 SV=1	23	10	19	9	449	50.3	8.79	38.05	130.2	104.6	120.2	75.2	94.4	75.3	IDH2	102287425	Isocitrate dehydrogenase [NADP]	GO:0004450,GO:0000287,GO:0051287,GO:0006097,GO:0006102,GO:0006099	isocitrate dehydrogenase (NADP+) activity|magnesium ion binding|NAD binding|glyoxylate cycle|isocitrate metabolic process|tricarboxylic acid cycle	bom00020,bom00480,bom04146,bom05230	Citrate cycle (TCA cycle)|Glutathione metabolism|Peroxisome|Central carbon metabolism in cancer	KOG1526	[C]	NADP-dependent isocitrate dehydrogenase	Energy production and conversion
A0A6B0QZY6	SCD domain-containing protein OS=Bos mutus OX=72004 GN=E5288_WYG011024 PE=3 SV=1	1	1	1	1	1311	150.8	5.47	2.02							STAG1	102281115	SCD domain-containing protein	GO:0005694	chromosome	bom04110	Cell cycle	KOG2011	[D]	Sister chromatid cohesion complex Cohesin, subunit STAG/IRR1/SCC3	Cell cycle control, cell division, chromosome partitioning
A0A6B0QZZ0	Protein-tyrosine-phosphatase OS=Bos mutus OX=72004 GN=E5288_WYG018690 PE=3 SV=1	2	2	3	2	1581	177	6.77	4.23	139.2	77.5	97.4	103.2	98.9	83.7	PTPRG	102283857	Protein-tyrosine-phosphatase	GO:0016021,GO:0004725	integral component of membrane|protein tyrosine phosphatase activity			KOG0789	[T]	Protein tyrosine phosphatase	Signal transduction mechanisms
A0A6B0QZZ6	Uncharacterized protein OS=Bos mutus OX=72004 GN=E5288_WYG009156 PE=3 SV=1	3	1	1	1	520	55.9	8.62	0							LOC102264328	102264328	Uncharacterized protein	GO:0016020	membrane
A0A6B0QZZ7	PX domain-containing protein OS=Bos mutus OX=72004 GN=E5288_WYG012645 PE=3 SV=1	4	2	2	2	553	60.4	6.99	3.31	77.3	114.9	107.1	84.6	82.7	133.3	SNX18	102281852	PX domain-containing protein	GO:0035091,GO:0015031	phosphatidylinositol binding|protein transport	bom05132	Salmonella infection	KOG2528	[U]	Sorting nexin SNX9/SH3PX1 and related proteins	Intracellular trafficking, secretion, and vesicular transport
A0A6B0QZZ9	U-box domain-containing protein OS=Bos mutus OX=72004 GN=E5288_WYG004909 PE=3 SV=1	1	1	2	1	1399	157	6.95	4.99	127	214.5	82.8	53.9	63.6	58.2	UBE4B	102269076	U-box domain-containing protein	GO:0000151,GO:0034450,GO:0006511	ubiquitin ligase complex|ubiquitin-ubiquitin ligase activity|ubiquitin-dependent protein catabolic process	bom04141,bom04120	Protein processing in endoplasmic reticulum|Ubiquitin mediated proteolysis	KOG2042	[O]	Ubiquitin fusion degradation protein-2	Posttranslational modification, protein turnover, chaperones
A0A6B0R003	Signal peptidase complex catalytic subunit SEC11 OS=Bos mutus OX=72004 GN=E5288_WYG022764 PE=3 SV=1	2	1	1	1	527	58.5	6.4	2.16	94.5	96.2	111.7	85.8	97.1	114.7	WDR73	102283242	Signal peptidase complex catalytic subunit SEC11	GO:0005789,GO:0016021,GO:0004252,GO:0006465	endoplasmic reticulum membrane|integral component of membrane|serine-type endopeptidase activity|signal peptide processing			KOG0264	[B]	Nucleosome remodeling factor, subunit CAF1/NURF55/MSI1	Chromatin structure and dynamics
A0A6B0R013	Methylenetetrahydrofolate reductase OS=Bos mutus OX=72004 GN=E5288_WYG004829 PE=3 SV=1	4	2	3	2	598	68.2	5.44	4.53	97.6	79	85.6	107	127.7	103	MTHFR	102286710	Methylenetetrahydrofolate reductase	GO:0004489,GO:0006555,GO:0035999	methylenetetrahydrofolate reductase (NAD(P)H) activity|methionine metabolic process|tetrahydrofolate interconversion	bom00670,bom01523	One carbon pool by folate|Antifolate resistance	KOG0564	[E]	5,10-methylenetetrahydrofolate reductase	Amino acid transport and metabolism
A0A6B0R014	Coatomer subunit beta' OS=Bos mutus OX=72004 GN=E5288_WYG010860 PE=3 SV=1	11	9	12	9	906	102.3	5.27	28.78	89.4	83.7	95.3	73.9	70	187.6	COPB2	102282766	Coatomer subunit beta'	GO:0030663,GO:0000139,GO:0030117,GO:0005198,GO:0006886,GO:0016192	COPI-coated vesicle membrane|Golgi membrane|membrane coat|structural molecule activity|intracellular protein transport|vesicle-mediated transport			KOG0276	[U]	Vesicle coat complex COPI, beta' subunit	Intracellular trafficking, secretion, and vesicular transport
A0A6B0R019	Uncharacterized protein OS=Bos mutus OX=72004 GN=E5288_WYG018787 PE=4 SV=1	1	3	3	3	2344	263.3	7.2	8.15	101.7	86.3	107.9	100.7	131.2	72.2	CNOT1	102267797	Uncharacterized protein	GO:0030015,GO:0005737,GO:0005634,GO:0006417	CCR4-NOT core complex|cytoplasm|nucleus|regulation of translation	bom03018	RNA degradation	KOG1831	[K]	Negative regulator of transcription	Transcription
A0A6B0R025	TCTP domain-containing protein OS=Bos mutus OX=72004 GN=E5288_WYG011082 PE=3 SV=1	7	1	1	1	107	12.5	9.47	2.57							LOC102269822	102269822	TCTP domain-containing protein					KOG1727	[DZ]	Microtubule-binding protein (translationally controlled tumor protein)	Cell cycle control, cell division, chromosome partitioning |Cytoskeleton
A0A6B0R030	IST1 homolog OS=Bos mutus OX=72004 GN=E5288_WYG014763 PE=3 SV=1	7	4	8	4	444	48.3	5.33	8.9	100.1	93.6	103.5	83.5	108.4	110.9	IST1	102278233	IST1 homolog	GO:0005635,GO:0051301,GO:0015031	nuclear envelope|cell division|protein transport	bom04144	Endocytosis	KOG2027	[Z]	Spindle pole body protein	Cytoskeleton
A0A6B0R054	Uncharacterized protein OS=Bos mutus OX=72004 GN=E5288_WYG009689 PE=3 SV=1	5	1	1	1	222	25	5.19	2.75							CHMP3	102269099	Uncharacterized protein	GO:0007034	vacuolar transport	bom04144,bom04217	Endocytosis|Necroptosis	KOG3229	[U]	Vacuolar sorting protein VPS24	Intracellular trafficking, secretion, and vesicular transport
A0A6B0R060	Rab proteins geranylgeranyltransferase component A OS=Bos mutus OX=72004 GN=E5288_WYG004900 PE=3 SV=1	1	1	1	1	651	72.8	5.39	2.68	81.5	83.8	105.2	105.5	114.1	109.9	CHML	102287533	Rab proteins geranylgeranyltransferase component A	GO:0005968,GO:0005092,GO:0005096,GO:0017137,GO:0006886,GO:0018344,GO:0007264	Rab-protein geranylgeranyltransferase complex|GDP-dissociation inhibitor activity|GTPase activator activity|Rab GTPase binding|intracellular protein transport|protein geranylgeranylation|small GTPase mediated signal transduction			KOG4405	[TU]	GDP dissociation inhibitor	Signal transduction mechanisms |Intracellular trafficking, secretion, and vesicular transport
A0A6B0R071	Uncharacterized protein OS=Bos mutus OX=72004 GN=E5288_WYG009783 PE=4 SV=1	1	1	1	1	492	57	6.79	0							RABGEF1	102275773	Uncharacterized protein	GO:0003677,GO:0008270	DNA binding|zinc ion binding			KOG2319	[U]	Vacuolar assembly/sorting protein VPS9	Intracellular trafficking, secretion, and vesicular transport
A0A6B0R073	Obg-like ATPase 1 OS=Bos mutus OX=72004 GN=OLA1 PE=3 SV=1	4	3	6	3	608	67.7	9.01	15.33	103.9	89.5	99.6	111	107.5	88.5	OLA1	102271580	Obg-like ATPase 1	GO:0005737,GO:0005730,GO:0005524,GO:0016887,GO:0005525,GO:0043023,GO:0043022	cytoplasm|nucleolus|ATP binding|ATPase activity|GTP binding|ribosomal large subunit binding|ribosome binding			KOG1491	[R]	Predicted GTP-binding protein (ODN superfamily)	General function prediction only
A0A6B0R076	Uncharacterized protein OS=Bos mutus OX=72004 GN=E5288_WYG018763 PE=3 SV=1	7	2	2	2	435	48.3	6.79	6.69	107.7	74.9	102.2	93.3	109.8	112.1	DSCR3	102272963	Uncharacterized protein	GO:0006886	intracellular protein transport			KOG2717	[R]	Uncharacterized conserved protein with similarity to embryogenesis protein H beta 58 and VPS26	General function prediction only
A0A6B0R078	FIST_C domain-containing protein OS=Bos mutus OX=72004 GN=E5288_WYG022756 PE=4 SV=1	7	2	2	2	410	45.2	8.25	1.9	150	56.6	91.8	95.1	156.4	50	FBXO22	102287504	FIST_C domain-containing protein			bom05132	Salmonella infection
A0A6B0R080	LIM zinc-binding domain-containing protein OS=Bos mutus OX=72004 GN=E5288_WYG014620 PE=3 SV=1	4	4	5	4	937	104.7	5.45	5.51	113	77.6	90.7	95.9	119.5	103.3	UBA2	102278010	LIM zinc-binding domain-containing protein	GO:0005615,GO:0005634,GO:0005524,GO:0046872,GO:0019948,GO:0016925	extracellular space|nucleus|ATP binding|metal ion binding|SUMO activating enzyme activity|protein sumoylation	bom04120	Ubiquitin mediated proteolysis	KOG2013	[O]	SMT3/SUMO-activating complex, catalytic component UBA2	Posttranslational modification, protein turnover, chaperones
A0A6B0R084	Uncharacterized protein OS=Bos mutus OX=72004 GN=E5288_WYG012798 PE=4 SV=1	3	1	1	1	376	40.4	5.57	2.15							RABEPK	102283667	Uncharacterized protein					KOG0379	[R]	Kelch repeat-containing proteins	General function prediction only
A0A6B0R097	Alpha-mannosidase OS=Bos mutus OX=72004 GN=E5288_WYG022659 PE=3 SV=1	1	1	1	1	1055	117.7	6.6	0							MAN2C1	102280843	Alpha-mannosidase	GO:0004559,GO:0030246,GO:0046872,GO:0006013	alpha-mannosidase activity|carbohydrate binding|metal ion binding|mannose metabolic process	bom00511	Other glycan degradation	KOG4342	[G]	Alpha-mannosidase	Carbohydrate transport and metabolism
A0A6B0R0A3	Mannose-6-phosphate isomerase OS=Bos mutus OX=72004 GN=E5288_WYG022618 PE=3 SV=1	16	5	5	5	423	46.4	6.02	9.83	115.1	93.2	98.7	77.9	124.5	90.6	MPI	102279311	Mannose-6-phosphate isomerase	GO:0004476,GO:0008270,GO:0005975,GO:0009298	mannose-6-phosphate isomerase activity|zinc ion binding|carbohydrate metabolic process|GDP-mannose biosynthetic process	bom00051,bom00520	Fructose and mannose metabolism|Amino sugar and nucleotide sugar metabolism	KOG2757	[G]	Mannose-6-phosphate isomerase	Carbohydrate transport and metabolism
A0A6B0R0A6	Paraspeckle component 1 OS=Bos mutus OX=72004 GN=E5288_WYG005932 PE=3 SV=1	18	6	7	6	433	50	6	22.35	101.2	70.1	133.7	83.6	115.6	95.9	PSPC1	102276232	Paraspeckle component 1	GO:0005737,GO:0016363,GO:0016607,GO:0005730,GO:0003723	cytoplasm|nuclear matrix|nuclear speck|nucleolus|RNA binding			KOG0115	[A]	RNA-binding protein p54nrb (RRM superfamily)	RNA processing and modification
A0A6B0R0C4	BRO1 domain- and CAAX motif-containing protein OS=Bos mutus OX=72004 GN=E5288_WYG004906 PE=3 SV=1	1	1	1	1	492	55.5	9.09	2.02	98.4	136.5	88.4	67.7	82.1	126.9	BROX	102273453	BRO1 domain- and CAAX motif-containing protein	GO:0016020	membrane
A0A6B0R0D6	MOSC domain-containing protein OS=Bos mutus OX=72004 GN=E5288_WYG004861 PE=4 SV=1	7	2	2	2	302	34.4	7.11	4.88	114.5	91.3	99.1	90.3	114.7	90.1	MARC2	102271653	MOSC domain-containing protein	GO:0003824,GO:0030151,GO:0030170	catalytic activity|molybdenum ion binding|pyridoxal phosphate binding			KOG2362	[R]	Uncharacterized Fe-S protein	General function prediction only
A0A6B0R0E1	Abhydrolase_2 domain-containing protein OS=Bos mutus OX=72004 GN=E5288_WYG004791 PE=3 SV=1	6	1	1	1	159	17.8	8.6	2.18							LYPLAL1	102273746	Abhydrolase_2 domain-containing protein	GO:0016787	hydrolase activity			KOG2112	[I]	Lysophospholipase	Lipid transport and metabolism
A0A6B0R0E3	Homeobox protein cut-like OS=Bos mutus OX=72004 GN=E5288_WYG009772 PE=3 SV=1	2	2	2	2	1566	172.1	6.87	5.56	100.1	75.7	98.8	85.9	98.9	140.5	CUX1	102270766	Homeobox protein cut-like	GO:0005634,GO:0003677,GO:0000981	nucleus|DNA binding|DNA-binding transcription factor activity, RNA polymerase II-specific			KOG2252	[K]	CCAAT displacement protein and related homeoproteins	Transcription
A0A6B0R0E7	Tyrosine-protein phosphatase non-receptor type OS=Bos mutus OX=72004 GN=E5288_WYG005773 PE=3 SV=1	18	8	13	8	593	68	7.3	40.01	96.5	81.9	101.2	122.6	104	93.8	PTPN11	102276389	Tyrosine-protein phosphatase non-receptor type	GO:0005737,GO:0004725	cytoplasm|protein tyrosine phosphatase activity	bom04014,bom04630,bom04072,bom04625,bom04650,bom04670,bom04920,bom04722,bom04360,bom05205,bom05235,bom05220,bom05211,bom04931,bom05168	Ras signaling pathway|JAK-STAT signaling pathway|Phospholipase D signaling pathway|C-type lectin receptor signaling pathway|Natural killer cell mediated cytotoxicity|Leukocyte transendothelial migration|Adipocytokine signaling pathway|Neurotrophin signaling pathway|Axon guidance|Proteoglycans in cancer|PD-L1 expression and PD-1 checkpoint pathway in cancer|Chronic myeloid leukemia|Renal cell carc…	KOG0790	[T]	Protein tyrosine phosphatase Corkscrew and related SH2 domain enzymes	Signal transduction mechanisms
A0A6B0R0E9	Uncharacterized protein OS=Bos mutus OX=72004 GN=E5288_WYG014759 PE=3 SV=1	4	2	3	2	537	60.8	6.19	8.31	113.3	72.8	111	85.5	106.2	111.2	SCARB2	102268263	Uncharacterized protein	GO:0016021,GO:0005764,GO:0005044	integral component of membrane|lysosome|scavenger receptor activity	bom04142	Lysosome	KOG3776	[T]	Plasma membrane glycoprotein CD36 and related membrane receptors	Signal transduction mechanisms
A0A6B0R0F3	Alpha-dystroglycan OS=Bos mutus OX=72004 GN=E5288_WYG018630 PE=4 SV=1	10	9	13	9	916	99.6	8.54	30.74	123.3	124.5	98.4	76.9	91.8	85.2	DAG1	102277285	Alpha-dystroglycan	GO:0005737,GO:0005856,GO:0016010,GO:0005615,GO:0016021,GO:0005654,GO:0045211,GO:0005509	cytoplasm|cytoskeleton|dystrophin-associated glycoprotein complex|extracellular space|integral component of membrane|nucleoplasm|postsynaptic membrane|calcium ion binding	bom04512,bom05410,bom05412,bom05414,bom05416	ECM-receptor interaction|Hypertrophic cardiomyopathy|Arrhythmogenic right ventricular cardiomyopathy|Dilated cardiomyopathy|Viral myocarditis	KOG3781	[W]	Dystroglycan	Extracellular structures
A0A6B0R0G6	von Willebrand factor OS=Bos mutus OX=72004 GN=E5288_WYG014637 PE=4 SV=1	5	13	24	13	2842	311.1	5.76	64.9	108.8	83.4	112.8	137.2	87	70.8	VWF	102282731	von Willebrand factor	GO:0005576,GO:0007596	extracellular region|blood coagulation	bom04151,bom04512,bom04510,bom04610,bom04611,bom05165	PI3K-Akt signaling pathway|ECM-receptor interaction|Focal adhesion|Complement and coagulation cascades|Platelet activation|Human papillomavirus infection	KOG1216	[WV]	von Willebrand factor and related coagulation proteins	Extracellular structures |Defense mechanisms
A0A6B0R0G9	ShKT domain-containing protein OS=Bos mutus OX=72004 GN=E5288_WYG014505 PE=3 SV=1	2	1	2	1	528	58.8	8.32	4.2	98.1	77.5	79.4	149.7	92.4	103	CRISP2	102268180	ShKT domain-containing protein	GO:0005576	extracellular region			KOG3017	[S]	Defense-related protein containing SCP domain	Function unknown
A0A6B0R0H2	Uncharacterized protein OS=Bos mutus OX=72004 GN=E5288_WYG010885 PE=4 SV=1	2	2	2	2	1021	115.6	8.19	5.76							LOC102288137	102288137	Uncharacterized protein	GO:0005524,GO:0004709	ATP binding|MAP kinase kinase kinase activity	bom04010	MAPK signaling pathway	KOG0192	[T]	Tyrosine kinase specific for activated (GTP-bound) p21cdc42Hs	Signal transduction mechanisms
A0A6B0R0I4	WD_REPEATS_REGION domain-containing protein OS=Bos mutus OX=72004 GN=E5288_WYG010945 PE=3 SV=1	6	3	4	3	633	70.8	5.24	12.18	90.9	108.9	121.4	79.9	77.5	121.4	DYNC1I2	102267180	WD_REPEATS_REGION domain-containing protein	GO:0005868,GO:0003774,GO:0007018	cytoplasmic dynein complex|motor activity|microtubule-based movement	bom04145,bom04962,bom05132	Phagosome|Vasopressin-regulated water reabsorption|Salmonella infection	KOG1587	[Z]	Cytoplasmic dynein intermediate chain	Cytoskeleton
A0A6B0R0K3	40S ribosomal protein S7 OS=Bos mutus OX=72004 GN=E5288_WYG018758 PE=3 SV=1	3	1	1	1	530	62.2	10.29	0							IQCF2	102277599	40S ribosomal protein S7	GO:0005840,GO:0003735,GO:0006412	ribosome|structural constituent of ribosome|translation
A0A6B0R0K5	Coronin OS=Bos mutus OX=72004 GN=E5288_WYG005759 PE=3 SV=1	20	10	38	10	513	57.4	6.55	95.1	105	116.9	106.5	82.8	102.8	86	CORO1C	102264544	Coronin	GO:0015629,GO:0051015,GO:0030036	actin cytoskeleton|actin filament binding|actin cytoskeleton organization			KOG0303	[Z]	Actin-binding protein Coronin, contains WD40 repeats	Cytoskeleton
A0A6B0R0L0	C1q domain-containing protein OS=Bos mutus OX=72004 GN=E5288_WYG012540 PE=4 SV=1	1	1	2	1	833	82.9	9.55	4.68	43.8	224.9	74.7	40.8	88.3	127.5	COL8A1	102266949	C1q domain-containing protein			bom04974	Protein digestion and absorption
A0A6B0R0L7	GRIP domain-containing protein OS=Bos mutus OX=72004 GN=E5288_WYG009819 PE=4 SV=1	0	1	3	1	1681	194.9	5.07	0							GCC2	102277838	GRIP domain-containing protein			bom05132	Salmonella infection
A0A6B0R0M1	Uridine phosphorylase OS=Bos mutus OX=72004 GN=E5288_WYG001454 PE=3 SV=1	15	3	5	3	309	33.9	5.78	13.85	72.8	67.4	74.9	205.4	83.7	95.8	UPP1	102275681	Uridine phosphorylase	GO:0005737,GO:0004850,GO:0009116,GO:0009166,GO:0044206	cytoplasm|uridine phosphorylase activity|nucleoside metabolic process|nucleotide catabolic process|UMP salvage	bom00240,bom00983	Pyrimidine metabolism|Drug metabolism - other enzymes	KOG3728	[F]	Uridine phosphorylase	Nucleotide transport and metabolism
A0A6B0R0N2	Uncharacterized protein OS=Bos mutus OX=72004 GN=E5288_WYG018868 PE=3 SV=1	21	20	52	20	978	108.2	6.55	106.57	78.8	60.2	70.4	243.5	79.1	68	ITIH4	102275325	Uncharacterized protein	GO:0005576,GO:0004867,GO:0030212	extracellular region|serine-type endopeptidase inhibitor activity|hyaluronan metabolic process
A0A6B0R0N8	Clathrin light chain OS=Bos mutus OX=72004 GN=E5288_WYG002613 PE=3 SV=1	9	2	3	2	199	21.6	4.55	6.2	102.5	100.5	94.5	85.9	96	120.7	CLTB	102273115	Clathrin light chain	GO:0030132,GO:0030130,GO:0005198,GO:0006886,GO:0016192	clathrin coat of coated pit|clathrin coat of trans-Golgi network vesicle|structural molecule activity|intracellular protein transport|vesicle-mediated transport	bom04144,bom04142,bom04961,bom04721,bom05016,bom05100	Endocytosis|Lysosome|Endocrine and other factor-regulated calcium reabsorption|Synaptic vesicle cycle|Huntington disease|Bacterial invasion of epithelial cells	KOG4031	[U]	Vesicle coat protein clathrin, light chain	Intracellular trafficking, secretion, and vesicular transport
A0A6B0R0Q0	Interleukin-1 OS=Bos mutus OX=72004 GN=E5288_WYG009721 PE=3 SV=1	24	4	5	4	174	19.9	6.87	18.45	99.6	87.4	105.5	121.8	101.4	84.2	IL1RN	102284013	Interleukin-1	GO:0005615,GO:0005125,GO:0005152,GO:0005149,GO:0006955,GO:0006954,GO:2000660	extracellular space|cytokine activity|interleukin-1 receptor antagonist activity|interleukin-1 receptor binding|immune response|inflammatory response|negative regulation of interleukin-1-mediated signaling pathway	bom04060	Cytokine-cytokine receptor interaction
A0A6B0R0Q1	DUF3715 domain-containing protein OS=Bos mutus OX=72004 GN=E5288_WYG018683 PE=3 SV=1	0	1	1	1	1634	184.7	6.13	0							FAM208A	102268382	DUF3715 domain-containing protein
A0A6B0R0Q4	Uncharacterized protein OS=Bos mutus OX=72004 GN=E5288_WYG002297 PE=4 SV=1	9	6	6	6	665	72.6	8.65	11.61	108.9	85.8	111.6	98.6	91.2	103.9	HSD17B4	102268517	Uncharacterized protein	GO:0005777,GO:0016491,GO:0006635	peroxisome|oxidoreductase activity|fatty acid beta-oxidation	bom00120,bom01040,bom04146	Primary bile acid biosynthesis|Biosynthesis of unsaturated fatty acids|Peroxisome
A0A6B0R0Q5	Dickkopf_N domain-containing protein OS=Bos mutus OX=72004 GN=E5288_WYG006082 PE=3 SV=1	7	1	1	1	349	38.4	4.56	0							DKK3	102268846	Dickkopf_N domain-containing protein	GO:0005576,GO:0007275,GO:0030178	extracellular region|multicellular organism development|negative regulation of Wnt signaling pathway			KOG1218	[T]	Proteins containing Ca2+-binding EGF-like domains	Signal transduction mechanisms
A0A6B0R0Q8	Uncharacterized protein OS=Bos mutus OX=72004 GN=E5288_WYG012686 PE=4 SV=1	3	3	3	3	1014	114.4	6.49	7.51	92.4	76.5	112.9	123.9	101.8	92.4	SKIV2L2	102279402	Uncharacterized protein	GO:0005524,GO:0003723,GO:0003724,GO:0006401	ATP binding|RNA binding|RNA helicase activity|RNA catabolic process	bom03018	RNA degradation	KOG0948	[A]	Nuclear exosomal RNA helicase MTR4, DEAD-box superfamily	RNA processing and modification
A0A6B0R0Q9	FHA domain-containing protein OS=Bos mutus OX=72004 GN=E5288_WYG018716 PE=4 SV=1	14	14	28	14	845	96.9	5.41	84.25	104.6	200.6	87.1	65.5	73.1	69.1	SLMAP	102266861	FHA domain-containing protein	GO:0016021,GO:0006936	integral component of membrane|muscle contraction
A0A6B0R0R3	Ribose-5-phosphate isomerase OS=Bos mutus OX=72004 GN=E5288_WYG009708 PE=3 SV=1	3	1	1	1	306	32.8	8.56	0							RPIA	102278286	Ribose-5-phosphate isomerase	GO:0004751,GO:0009052	ribose-5-phosphate isomerase activity|pentose-phosphate shunt, non-oxidative branch	bom00030	Pentose phosphate pathway	KOG3075	[G]	Ribose 5-phosphate isomerase	Carbohydrate transport and metabolism
A0A6B0R0S6	VWFA domain-containing protein OS=Bos mutus OX=72004 GN=E5288_WYG012687 PE=3 SV=1	9	12	24	12	1139	126.6	5.49	44.6	132.5	160.7	84.6	76.2	72.1	73.9	ITGA1	102281967	VWFA domain-containing protein	GO:0008305,GO:0046872,GO:0007155,GO:0007229	integrin complex|metal ion binding|cell adhesion|integrin-mediated signaling pathway	bom04151,bom04512,bom04510,bom04810,bom04640,bom05410,bom05412,bom05414,bom05165	PI3K-Akt signaling pathway|ECM-receptor interaction|Focal adhesion|Regulation of actin cytoskeleton|Hematopoietic cell lineage|Hypertrophic cardiomyopathy|Arrhythmogenic right ventricular cardiomyopathy|Dilated cardiomyopathy|Human papillomavirus infection	KOG3637	[W]	Vitronectin receptor, alpha subunit	Extracellular structures
A0A6B0R0S7	HD domain-containing protein OS=Bos mutus OX=72004 GN=E5288_WYG022655 PE=4 SV=1	8	1	2	1	179	20.4	6.23	7.36	105.8	81.1	95.5	114.2	88.7	114.8	HDDC3	102266566	HD domain-containing protein			bom00230	Purine metabolism	KOG1157	[T]	Predicted guanosine polyphosphate pyrophosphohydrolase/synthase	Signal transduction mechanisms
A0A6B0R0S9	Aldedh domain-containing protein OS=Bos mutus OX=72004 GN=E5288_WYG002643 PE=3 SV=1	27	11	19	11	539	58.4	7.59	47.81	126.5	86.8	109.6	96	105.7	75.4	ALDH7A1	102285292	Aldedh domain-containing protein	GO:0016620	oxidoreductase activity, acting on the aldehyde or oxo group of donors, NAD or NADP as acceptor	bom00010,bom00053,bom00620,bom00071,bom00561,bom00260,bom00280,bom00310,bom00330,bom00340,bom00380,bom00410	Glycolysis / Gluconeogenesis|Ascorbate and aldarate metabolism|Pyruvate metabolism|Fatty acid degradation|Glycerolipid metabolism|Glycine, serine and threonine metabolism|Valine, leucine and isoleucine degradation|Lysine degradation|Arginine and proline metabolism|Histidine metabolism|Tryptophan metabolism|beta-Alanine metabolism	KOG2453	[C]	Aldehyde dehydrogenase	Energy production and conversion
A0A6B0R0T4	Phosphorylated adapter RNA export protein OS=Bos mutus OX=72004 GN=E5288_WYG002412 PE=3 SV=1	3	1	1	1	394	44.6	5.41	2.53	97.6	79.2	135.5	46.2	148	93.6	PHAX	102285573	Phosphorylated adapter RNA export protein	GO:0005737,GO:0005634,GO:0003723,GO:0015031,GO:0006408	cytoplasm|nucleus|RNA binding|protein transport|snRNA export from nucleus	bom03013	RNA transport	KOG3948	[A]	Mediator of U snRNA nuclear export PHAX	RNA processing and modification
A0A6B0R0T8	Guanylate cyclase OS=Bos mutus OX=72004 GN=E5288_WYG007966 PE=3 SV=1	4	3	3	3	741	84.2	5.99	8.81	123.9	137.6	113.7	58.3	94	72.3	GUCY1B3	102282106	Guanylate cyclase	GO:0005737,GO:0005525,GO:0004383,GO:0020037,GO:0035556	cytoplasm|GTP binding|guanylate cyclase activity|heme binding|intracellular signal transduction	bom00230,bom04022,bom04540,bom04611,bom04921,bom04924,bom04270,bom04970,bom04730,bom04713	Purine metabolism|cGMP-PKG signaling pathway|Gap junction|Platelet activation|Oxytocin signaling pathway|Renin secretion|Vascular smooth muscle contraction|Salivary secretion|Long-term depression|Circadian entrainment	KOG4171	[F]	Adenylate/guanylate kinase	Nucleotide transport and metabolism
A0A6B0R0U6	Uncharacterized protein OS=Bos mutus OX=72004 GN=E5288_WYG005965 PE=3 SV=1	10	4	6	4	440	52	5.33	13.77	81.6	66.5	108.6	137.6	74	131.7	NUCB2	102271907	Uncharacterized protein	GO:0005509,GO:0032099	calcium ion binding|negative regulation of appetite			KOG3866	[R]	DNA-binding protein of the nucleobindin family	General function prediction only
A0A6B0R0U7	Uncharacterized protein OS=Bos mutus OX=72004 GN=E5288_WYG007922 PE=4 SV=1	15	8	13	7	507	56.6	6.43	35.32	113.6	87.7	102.4	89.9	110.8	95.6	PPID	102271597	Uncharacterized protein	GO:0003755,GO:0006457,GO:0015031	peptidyl-prolyl cis-trans isomerase activity|protein folding|protein transport	bom04217,bom04218,bom05010,bom05022	Necroptosis|Cellular senescence|Alzheimer disease|Pathways of neurodegeneration - multiple diseases	KOG0546	[O]	HSP90 co-chaperone CPR7/Cyclophilin	Posttranslational modification, protein turnover, chaperones
A0A6B0R0U9	Uncharacterized protein OS=Bos mutus OX=72004 GN=E5288_WYG002456 PE=3 SV=1	3	7	10	7	2901	313.4	4.88	25.87	69.1	110.4	99.4	140.4	93.2	87.5	FBN2	102267459	Uncharacterized protein	GO:0005509	calcium ion binding			KOG1217	[T]	Fibrillins and related proteins containing Ca2+-binding EGF-like domains	Signal transduction mechanisms
A0A6B0R0V2	PH domain-containing protein OS=Bos mutus OX=72004 GN=E5288_WYG012741 PE=4 SV=1	4	5	6	5	1410	159.8	7.75	6.03	92.9	93.8	96	94.7	99.2	123.4	PHLDB2	102264695	PH domain-containing protein
A0A6B0R0X7	Uncharacterized protein OS=Bos mutus OX=72004 GN=E5288_WYG022735 PE=4 SV=1	7	10	13	10	1990	220.5	6.67	35.51	107.5	111.1	110.7	78.5	106.2	85.9	TJP1	102277556	Uncharacterized protein	GO:0005923,GO:0005886,GO:0042981	bicellular tight junction|plasma membrane|regulation of apoptotic process	bom04520,bom04530,bom04540	Adherens junction|Tight junction|Gap junction	KOG3580	[T]	Tight junction proteins	Signal transduction mechanisms
A0A6B0R0X8	Septin OS=Bos mutus OX=72004 GN=E5288_WYG002306 PE=3 SV=1	9	4	12	2	436	50.7	6.21	27.95	96.4	78	121.2	101.1	107.6	95.7	SEPT8	102270632	Septin-type G domain-containing protein	GO:0005856,GO:0005525	cytoskeleton|GTP binding	bom05100	Bacterial invasion of epithelial cells	KOG3859	[D]	Septins (P-loop GTPases)	Cell cycle control, cell division, chromosome partitioning
A0A6B0R0Y6	Uncharacterized protein OS=Bos mutus OX=72004 GN=E5288_WYG006028 PE=4 SV=1	20	5	6	5	253	28.9	8.91	4.74	84.2	84.4	93.2	102.9	78	157.2	IKBIP	102285371	Uncharacterized protein
A0A6B0R0Z2	Vacuolar protein sorting-associated protein 11 homolog OS=Bos mutus OX=72004 GN=E5288_WYG005821 PE=3 SV=1	1	1	1	1	889	102.2	7.01	0							VPS11	102265894	Vacuolar protein sorting-associated protein 11 homolog	GO:0005776,GO:0030136,GO:0033263,GO:0005769,GO:0030897,GO:0031902,GO:0005765,GO:0046872,GO:0006914,GO:0006886,GO:0016192	autophagosome|clathrin-coated vesicle|CORVET complex|early endosome|HOPS complex|late endosome membrane|lysosomal membrane|metal ion binding|autophagy|intracellular protein transport|vesicle-mediated transport	bom05132	Salmonella infection	KOG2114	[U]	Vacuolar assembly/sorting protein PEP5/VPS11	Intracellular trafficking, secretion, and vesicular transport
A0A6B0R0Z9	WD_REPEATS_REGION domain-containing protein OS=Bos mutus OX=72004 GN=E5288_WYG022584 PE=4 SV=1	15	4	8	4	385	42	5.36	26.03	97.6	88	107.7	108.6	101.1	97.1	WDR61	102280728	WD_REPEATS_REGION domain-containing protein			bom03018	RNA degradation	KOG4155	[R]	FOG: WD40 repeat	General function prediction only
A0A6B0R101	Haptoglobin OS=Bos mutus OX=72004 GN=E5288_WYG014617 PE=4 SV=1	35	12	73	10	401	44.8	7.71	144.92	48.8	46.7	49.6	341.2	55.5	58.2	LOC102279172	102279172	Haptoglobin	GO:0005576,GO:0016209,GO:0030492,GO:0004252,GO:0006953,GO:0042742	extracellular region|antioxidant activity|hemoglobin binding|serine-type endopeptidase activity|acute-phase response|defense response to bacterium			KOG3627	[E]	Trypsin	Amino acid transport and metabolism
A0A6B0R106	DMAP_binding domain-containing protein OS=Bos mutus OX=72004 GN=E5288_WYG010857 PE=3 SV=1	1	1	1	1	1548	167.3	7.99	2.31							DIP2A	102279478	DMAP_binding domain-containing protein	GO:0003824	catalytic activity			KOG3628	[R]	Predicted AMP-binding protein	General function prediction only
A0A6B0R113	Uncharacterized protein OS=Bos mutus OX=72004 GN=E5288_WYG011042 PE=4 SV=1	34	33	550	33	1028	108.6	5.5	1306.66	92.9	68.2	90.4	150.1	90.6	107.7	COL6A1	102280323	Uncharacterized protein			bom04151,bom04512,bom04510,bom04974,bom05165	PI3K-Akt signaling pathway|ECM-receptor interaction|Focal adhesion|Protein digestion and absorption|Human papillomavirus infection	KOG3544	[W]	Collagens (type IV and type XIII), and related proteins	Extracellular structures
A0A6B0R115	Electron transfer flavoprotein subunit alpha OS=Bos mutus OX=72004 GN=E5288_WYG022773 PE=3 SV=1	22	5	11	5	333	35	8.56	38.93	152.2	75.5	125.9	87.5	95	63.9	ETFA	102286738	Electron transfer flavoprotein subunit alpha	GO:0005759,GO:0009055,GO:0050660	mitochondrial matrix|electron transfer activity|flavin adenine dinucleotide binding			KOG3954	[C]	Electron transfer flavoprotein, alpha subunit	Energy production and conversion
A0A6B0R118	Macrophage-capping protein OS=Bos mutus OX=72004 GN=E5288_WYG018720 PE=3 SV=1	13	4	10	4	349	38.9	6.62	28.84	91.3	53.7	65.7	97.1	104.6	187.6	CAPG	102278595	Uncharacterized protein	GO:0051015,GO:0051016	actin filament binding|barbed-end actin filament capping			KOG0443	[Z]	Actin regulatory proteins (gelsolin/villin family)	Cytoskeleton
A0A6B0R122	Uncharacterized protein OS=Bos mutus OX=72004 GN=E5288_WYG002409 PE=4 SV=1	2	1	1	1	581	65.1	8.27	0	94.8	158.5	83.3	80.8	89	93.6	GIPC3	102276747	Uncharacterized protein	GO:0005634,GO:0003677	nucleus|DNA binding			KOG3938	[TU]	RGS-GAIP interacting protein GIPC, contains PDZ domain	Signal transduction mechanisms |Intracellular trafficking, secretion, and vesicular transport
A0A6B0R132	PDZ domain-containing protein OS=Bos mutus OX=72004 GN=E5288_WYG011871 PE=4 SV=1	16	20	36	20	1385	149.5	8.29	79.37	67.6	266.3	66.7	70.5	52.7	76.2	SYNPO2	102286962	PDZ domain-containing protein
A0A6B0R141	t-SNARE coiled-coil homology domain-containing protein OS=Bos mutus OX=72004 GN=E5288_WYG009710 PE=3 SV=1	5	2	3	2	477	53.4	6.04	5.95	107.2	77.2	100.5	152.7	83.3	79.1	ABHD11	102288271	t-SNARE coiled-coil homology domain-containing protein	GO:0016021,GO:0005484,GO:0000149,GO:0006886,GO:0006836,GO:0017157,GO:0016192	integral component of membrane|SNAP receptor activity|SNARE binding|intracellular protein transport|neurotransmitter transport|regulation of exocytosis|vesicle-mediated transport			KOG0810	[U]	SNARE protein Syntaxin 1 and related proteins	Intracellular trafficking, secretion, and vesicular transport
A0A6B0R148	Uncharacterized protein OS=Bos mutus OX=72004 GN=E5288_WYG002388 PE=3 SV=1	6	3	3	3	372	41.7	5.35	7.46	105.8	97.1	91.8	68.3	66.3	170.8	SH3GL1	102274666	Uncharacterized protein	GO:0031901,GO:0008289,GO:0006897	early endosome membrane|lipid binding|endocytosis	bom04144	Endocytosis	KOG1118	[IT]	Lysophosphatidic acid acyltransferase endophilin/SH3GL, involved in synaptic vesicle formation	Lipid transport and metabolism |Signal transduction mechanisms
A0A6B0R155	Uncharacterized protein OS=Bos mutus OX=72004 GN=E5288_WYG022603 PE=3 SV=1	4	2	2	2	664	74.8	7.23	4.31	91.9	97	106.1	131	82.1	91.9	SEMA7A	102284080	Uncharacterized protein	GO:0030215	semaphorin receptor binding	bom04360	Axon guidance	KOG3611	[T]	Semaphorins	Signal transduction mechanisms
A0A6B0R156	Uncharacterized protein OS=Bos mutus OX=72004 GN=E5288_WYG002278 PE=4 SV=1	1	1	1	1	895	101.6	7.01	2.66							DPP9	102282694	Uncharacterized protein	GO:0005886,GO:0008236	plasma membrane|serine-type peptidase activity			KOG2281	[O]	Dipeptidyl aminopeptidases/acylaminoacyl-peptidases	Posttranslational modification, protein turnover, chaperones
A0A6B0R164	6-phosphofructo-2-kinase OS=Bos mutus OX=72004 GN=E5288_WYG018627 PE=3 SV=1	6	17	22	17	3558	364.6	6.44	60.05	99.9	86.5	110.9	92.6	111.9	98.1	COL7A1	102281594	6-phosphofructo-2-kinase	GO:0005581,GO:0016021,GO:0003873,GO:0005524,GO:0004331,GO:0004867,GO:0007155,GO:0006003,GO:0006000	collagen trimer|integral component of membrane|6-phosphofructo-2-kinase activity|ATP binding|fructose-2,6-bisphosphate 2-phosphatase activity|serine-type endopeptidase inhibitor activity|cell adhesion|fructose 2,6-bisphosphate metabolic process|fructose metabolic process	bom04974	Protein digestion and absorption	KOG3544	[W]	Collagens (type IV and type XIII), and related proteins	Extracellular structures
A0A6B0R168	60S ribosomal protein L34 OS=Bos mutus OX=72004 GN=E5288_WYG011983 PE=3 SV=1	7	1	2	1	117	13.3	11.47	5.35	94.3	124.4	84.6	61.4	45.7	189.6	RPL34	102266662	60S ribosomal protein L34	GO:0005840,GO:0003735,GO:0006412	ribosome|structural constituent of ribosome|translation	bom03010	Ribosome	KOG1790	[J]	60s ribosomal protein L34	Translation, ribosomal structure and biogenesis
A0A6B0R189	Asparagine synthetase [glutamine-hydrolyzing] OS=Bos mutus OX=72004 GN=E5288_WYG001399 PE=4 SV=1	3	2	2	2	593	68	6.44	2.08	100.2	91.7	99.1	109.3	110.1	89.6	ASNS	102286735	Asparagine synthetase [glutamine-hydrolyzing]	GO:0004066,GO:0005524,GO:0006541,GO:0070981	asparagine synthase (glutamine-hydrolyzing) activity|ATP binding|glutamine metabolic process|L-asparagine biosynthetic process	bom00250	Alanine, aspartate and glutamate metabolism	KOG0571	[E]	Asparagine synthase (glutamine-hydrolyzing)	Amino acid transport and metabolism
A0A6B0R193	Acyl-peptide hydrolase OS=Bos mutus OX=72004 GN=E5288_WYG018703 PE=4 SV=1	12	6	13	6	730	81	5.33	40.93	106.1	98.1	106.3	94	115.5	79.9	APEH	102269347	Acyl-peptide hydrolase	GO:0004252	serine-type endopeptidase activity			KOG2100	[O]	Dipeptidyl aminopeptidase	Posttranslational modification, protein turnover, chaperones
A0A6B0R1A4	J domain-containing protein OS=Bos mutus OX=72004 GN=E5288_WYG010975 PE=4 SV=1	0	1	1	1	2273	257.9	6.92	0							DNAJC13	102282309	J domain-containing protein					KOG1789	[UO]	Endocytosis protein RME-8, contains DnaJ domain	Intracellular trafficking, secretion, and vesicular transport |Posttranslational modification, protein turnover, chaperones
A0A6B0R1A7	Late endosomal/lysosomal adaptor and MAPK and MTOR activator 3 OS=Bos mutus OX=72004 GN=E5288_WYG011907 PE=3 SV=1	45	4	6	4	137	15.3	7.28	19.14	101.4	122	97.9	86.9	109.7	82.3	LAMTOR3	102268519	Late endosomal/lysosomal adaptor and MAPK and MTOR activator 3	GO:0031902,GO:0032006	late endosome membrane|regulation of TOR signaling	bom04010,bom04150	MAPK signaling pathway|mTOR signaling pathway
A0A6B0R1B0	t-SNARE coiled-coil homology domain-containing protein OS=Bos mutus OX=72004 GN=E5288_WYG001369 PE=4 SV=1	11	1	1	1	100	11.4	6.54	3.06	105.1	75.9	86.4	138.9	103.3	90.5	BET1	102266919	t-SNARE coiled-coil homology domain-containing protein	GO:0030173,GO:0015031	integral component of Golgi membrane|protein transport	bom04130	SNARE interactions in vesicular transport	KOG3385	[U]	V-SNARE	Intracellular trafficking, secretion, and vesicular transport
A0A6B0R1B3	Annexin OS=Bos mutus OX=72004 GN=E5288_WYG014761 PE=3 SV=1	2	8	17	8	4305	475.4	5.77	56.01	124.9	117.4	91.1	89.3	94.7	82.7	FRAS1	102280838	Annexin	GO:0016021,GO:0005509,GO:0005544,GO:0004859,GO:0007154	integral component of membrane|calcium ion binding|calcium-dependent phospholipid binding|phospholipase inhibitor activity|cell communication	bom04512	ECM-receptor interaction
A0A6B0R1B8	Methionine aminopeptidase OS=Bos mutus OX=72004 GN=E5288_WYG011916 PE=3 SV=1	8	2	3	2	367	41	7.15	6.57	111	105.9	100.3	93.4	106.5	82.7	METAP1	102283401	Methionine aminopeptidase	GO:0005737,GO:0046872,GO:0070006,GO:0070084	cytoplasm|metal ion binding|metalloaminopeptidase activity|protein initiator methionine removal			KOG2738	[O]	Putative methionine aminopeptidase	Posttranslational modification, protein turnover, chaperones
A0A6B0R1C3	Uncharacterized protein OS=Bos mutus OX=72004 GN=E5288_WYG014611 PE=4 SV=1	1	1	1	1	1227	139	6.34	0							CCDC158	102267703	Uncharacterized protein
A0A6B0R1C7	Uncharacterized protein OS=Bos mutus OX=72004 GN=E5288_WYG010855 PE=4 SV=1	5	2	2	2	546	59.1	7.24	3.41	135.3	82.8	110.2	89.1	108.4	74.2	PCCB	102281393	Uncharacterized protein	GO:0016874	ligase activity	bom00630,bom00640,bom00280	Glyoxylate and dicarboxylate metabolism|Propanoate metabolism|Valine, leucine and isoleucine degradation	KOG0540	[EI]	3-Methylcrotonyl-CoA carboxylase, non-biotin containing subunit/Acetyl-CoA carboxylase carboxyl transferase, subunit beta	Amino acid transport and metabolism |Lipid transport and metabolism
A0A6B0R1F8	Cysteinylglycine-S-conjugate dipeptidase OS=Bos mutus OX=72004 GN=E5288_WYG012020 PE=3 SV=1	46	20	49	20	519	56.2	6.34	115.88	122.1	83	136.3	72.8	116.3	69.5	LAP3	102287183	Cytosol aminopeptidase	GO:0005737,GO:0004177,GO:0030145,GO:0008235	cytoplasm|aminopeptidase activity|manganese ion binding|metalloexopeptidase activity	bom00330,bom00480	Arginine and proline metabolism|Glutathione metabolism	KOG2597	[R]	Predicted aminopeptidase of the M17 family	General function prediction only
A0A6B0R1G2	Aminopeptidase OS=Bos mutus OX=72004 GN=E5288_WYG022697 PE=3 SV=1	4	4	5	4	965	109.3	5.36	10.23	90.3	93	91.8	114.2	89.5	121.1	ANPEP	102286569	Aminopeptidase	GO:0016021,GO:0004177,GO:0008237,GO:0008270	integral component of membrane|aminopeptidase activity|metallopeptidase activity|zinc ion binding	bom00480,bom04640,bom04614	Glutathione metabolism|Hematopoietic cell lineage|Renin-angiotensin system	KOG1046	[EO]	Puromycin-sensitive aminopeptidase and related aminopeptidases	Amino acid transport and metabolism |Posttranslational modification, protein turnover, chaperones
A0A6B0R1G3	Uncharacterized protein OS=Bos mutus OX=72004 GN=E5288_WYG002293 PE=3 SV=1	1	2	2	2	1653	185.7	7.84	2.27	93.2	84.5	113.6	97	95.4	116.4	SMARCA4	102278305	Uncharacterized protein	GO:0016514,GO:0005524,GO:0004386,GO:0042393,GO:0043044,GO:0006355	SWI/SNF complex|ATP binding|helicase activity|histone binding|ATP-dependent chromatin remodeling|regulation of transcription, DNA-templated	bom04714,bom05225	Thermogenesis|Hepatocellular carcinoma	KOG0386	[BK]	Chromatin remodeling complex SWI/SNF, component SWI2 and related ATPases (DNA/RNA helicase superfamily)	Chromatin structure and dynamics |Transcription
A0A6B0R1H2	Dynamin GTPase OS=Bos mutus OX=72004 GN=E5288_WYG002323 PE=3 SV=1	5	4	7	4	864	97.2	7.2	18.06	88.3	87.1	96.2	123.8	86.6	118	DNM2	102279431	Dynamin GTPase	GO:0005874,GO:0005525,GO:0003924,GO:0006897	microtubule|GTP binding|GTPase activity|endocytosis	bom04072,bom04144,bom04666,bom04961,bom04721,bom05132,bom05100	Phospholipase D signaling pathway|Endocytosis|Fc gamma R-mediated phagocytosis|Endocrine and other factor-regulated calcium reabsorption|Synaptic vesicle cycle|Salmonella infection|Bacterial invasion of epithelial cells	KOG0446	[UR]	Vacuolar sorting protein VPS1, dynamin, and related proteins	Intracellular trafficking, secretion, and vesicular transport |General function prediction only
A0A6B0R1H4	Queuine tRNA-ribosyltransferase catalytic subunit 1 OS=Bos mutus OX=72004 GN=QTRT1 PE=3 SV=1	5	1	1	1	401	43.9	7.23	0							QTRT1	102269615	Queuine tRNA-ribosyltransferase catalytic subunit 1	GO:0005741,GO:0046872,GO:0008479,GO:0101030	mitochondrial outer membrane|metal ion binding|queuine tRNA-ribosyltransferase activity|tRNA-guanine transglycosylation			KOG3908	[A]	Queuine-tRNA ribosyltransferase	RNA processing and modification
A0A6B0R1H7	Uncharacterized protein OS=Bos mutus OX=72004 GN=E5288_WYG011063 PE=4 SV=1	12	8	19	7	657	73.6	5.29	47.08	114.1	76	137.1	71.8	134.5	66.4	PLS1	102268203	Uncharacterized protein	GO:0051015,GO:0005509,GO:0051017	actin filament binding|calcium ion binding|actin filament bundle assembly			KOG0046	[Z]	Ca2+-binding actin-bundling protein (fimbrin/plastin), EF-Hand protein superfamily	Cytoskeleton
A0A6B0R1J5	USP domain-containing protein OS=Bos mutus OX=72004 GN=E5288_WYG006050 PE=4 SV=1	1	2	2	2	1355	154.8	5.07	0							USP47	102267346	USP domain-containing protein	GO:0036459,GO:0016579,GO:0006511	thiol-dependent ubiquitinyl hydrolase activity|protein deubiquitination|ubiquitin-dependent protein catabolic process			KOG4598	[O]	Putative ubiquitin-specific protease	Posttranslational modification, protein turnover, chaperones
A0A6B0R1L1	TPR_REGION domain-containing protein OS=Bos mutus OX=72004 GN=E5288_WYG022597 PE=4 SV=1	10	9	11	9	944	103.2	6.43	23.68	97.6	156.3	89.7	82.7	78.9	94.8	UNC45A	102266851	TPR_REGION domain-containing protein	GO:0005737,GO:0030154,GO:0007517	cytoplasm|cell differentiation|muscle organ development			KOG4151	[ODR]	Myosin assembly protein/sexual cycle protein and related proteins	Posttranslational modification, protein turnover, chaperones |Cell cycle control, cell division, chromosome partitioning |General function prediction only
A0A6B0R1L3	Uncharacterized protein OS=Bos mutus OX=72004 GN=E5288_WYG022792 PE=4 SV=1	7	1	2	1	235	26.2	6.81	6.39	113.6	83.3	114.5	70.9	112.2	105.5	LOC102285220	102285220	Uncharacterized protein					KOG1904	[K]	Transcription coactivator	Transcription
A0A6B0R1M8	Uncharacterized protein OS=Bos mutus OX=72004 GN=E5288_WYG012072 PE=3 SV=1	5	2	2	2	298	34.6	5.99	4.06	103.1	85.5	95.3	116.8	92.6	106.7	OTULIN	102281099	Uncharacterized protein	GO:0005737,GO:0004843,GO:1990108	cytoplasm|thiol-dependent ubiquitin-specific protease activity|protein linear deubiquitination
A0A6B0R1N5	Aspartate aminotransferase OS=Bos mutus OX=72004 GN=E5288_WYG018794 PE=3 SV=1	16	7	16	7	430	47.4	9.07	28.2	131.7	81.4	135.5	73.7	102.2	75.6	GOT2	102268550	Aspartate aminotransferase	GO:0004069,GO:0030170,GO:0009058,GO:0006520	L-aspartate:2-oxoglutarate aminotransferase activity|pyridoxal phosphate binding|biosynthetic process|cellular amino acid metabolic process	bom00250,bom00270,bom00220,bom00330,bom00350,bom00360,bom00400,bom04975	Alanine, aspartate and glutamate metabolism|Cysteine and methionine metabolism|Arginine biosynthesis|Arginine and proline metabolism|Tyrosine metabolism|Phenylalanine metabolism|Phenylalanine, tyrosine and tryptophan biosynthesis|Fat digestion and absorption	KOG1411	[E]	Aspartate aminotransferase/Glutamic oxaloacetic transaminase AAT1/GOT2	Amino acid transport and metabolism
A0A6B0R1N7	Uncharacterized protein OS=Bos mutus OX=72004 GN=E5288_WYG012076 PE=4 SV=1	3	1	3	1	230	25.4	9.73	4.24	48.7	61.7	42.5	65.4	69.9	311.9	DAP	102268439	Uncharacterized protein
A0A6B0R1P4	Uncharacterized protein OS=Bos mutus OX=72004 GN=E5288_WYG018820 PE=4 SV=1	17	4	9	1	254	27.6	8.92	17.61	75.8	97.4	92.9	97	140.5	96.4	RAB5A	102272703	Uncharacterized protein	GO:0005525,GO:0003924	GTP binding|GTPase activity	bom04014,bom04144,bom04145,bom04962,bom05014,bom05022,bom05132,bom05152,bom05146	Ras signaling pathway|Endocytosis|Phagosome|Vasopressin-regulated water reabsorption|Amyotrophic lateral sclerosis|Pathways of neurodegeneration - multiple diseases|Salmonella infection|Tuberculosis|Amoebiasis	KOG0092	[U]	GTPase Rab5/YPT51 and related small G protein superfamily GTPases	Intracellular trafficking, secretion, and vesicular transport
A0A6B0R1Q5	Uncharacterized protein OS=Bos mutus OX=72004 GN=E5288_WYG022806 PE=3 SV=1	12	5	9	5	335	37.4	7.96	23.08	102.3	83.1	123	59.1	134.1	98.5	CTSH	102281958	Uncharacterized protein	GO:0005764,GO:0008234	lysosome|cysteine-type peptidase activity	bom04142,bom04210	Lysosome|Apoptosis	KOG1543	[O]	Cysteine proteinase Cathepsin L	Posttranslational modification, protein turnover, chaperones
A0A6B0R1R1	Uncharacterized protein OS=Bos mutus OX=72004 GN=E5288_WYG005937 PE=4 SV=1	11	8	25	8	670	74.1	6.46	69.91	115.4	174.5	103.3	63.9	79.8	63.1	MCAM	102278895	Uncharacterized protein	GO:0016021	integral component of membrane
A0A6B0R1R4	NOL1/NOP2/Sun domain family member 2 OS=Bos mutus OX=72004 GN=E5288_WYG012051 PE=3 SV=1	4	2	2	2	610	68	8.22	6.01							NSUN2	102272859	NOL1/NOP2/Sun domain family member 2	GO:0005576,GO:0005634,GO:0016428,GO:0000049	extracellular region|nucleus|tRNA (cytosine-5-)-methyltransferase activity|tRNA binding			KOG2198	[J]	tRNA cytosine-5-methylases and related enzymes of the NOL1/NOP2/sun superfamily	Translation, ribosomal structure and biogenesis
A0A6B0R1S3	VOC domain-containing protein OS=Bos mutus OX=72004 GN=E5288_WYG022774 PE=3 SV=1	7	1	1	1	175	18.5	8.82	2.91							MCEE	102282081	VOC domain-containing protein			bom00630,bom00640,bom00280	Glyoxylate and dicarboxylate metabolism|Propanoate metabolism|Valine, leucine and isoleucine degradation	KOG2944	[G]	Glyoxalase	Carbohydrate transport and metabolism
A0A6B0R1S7	HIT domain-containing protein OS=Bos mutus OX=72004 GN=E5288_WYG002273 PE=4 SV=1	37	3	5	3	134	14.6	6.52	10.93	116.2	99	98.4	78.9	105.1	102.4	HINT1	102280518	HIT domain-containing protein	GO:0003824	catalytic activity			KOG3275	[T]	Zinc-binding protein of the histidine triad (HIT) family	Signal transduction mechanisms
A0A6B0R1T5	Formyltetrahydrofolate synthetase OS=Bos mutus OX=72004 GN=E5288_WYG009808 PE=3 SV=1	1	1	1	1	1037	112.5	6.38	0							MTHFD1L	102266073	Formyltetrahydrofolate synthetase	GO:0005524,GO:0004329,GO:0004488,GO:0035999	ATP binding|formate-tetrahydrofolate ligase activity|methylenetetrahydrofolate dehydrogenase (NADP+) activity|tetrahydrofolate interconversion	bom00670	One carbon pool by folate	KOG4230	[H]	C1-tetrahydrofolate synthase	Coenzyme transport and metabolism
A0A6B0R1U9	Uncharacterized protein OS=Bos mutus OX=72004 GN=E5288_WYG022632 PE=4 SV=1	4	2	2	2	427	48.1	7.02	2.99	98.8	76.4	98.8	139.6	109.3	77	DNAJA4	102282674	Uncharacterized protein	GO:0031072,GO:0046872,GO:0051082,GO:0006457	heat shock protein binding|metal ion binding|unfolded protein binding|protein folding			KOG0712	[O]	Molecular chaperone (DnaJ superfamily)	Posttranslational modification, protein turnover, chaperones
A0A6B0R1V9	Alpha N-catenin OS=Bos mutus OX=72004 GN=E5288_WYG018772 PE=3 SV=1	4	2	3	1	633	70.7	5.38	5.98	113.7	107.1	119.8	68	103.1	88.3	CTNNA2	102276724	Uncharacterized protein	GO:0005737,GO:0005856,GO:0051015,GO:0045296,GO:0007155	cytoplasm|cytoskeleton|actin filament binding|cadherin binding|cell adhesion	bom04390,bom04520,bom04670,bom05200,bom05226,bom05213,bom05412,bom05100	Hippo signaling pathway|Adherens junction|Leukocyte transendothelial migration|Pathways in cancer|Gastric cancer|Endometrial cancer|Arrhythmogenic right ventricular cardiomyopathy|Bacterial invasion of epithelial cells	KOG3681	[W]	Alpha-catenin	Extracellular structures
A0A6B0R1W3	N-alpha-acetyltransferase 35, NatC auxiliary subunit OS=Bos mutus OX=72004 GN=E5288_WYG004990 PE=3 SV=1	3	1	2	1	232	26.1	6.3	2.17							NAA35	102272877	N-alpha-acetyltransferase 35, NatC auxiliary subunit	GO:0031417,GO:0017196	NatC complex|N-terminal peptidyl-methionine acetylation			KOG2343	[R]	Glucose-repressible protein and related proteins	General function prediction only
A0A6B0R1W5	Succ_DH_flav_C domain-containing protein OS=Bos mutus OX=72004 GN=E5288_WYG012122 PE=4 SV=1	16	2	4	2	146	16.9	7.46	6.12	120.1	68.3	103.1	132.7	91	84.8	SDHA	102278228	Succ_DH_flav_C domain-containing protein	GO:0016491	oxidoreductase activity	bom00020,bom00190,bom04714,bom05010,bom05012,bom05014,bom05016,bom05020,bom05022,bom04932	Citrate cycle (TCA cycle)|Oxidative phosphorylation|Thermogenesis|Alzheimer disease|Parkinson disease|Amyotrophic lateral sclerosis|Huntington disease|Prion disease|Pathways of neurodegeneration - multiple diseases|Non-alcoholic fatty liver disease	KOG2403	[C]	Succinate dehydrogenase, flavoprotein subunit	Energy production and conversion
A0A6B0R1W9	S-adenosylmethionine synthase OS=Bos mutus OX=72004 GN=E5288_WYG018718 PE=3 SV=1	14	5	5	5	371	40.6	5.92	9.24	104.2	80.5	108.5	91.2	102.7	112.8	MAT2A	102278311	S-adenosylmethionine synthase	GO:0005524,GO:0046872,GO:0004478,GO:0006730,GO:0006556	ATP binding|metal ion binding|methionine adenosyltransferase activity|one-carbon metabolic process|S-adenosylmethionine biosynthetic process	bom00270	Cysteine and methionine metabolism	KOG1506	[H]	S-adenosylmethionine synthetase	Coenzyme transport and metabolism
A0A6B0R1X1	Flavoprotein subunit of complex II OS=Bos mutus OX=72004 GN=E5288_WYG012142 PE=4 SV=1	9	4	4	4	452	49.2	7.37	7.76	117.9	91.8	95	118.4	78.1	98.8	SDHA	102278228	Flavoprotein subunit of complex II	GO:0005743,GO:0016491,GO:0006099	mitochondrial inner membrane|oxidoreductase activity|tricarboxylic acid cycle	bom00020,bom00190,bom04714,bom05010,bom05012,bom05014,bom05016,bom05020,bom05022,bom04932	Citrate cycle (TCA cycle)|Oxidative phosphorylation|Thermogenesis|Alzheimer disease|Parkinson disease|Amyotrophic lateral sclerosis|Huntington disease|Prion disease|Pathways of neurodegeneration - multiple diseases|Non-alcoholic fatty liver disease	KOG2403	[C]	Succinate dehydrogenase, flavoprotein subunit	Energy production and conversion
A0A6B0R1X5	DDHD domain-containing protein OS=Bos mutus OX=72004 GN=E5288_WYG014236 PE=4 SV=1	2	1	1	1	751	85.3	6.64	2.8							DDHD2	102269446	DDHD domain-containing protein	GO:0046872	metal ion binding			KOG2308	[IU]	Phosphatidic acid-preferring phospholipase A1, contains DDHD domain	Lipid transport and metabolism |Intracellular trafficking, secretion, and vesicular transport
A0A6B0R1Y0	DNA-(apurinic or apyrimidinic site) lyase OS=Bos mutus OX=72004 GN=E5288_WYG022573 PE=3 SV=1	2	1	2	1	500	54.5	8.22	5.34							NEIL1	102280559	DNA-(apurinic or apyrimidinic site) lyase	GO:0140078,GO:0003684,GO:0016799,GO:0008270,GO:0006284,GO:0006289	class I DNA-(apurinic or apyrimidinic site) endonuclease activity|damaged DNA binding|hydrolase activity, hydrolyzing N-glycosyl compounds|zinc ion binding|base-excision repair|nucleotide-excision repair	bom03410	Base excision repair
A0A6B0R1Y4	Fructose transporter OS=Bos mutus OX=72004 GN=E5288_WYG004839 PE=3 SV=1	2	2	2	2	754	83.6	7.93	2.89	142.5	107.8	73.5	76.1	93.1	107	LOC102266649	102266649	Fructose transporter	GO:0016324,GO:0016021,GO:0042383,GO:0005353,GO:0004930,GO:0007166	apical plasma membrane|integral component of membrane|sarcolemma|fructose transmembrane transporter activity|G protein-coupled receptor activity|cell surface receptor signaling pathway	bom04973	Carbohydrate digestion and absorption	KOG0569	[G]	Permease of the major facilitator superfamily	Carbohydrate transport and metabolism
A0A6B0R1Z2	Pyridoxal phosphate homeostasis protein OS=Bos mutus OX=72004 GN=PROSC PE=3 SV=1	3	3	3	3	1323	143	8.18	8.54	91	92.1	111.1	94.9	109.8	101.1	ADGRA2	102280333	Pyridoxal phosphate homeostasis protein	GO:0016021,GO:0004930,GO:0030170,GO:0007166	integral component of membrane|G protein-coupled receptor activity|pyridoxal phosphate binding|cell surface receptor signaling pathway			KOG0619	[R]	FOG: Leucine rich repeat	General function prediction only
A0A6B0R200	Glutaminyl-tRNA synthetase OS=Bos mutus OX=72004 GN=E5288_WYG018653 PE=3 SV=1	15	8	13	8	780	87.8	6.84	37.69	91.7	100.1	103.8	90	89.8	124.6	QARS	102277553	Glutaminyl-tRNA synthetase	GO:0005737,GO:0005524,GO:0004819,GO:0006425	cytoplasm|ATP binding|glutamine-tRNA ligase activity|glutaminyl-tRNA aminoacylation	bom00970	Aminoacyl-tRNA biosynthesis	KOG1148	[J]	Glutaminyl-tRNA synthetase	Translation, ribosomal structure and biogenesis
A0A6B0R203	Non-structural protein 3 OS=Bos mutus OX=72004 GN=E5288_WYG004745 PE=3 SV=1	4	6	11	6	1803	203.4	6.74	24.67	109.8	82.9	108.7	94.3	117.2	87	MASP2	102280596	Non-structural protein 3	GO:0016021,GO:0000176,GO:0005730,GO:0008408,GO:0005509,GO:0003676,GO:0000166,GO:0004252,GO:0016740,GO:0006958,GO:0001867,GO:0006596,GO:0006396,GO:0016032	integral component of membrane|nuclear exosome (RNase complex)|nucleolus|3'-5' exonuclease activity|calcium ion binding|nucleic acid binding|nucleotide binding|serine-type endopeptidase activity|transferase activity|complement activation, classical pathway|complement activation, lectin pathway|polyamine biosynthetic process|RNA processing|viral process	bom04610,bom05150	Complement and coagulation cascades|Staphylococcus aureus infection	KOG2206	[J]	Exosome 3'-5' exoribonuclease complex, subunit PM/SCL-100 (Rrp6)	Translation, ribosomal structure and biogenesis
A0A6B0R214	Serine/threonine-protein phosphatase OS=Bos mutus OX=72004 GN=E5288_WYG014301 PE=3 SV=1	12	8	12	8	763	85.6	6.27	31.02	97.9	78.9	103.5	140.2	97	82.4	GSR	102267960	Serine/threonine-protein phosphatase	GO:0050660,GO:0004362,GO:0046872,GO:0050661,GO:0004721,GO:0045454,GO:0006749	flavin adenine dinucleotide binding|glutathione-disulfide reductase activity|metal ion binding|NADP binding|phosphoprotein phosphatase activity|cell redox homeostasis|glutathione metabolic process	bom00480,bom04918	Glutathione metabolism|Thyroid hormone synthesis	KOG0405	[Q]	Pyridine nucleotide-disulphide oxidoreductase	Secondary metabolites biosynthesis, transport and catabolism
A0A6B0R216	Sema domain-containing protein OS=Bos mutus OX=72004 GN=E5288_WYG002534 PE=4 SV=1	7	7	12	7	955	104.7	7.09	22.09	101.3	117.1	83	132.3	108.8	57.5	SEMA6B	102278713	Sema domain-containing protein	GO:0030215	semaphorin receptor binding	bom04360	Axon guidance	KOG3611	[T]	Semaphorins	Signal transduction mechanisms
A0A6B0R228	Uncharacterized protein OS=Bos mutus OX=72004 GN=E5288_WYG009656 PE=4 SV=1	16	7	12	3	427	49	8.24	21.67	109.1	118.1	89.5	84.5	86.1	112.6	LIMS1	102276974	Uncharacterized protein	GO:0046872	metal ion binding			KOG2272	[TZ]	Focal adhesion protein PINCH-1, contains LIM domains	Signal transduction mechanisms |Cytoskeleton
A0A6B0R233	Nuclear factor NF-kappa-B p105 subunit OS=Bos mutus OX=72004 GN=E5288_WYG011948 PE=4 SV=1	2	2	2	2	844	91.7	5.15	1.95							NFKB1	102286969	Nuclear factor NF-kappa-B p105 subunit	GO:0005737,GO:0042025,GO:0005634,GO:0003677,GO:0003700,GO:0006357,GO:0007165	cytoplasm|host cell nucleus|nucleus|DNA binding|DNA-binding transcription factor activity|regulation of transcription by RNA polymerase II|signal transduction	bom04010,bom04014,bom04064,bom04668,bom04066,bom04071,bom04024,bom04151,bom04210,bom04218,bom04620,bom04621,bom04622,bom04623,bom04625,bom04660,bom04658,bom04659,bom04657,bom04662,bom04062,bom04920,bom04917,bom04926,bom04722,bom04380,bom04211,bom05200,bom05202,bom05206,bom05203,bom05235,bom05212,bom05221,bom05220,bom05215,bom05222,bom05321,bom05010,bom05022,bom05030,bom05418,bom04932,bom04931,bom…	MAPK signaling pathway|Ras signaling pathway|NF-kappa B signaling pathway|TNF signaling pathway|HIF-1 signaling pathway|Sphingolipid signaling pathway|cAMP signaling pathway|PI3K-Akt signaling pathway|Apoptosis|Cellular senescence|Toll-like receptor signaling pathway|NOD-like receptor signaling pathway|RIG-I-like receptor signaling pathway|Cytosolic DNA-sensing pathway|C-type lectin receptor sign…	KOG0504	[R]	FOG: Ankyrin repeat	General function prediction only
A0A6B0R238	Lon protease homolog, mitochondrial OS=Bos mutus OX=72004 GN=LONP1 PE=3 SV=1	6	6	7	6	961	106.6	6.7	12.42	112.7	90.7	114.6	84.4	108.7	88.9	LONP1	102273928	Lon protease homolog, mitochondrial	GO:0005759,GO:0005524,GO:0004176,GO:0043565,GO:0004252,GO:0034599,GO:0051131,GO:0070407,GO:0006515	mitochondrial matrix|ATP binding|ATP-dependent peptidase activity|sequence-specific DNA binding|serine-type endopeptidase activity|cellular response to oxidative stress|chaperone-mediated protein complex assembly|oxidation-dependent protein catabolic process|protein quality control for misfolded or incompletely synthesized proteins			KOG2004	[O]	Mitochondrial ATP-dependent protease PIM1/LON	Posttranslational modification, protein turnover, chaperones
A0A6B0R250	CCR4-NOT transcription complex subunit 7 OS=Bos mutus OX=72004 GN=E5288_WYG014213 PE=3 SV=1	7	1	1	1	268	30.7	4.88	2.81	105.1	83	114.7	94.1	122.1	80.9	CNOT7	102283811	CCR4-NOT transcription complex subunit 7	GO:0030014,GO:0005634,GO:0003676,GO:0004535,GO:0006417	CCR4-NOT complex|nucleus|nucleic acid binding|poly(A)-specific ribonuclease activity|regulation of translation	bom03018	RNA degradation	KOG0304	[A]	mRNA deadenylase subunit	RNA processing and modification
A0A6B0R251	S-(hydroxymethyl)glutathione dehydrogenase OS=Bos mutus OX=72004 GN=E5288_WYG011934 PE=3 SV=1	15	7	15	7	427	46.1	6.05	35.48	114.3	103	91.7	108.7	98.5	83.7	ADH5	102283691	S-(hydroxymethyl)glutathione dehydrogenase	GO:0004022,GO:0051903,GO:0008270,GO:0006069	alcohol dehydrogenase (NAD+) activity|S-(hydroxymethyl)glutathione dehydrogenase activity|zinc ion binding|ethanol oxidation	bom00010,bom00071,bom00350,bom00830,bom00980,bom00982,bom05204	Glycolysis / Gluconeogenesis|Fatty acid degradation|Tyrosine metabolism|Retinol metabolism|Metabolism of xenobiotics by cytochrome P450|Drug metabolism - cytochrome P450|Chemical carcinogenesis	KOG0022	[Q]	Alcohol dehydrogenase, class III	Secondary metabolites biosynthesis, transport and catabolism
A0A6B0R252	RanBD1 domain-containing protein OS=Bos mutus OX=72004 GN=E5288_WYG002282 PE=4 SV=1	3	2	5	2	634	67.8	5.08	5.79	96.2	103.1	109.8	97.5	104.1	89.2	RANBP3	102272389	RanBD1 domain-containing protein	GO:0046907	intracellular transport	bom05166	Human T-cell leukemia virus 1 infection	KOG0866	[U]	Ran-binding protein RANBP3	Intracellular trafficking, secretion, and vesicular transport
A0A6B0R257	Uncharacterized protein OS=Bos mutus OX=72004 GN=E5288_WYG018826 PE=4 SV=1	32	8	21	4	355	40.5	5.54	51.78	100.2	95.7	94.1	117	89.6	103.4	GNAI2	102274651	Uncharacterized protein	GO:0031683,GO:0005525,GO:0003924,GO:0007188	G-protein beta/gamma-subunit complex binding|GTP binding|GTPase activity|adenylate cyclase-modulating G protein-coupled receptor signaling pathway	bom04015,bom04371,bom04071,bom04024,bom04022,bom04540,bom04611,bom04670,bom04062,bom04923,bom04915,bom04914,bom04921,bom04926,bom04935,bom04928,bom04916,bom04924,bom04261,bom04971,bom04724,bom04727,bom04725,bom04728,bom04726,bom04730,bom04723,bom04360,bom04713,bom05200,bom05012,bom05030,bom05032,bom05034,bom04934,bom05133,bom05170,bom05163,bom05145,bom05142	Rap1 signaling pathway|Apelin signaling pathway|Sphingolipid signaling pathway|cAMP signaling pathway|cGMP-PKG signaling pathway|Gap junction|Platelet activation|Leukocyte transendothelial migration|Chemokine signaling pathway|Regulation of lipolysis in adipocytes|Estrogen signaling pathway|Progesterone-mediated oocyte maturation|Oxytocin signaling pathway|Relaxin signaling pathway|Growth hormone…	KOG0082	[DT]	G-protein alpha subunit (small G protein superfamily)	Cell cycle control, cell division, chromosome partitioning |Signal transduction mechanisms
A0A6B0R261	CBAH domain-containing protein OS=Bos mutus OX=72004 GN=E5288_WYG014277 PE=3 SV=1	16	9	19	9	347	39.6	7.9	20.98	121.9	70.5	130.1	89.5	118.7	69.2	ASAH1	102285015	CBAH domain-containing protein	GO:0005764,GO:0016810,GO:0006629	lysosome|hydrolase activity, acting on carbon-nitrogen (but not peptide) bonds|lipid metabolic process	bom00600,bom04071,bom04142	Sphingolipid metabolism|Sphingolipid signaling pathway|Lysosome
A0A6B0R263	Uncharacterized protein OS=Bos mutus OX=72004 GN=E5288_WYG002599 PE=3 SV=1	7	8	13	8	1517	165	7.42	29.82	102.5	84.6	93.2	88.9	71.7	159	SLC25A23	102276199	Uncharacterized protein	GO:0016021,GO:0005743,GO:0005634,GO:0005347,GO:0005509,GO:0003723,GO:0006355	integral component of membrane|mitochondrial inner membrane|nucleus|ATP transmembrane transporter activity|calcium ion binding|RNA binding|regulation of transcription, DNA-templated			KOG1676	[A]	K-homology type RNA binding proteins	RNA processing and modification
A0A6B0R269	Ig-like domain-containing protein OS=Bos mutus OX=72004 GN=E5288_WYG009706 PE=4 SV=1	36	3	3	3	136	15.2	6.29	8.44	108.5	55.4	63.6	222.2	101	49.2	LOC102280800	102280800	Ig-like domain-containing protein			bom05340	Primary immunodeficiency
A0A6B0R271	Uncharacterized protein OS=Bos mutus OX=72004 GN=E5288_WYG014219 PE=4 SV=1	1	3	4	3	4624	509.8	5.03	6.94	139.4	88	85	111.3	68.4	107.8	FAT1	102269559	Uncharacterized protein	GO:0016021,GO:0005886,GO:0005509,GO:0007156	integral component of membrane|plasma membrane|calcium ion binding|homophilic cell adhesion via plasma membrane adhesion molecules			KOG1219	[T]	Uncharacterized conserved protein, contains laminin, cadherin and EGF domains	Signal transduction mechanisms
A0A6B0R272	Uncharacterized protein OS=Bos mutus OX=72004 GN=E5288_WYG002311 PE=4 SV=1	1	1	1	1	844	98.2	6.58	3.09	113.5	75.5	104.8	90.3	108.9	107.1	VAV1	102271877	Uncharacterized protein	GO:0005085,GO:0046872,GO:0007264	guanyl-nucleotide exchange factor activity|metal ion binding|small GTPase mediated signal transduction	bom04015,bom04024,bom04510,bom04810,bom04650,bom04660,bom04662,bom04664,bom04666,bom04670,bom04062,bom05205,bom05135	Rap1 signaling pathway|cAMP signaling pathway|Focal adhesion|Regulation of actin cytoskeleton|Natural killer cell mediated cytotoxicity|T cell receptor signaling pathway|B cell receptor signaling pathway|Fc epsilon RI signaling pathway|Fc gamma R-mediated phagocytosis|Leukocyte transendothelial migration|Chemokine signaling pathway|Proteoglycans in cancer|Yersinia infection	KOG2996	[T]	Rho guanine nucleotide exchange factor VAV3	Signal transduction mechanisms
A0A6B0R273	Uncharacterized protein OS=Bos mutus OX=72004 GN=E5288_WYG014188 PE=3 SV=1	1	2	3	2	1853	208.7	7.93	4.26	97.2	70.8	95	124.8	126.1	86	F11	102269276	Uncharacterized protein	GO:0005576,GO:0016021,GO:0020037,GO:0005506,GO:0016705,GO:0004252	extracellular region|integral component of membrane|heme binding|iron ion binding|oxidoreductase activity, acting on paired donors, with incorporation or reduction of molecular oxygen|serine-type endopeptidase activity	bom04610	Complement and coagulation cascades	KOG3627	[E]	Trypsin	Amino acid transport and metabolism
A0A6B0R274	N-acyl-L-amino-acid amidohydrolase OS=Bos mutus OX=72004 GN=E5288_WYG018774 PE=3 SV=1	29	10	17	10	408	45.5	5.49	48.01	111.1	79.5	129.1	93.3	102.9	84	ACY1	102274671	N-acyl-L-amino-acid amidohydrolase	GO:0005737,GO:0004046,GO:0006520	cytoplasm|aminoacylase activity|cellular amino acid metabolic process	bom00220	Arginine biosynthesis	KOG2275	[E]	Aminoacylase ACY1 and related metalloexopeptidases	Amino acid transport and metabolism
A0A6B0R276	Uncharacterized protein OS=Bos mutus OX=72004 GN=E5288_WYG018783 PE=3 SV=1	27	6	12	6	179	20.3	8.54	31.18	108.1	93.6	113.1	86.5	99.9	98.8	MANF	102273117	Uncharacterized protein	GO:0005576,GO:0008083	extracellular region|growth factor activity			KOG4154	[R]	Arginine-rich protein	General function prediction only
A0A6B0R277	CEP170_C domain-containing protein OS=Bos mutus OX=72004 GN=E5288_WYG004739 PE=3 SV=1	2	2	2	2	1483	163.4	7.21	5.01	114.4	97.3	122	63.6	100.9	101.7	CEP170	102265145	CEP170_C domain-containing protein
A0A6B0R287	B30.2/SPRY domain-containing protein OS=Bos mutus OX=72004 GN=E5288_WYG004757 PE=4 SV=1	12	9	17	9	624	69.4	7.66	25.4	94	78.7	88.4	106.5	71.3	161.1	HNRNPU	102270756	B30.2/SPRY domain-containing protein	GO:0016021,GO:0005634	integral component of membrane|nucleus	bom03040	Spliceosome	KOG2242	[A]	Scaffold/matrix specific factor hnRNP-U/SAF-A, contains SPRY domain	RNA processing and modification
A0A6B0R288	MICOS complex subunit MIC60 OS=Bos mutus OX=72004 GN=E5288_WYG009713 PE=3 SV=1	16	11	19	11	758	83.9	6.79	46.78	117.1	92.7	111	81.8	95.5	101.9	IMMT	102267312	MICOS complex subunit MIC60	GO:0016021,GO:0005743	integral component of membrane|mitochondrial inner membrane			KOG1854	[M]	Mitochondrial inner membrane protein (mitofilin)	Cell wall/membrane/envelope biogenesis
A0A6B0R290	Uncharacterized protein OS=Bos mutus OX=72004 GN=E5288_WYG002360 PE=4 SV=1	26	9	22	8	264	28.2	5.82	44.48	107.7	79.4	126.2	65	116.8	104.9	HNRNPAB	102277146	Uncharacterized protein	GO:0005737,GO:0005634,GO:0003723	cytoplasm|nucleus|RNA binding			KOG0118	[R]	FOG: RRM domain	General function prediction only
A0A6B0R291	Uncharacterized protein OS=Bos mutus OX=72004 GN=E5288_WYG014265 PE=3 SV=1	7	5	6	5	642	72.2	8.88	11.45	108.2	80.7	137.1	100.1	102	71.9	CASP3	102287348	Uncharacterized protein	GO:0004197	cysteine-type endopeptidase activity	bom04010,bom04668,bom04210,bom04215,bom04115,bom04650,bom04657,bom04726,bom05200,bom05206,bom05205,bom05203,bom05210,bom05222,bom05010,bom05012,bom05014,bom05016,bom05020,bom05022,bom05416,bom04932,bom04933,bom05132,bom05133,bom05134,bom05152,bom05170,bom05162,bom05164,bom05161,bom05160,bom05168,bom05163,bom05167,bom05169,bom05165,bom05146,bom05145,bom01524	MAPK signaling pathway|TNF signaling pathway|Apoptosis|Apoptosis - multiple species|p53 signaling pathway|Natural killer cell mediated cytotoxicity|IL-17 signaling pathway|Serotonergic synapse|Pathways in cancer|MicroRNAs in cancer|Proteoglycans in cancer|Viral carcinogenesis|Colorectal cancer|Small cell lung cancer|Alzheimer disease|Parkinson disease|Amyotrophic lateral sclerosis|Huntington dise…	KOG3573	[D]	Caspase, apoptotic cysteine protease	Cell cycle control, cell division, chromosome partitioning
A0A6B0R2A0	Uncharacterized protein OS=Bos mutus OX=72004 GN=E5288_WYG009758 PE=3 SV=1	21	9	13	9	462	51.5	6.6	29.71	111.2	84.6	121.5	82.1	115.6	85	ASL	102277083	Uncharacterized protein	GO:0004056,GO:0042450,GO:0000050	argininosuccinate lyase activity|arginine biosynthetic process via ornithine|urea cycle	bom00250,bom00220	Alanine, aspartate and glutamate metabolism|Arginine biosynthesis	KOG1316	[E]	Argininosuccinate lyase	Amino acid transport and metabolism
A0A6B0R2A5	Poly [ADP-ribose] polymerase OS=Bos mutus OX=72004 GN=E5288_WYG005050 PE=4 SV=1	10	10	13	10	1016	113.3	8.84	27.73	98.4	83.4	111.8	88.5	104.2	113.6	LOC102272990	102272990	Poly [ADP-ribose] polymerase	GO:0005694,GO:0005634,GO:0003677,GO:0051287,GO:0003950,GO:0008270,GO:0006281,GO:0006471	chromosome|nucleus|DNA binding|NAD binding|NAD+ ADP-ribosyltransferase activity|zinc ion binding|DNA repair|protein ADP-ribosylation	bom03410,bom04064,bom04210,bom04217	Base excision repair|NF-kappa B signaling pathway|Apoptosis|Necroptosis	KOG1037	[KLO]	NAD+ ADP-ribosyltransferase Parp, required for poly-ADP ribosylation of nuclear proteins	Transcription |Replication, recombination and repair |Posttranslational modification, protein turnover, chaperones
A0A6B0R2A8	L-type lectin-like domain-containing protein OS=Bos mutus OX=72004 GN=E5288_WYG002383 PE=4 SV=1	28	8	10	8	275	31.4	6.68	22.69	99.9	81.8	102	109.5	94.7	112.1	LMAN2	102270045	L-type lectin-like domain-containing protein	GO:0016021	integral component of membrane	bom04141	Protein processing in endoplasmic reticulum	KOG3839	[U]	Lectin VIP36, involved in the transport of glycoproteins carrying high mannose-type glycans	Intracellular trafficking, secretion, and vesicular transport
A0A6B0R2A9	Uncharacterized protein OS=Bos mutus OX=72004 GN=E5288_WYG018620 PE=4 SV=1	8	18	31	18	2632	280.8	6.43	95.82	83.4	83.5	99.1	128.6	108.6	96.9	STAB1	102270597	Uncharacterized protein	GO:0016021,GO:0005509,GO:0005540,GO:0007155	integral component of membrane|calcium ion binding|hyaluronic acid binding|cell adhesion			KOG1218	[T]	Proteins containing Ca2+-binding EGF-like domains	Signal transduction mechanisms
A0A6B0R2B7	Hexokinase OS=Bos mutus OX=72004 GN=E5288_WYG002292 PE=3 SV=1	2	4	7	3	1723	188.6	6.3	15.19	89.4	71.4	86.2	125.5	89.9	137.6	HK3	102275095	Hexokinase	GO:0005829,GO:0005741,GO:0005524,GO:0005536,GO:0004396,GO:0001678,GO:0006096,GO:0019318	cytosol|mitochondrial outer membrane|ATP binding|glucose binding|hexokinase activity|cellular glucose homeostasis|glycolytic process|hexose metabolic process	bom00010,bom00051,bom00052,bom00500,bom00520,bom00524,bom04066,bom04910,bom04973,bom05230,bom04930	Glycolysis / Gluconeogenesis|Fructose and mannose metabolism|Galactose metabolism|Starch and sucrose metabolism|Amino sugar and nucleotide sugar metabolism|Neomycin, kanamycin and gentamicin biosynthesis|HIF-1 signaling pathway|Insulin signaling pathway|Carbohydrate digestion and absorption|Central carbon metabolism in cancer|Type II diabetes mellitus	KOG1369	[G]	Hexokinase	Carbohydrate transport and metabolism
A0A6B0R2C4	Uncharacterized protein OS=Bos mutus OX=72004 GN=E5288_WYG011991 PE=3 SV=1	2	1	1	1	500	55.7	7.15	3.33							RBPJ	102279459	Uncharacterized protein	GO:0005634,GO:0001228,GO:0000978	nucleus|DNA-binding transcription activator activity, RNA polymerase II-specific|RNA polymerase II cis-regulatory region sequence-specific DNA binding	bom04330,bom04658,bom05203,bom05017,bom05169,bom05165	Notch signaling pathway|Th1 and Th2 cell differentiation|Viral carcinogenesis|Spinocerebellar ataxia|Epstein-Barr virus infection|Human papillomavirus infection	KOG3743	[K]	Recombination signal binding protein-J kappa(CBF1, Su(H), HS2NF5)	Transcription
A0A6B0R2C5	Nucleolar protein 16 OS=Bos mutus OX=72004 GN=E5288_WYG002449 PE=3 SV=1	4	1	1	1	178	21.2	9.94	0							NOP16	102273885	Nucleolar protein 16	GO:0005634	nucleus			KOG4706	[S]	Uncharacterized conserved protein	Function unknown
A0A6B0R2C7	Uncharacterized protein OS=Bos mutus OX=72004 GN=E5288_WYG018791 PE=3 SV=1	32	5	12	3	180	20.5	6.19	36.19	72.7	89.5	88	103.6	99.8	146.3	ARF4	102265190	Uncharacterized protein	GO:0005525	GTP binding	bom04144	Endocytosis	KOG0070	[U]	GTP-binding ADP-ribosylation factor Arf1	Intracellular trafficking, secretion, and vesicular transport
A0A6B0R2D0	Uncharacterized protein OS=Bos mutus OX=72004 GN=E5288_WYG014589 PE=4 SV=1	1	1	1	1	1121	121.3	5.26	0							CDH16	102275897	Uncharacterized protein	GO:0005886,GO:0005509,GO:0005525,GO:0003924,GO:0016339,GO:0007156,GO:0007165	plasma membrane|calcium ion binding|GTP binding|GTPase activity|calcium-dependent cell-cell adhesion via plasma membrane cell adhesion molecules|homophilic cell adhesion via plasma membrane adhesion molecules|signal transduction			KOG3594	[S]	FOG: Cadherin repeats	Function unknown
A0A6B0R2D4	Coactivator-associated arginine methyltransferase 1 OS=Bos mutus OX=72004 GN=E5288_WYG002283 PE=4 SV=1	3	2	3	2	533	58.7	6.98	5.26	106.8	90.4	107.7	87.8	90.4	116.8	CARM1	102279145	Coactivator-associated arginine methyltransferase 1	GO:0005737,GO:0005634,GO:0035242,GO:0006325	cytoplasm|nucleus|protein-arginine omega-N asymmetric methyltransferase activity|chromatin organization	bom01522	Endocrine resistance	KOG1500	[OK]	Protein arginine N-methyltransferase CARM1	Posttranslational modification, protein turnover, chaperones |Transcription
A0A6B0R2D5	Pyruvate dehydrogenase E1 component subunit beta OS=Bos mutus OX=72004 GN=E5288_WYG018702 PE=4 SV=1	19	6	14	6	361	39.5	7.14	43.09	128.7	104	113.1	84.8	98.2	71.3	PDHB	102287624	Pyruvate dehydrogenase E1 component subunit beta	GO:0004739,GO:0006086,GO:0006006	pyruvate dehydrogenase (acetyl-transferring) activity|acetyl-CoA biosynthetic process from pyruvate|glucose metabolic process	bom00010,bom00020,bom00620,bom04066,bom04922,bom05230	Glycolysis / Gluconeogenesis|Citrate cycle (TCA cycle)|Pyruvate metabolism|HIF-1 signaling pathway|Glucagon signaling pathway|Central carbon metabolism in cancer	KOG0524	[C]	Pyruvate dehydrogenase E1, beta subunit	Energy production and conversion
A0A6B0R2E7	WD_REPEATS_REGION domain-containing protein OS=Bos mutus OX=72004 GN=E5288_WYG009688 PE=4 SV=1	12	5	5	5	446	49.9	9.16	9.36	101.6	82.3	107.8	87.6	85.7	135.1	TBL2	102286939	WD_REPEATS_REGION domain-containing protein					KOG2096	[R]	WD40 repeat protein	General function prediction only
A0A6B0R2E9	Uncharacterized protein OS=Bos mutus OX=72004 GN=E5288_WYG018694 PE=3 SV=1	36	75	237	63	2633	281.4	5.83	634.37	100.1	79.7	142.6	75.8	119.6	82.2	FLNB	102265714	Uncharacterized protein	GO:0003779,GO:0030036,GO:0030154	actin binding|actin cytoskeleton organization|cell differentiation	bom04010,bom04510,bom05205,bom05132	MAPK signaling pathway|Focal adhesion|Proteoglycans in cancer|Salmonella infection	KOG0518	[Z]	Actin-binding cytoskeleton protein, filamin	Cytoskeleton
A0A6B0R2F3	PWI domain-containing protein OS=Bos mutus OX=72004 GN=E5288_WYG018668 PE=4 SV=1	1	1	1	1	937	105.4	11.9	2.78	97.9	75.2	132.5	80.2	140.1	74.1	SRRM1	102286972	PWI domain-containing protein	GO:0006397	mRNA processing	bom03013,bom03015	RNA transport|mRNA surveillance pathway	KOG2146	[AR]	Splicing coactivator SRm160/300, subunit SRm160 (contains PWI domain)	RNA processing and modification |General function prediction only
A0A6B0R2F4	Non-specific serine/threonine protein kinase OS=Bos mutus OX=72004 GN=E5288_WYG002649 PE=3 SV=1	3	1	1	1	671	76.3	8.75	0	112.7	95.9	120.8	83.4	61.2	126	CSNK1G3	102276254	Non-specific serine/threonine protein kinase	GO:0016021,GO:0005524,GO:0004674,GO:0016055	integral component of membrane|ATP binding|protein serine/threonine kinase activity|Wnt signaling pathway	bom04340	Hedgehog signaling pathway	KOG1165	[T]	Casein kinase (serine/threonine/tyrosine protein kinase)	Signal transduction mechanisms
A0A6B0R2F7	Uncharacterized protein OS=Bos mutus OX=72004 GN=E5288_WYG004746 PE=3 SV=1	7	5	7	5	1020	110	4.78	9.48	107.9	143.4	111.7	61.9	77.7	97.4	DDI2	102278668	Uncharacterized protein	GO:0004190,GO:0045920,GO:0010829,GO:0006355	aspartic-type endopeptidase activity|negative regulation of exocytosis|negative regulation of glucose transmembrane transport|regulation of transcription, DNA-templated
A0A6B0R2F9	Vacuolar protein sorting-associated protein 29 OS=Bos mutus OX=72004 GN=E5288_WYG020918 PE=3 SV=1	18	4	11	4	296	33.4	7.91	38.89	112.8	86.8	101	109.9	98.4	91	VPS29	102278347	Vacuolar protein sorting-associated protein 29	GO:0005829,GO:0010008,GO:0030904,GO:0015031,GO:0042147	cytosol|endosome membrane|retromer complex|protein transport|retrograde transport, endosome to Golgi	bom04144	Endocytosis	KOG3325	[U]	Membrane coat complex Retromer, subunit VPS29/PEP11	Intracellular trafficking, secretion, and vesicular transport
A0A6B0R2G3	Uncharacterized protein OS=Bos mutus OX=72004 GN=E5288_WYG002618 PE=3 SV=1	18	10	18	10	579	65.5	5.34	37.73	122.7	97.4	110.1	77.5	85.6	106.7	LMNB1	102286144	Uncharacterized protein	GO:0005882	intermediate filament	bom04210	Apoptosis	KOG0977	[DY]	Nuclear envelope protein lamin, intermediate filament superfamily	Cell cycle control, cell division, chromosome partitioning |Nuclear structure
A0A6B0R2H0	Heat shock 27 kDa protein OS=Bos mutus OX=72004 GN=E5288_WYG009795 PE=3 SV=1	69	10	52	10	201	22.4	6.4	145.22	93.7	211.6	83.1	59.2	64.1	88.4	HSPB1	102271616	Heat shock 27 kDa protein	GO:0005737,GO:0005634,GO:0005819	cytoplasm|nucleus|spindle	bom04010,bom04370,bom05146	MAPK signaling pathway|VEGF signaling pathway|Amoebiasis	KOG3591	[O]	Alpha crystallins	Posttranslational modification, protein turnover, chaperones
A0A6B0R2H9	Epithelial splicing regulatory protein 2 OS=Bos mutus OX=72004 GN=E5288_WYG014687 PE=3 SV=1	2	1	1	1	739	79.6	6.54	1.94	110.8	67.9	110.7	83.5	121.8	105.3	ESRP2	102281625	Epithelial splicing regulatory protein 2	GO:0005634,GO:0003723,GO:0043484,GO:0008380	nucleus|RNA binding|regulation of RNA splicing|RNA splicing			KOG1365	[AR]	RNA-binding protein Fusilli, contains RRM domain	RNA processing and modification |General function prediction only
A0A6B0R2I6	Uncharacterized protein OS=Bos mutus OX=72004 GN=E5288_WYG020894 PE=4 SV=1	4	6	8	4	1441	162	5.36	11.11	98.3	105.7	117.4	78.6	109.8	90.1	CLIP1	102271370	Uncharacterized protein	GO:0005856	cytoskeleton	bom04150	mTOR signaling pathway	KOG4568	[ZR]	Cytoskeleton-associated protein and related proteins	Cytoskeleton |General function prediction only
A0A6B0R2K1	Cytochrome b5 heme-binding domain-containing protein OS=Bos mutus OX=72004 GN=E5288_WYG014619 PE=3 SV=1	3	1	2	1	305	33.6	6.9	3.71	83	100.7	108.7	116.8	87.8	103	LOC102281425	102281425	Cytochrome b5 heme-binding domain-containing protein	GO:0005783,GO:0020037,GO:0046872	endoplasmic reticulum|heme binding|metal ion binding			KOG0537	[C]	Cytochrome b5	Energy production and conversion
A0A6B0R2K2	1,4-alpha-glucan branching enzyme OS=Bos mutus OX=72004 GN=E5288_WYG012488 PE=3 SV=1	4	3	3	3	612	70	6.23	4.09	93.2	113.9	79.9	120.1	79.2	113.7	LOC102268363	102268363	1,4-alpha-glucan branching enzyme	GO:0003844,GO:0102752,GO:0043169,GO:0004553,GO:0005978	1,4-alpha-glucan branching enzyme activity|1,4-alpha-glucan branching enzyme activity (using a glucosylated glycogenin as primer for glycogen synthesis)|cation binding|hydrolase activity, hydrolyzing O-glycosyl compounds|glycogen biosynthetic process	bom00500	Starch and sucrose metabolism	KOG0470	[G]	1,4-alpha-glucan branching enzyme/starch branching enzyme II	Carbohydrate transport and metabolism
A0A6B0R2K3	Uncharacterized protein OS=Bos mutus OX=72004 GN=E5288_WYG020686 PE=3 SV=1	7	2	3	2	285	32.3	5.54	5.97	89.6	78.3	90.8	153.2	88.4	99.7	TMED2	102287354	Uncharacterized protein	GO:0005789,GO:0033116,GO:0005794,GO:0016021,GO:0015031	endoplasmic reticulum membrane|endoplasmic reticulum-Golgi intermediate compartment membrane|Golgi apparatus|integral component of membrane|protein transport			KOG1692	[U]	Putative cargo transport protein EMP24 (p24 protein family)	Intracellular trafficking, secretion, and vesicular transport
A0A6B0R2L3	Uncharacterized protein OS=Bos mutus OX=72004 GN=E5288_WYG020783 PE=3 SV=1	2	1	1	1	506	56.9	8.09	3.41	104.6	59.9	150.3	87	123.4	74.8	SCARB1	102284449	Uncharacterized protein	GO:0016021	integral component of membrane	bom04145,bom04913,bom04925,bom04927,bom04976,bom04975,bom04979,bom04977,bom04934,bom05160	Phagosome|Ovarian steroidogenesis|Aldosterone synthesis and secretion|Cortisol synthesis and secretion|Bile secretion|Fat digestion and absorption|Cholesterol metabolism|Vitamin digestion and absorption|Cushing syndrome|Hepatitis C	KOG3776	[T]	Plasma membrane glycoprotein CD36 and related membrane receptors	Signal transduction mechanisms
A0A6B0R2M1	AP-1 complex subunit gamma OS=Bos mutus OX=72004 GN=E5288_WYG014751 PE=3 SV=1	2	1	1	1	822	91.3	6.8	0	98.6	81.4	110.2	110.2	113.2	86.3	AP1G1	102266382	AP-1 complex subunit gamma	GO:0030121,GO:0006886,GO:0016192	AP-1 adaptor complex|intracellular protein transport|vesicle-mediated transport	bom04142,bom05170	Lysosome|Human immunodeficiency virus 1 infection	KOG1062	[U]	Vesicle coat complex AP-1, gamma subunit	Intracellular trafficking, secretion, and vesicular transport
A0A6B0R2M2	Peptidase_M28 domain-containing protein OS=Bos mutus OX=72004 GN=E5288_WYG002463 PE=3 SV=1	7	5	6	5	793	87	7.97	13.11	96.2	80.2	90.1	120.3	87.6	125.6	NCLN	102286815	Peptidase_M28 domain-containing protein	GO:0016021,GO:0009966	integral component of membrane|regulation of signal transduction			KOG2526	[E]	Predicted aminopeptidases - M20/M25/M40 family	Amino acid transport and metabolism
A0A6B0R2N0	HSac2 domain-containing protein OS=Bos mutus OX=72004 GN=E5288_WYG004972 PE=3 SV=1	3	1	2	1	248	27.6	7.93	4.45							TPRG1L	102282322	HSac2 domain-containing protein
A0A6B0R2P3	Serine/arginine-rich splicing factor 1 OS=Bos mutus OX=72004 GN=E5288_WYG020776 PE=3 SV=1	6	3	7	3	628	68.8	9.33	19.2	98.9	77.9	97.2	114.7	96.7	114.5	VEZF1	102265794	Uncharacterized protein	GO:0003723	RNA binding			KOG1721	[R]	FOG: Zn-finger	General function prediction only
A0A6B0R2Q0	TRASH domain-containing protein OS=Bos mutus OX=72004 GN=E5288_WYG012529 PE=3 SV=1	23	4	8	4	157	17.8	11.25	15.94	58.1	131.1	102.1	53.6	54.5	200.6	RPL24	102264449	TRASH domain-containing protein			bom03010	Ribosome	KOG1722	[J]	60s ribosomal protein L24	Translation, ribosomal structure and biogenesis
A0A6B0R2Q3	Uncharacterized protein OS=Bos mutus OX=72004 GN=E5288_WYG020791 PE=3 SV=1	1	2	3	1	2710	301.7	6.93	7.11							TEX14	102288303	Uncharacterized protein	GO:0005856,GO:0005840,GO:0005524,GO:0005525,GO:0004672,GO:0003735,GO:0008608,GO:0043063,GO:0007140,GO:0051306,GO:0007094,GO:0006412	cytoskeleton|ribosome|ATP binding|GTP binding|protein kinase activity|structural constituent of ribosome|attachment of spindle microtubules to kinetochore|intercellular bridge organization|male meiotic nuclear division|mitotic sister chromatid separation|mitotic spindle assembly checkpoint|translation
A0A6B0R2R5	Uncharacterized protein OS=Bos mutus OX=72004 GN=E5288_WYG012107 PE=3 SV=1	1	1	1	1	1088	119.4	7.02	3.73							SLC12A7	102275977	Uncharacterized protein	GO:0005887,GO:0015379,GO:0006884	integral component of plasma membrane|potassium:chloride symporter activity|cell volume homeostasis	bom04966	Collecting duct acid secretion	KOG2082	[P]	K+/Cl- cotransporter KCC1 and related transporters	Inorganic ion transport and metabolism
A0A6B0R2R9	Uncharacterized protein OS=Bos mutus OX=72004 GN=E5288_WYG022671 PE=4 SV=1	0	1	1	1	2786	298.9	5.35	2.27							AKAP13	102286418	Uncharacterized protein	GO:0005737,GO:0004691,GO:0005085,GO:0035556,GO:0035023	cytoplasm|cAMP-dependent protein kinase activity|guanyl-nucleotide exchange factor activity|intracellular signal transduction|regulation of Rho protein signal transduction	bom04928,bom05163	Parathyroid hormone synthesis, secretion and action|Human cytomegalovirus infection	KOG3520	[T]	Predicted guanine nucleotide exchange factor	Signal transduction mechanisms
A0A6B0R2S3	Exocyst complex component 3 OS=Bos mutus OX=72004 GN=E5288_WYG012090 PE=3 SV=1	4	3	3	3	749	86	6.48	0	100	97.6	101.3	111.9	79.1	110.1	EXOC3	102274468	Exocyst complex component 3	GO:0000145,GO:0006887	exocyst|exocytosis			KOG2286	[U]	Exocyst complex subunit SEC6	Intracellular trafficking, secretion, and vesicular transport
A0A6B0R2S8	Uncharacterized protein OS=Bos mutus OX=72004 GN=E5288_WYG014636 PE=4 SV=1	7	1	3	1	296	32.6	4.72	8.85	77.8	67.2	74.6	89.6	77.8	213.1
A0A6B0R2T5	Leucine zipper and CTNNBIP1 domain-containing protein OS=Bos mutus OX=72004 GN=E5288_WYG004879 PE=3 SV=1	10	2	2	2	230	25.8	5	2.32	93.6	184.4	101	43.7	76.3	101.1	LZIC	102268241	Leucine zipper and CTNNBIP1 domain-containing protein	GO:0008013	beta-catenin binding
A0A6B0R2T8	Uncharacterized protein OS=Bos mutus OX=72004 GN=E5288_WYG007987 PE=4 SV=1	6	3	3	3	602	68.2	6.64	7.95	94	101	104.8	100.6	107.5	92.1	LRRC40	102267976	Uncharacterized protein					KOG0472	[S]	Leucine-rich repeat protein	Function unknown
A0A6B0R2U0	Gag_p10 domain-containing protein OS=Bos mutus OX=72004 GN=E5288_WYG022815 PE=4 SV=1	5	1	1	1	367	40.6	5.96	0							LOC106701473	106701473	Gag_p10 domain-containing protein	GO:0005886,GO:0005198,GO:0016032	plasma membrane|structural molecule activity|viral process
A0A6B0R2U4	Acetyl-CoA carboxylase 1 OS=Bos mutus OX=72004 GN=E5288_WYG020871 PE=4 SV=1	0	1	1	1	2434	275.2	6.43	0							ACACA	102284276	Acetyl-CoA carboxylase 1	GO:0003989,GO:0005524,GO:0046872,GO:0006633,GO:2001295	acetyl-CoA carboxylase activity|ATP binding|metal ion binding|fatty acid biosynthetic process|malonyl-CoA biosynthetic process	bom00620,bom00640,bom00061,bom04152,bom04910,bom04922	Pyruvate metabolism|Propanoate metabolism|Fatty acid biosynthesis|AMPK signaling pathway|Insulin signaling pathway|Glucagon signaling pathway	KOG0368	[I]	Acetyl-CoA carboxylase	Lipid transport and metabolism
A0A6B0R2U5	Uncharacterized protein OS=Bos mutus OX=72004 GN=E5288_WYG001445 PE=3 SV=1	7	4	4	3	590	64.5	8.29	7.24	110.7	83.9	90.6	115	86.2	113.6	IGF2BP3	102266103	Uncharacterized protein	GO:0005737,GO:0005634,GO:0003723,GO:0051028	cytoplasm|nucleus|RNA binding|mRNA transport			KOG2193	[AR]	IGF-II mRNA-binding protein IMP, contains RRM and KH domains	RNA processing and modification |General function prediction only
A0A6B0R2V5	Uncharacterized protein OS=Bos mutus OX=72004 GN=E5288_WYG001394 PE=4 SV=1	1	1	1	1	1126	129.2	7.09	0							RAPGEF5	102287340	Uncharacterized protein	GO:0005085,GO:0007264	guanyl-nucleotide exchange factor activity|small GTPase mediated signal transduction	bom04014,bom04015	Ras signaling pathway|Rap1 signaling pathway	KOG2378	[T]	cAMP-regulated guanine nucleotide exchange factor	Signal transduction mechanisms
A0A6B0R2W1	Uncharacterized protein OS=Bos mutus OX=72004 GN=E5288_WYG022672 PE=4 SV=1	16	14	25	14	749	84.3	7.56	43.41	103.5	88.4	139.6	92.3	101.3	74.8	MFGE8	102271882	Uncharacterized protein	GO:0005576,GO:0030246,GO:0005540,GO:0007155	extracellular region|carbohydrate binding|hyaluronic acid binding|cell adhesion
A0A6B0R2W4	Uncharacterized protein OS=Bos mutus OX=72004 GN=E5288_WYG004792 PE=4 SV=1	2	1	1	1	482	53.1	10.02	3.21	90.5	88.6	128	89.9	82.5	120.4	RSL1D1	102282604	Uncharacterized protein					KOG1685	[S]	Uncharacterized conserved protein	Function unknown
A0A6B0R2X1	AP complex subunit beta OS=Bos mutus OX=72004 GN=E5288_WYG020650 PE=3 SV=1	17	16	31	10	965	107.2	5.39	67.78	103.7	85.2	119.4	82.8	102.2	106.7	AP2B1	102266291	AP complex subunit beta	GO:0030131,GO:0030276,GO:0006886,GO:0016192	clathrin adaptor complex|clathrin binding|intracellular protein transport|vesicle-mediated transport	bom04144,bom04961,bom04721,bom05016	Endocytosis|Endocrine and other factor-regulated calcium reabsorption|Synaptic vesicle cycle|Huntington disease	KOG1061	[U]	Vesicle coat complex AP-1/AP-2/AP-4, beta subunit	Intracellular trafficking, secretion, and vesicular transport
A0A6B0R2X7	W2 domain-containing protein OS=Bos mutus OX=72004 GN=E5288_WYG001432 PE=3 SV=1	4	2	2	2	425	48.8	7.15	4.74	87.7	114.4	138.8	68.4	132.6	58.1	BZW2	102265241	W2 domain-containing protein					KOG2297	[J]	Predicted translation factor, contains W2 domain	Translation, ribosomal structure and biogenesis
A0A6B0R2Y6	Adseverin OS=Bos mutus OX=72004 GN=E5288_WYG001407 PE=3 SV=1	5	5	7	5	1012	112.9	7.39	12	96.6	68.2	98.6	155.8	75.8	105.1	SCIN	102265485	Adseverin	GO:0030054,GO:0002102,GO:0051015,GO:0005509,GO:0051014	cell junction|podosome|actin filament binding|calcium ion binding|actin filament severing	bom04810,bom04666,bom05203	Regulation of actin cytoskeleton|Fc gamma R-mediated phagocytosis|Viral carcinogenesis	KOG0443	[Z]	Actin regulatory proteins (gelsolin/villin family)	Cytoskeleton
A0A6B0R2Z2	Uncharacterized protein OS=Bos mutus OX=72004 GN=E5288_WYG002415 PE=3 SV=1	1	1	1	1	3083	337.3	8.05	2.17	91.6	113.1	102.8	80.7	87.9	123.9	PNPLA6	102283842	Uncharacterized protein	GO:0005789,GO:0016021,GO:0005874,GO:0005516,GO:0004622,GO:0008017,GO:0102545,GO:0030507,GO:0016042,GO:0031175,GO:0046470	endoplasmic reticulum membrane|integral component of membrane|microtubule|calmodulin binding|lysophospholipase activity|microtubule binding|phosphatidyl phospholipase B activity|spectrin binding|lipid catabolic process|neuron projection development|phosphatidylcholine metabolic process	bom00564	Glycerophospholipid metabolism	KOG2968	[R]	Predicted esterase of the alpha-beta hydrolase superfamily (Neuropathy target esterase), contains cAMP-binding domains	General function prediction only
A0A6B0R2Z5	Uncharacterized protein OS=Bos mutus OX=72004 GN=E5288_WYG010886 PE=3 SV=1	13	3	4	3	286	31.7	7.36	11.6	120.5	85.8	108.1	84.4	106.5	94.7	LOC102280157	102280157	Uncharacterized protein			bom00590,bom00790,bom00980,bom05204	Arachidonic acid metabolism|Folate biosynthesis|Metabolism of xenobiotics by cytochrome P450|Chemical carcinogenesis	KOG1208	[Q]	Dehydrogenases with different specificities (related to short-chain alcohol dehydrogenases)	Secondary metabolites biosynthesis, transport and catabolism
A0A6B0R2Z7	Uncharacterized protein OS=Bos mutus OX=72004 GN=E5288_WYG004942 PE=3 SV=1	4	5	5	5	2067	234.4	6.52	17.28	101.5	65.4	109.3	143	113.7	67.1	F5	102272025	Uncharacterized protein	GO:0005507,GO:0007596	copper ion binding|blood coagulation	bom04610	Complement and coagulation cascades
A0A6B0R2Z8	40S ribosomal protein S17 OS=Bos mutus OX=72004 GN=E5288_WYG022739 PE=3 SV=1	16	3	5	3	135	15.5	9.85	10.17	104.6	94.4	89.3	101.5	61.2	148.9	RPS17	102276870	40S ribosomal protein S17	GO:0005840,GO:0003735,GO:0006412	ribosome|structural constituent of ribosome|translation	bom03010	Ribosome	KOG0187	[J]	40S ribosomal protein S17	Translation, ribosomal structure and biogenesis
A0A6B0R319	Methylmalonyl-CoA isomerase OS=Bos mutus OX=72004 GN=E5288_WYG014659 PE=3 SV=1	2	2	2	2	744	82.6	7.37	4.43	120.4	90.3	125.6	93.7	86.3	83.6	MUT	102266597	Methylmalonyl-CoA isomerase	GO:0031419,GO:0046872,GO:0004494	cobalamin binding|metal ion binding|methylmalonyl-CoA mutase activity	bom00630,bom00640,bom00280	Glyoxylate and dicarboxylate metabolism|Propanoate metabolism|Valine, leucine and isoleucine degradation
A0A6B0R320	Uncharacterized protein OS=Bos mutus OX=72004 GN=E5288_WYG001410 PE=3 SV=1	4	2	2	2	676	74.3	8.7	5.65	108.5	91.4	112.3	77.2	121.6	89.1	SLC25A12	102278840	Uncharacterized protein	GO:0016021,GO:0005743,GO:0005347,GO:0005509	integral component of membrane|mitochondrial inner membrane|ATP transmembrane transporter activity|calcium ion binding			KOG0751	[C]	Mitochondrial aspartate/glutamate carrier protein Aralar/Citrin (contains EF-hand Ca2+-binding domains)	Energy production and conversion
A0A6B0R327	Uncharacterized protein OS=Bos mutus OX=72004 GN=E5288_WYG002580 PE=4 SV=1	12	8	11	8	885	94.1	8.75	23.26	96.1	107.8	103.9	80.4	92.6	119.2	ILF3	102269888	Uncharacterized protein	GO:0005737,GO:0005634,GO:0003677,GO:0003725,GO:0051607	cytoplasm|nucleus|DNA binding|double-stranded RNA binding|defense response to virus			KOG3792	[R]	Transcription factor NFAT, subunit NF90	General function prediction only
A0A6B0R340	Uncharacterized protein OS=Bos mutus OX=72004 GN=E5288_WYG001365 PE=3 SV=1	2	1	1	1	645	70.8	8.15	0	75.4	75.4	100.7	69.4	148.6	130.5	FZD1	102269934	Frizzled-1	GO:0016021,GO:0005886,GO:0004930,GO:0042813,GO:0007275	integral component of membrane|plasma membrane|G protein-coupled receptor activity|Wnt-activated receptor activity|multicellular organism development	bom04310,bom04390,bom04150,bom04550,bom04916,bom05200,bom05205,bom05225,bom05226,bom05217,bom05224,bom05010,bom05022,bom04934,bom05165	Wnt signaling pathway|Hippo signaling pathway|mTOR signaling pathway|Signaling pathways regulating pluripotency of stem cells|Melanogenesis|Pathways in cancer|Proteoglycans in cancer|Hepatocellular carcinoma|Gastric cancer|Basal cell carcinoma|Breast cancer|Alzheimer disease|Pathways of neurodegeneration - multiple diseases|Cushing syndrome|Human papillomavirus infection	KOG3577	[T]	Smoothened and related G-protein-coupled receptors	Signal transduction mechanisms
A0A6B0R342	Ig-like domain-containing protein OS=Bos mutus OX=72004 GN=E5288_WYG002550 PE=3 SV=1	6	3	4	3	591	64.6	8.02	8.75	97.5	85	110.7	110.8	108.6	87.4	LOC102288402	102288402	Ig-like domain-containing protein	GO:0016021,GO:0098609	integral component of membrane|cell-cell adhesion	bom04064,bom04668,bom04514,bom04650,bom04670,bom05323,bom05418,bom05416,bom04933,bom05150,bom05166,bom05164,bom05167,bom05169,bom05144,bom05143	NF-kappa B signaling pathway|TNF signaling pathway|Cell adhesion molecules|Natural killer cell mediated cytotoxicity|Leukocyte transendothelial migration|Rheumatoid arthritis|Fluid shear stress and atherosclerosis|Viral myocarditis|AGE-RAGE signaling pathway in diabetic complications|Staphylococcus aureus infection|Human T-cell leukemia virus 1 infection|Influenza A|Kaposi sarcoma-associated herp…
A0A6B0R343	AMP-binding domain-containing protein OS=Bos mutus OX=72004 GN=E5288_WYG014201 PE=4 SV=1	5	4	5	4	718	80.2	7.5	5.94	102.3	76.3	108.5	77.7	150.4	84.8	ACSL1	102287851	AMP-binding domain-containing protein	GO:0003824,GO:0000166	catalytic activity|nucleotide binding	bom00061,bom00071,bom04146,bom04216,bom04920,bom03320,bom04714	Fatty acid biosynthesis|Fatty acid degradation|Peroxisome|Ferroptosis|Adipocytokine signaling pathway|PPAR signaling pathway|Thermogenesis	KOG1256	[I]	Long-chain acyl-CoA synthetases (AMP-forming)	Lipid transport and metabolism
A0A6B0R351	Uncharacterized protein OS=Bos mutus OX=72004 GN=E5288_WYG002338 PE=4 SV=1	3	4	6	4	1662	186.2	6.93	4.55							LOC102278777	102278777	Uncharacterized protein	GO:0005615,GO:0004866,GO:0006957,GO:0006958,GO:0006954	extracellular space|endopeptidase inhibitor activity|complement activation, alternative pathway|complement activation, classical pathway|inflammatory response			KOG1366	[O]	Alpha-macroglobulin	Posttranslational modification, protein turnover, chaperones
A0A6B0R352	RWD domain-containing protein OS=Bos mutus OX=72004 GN=E5288_WYG014274 PE=4 SV=1	5	1	1	1	179	20.3	6.13	0							RWDD4	102265348	RWD domain-containing protein					KOG4018	[S]	Uncharacterized conserved protein, contains RWD domain	Function unknown
A0A6B0R356	Uncharacterized protein OS=Bos mutus OX=72004 GN=E5288_WYG002421 PE=4 SV=1	16	8	35	7	455	48.6	8.35	96.18	79.4	208.4	77.8	71.1	90.3	73	PDLIM7	102272604	Uncharacterized protein	GO:0046872	metal ion binding			KOG1703	[TZ]	Adaptor protein Enigma and related PDZ-LIM proteins	Signal transduction mechanisms |Cytoskeleton
A0A6B0R365	Active breakpoint cluster region-related protein OS=Bos mutus OX=72004 GN=E5288_WYG020674 PE=4 SV=1	2	2	2	2	1105	123.9	6.27	2.34	112.2	86.8	103.7	93.3	108.9	95.1	ABR	102275666	Active breakpoint cluster region-related protein	GO:0030424,GO:0043197,GO:0005096,GO:0005085,GO:0035556	axon|dendritic spine|GTPase activator activity|guanyl-nucleotide exchange factor activity|intracellular signal transduction			KOG4269	[T]	Rac GTPase-activating protein BCR/ABR	Signal transduction mechanisms
A0A6B0R366	Uncharacterized protein OS=Bos mutus OX=72004 GN=E5288_WYG022748 PE=4 SV=1	4	4	4	4	963	109.6	6.28	3.78	94.6	107.7	94.5	114.6	76.4	112.2	TBC1D2B	102283245	Uncharacterized protein	GO:0005096	GTPase activator activity			KOG2058	[U]	Ypt/Rab GTPase activating protein	Intracellular trafficking, secretion, and vesicular transport
A0A6B0R377	Proteasome subunit alpha type-4 OS=Bos mutus OX=72004 GN=E5288_WYG022723 PE=3 SV=1	8	3	6	3	324	36.4	8.31	11.29	91.3	91.1	100.4	119.7	97.1	100.5	PSMA4	102281751	Proteasome subunit alpha type-4	GO:0005737,GO:0005634,GO:0019773,GO:0004298,GO:0006511	cytoplasm|nucleus|proteasome core complex, alpha-subunit complex|threonine-type endopeptidase activity|ubiquitin-dependent protein catabolic process	bom03050,bom05010,bom05012,bom05014,bom05016,bom05017,bom05020,bom05022	Proteasome|Alzheimer disease|Parkinson disease|Amyotrophic lateral sclerosis|Huntington disease|Spinocerebellar ataxia|Prion disease|Pathways of neurodegeneration - multiple diseases	KOG0178	[O]	20S proteasome, regulatory subunit alpha type PSMA4/PRE9	Posttranslational modification, protein turnover, chaperones
A0A6B0R379	Uncharacterized protein OS=Bos mutus OX=72004 GN=E5288_WYG012152 PE=3 SV=1	3	1	2	1	354	41.9	9.33	4.78	86	156.9	94.2	76.3	81.4	105.2	FAM105A	102281943	Uncharacterized protein	GO:0005737	cytoplasm
A0A6B0R381	Dynein light intermediate chain OS=Bos mutus OX=72004 GN=E5288_WYG014500 PE=3 SV=1	9	3	6	3	466	51.2	6.16	10.65	83.2	141.8	97.8	83.6	86.2	107.5	DYNC1LI2	102287812	Dynein light intermediate chain	GO:0005737,GO:0005868,GO:0005874,GO:0005524,GO:0003777,GO:0007018	cytoplasm|cytoplasmic dynein complex|microtubule|ATP binding|microtubule motor activity|microtubule-based movement	bom04145,bom04962,bom05132	Phagosome|Vasopressin-regulated water reabsorption|Salmonella infection	KOG3905	[N]	Dynein light intermediate chain	Cell motility
A0A6B0R383	COMM domain-containing protein OS=Bos mutus OX=72004 GN=E5288_WYG002614 PE=4 SV=1	7	1	1	1	249	27.9	8.82	4.12	103.1	73.5	110	82.1	129.5	101.7	COMMD10	102274459	COMM domain-containing protein
A0A6B0R384	Uncharacterized protein OS=Bos mutus OX=72004 GN=E5288_WYG011004 PE=4 SV=1	35	44	168	41	1393	153.9	7.08	358.58	112.4	62.5	86.1	141	122.7	75.4	TF	102276879	Uncharacterized protein	GO:0005576,GO:0004857	extracellular region|enzyme inhibitor activity	bom04066,bom04216,bom04978	HIF-1 signaling pathway|Ferroptosis|Mineral absorption
A0A6B0R387	Uncharacterized protein OS=Bos mutus OX=72004 GN=E5288_WYG014515 PE=4 SV=1	3	2	3	2	559	64.1	7.58	6.31	112.1	76.2	127.9	78.8	109.7	95.4	PORCN	102273839	Uncharacterized protein	GO:0016021,GO:0005634,GO:0003713	integral component of membrane|nucleus|transcription coactivator activity	bom04310	Wnt signaling pathway	KOG4312	[R]	Predicted acyltransferase	General function prediction only
A0A6B0R391	Uncharacterized protein OS=Bos mutus OX=72004 GN=E5288_WYG020836 PE=4 SV=1	1	4	4	4	2533	294.1	8.84	8.77	90.2	75.8	121.1	82.2	135.2	95.6	PRPF8	102281014	Uncharacterized protein	GO:0016021,GO:0005681,GO:0070122,GO:0008237,GO:0030623,GO:0017070,GO:0000398	integral component of membrane|spliceosomal complex|isopeptidase activity|metallopeptidase activity|U5 snRNA binding|U6 snRNA binding|mRNA splicing, via spliceosome	bom03040	Spliceosome	KOG1795	[A]	U5 snRNP spliceosome subunit	RNA processing and modification
A0A6B0R394	Sorting nexin OS=Bos mutus OX=72004 GN=E5288_WYG022805 PE=3 SV=1	3	1	1	1	572	65.2	6.87	2.5							SNX33	102282533	Sorting nexin	GO:0030659,GO:0019898,GO:0035091,GO:0006897,GO:0006886,GO:0000281	cytoplasmic vesicle membrane|extrinsic component of membrane|phosphatidylinositol binding|endocytosis|intracellular protein transport|mitotic cytokinesis	bom05132	Salmonella infection	KOG2528	[U]	Sorting nexin SNX9/SH3PX1 and related proteins	Intracellular trafficking, secretion, and vesicular transport
A0A6B0R3C0	Uncharacterized protein OS=Bos mutus OX=72004 GN=E5288_WYG018643 PE=3 SV=1	15	3	5	3	216	24.5	6.24	8.93	63	66.6	54.1	224.6	58.7	133	LOC102269799	102269799	Uncharacterized protein	GO:0005576,GO:0042742	extracellular region|defense response to bacterium	bom04621,bom04970,bom05150,bom05152	NOD-like receptor signaling pathway|Salivary secretion|Staphylococcus aureus infection|Tuberculosis
A0A6B0R3D8	General transcription factor IIF subunit 2 OS=Bos mutus OX=72004 GN=E5288_WYG016687 PE=3 SV=1	7	2	2	2	283	32	9.5	1.97							GTF2F2	102287717	General transcription factor IIF subunit 2	GO:0005674,GO:0003677,GO:0006367	transcription factor TFIIF complex|DNA binding|transcription initiation from RNA polymerase II promoter	bom03022	Basal transcription factors	KOG2905	[K]	Transcription initiation factor IIF, small subunit (RAP30)	Transcription
A0A6B0R3E3	Uncharacterized protein OS=Bos mutus OX=72004 GN=E5288_WYG020854 PE=3 SV=1	5	7	9	7	1710	192.6	6.52	18.05	111.8	81.4	108.4	82.7	107.5	108.3	HIP1R	102278089	Uncharacterized protein	GO:0005905,GO:0030136,GO:0003779,GO:0030276,GO:0035091,GO:0006915,GO:0006897,GO:2000369	clathrin-coated pit|clathrin-coated vesicle|actin binding|clathrin binding|phosphatidylinositol binding|apoptotic process|endocytosis|regulation of clathrin-dependent endocytosis			KOG0980	[Z]	Actin-binding protein SLA2/Huntingtin-interacting protein Hip1	Cytoskeleton
A0A6B0R3E5	Uncharacterized protein OS=Bos mutus OX=72004 GN=E5288_WYG018841 PE=3 SV=1	21	5	10	5	191	21.1	7.18	19.85	112.3	83.4	100	77.4	106.9	120.1	GPX1	102280278	Uncharacterized protein	GO:0004602,GO:0006979	glutathione peroxidase activity|response to oxidative stress	bom00590,bom00480,bom04918,bom05014,bom05016,bom05022	Arachidonic acid metabolism|Glutathione metabolism|Thyroid hormone synthesis|Amyotrophic lateral sclerosis|Huntington disease|Pathways of neurodegeneration - multiple diseases	KOG1651	[O]	Glutathione peroxidase	Posttranslational modification, protein turnover, chaperones
A0A6B0R3E8	Peptidase_M14 domain-containing protein OS=Bos mutus OX=72004 GN=E5288_WYG016730 PE=3 SV=1	4	2	3	2	423	49.3	8.46	7.87	117.3	93.1	104.8	107.1	87.9	89.9	CPB2	102285531	Peptidase_M14 domain-containing protein	GO:0004181,GO:0008270	metallocarboxypeptidase activity|zinc ion binding	bom04610,bom04972,bom04974	Complement and coagulation cascades|Pancreatic secretion|Protein digestion and absorption	KOG2650	[S]	Zinc carboxypeptidase	Function unknown
A0A6B0R3E9	TCTP domain-containing protein OS=Bos mutus OX=72004 GN=E5288_WYG016678 PE=3 SV=1	15	3	10	1	219	24.6	6.55	21.39							LOC102269822	102269822	TCTP domain-containing protein					KOG1727	[DZ]	Microtubule-binding protein (translationally controlled tumor protein)	Cell cycle control, cell division, chromosome partitioning |Cytoskeleton
A0A6B0R3F5	Sm domain-containing protein OS=Bos mutus OX=72004 GN=E5288_WYG002443 PE=3 SV=1	15	2	3	2	105	11.8	5.6	2.6	118.3	72.7	107.4	95	119.1	87.5	LSM7	102279607	Sm domain-containing protein	GO:0005681,GO:0003723,GO:0000398,GO:0000956	spliceosomal complex|RNA binding|mRNA splicing, via spliceosome|nuclear-transcribed mRNA catabolic process	bom03040,bom03018	Spliceosome|RNA degradation	KOG1781	[A]	Small Nuclear ribonucleoprotein splicing factor	RNA processing and modification
A0A6B0R3F8	Succinate--CoA ligase [ADP-forming] subunit beta, mitochondrial OS=Bos mutus OX=72004 GN=SUCLA2 PE=3 SV=1	18	6	8	6	463	50.1	7.18	14.06	91.1	142.8	103	82	104.7	76.4	SUCLA2	102280919	Succinate--CoA ligase [ADP-forming] subunit beta, mitochondrial	GO:0005739,GO:0005524,GO:0000287,GO:0004775,GO:0006099	mitochondrion|ATP binding|magnesium ion binding|succinate-CoA ligase (ADP-forming) activity|tricarboxylic acid cycle	bom00020,bom00640	Citrate cycle (TCA cycle)|Propanoate metabolism	KOG2799	[C]	Succinyl-CoA synthetase, beta subunit	Energy production and conversion
A0A6B0R3F9	Uncharacterized protein OS=Bos mutus OX=72004 GN=E5288_WYG010925 PE=3 SV=1	2	1	1	1	388	43.6	5.36	2.79	117.6	91	109.5	90.5	84.9	106.5	MTX2	102281300	Uncharacterized protein	GO:0001401,GO:0015031	SAM complex|protein transport			KOG3027	[MU]	Mitochondrial outer membrane protein Metaxin 2, Metaxin 1-binding protein	Cell wall/membrane/envelope biogenesis |Intracellular trafficking, secretion, and vesicular transport
A0A6B0R3G0	Uncharacterized protein OS=Bos mutus OX=72004 GN=E5288_WYG016732 PE=4 SV=1	38	22	79	18	627	70.1	5.29	204.94	109	67.3	134.7	91.2	131.5	66.4	LCP1	102285257	Uncharacterized protein	GO:0051015,GO:0005509,GO:0051017	actin filament binding|calcium ion binding|actin filament bundle assembly			KOG0046	[Z]	Ca2+-binding actin-bundling protein (fimbrin/plastin), EF-Hand protein superfamily	Cytoskeleton
A0A6B0R3G3	TPR_REGION domain-containing protein OS=Bos mutus OX=72004 GN=E5288_WYG002567 PE=3 SV=1	5	2	2	2	313	34.2	4.84	4.25	116	91.3	135.9	71.2	105	80.6	SGTA	102265654	TPR_REGION domain-containing protein					KOG0553	[R]	TPR repeat-containing protein	General function prediction only
A0A6B0R3G4	Tumor necrosis factor receptor type 1-associated DEATH domain protein OS=Bos mutus OX=72004 GN=E5288_WYG014554 PE=4 SV=1	6	2	2	2	312	34.3	5.6	3.73	103.3	90.2	94.8	105.5	100.3	105.9	TRADD	102273045	Tumor necrosis factor receptor type 1-associated DEATH domain protein	GO:0005737,GO:0005856,GO:0005634,GO:0060090,GO:0043123,GO:0007165	cytoplasm|cytoskeleton|nucleus|molecular adaptor activity|positive regulation of I-kappaB kinase/NF-kappaB signaling|signal transduction	bom04010,bom04064,bom04668,bom04071,bom04210,bom04217,bom04622,bom04657,bom04920,bom05203,bom05132,bom05152,bom05170,bom05162,bom05164,bom05160,bom05168,bom05163,bom05167,bom05169,bom05165	MAPK signaling pathway|NF-kappa B signaling pathway|TNF signaling pathway|Sphingolipid signaling pathway|Apoptosis|Necroptosis|RIG-I-like receptor signaling pathway|IL-17 signaling pathway|Adipocytokine signaling pathway|Viral carcinogenesis|Salmonella infection|Tuberculosis|Human immunodeficiency virus 1 infection|Measles|Influenza A|Hepatitis C|Herpes simplex virus 1 infection|Human cytomegalov…
A0A6B0R3G9	Homeobox domain-containing protein OS=Bos mutus OX=72004 GN=E5288_WYG011039 PE=4 SV=1	2	1	1	1	731	80.5	6.55	2.4	106.4	78.4	74.8	75.4	89.3	175.8	KIAA1715	102284390	Homeobox domain-containing protein	GO:0016021,GO:0005634,GO:0003677,GO:0000981	integral component of membrane|nucleus|DNA binding|DNA-binding transcription factor activity, RNA polymerase II-specific			KOG2846	[S]	Predicted membrane protein	Function unknown
A0A6B0R3H1	Nudix hydrolase domain-containing protein OS=Bos mutus OX=72004 GN=E5288_WYG016712 PE=4 SV=1	6	1	1	1	190	21.4	5.3	2.85							NUDT15	102281205	Nudix hydrolase domain-containing protein	GO:0016787	hydrolase activity
A0A6B0R3H2	Nuclear factor 1 OS=Bos mutus OX=72004 GN=E5288_WYG002593 PE=3 SV=1	2	1	1	1	495	54.7	7.77	2.1	85	72.1	99.4	152.2	86.3	104.9	NFIC	102286055	Nuclear factor 1	GO:0005634,GO:0003677,GO:0003700,GO:0006260	nucleus|DNA binding|DNA-binding transcription factor activity|DNA replication			KOG3663	[K]	Nuclear factor I	Transcription
A0A6B0R3H3	Uncharacterized protein OS=Bos mutus OX=72004 GN=E5288_WYG014498 PE=4 SV=1	1	1	1	1	966	106.3	6.9	2.36							FHOD1	102286107	Uncharacterized protein	GO:0051492	regulation of stress fiber assembly	bom05132	Salmonella infection	KOG1925	[TZ]	Rac1 GTPase effector FHOS	Signal transduction mechanisms |Cytoskeleton
A0A6B0R3H5	Heat shock 70 kDa protein 13 OS=Bos mutus OX=72004 GN=E5288_WYG012535 PE=3 SV=1	5	2	2	2	484	53.6	5.8	5.78	96.4	74.1	105.1	100.1	125	99.3	HSPA13	102269611	Heat shock 70 kDa protein 13	GO:0005783,GO:0005524	endoplasmic reticulum|ATP binding			KOG0101	[O]	Molecular chaperones HSP70/HSC70, HSP70 superfamily	Posttranslational modification, protein turnover, chaperones
A0A6B0R3H8	PHB domain-containing protein OS=Bos mutus OX=72004 GN=E5288_WYG014275 PE=3 SV=1	17	6	11	6	404	44.6	6.95	31.18	113.2	105	94.6	106.3	87.6	93.3	ERLIN2	102279210	PHB domain-containing protein	GO:0005783,GO:0016021,GO:0031625,GO:0008202	endoplasmic reticulum|integral component of membrane|ubiquitin protein ligase binding|steroid metabolic process			KOG2962	[R]	Prohibitin-related membrane protease subunits	General function prediction only
A0A6B0R3I2	PL48 domain-containing protein OS=Bos mutus OX=72004 GN=E5288_WYG014715 PE=3 SV=1	1	1	1	1	1266	136	6.81	0							FAM65A	102268814	PL48 domain-containing protein
A0A6B0R3J0	Tr-type G domain-containing protein OS=Bos mutus OX=72004 GN=E5288_WYG002496 PE=3 SV=1	31	25	69	17	858	95.3	6.83	170.7	100.5	104.3	112.6	86.8	95.5	100.2	EEF2	102271153	Tr-type G domain-containing protein	GO:0005525,GO:0003924,GO:0006412	GTP binding|GTPase activity|translation	bom04152,bom04921	AMPK signaling pathway|Oxytocin signaling pathway	KOG0469	[J]	Elongation factor 2	Translation, ribosomal structure and biogenesis
A0A6B0R3J5	IBB domain-containing protein OS=Bos mutus OX=72004 GN=E5288_WYG016713 PE=3 SV=1	6	4	11	2	697	76.6	5.68	17.18	98.1	84.1	105.3	114.2	113.9	84.4	KPNA3	102268282	IBB domain-containing protein	GO:0016021,GO:0061608,GO:0006606	integral component of membrane|nuclear import signal receptor activity|protein import into nucleus	bom05132	Salmonella infection	KOG0166	[U]	Karyopherin (importin) alpha	Intracellular trafficking, secretion, and vesicular transport
A0A6B0R3K0	Vacuolar protein-sorting-associated protein 36 OS=Bos mutus OX=72004 GN=E5288_WYG016720 PE=3 SV=1	5	2	2	2	369	41.6	7.52	2.25	77.4	95.4	71.2	155.3	75.4	125.3	VPS36	102281724	ESCRT-II complex subunit VPS36	GO:0000814,GO:0032266,GO:0043130,GO:0032509	ESCRT II complex|phosphatidylinositol-3-phosphate binding|ubiquitin binding|endosome transport via multivesicular body sorting pathway	bom04144	Endocytosis	KOG2760	[U]	Vacuolar sorting protein VPS36	Intracellular trafficking, secretion, and vesicular transport
A0A6B0R3K6	PWWP domain-containing protein OS=Bos mutus OX=72004 GN=E5288_WYG002558 PE=3 SV=1	2	1	1	1	659	73.4	6.67	0	96.3	81.3	86.8	101	66.4	168.4	LOC102275894	102275894	PWWP domain-containing protein					KOG1904	[K]	Transcription coactivator	Transcription
A0A6B0R3K7	RRM domain-containing protein OS=Bos mutus OX=72004 GN=E5288_WYG014189 PE=4 SV=1	9	2	4	2	265	29	5.2	12.04	92.6	141	91.5	88.2	90	96.8	RBPMS	102275766	RRM domain-containing protein	GO:0003723	RNA binding			KOG1457	[R]	RNA binding protein (contains RRM repeats)	General function prediction only
A0A6B0R3K8	Uncharacterized protein OS=Bos mutus OX=72004 GN=E5288_WYG020675 PE=4 SV=1	4	9	11	9	2550	273.9	7.28	16.56	53.1	62.8	58.5	250.7	61.1	113.8	BZRAP1	102268162	Uncharacterized protein	GO:0020037,GO:0004601,GO:0006952,GO:0002149,GO:0006979	heme binding|peroxidase activity|defense response|hypochlorous acid biosynthetic process|response to oxidative stress			KOG3632	[TZ]	Peripheral benzodiazepine receptor PRAX-1	Signal transduction mechanisms |Cytoskeleton
A0A6B0R3K9	Uncharacterized protein OS=Bos mutus OX=72004 GN=E5288_WYG016795 PE=4 SV=1	4	1	1	1	365	40.6	7.03	3.26							NHLRC3	102283546	Uncharacterized protein					KOG2177	[O]	Predicted E3 ubiquitin ligase	Posttranslational modification, protein turnover, chaperones
A0A6B0R3L1	Uncharacterized protein OS=Bos mutus OX=72004 GN=E5288_WYG014727 PE=4 SV=1	1	1	2	1	1082	120.7	6.7	2.48	99.6	118.7	100.4	81.8	98.9	100.7	ANKRD27	102285730	Uncharacterized protein					KOG2319	[U]	Vacuolar assembly/sorting protein VPS9	Intracellular trafficking, secretion, and vesicular transport
A0A6B0R3L2	Uncharacterized protein OS=Bos mutus OX=72004 GN=E5288_WYG016723 PE=4 SV=1	1	1	3	1	848	92	8.12	0	107.6	89.8	98.5	96.4	90.7	117.2	THSD1	102282007	Uncharacterized protein	GO:0016021	integral component of membrane
A0A6B0R3L3	Cadherin-1 OS=Bos mutus OX=72004 GN=E5288_WYG014649 PE=4 SV=1	14	11	25	11	871	96.5	4.77	65.02	139.1	75.7	114.5	95.3	112.8	62.6	CDH1	102284702	Uncharacterized protein	GO:0016021,GO:0005886,GO:0005509,GO:0007156	integral component of membrane|plasma membrane|calcium ion binding|homophilic cell adhesion via plasma membrane adhesion molecules	bom04015,bom04390,bom04371,bom04514,bom04520,bom05200,bom05226,bom05216,bom05218,bom05219,bom05213,bom05100	Rap1 signaling pathway|Hippo signaling pathway|Apelin signaling pathway|Cell adhesion molecules|Adherens junction|Pathways in cancer|Gastric cancer|Thyroid cancer|Melanoma|Bladder cancer|Endometrial cancer|Bacterial invasion of epithelial cells	KOG3594	[S]	FOG: Cadherin repeats	Function unknown
A0A6B0R3M5	Uncharacterized protein OS=Bos mutus OX=72004 GN=E5288_WYG002639 PE=4 SV=1	2	2	2	2	1023	113.1	5.92	5.14	80	72.2	115.5	87.7	66.9	177.7	LOC102280763	102280763	Uncharacterized protein	GO:0003723,GO:0050684,GO:0006355	RNA binding|regulation of mRNA processing|regulation of transcription, DNA-templated			KOG4661	[K]	Hsp27-ERE-TATA-binding protein/Scaffold attachment factor (SAF-B)	Transcription
A0A6B0R3N3	Uncharacterized protein OS=Bos mutus OX=72004 GN=E5288_WYG018634 PE=3 SV=1	2	1	1	1	564	61.1	6.29	2.34							DCP1A	102272751	Uncharacterized protein	GO:0005737,GO:0008047,GO:0000290	cytoplasm|enzyme activator activity|deadenylation-dependent decapping of nuclear-transcribed mRNA	bom03018	RNA degradation	KOG2868	[KA]	Decapping enzyme complex component DCP1	Transcription |RNA processing and modification
A0A6B0R3P0	40S ribosomal protein S15a OS=Bos mutus OX=72004 GN=E5288_WYG014685 PE=3 SV=1	46	5	7	5	130	14.8	9.99	21.11	89.4	119.3	101.4	84.4	101.1	104.3	LOC102266101	102266101	40S ribosomal protein S15a	GO:0005840,GO:0003735,GO:0006412	ribosome|structural constituent of ribosome|translation	bom03010	Ribosome	KOG1754	[J]	40S ribosomal protein S15/S22	Translation, ribosomal structure and biogenesis
A0A6B0R3Q4	Complement C3 alpha chain OS=Bos mutus OX=72004 GN=E5288_WYG002364 PE=4 SV=1	16	27	71	24	2112	236.2	7.74	151.03	79.3	59	74.5	231.4	81.2	74.6	C3	102270836	Complement C3 alpha chain	GO:0005615,GO:0016021,GO:0004866,GO:0006957	extracellular space|integral component of membrane|endopeptidase inhibitor activity|complement activation, alternative pathway	bom04080,bom04145,bom04610,bom05203,bom05322,bom05133,bom05134,bom05150,bom05152,bom05168,bom05167,bom05140,bom05142	Neuroactive ligand-receptor interaction|Phagosome|Complement and coagulation cascades|Viral carcinogenesis|Systemic lupus erythematosus|Pertussis|Legionellosis|Staphylococcus aureus infection|Tuberculosis|Herpes simplex virus 1 infection|Kaposi sarcoma-associated herpesvirus infection|Leishmaniasis|Chagas disease	KOG1366	[O]	Alpha-macroglobulin	Posttranslational modification, protein turnover, chaperones
A0A6B0R3R9	PKS_ER domain-containing protein OS=Bos mutus OX=72004 GN=E5288_WYG007991 PE=3 SV=1	2	4	9	2	1913	208.3	5	22.46	133.3	114.9	85.1	83.5	99	84.3	ERICH3	102265984	PKS_ER domain-containing protein	GO:0016491,GO:0008270	oxidoreductase activity|zinc ion binding
A0A6B0R3S4	SHSP domain-containing protein OS=Bos mutus OX=72004 GN=E5288_WYG014703 PE=3 SV=1	17	3	13	3	201	21.5	7.2	24.57	89.8	201.7	68	79.1	71.7	89.7	HSPB6	102278204	SHSP domain-containing protein	GO:0005737,GO:0005634,GO:0005212	cytoplasm|nucleus|structural constituent of eye lens			KOG3591	[O]	Alpha crystallins	Posttranslational modification, protein turnover, chaperones
A0A6B0R3S8	RRM domain-containing protein OS=Bos mutus OX=72004 GN=E5288_WYG007944 PE=4 SV=1	7	2	4	2	446	48.9	10.8	11.98	103.6	85.7	121.6	88.4	102.6	98.1	SRSF11	102268261	RRM domain-containing protein	GO:0003723,GO:0008380	RNA binding|RNA splicing			KOG4676	[A]	Splicing factor, arginine/serine-rich	RNA processing and modification
A0A6B0R3S9	Uncharacterized protein OS=Bos mutus OX=72004 GN=E5288_WYG021492 PE=4 SV=1	2	2	2	2	691	80.9	4.82	2.49							GOLIM4	102265093	Uncharacterized protein	GO:0000139,GO:0016021	Golgi membrane|integral component of membrane
A0A6B0R3T7	Choline-specific glycerophosphodiester phosphodiesterase OS=Bos mutus OX=72004 GN=E5288_WYG014202 PE=3 SV=1	2	1	1	1	552	62.3	7.44	2.09							ENPP6	102264414	Choline-specific glycerophosphodiester phosphodiesterase	GO:0005886,GO:0047390,GO:0016042	plasma membrane|glycerophosphocholine cholinephosphodiesterase activity|lipid catabolic process	bom00565	Ether lipid metabolism	KOG2645	[R]	Type I phosphodiesterase/nucleotide pyrophosphatase	General function prediction only
A0A6B0R3T8	HABP4_PAI-RBP1 domain-containing protein OS=Bos mutus OX=72004 GN=E5288_WYG007921 PE=4 SV=1	6	2	2	2	413	45.6	8.53	3.36	81.1	90.2	71	88	66.3	203.4	SERBP1	102264577	HABP4_PAI-RBP1 domain-containing protein	GO:0005737,GO:0005634,GO:0003730	cytoplasm|nucleus|mRNA 3'-UTR binding			KOG2945	[R]	Predicted RNA-binding protein	General function prediction only
A0A6B0R3T9	Translocation protein SEC62 OS=Bos mutus OX=72004 GN=E5288_WYG021480 PE=3 SV=1	3	2	2	2	525	58.9	6.8	0	81.1	90.4	77.3	98.3	95	157.8	SEC62	102284851	Translocation protein SEC62	GO:0030176,GO:0015031	integral component of endoplasmic reticulum membrane|protein transport	bom03060,bom04141	Protein export|Protein processing in endoplasmic reticulum	KOG2927	[U]	Membrane component of ER protein translocation complex	Intracellular trafficking, secretion, and vesicular transport
A0A6B0R3U1	Glucose transporter type 2, liver OS=Bos mutus OX=72004 GN=E5288_WYG021518 PE=3 SV=1	2	1	3	1	541	59.4	7.5	6.4	105.8	53.8	75.2	76.7	123.8	164.7	SLC2A2	102277237	Glucose transporter type 2, liver	GO:0016021,GO:0005886,GO:0005355	integral component of membrane|plasma membrane|glucose transmembrane transporter activity	bom04911,bom04922,bom04917,bom04973,bom05230,bom04930,bom04950,bom04931	Insulin secretion|Glucagon signaling pathway|Prolactin signaling pathway|Carbohydrate digestion and absorption|Central carbon metabolism in cancer|Type II diabetes mellitus|Maturity onset diabetes of the young|Insulin resistance	KOG0569	[G]	Permease of the major facilitator superfamily	Carbohydrate transport and metabolism
A0A6B0R3U5	Ammonium_transp domain-containing protein OS=Bos mutus OX=72004 GN=E5288_WYG018770 PE=3 SV=1	2	1	1	1	453	50.1	9.5	2.36							RHCE	102264386	Ammonium_transp domain-containing protein	GO:0005887,GO:0008519	integral component of plasma membrane|ammonium transmembrane transporter activity			KOG3796	[UR]	Ammonium transporter RHBG	Intracellular trafficking, secretion, and vesicular transport |General function prediction only
A0A6B0R3U6	PrdX deacylase domain-containing protein 1 OS=Bos mutus OX=72004 GN=E5288_WYG009691 PE=3 SV=1	8	2	4	2	266	29.2	7.5	10.65	108.3	112.1	79.5	96.4	69.2	134.6	LOC102281772	102281772	PrdX deacylase domain-containing protein 1	GO:0002161	aminoacyl-tRNA editing activity
A0A6B0R3U9	AMP_N domain-containing protein OS=Bos mutus OX=72004 GN=E5288_WYG014552 PE=3 SV=1	15	8	17	8	531	59	5.68	47.83	100.1	92.1	90.8	89.3	114.7	113	PEPD	102287988	AMP_N domain-containing protein	GO:0030145,GO:0070006	manganese ion binding|metalloaminopeptidase activity			KOG2737	[R]	Putative metallopeptidase	General function prediction only
A0A6B0R3Y0	MHD domain-containing protein OS=Bos mutus OX=72004 GN=E5288_WYG002431 PE=3 SV=1	2	1	1	1	423	48.1	7.99	2.35	100.9	79.4	142.8	72.8	135.8	68.4	AP1M2	102271034	MHD domain-containing protein	GO:0030131,GO:0006886,GO:0016192	clathrin adaptor complex|intracellular protein transport|vesicle-mediated transport	bom04142,bom05170	Lysosome|Human immunodeficiency virus 1 infection	KOG0937	[U]	Adaptor complexes medium subunit family	Intracellular trafficking, secretion, and vesicular transport
A0A6B0R3Y2	L-lactate dehydrogenase OS=Bos mutus OX=72004 GN=E5288_WYG021597 PE=3 SV=1	22	6	21	1	334	36.8	6.25	61.41							LDHB	102265127	L-lactate dehydrogenase	GO:0005737,GO:0004459,GO:0005975,GO:0019752	cytoplasm|L-lactate dehydrogenase activity|carbohydrate metabolic process|carboxylic acid metabolic process	bom00010,bom00620,bom00640,bom00270,bom04066,bom04922,bom05230	Glycolysis / Gluconeogenesis|Pyruvate metabolism|Propanoate metabolism|Cysteine and methionine metabolism|HIF-1 signaling pathway|Glucagon signaling pathway|Central carbon metabolism in cancer	KOG1495	[C]	Lactate dehydrogenase	Energy production and conversion
A0A6B0R3Y8	Uncharacterized protein OS=Bos mutus OX=72004 GN=E5288_WYG018757 PE=3 SV=1	4	2	3	2	439	47.1	5.19	5.64	97.7	62.2	85.4	110.3	98.6	145.9	RFTN1	102273711	Uncharacterized protein	GO:0005886	plasma membrane
[truncated: 2,881 more rows]
