# Supplementary material for: Differential proteomics of placentas reveals metabolic disturbance and oxidative damage participate yak spontaneous miscarriage during late pregnancy
Source: BMC Vet Res. 2022 Jun 27;18:248. doi: 10.1186/s12917-022-03354-w (PMC9235108; doi:10.1186/s12917-022-03354-w)
Supplement: Supplementary file 4 — Additional file 4. Up-regulated differentially expressed proteins and their annotation information. [file 12917_2022_3354_MOESM4_ESM.xlsx]

## Sheet: Sheet1
Additional file 4: Up-regulated differentially expressed proteins and their annotation information
Accession	Gene Name	Description	Coverage [%]	# Peptides	# PSMs	# Unique Peptides	# AAs	MW [kDa]	calc. pI	Score Sequest HT: Sequest HT	Abor1	Abor2	Abor3	Norm1	Norm2	Norm3	P-value	FC	Gene_Name	GeneID	Product	GO_id	GO_term	pathway	pathway_description	KOG_id	KOG_abbreviation	KOG_description	KOG_function_class	eggNOG_id	eggNOG_abbreviation	eggNOG_description	eggNOG_function_classification	PFAM_Family	PFAM_Name	PFAM_description
A0A6B0R9F6	E5288_WYG010238	Cytokeratin-1 OS=Bos mutus OX=72004 GN=E5288_WYG010238 PE=3 SV=1	7	3	3	2	531	57.7	6.62	8.93	130.9	155.7	123.5	67.8	63.4	58.8	0.00189187	2.15842	KRT1	102273958	Cytokeratin-1	GO:0045095,GO:0005886	keratin filament|plasma membrane
A0A6B0RRZ9	E5288_WYG002871	Uncharacterized protein OS=Bos mutus OX=72004 GN=E5288_WYG002871 PE=4 SV=1	8	3	3	3	381	43.5	8.97	2.28	146.4	97.9	161.2	78.3	60.2	56	0.0257244	2.08483	CHCHD3	102278742	Uncharacterized protein	GO:0061617	MICOS complex			KOG4083	[K]	Head-elevated expression protein	Transcription
A0A6B0RW33	E5288_WYG012387	Uncharacterized protein OS=Bos mutus OX=72004 GN=E5288_WYG012387 PE=4 SV=1	20	8	12	8	470	50.6	5.81	14.97	96	175.1	133.2	63.1	61.3	71.2	0.0392354	2.06697	ZYX	102276024	Uncharacterized protein	GO:0046872	metal ion binding	bom04510	Focal adhesion	KOG1701	[T]	Focal adhesion adaptor protein Paxillin and related LIM proteins	Signal transduction mechanisms
A0A6B0RFV0	E5288_WYG019978	MARVEL domain-containing protein OS=Bos mutus OX=72004 GN=E5288_WYG019978 PE=4 SV=1	8	1	2	1	182	20.2	7.27	5.77	138.3	116.8	144	84.5	55.3	61	0.00559734	1.98755	CMTM6	102283777	MARVEL domain-containing protein	GO:0016021	integral component of membrane			KOG4788	[V]	Members of chemokine-like factor super family and related proteins	Defense mechanisms
A0A6B0QZM7	E5288_WYG001362	Fibrillar collagen NC1 domain-containing protein OS=Bos mutus OX=72004 GN=E5288_WYG001362 PE=4 SV=1	11	15	379	15	1430	143.3	8.54	433.58	138.6	105.9	146.4	78.9	66.4	63.8	0.0102401	1.86944	COL1A2	102267202	Fibrillar collagen NC1 domain-containing protein	GO:0005201	extracellular matrix structural constituent	bom04151,bom04512,bom04510,bom04611,bom04926,bom04974,bom05205,bom04933,bom05165,bom05146	PI3K-Akt signaling pathway|ECM-receptor interaction|Focal adhesion|Platelet activation|Relaxin signaling pathway|Protein digestion and absorption|Proteoglycans in cancer|AGE-RAGE signaling pathway in diabetic complications|Human papillomavirus infection|Amoebiasis	KOG3544	[W]	Collagens (type IV and type XIII), and related proteins	Extracellular structures
A0A6B0RAS6	E5288_WYG004168	CD44 antigen OS=Bos mutus OX=72004 GN=E5288_WYG004168 PE=4 SV=1	5	4	6	4	698	75.9	5.45	13.28	115.4	117.3	156.1	66.2	68.2	76.9	0.0123425	1.84004	CD44	102282706	CD44 antigen	GO:0016021,GO:0005902,GO:0005886,GO:0005540,GO:0007155	integral component of membrane|microvillus|plasma membrane|hyaluronic acid binding|cell adhesion	bom04512,bom04640,bom05206,bom05205,bom05169	ECM-receptor interaction|Hematopoietic cell lineage|MicroRNAs in cancer|Proteoglycans in cancer|Epstein-Barr virus infection
A0A6B0RBZ7	E5288_WYG000041	Kinesin light chain OS=Bos mutus OX=72004 GN=E5288_WYG000041 PE=3 SV=1	3	2	2	2	617	70	7.25	3.16	114	117.2	156.5	79.5	65.4	67.4	0.0151935	1.82619	KLC1	102270418	Kinesin light chain	GO:0005737,GO:0005871,GO:0005874,GO:0003777	cytoplasm|kinesin complex|microtubule|microtubule motor activity	bom05010,bom05012,bom05014,bom05016,bom05020,bom05022,bom05132	Alzheimer disease|Parkinson disease|Amyotrophic lateral sclerosis|Huntington disease|Prion disease|Pathways of neurodegeneration - multiple diseases|Salmonella infection	KOG1840	[Z]	Kinesin light chain	Cytoskeleton
A0A6B0QTW4	E5288_WYG006352	Fibrillar collagen NC1 domain-containing protein OS=Bos mutus OX=72004 GN=E5288_WYG006352 PE=4 SV=1	7	8	32	8	1340	124.8	8.29	53.24	119.4	109.9	154.5	66.5	81	68.8	0.0174366	1.77439	COL3A1	102279325	Fibrillar collagen NC1 domain-containing protein	GO:0005201	extracellular matrix structural constituent	bom04611,bom04926,bom04974,bom04933,bom05146	Platelet activation|Relaxin signaling pathway|Protein digestion and absorption|AGE-RAGE signaling pathway in diabetic complications|Amoebiasis	KOG3544	[W]	Collagens (type IV and type XIII), and related proteins	Extracellular structures
A0A6B0RVL7	E5288_WYG003564	Uncharacterized protein OS=Bos mutus OX=72004 GN=E5288_WYG003564 PE=4 SV=1	18	20	411	20	1463	138.9	5.78	759.36	153.4	97.2	131.3	83.8	70	64.3	0.0345608	1.75103	COL1A1	102265105	Uncharacterized protein	GO:0005201,GO:0046872	extracellular matrix structural constituent|metal ion binding	bom04151,bom04512,bom04510,bom04611,bom04926,bom04974,bom05205,bom04933,bom05165,bom05146	PI3K-Akt signaling pathway|ECM-receptor interaction|Focal adhesion|Platelet activation|Relaxin signaling pathway|Protein digestion and absorption|Proteoglycans in cancer|AGE-RAGE signaling pathway in diabetic complications|Human papillomavirus infection|Amoebiasis	KOG3544	[W]	Collagens (type IV and type XIII), and related proteins	Extracellular structures
A0A6B0QSH5	E5288_WYG008982	Uncharacterized protein OS=Bos mutus OX=72004 GN=E5288_WYG008982 PE=3 SV=1	23	4	8	1	180	20.5	6.79	24.77	115.9	115.2	146.4	81	62.8	78.6	0.0117371	1.69739	ARF4	102265190	Uncharacterized protein	GO:0005525	GTP binding	bom04144	Endocytosis	KOG0070	[U]	GTP-binding ADP-ribosylation factor Arf1	Intracellular trafficking, secretion, and vesicular transport
A0A6B0R863	E5288_WYG003202	60S ribosomal protein L13 OS=Bos mutus OX=72004 GN=E5288_WYG003202 PE=3 SV=1	18	5	6	4	211	24.3	11.59	11.16	113.6	107.6	156	72.5	71.2	79.2	0.0290298	1.69224	RPL13	102267121	60S ribosomal protein L13	GO:0005840,GO:0003735,GO:0006412	ribosome|structural constituent of ribosome|translation	bom03010	Ribosome	KOG3295	[J]	60S Ribosomal protein L13	Translation, ribosomal structure and biogenesis
A0A6B0R3K0	E5288_WYG016720	Vacuolar protein-sorting-associated protein 36 OS=Bos mutus OX=72004 GN=E5288_WYG016720 PE=3 SV=1	5	2	2	2	369	41.6	7.52	2.25	155.3	95.4	125.3	77.4	75.4	71.2	0.0435078	1.67857	VPS36	102281724	ESCRT-II complex subunit VPS36	GO:0000814,GO:0032266,GO:0043130,GO:0032509	ESCRT II complex|phosphatidylinositol-3-phosphate binding|ubiquitin binding|endosome transport via multivesicular body sorting pathway	bom04144	Endocytosis	KOG2760	[U]	Vacuolar sorting protein VPS36	Intracellular trafficking, secretion, and vesicular transport
A0A6B0RR68	E5288_WYG006834	DZF domain-containing protein OS=Bos mutus OX=72004 GN=E5288_WYG006834 PE=4 SV=1	2	1	1	1	883	97.7	9.17	3.94	92	142	141.8	73.9	73.2	77.1	0.0387738	1.67618	ZFR	102264431	DZF domain-containing protein	GO:0003676,GO:0008270	nucleic acid binding|zinc ion binding			KOG3792	[R]	Transcription factor NFAT, subunit NF90	General function prediction only
A0A6B0QPS7	E5288_WYG000452	Annexin OS=Bos mutus OX=72004 GN=E5288_WYG000452 PE=3 SV=1	15	6	10	6	516	56.1	5.66	13.54	114.5	124.3	133	71.1	92.5	64.5	0.00870733	1.62999	ANXA7	102276343	Annexin	GO:0005509,GO:0005544	calcium ion binding|calcium-dependent phospholipid binding	bom05014	Amyotrophic lateral sclerosis	KOG0819	[U]	Annexin	Intracellular trafficking, secretion, and vesicular transport
A0A6B0SF45	E5288_WYG002179	Uncharacterized protein OS=Bos mutus OX=72004 GN=E5288_WYG002179 PE=4 SV=1	7	4	5	4	695	77.3	5.1	7.63	132	92.9	139	77.3	78.7	80.1	0.0413335	1.5413	C1S	102285301	Uncharacterized protein	GO:0005509,GO:0004252,GO:0006958	calcium ion binding|serine-type endopeptidase activity|complement activation, classical pathway	bom04610,bom05322,bom05133,bom05150	Complement and coagulation cascades|Systemic lupus erythematosus|Pertussis|Staphylococcus aureus infection	KOG3627	[E]	Trypsin	Amino acid transport and metabolism
A0A6B0RY53	E5288_WYG010480	Calcium-transporting ATPase OS=Bos mutus OX=72004 GN=E5288_WYG010480 PE=3 SV=1	7	11	14	5	1693	185.6	8.6	33.79	109.3	115.9	134	70.4	80.8	89.5	0.012802	1.49231	ATP2B4	102270847	Calcium-transporting ATPase	GO:0016021,GO:0005524,GO:0005388,GO:0046872	integral component of membrane|ATP binding|calcium transmembrane transporter activity, phosphorylative mechanism|metal ion binding	bom04020,bom04024,bom04022,bom04925,bom04261,bom04970,bom04972,bom04978,bom04961	Calcium signaling pathway|cAMP signaling pathway|cGMP-PKG signaling pathway|Aldosterone synthesis and secretion|Adrenergic signaling in cardiomyocytes|Salivary secretion|Pancreatic secretion|Mineral absorption|Endocrine and other factor-regulated calcium reabsorption	KOG0204	[P]	Calcium transporting ATPase	Inorganic ion transport and metabolism
A0A6B0SEU1	E5288_WYG010506	Uncharacterized protein OS=Bos mutus OX=72004 GN=E5288_WYG010506 PE=3 SV=1	3	2	2	2	828	90.3	8.31	5.59	122.4	119.4	115.9	91.9	65	85.4	0.00984929	1.47627	TRIM3	102281948	Uncharacterized protein	GO:0005737,GO:0008270	cytoplasm|zinc ion binding			KOG2177	[O]	Predicted E3 ubiquitin ligase	Posttranslational modification, protein turnover, chaperones
L8HUE3	E5288_WYG011068	Signal recognition particle receptor subunit beta OS=Bos mutus OX=72004 GN=E5288_WYG011068 PE=3 SV=1	11	2	3	2	271	29.7	9.29	8.11	132.9	98	124.1	86	74.3	84.8	0.0300807	1.44839	SRPRB	102277363	Signal recognition particle receptor subunit beta	GO:0005881,GO:0016021,GO:0005525	cytoplasmic microtubule|integral component of membrane|GTP binding	bom03060	Protein export	KOG0090	[U]	Signal recognition particle receptor, beta subunit (small G protein superfamily)	Intracellular trafficking, secretion, and vesicular transport
L8IKB7	E5288_WYG007901	26S proteasome AAA-ATPase subunit RPT1 OS=Bos mutus OX=72004 GN=E5288_WYG007901 PE=3 SV=1	24	10	15	10	433	48.6	5.95	26.18	124.3	102.5	125.3	96.3	75.3	76.2	0.0263686	1.4209	PSMC2	102266173	26S proteasome AAA-ATPase subunit RPT1	GO:0036464,GO:0005829,GO:0000502,GO:0005524,GO:0008233,GO:0036402,GO:0006511	cytoplasmic ribonucleoprotein granule|cytosol|proteasome complex|ATP binding|peptidase activity|proteasome-activating ATPase activity|ubiquitin-dependent protein catabolic process	bom03050,bom05010,bom05012,bom05014,bom05016,bom05017,bom05020,bom05022,bom05169	Proteasome|Alzheimer disease|Parkinson disease|Amyotrophic lateral sclerosis|Huntington disease|Spinocerebellar ataxia|Prion disease|Pathways of neurodegeneration - multiple diseases|Epstein-Barr virus infection	KOG0729	[O]	26S proteasome regulatory complex, ATPase RPT1	Posttranslational modification, protein turnover, chaperones
A0A6B0RRD7	E5288_WYG004374	Uncharacterized protein OS=Bos mutus OX=72004 GN=E5288_WYG004374 PE=3 SV=1	30	4	7	4	182	20.5	7.24	25.75	125.5	94.8	129.8	87.1	79.8	83.1	0.0409919	1.4004	ARL3	102271100	Uncharacterized protein	GO:0005525	GTP binding			KOG0074	[R]	GTP-binding ADP-ribosylation factor-like protein ARL3	General function prediction only
A0A6B0S7M5	VMA21	Vacuolar ATPase assembly integral membrane protein VMA21 OS=Bos mutus OX=72004 GN=VMA21 PE=3 SV=1	8	1	1	1	158	17	6.1	2.9	97.1	128.2	123.9	87.2	72.3	91.3	0.0441494	1.39234	VMA21	102270829	Vacuolar ATPase assembly integral membrane protein VMA21	GO:0005789,GO:0033116,GO:0012507,GO:0016021,GO:0070072	endoplasmic reticulum membrane|endoplasmic reticulum-Golgi intermediate compartment membrane|ER to Golgi transport vesicle membrane|integral component of membrane|vacuolar proton-transporting V-type ATPase complex assembly			KOG4783	[S]	Uncharacterized conserved protein	Function unknown
A0A6B0R7K5	E5288_WYG021500	Chordin OS=Bos mutus OX=72004 GN=E5288_WYG021500 PE=3 SV=1	1	1	1	1	951	101.3	7.88	1.6	118.2	102.6	127.2	75.5	83.6	92.9	0.0217932	1.38095	CHRD	102275004	Chordin	GO:0007275	multicellular organism development	bom04350	TGF-beta signaling pathway
A0A6B0R2K2	E5288_WYG012488	1,4-alpha-glucan branching enzyme OS=Bos mutus OX=72004 GN=E5288_WYG012488 PE=3 SV=1	4	3	3	3	612	70	6.23	4.09	120.1	113.9	113.7	93.2	79.2	79.9	0.00316919	1.37812	LOC102268363	102268363	1,4-alpha-glucan branching enzyme	GO:0003844,GO:0102752,GO:0043169,GO:0004553,GO:0005978	1,4-alpha-glucan branching enzyme activity|1,4-alpha-glucan branching enzyme activity (using a glucosylated glycogenin as primer for glycogen synthesis)|cation binding|hydrolase activity, hydrolyzing O-glycosyl compounds|glycogen biosynthetic process	bom00500	Starch and sucrose metabolism	KOG0470	[G]	1,4-alpha-glucan branching enzyme/starch branching enzyme II	Carbohydrate transport and metabolism
A0A6B0RZ84	E5288_WYG008454	Uncharacterized protein OS=Bos mutus OX=72004 GN=E5288_WYG008454 PE=4 SV=1	11	2	5	2	218	24.5	8.63	10.55	127.6	109.1	109.3	86.8	80.9	86.3	0.00878624	1.3622	RAC1	102273253	Uncharacterized protein	GO:0005525,GO:0003924,GO:0007264	GTP binding|GTPase activity|small GTPase mediated signal transduction	bom04010,bom04014,bom04015,bom04310,bom04370,bom04071,bom04024,bom04151,bom04145,bom04510,bom04520,bom04530,bom04810,bom04620,bom04650,bom04662,bom04664,bom04666,bom04670,bom04062,bom04972,bom04722,bom04360,bom04380,bom05200,bom05205,bom05203,bom05231,bom05210,bom05212,bom05211,bom05014,bom05020,bom05022,bom05418,bom05416,bom04932,bom04933,bom05132,bom05135,bom05100,bom05170,bom05163,bom05167,bom…	MAPK signaling pathway|Ras signaling pathway|Rap1 signaling pathway|Wnt signaling pathway|VEGF signaling pathway|Sphingolipid signaling pathway|cAMP signaling pathway|PI3K-Akt signaling pathway|Phagosome|Focal adhesion|Adherens junction|Tight junction|Regulation of actin cytoskeleton|Toll-like receptor signaling pathway|Natural killer cell mediated cytotoxicity|B cell receptor signaling pathway|F…	KOG0393	[R]	Ras-related small GTPase, Rho type	General function prediction only
A0A6B0S066	E5288_WYG002668	Uncharacterized protein OS=Bos mutus OX=72004 GN=E5288_WYG002668 PE=3 SV=1	10	4	6	1	378	44.1	5.76	10.34	127.8	107.8	110.3	101.9	74.8	77.4	0.0457162	1.36128	GNAQ	102287414	Uncharacterized protein	GO:0001664,GO:0031683,GO:0003924,GO:0019001,GO:0007186	G protein-coupled receptor binding|G-protein beta/gamma-subunit complex binding|GTPase activity|guanyl nucleotide binding|G protein-coupled receptor signaling pathway	bom04015,bom04371,bom04020,bom04071,bom04022,bom04540,bom04611,bom04062,bom04911,bom04922,bom04929,bom04912,bom04915,bom04921,bom04935,bom04918,bom04928,bom04916,bom04924,bom04925,bom04927,bom04261,bom04270,bom04970,bom04971,bom04972,bom04961,bom04724,bom04725,bom04728,bom04726,bom04720,bom04730,bom04723,bom04750,bom04713,bom05200,bom05010,bom05016,bom05017,bom05022,bom04934,bom05135,bom05170,bom…	Rap1 signaling pathway|Apelin signaling pathway|Calcium signaling pathway|Sphingolipid signaling pathway|cGMP-PKG signaling pathway|Gap junction|Platelet activation|Chemokine signaling pathway|Insulin secretion|Glucagon signaling pathway|GnRH secretion|GnRH signaling pathway|Estrogen signaling pathway|Oxytocin signaling pathway|Growth hormone synthesis, secretion and action|Thyroid hormone synthe…	KOG0085	[T]	G protein subunit Galphaq/Galphay, small G protein superfamily	Signal transduction mechanisms
A0A6B0SMH8	E5288_WYG019028	Uncharacterized protein OS=Bos mutus OX=72004 GN=E5288_WYG019028 PE=4 SV=1	6	1	1	1	166	18.1	4.67	2.12	115.2	98.5	131.4	87.9	87.8	79.3	0.0388296	1.35333	GPSM1	102276231	Uncharacterized protein	GO:0030695	GTPase regulator activity	bom05030	Cocaine addiction	KOG1130	[T]	Predicted G-alpha GTPase interaction protein, contains GoLoco domain	Signal transduction mechanisms
L8IK70	E5288_WYG003255	Ubiquilin-2 OS=Bos mutus OX=72004 GN=E5288_WYG003255 PE=4 SV=1	5	3	3	2	624	65.8	5.22	6.94	111.9	100.7	132.5	84.1	82.6	88.3	0.0337852	1.35333	UBQLN2	102279168	Ubiquilin-2	GO:0005829,GO:0005886,GO:0042802,GO:1900186,GO:1904021,GO:1903071,GO:2000785,GO:0030433	cytosol|plasma membrane|identical protein binding|negative regulation of clathrin-dependent endocytosis|negative regulation of G protein-coupled receptor internalization|positive regulation of ER-associated ubiquitin-dependent protein catabolic process|regulation of autophagosome assembly|ubiquitin-dependent ERAD pathway	bom04141,bom05014	Protein processing in endoplasmic reticulum|Amyotrophic lateral sclerosis	KOG0010	[OR]	Ubiquitin-like protein	Posttranslational modification, protein turnover, chaperones |General function prediction only
A0A6B0S643	E5288_WYG019143	Uncharacterized protein OS=Bos mutus OX=72004 GN=E5288_WYG019143 PE=4 SV=1	12	5	41	1	562	59.6	5.29	116.33	113.6	101.7	126.2	94.9	79.3	84.3	0.0305252	1.32108	LOC102270924	102270924	Uncharacterized protein
A0A6B0RGD6	E5288_WYG007584	Septin-type G domain-containing protein OS=Bos mutus OX=72004 GN=E5288_WYG007584 PE=3 SV=1	4	3	6	3	673	74.7	8.97	14.78	103.8	113.8	123.9	87.9	77.5	93.2	0.0203249	1.32057	SEPT9	102284284	Septin-type G domain-containing protein	GO:0005856,GO:0005525	cytoskeleton|GTP binding	bom05100	Bacterial invasion of epithelial cells	KOG1547	[DTZ]	Septin CDC10 and related P-loop GTPases	Cell cycle control, cell division, chromosome partitioning |Signal transduction mechanisms |Cytoskeleton
A0A6B0R7K0	E5288_WYG014424	Peptidylprolyl isomerase OS=Bos mutus OX=72004 GN=E5288_WYG014424 PE=4 SV=1	13	6	9	6	574	63.5	5.1	17.18	125.3	102.8	108.5	91.5	77.6	94.3	0.0454629	1.2779	FKBP9	102287866	Peptidylprolyl isomerase	GO:0005509,GO:0003755	calcium ion binding|peptidyl-prolyl cis-trans isomerase activity			KOG0549	[O]	FKBP-type peptidyl-prolyl cis-trans isomerase	Posttranslational modification, protein turnover, chaperones
A0A6B0R366	E5288_WYG022748	Uncharacterized protein OS=Bos mutus OX=72004 GN=E5288_WYG022748 PE=4 SV=1	4	4	4	4	963	109.6	6.28	3.78	114.6	107.7	112.2	94.6	76.4	94.5	0.0226469	1.25989	TBC1D2B	102283245	Uncharacterized protein	GO:0005096	GTPase activator activity			KOG2058	[U]	Ypt/Rab GTPase activating protein	Intracellular trafficking, secretion, and vesicular transport
A0A6B0SBV5	E5288_WYG005278	Flotillin OS=Bos mutus OX=72004 GN=E5288_WYG005278 PE=3 SV=1	25	8	16	8	394	43.3	6.81	41.42	109.6	110.3	112.8	91.7	82.9	92.7	0.00260473	1.24467	FLOT1	102278478	Flotillin	GO:0005768,GO:0016020	endosome|membrane	bom04910	Insulin signaling pathway	KOG2668	[UZ]	Flotillins	Intracellular trafficking, secretion, and vesicular transport |Cytoskeleton
A0A6B0RNU5	E5288_WYG019784	CCT-beta OS=Bos mutus OX=72004 GN=E5288_WYG019784 PE=3 SV=1	22	11	16	1	535	57.5	6.64	46.19	110.9	107.6	111.5	93.4	81.5	95	0.0106213	1.22268	CCT2	102284337	CCT-beta	GO:0005832,GO:0005524,GO:0051082,GO:0006457	chaperonin-containing T-complex|ATP binding|unfolded protein binding|protein folding			KOG0363	[O]	Chaperonin complex component, TCP-1 beta subunit (CCT2)	Posttranslational modification, protein turnover, chaperones
A0A6B0RUH6	E5288_WYG021186	2-hydroxyacyl-CoA lyase 2 OS=Bos mutus OX=72004 GN=E5288_WYG021186 PE=3 SV=1	6	3	4	3	790	85.6	7.85	9.5	104.8	103.1	120.6	98.2	85.8	87.4	0.0488118	1.21039	ILVBL	102265737	2-hydroxyacyl-CoA lyase 2	GO:0016021,GO:0005524,GO:0000287,GO:0004222,GO:0030976,GO:0006631	integral component of membrane|ATP binding|magnesium ion binding|metalloendopeptidase activity|thiamine pyrophosphate binding|fatty acid metabolic process			KOG1185	[EH]	Thiamine pyrophosphate-requiring enzyme	Amino acid transport and metabolism |Coenzyme transport and metabolism
A0A6B0RUP8	E5288_WYG005455	Uncharacterized protein OS=Bos mutus OX=72004 GN=E5288_WYG005455 PE=3 SV=1	13	4	7	4	378	41.7	8.65	15.02	114.1	102.7	111.4	79.5	95.3	97.1	0.0459771	1.20706	PURA	102269925	Uncharacterized protein	GO:0005634,GO:0032422,GO:0003723,GO:0000977,GO:0030154,GO:0045892,GO:0042127	nucleus|purine-rich negative regulatory element binding|RNA binding|RNA polymerase II transcription regulatory region sequence-specific DNA binding|cell differentiation|negative regulation of transcription, DNA-templated|regulation of cell population proliferation			KOG3074	[K]	Transcriptional regulator of the PUR family, single-stranded-DNA-binding	Transcription
