# Supplementary material for: Differential proteomics of placentas reveals metabolic disturbance and oxidative damage participate yak spontaneous miscarriage during late pregnancy
Source: BMC Vet Res. 2022 Jun 27;18:248. doi: 10.1186/s12917-022-03354-w (PMC9235108; doi:10.1186/s12917-022-03354-w)
Supplement: Supplementary file 5 — Additional file 5. Down-regulated differentially expressed proteins and their annotation information. [file 12917_2022_3354_MOESM5_ESM.xlsx]

## Sheet: Sheet1
Additional file 5: Down-regulated differentially expressed proteins and their annotation information
Accession	Gene Name	Description	Coverage [%]	# Peptides	# PSMs	# Unique Peptides	# AAs	MW [kDa]	calc. pI	Score Sequest HT: Sequest HT	Abor1	Abor2	Abor3	Norm1	Norm2	Norm3	P-value	FC	Gene_Name	GeneID	Product	GO_id	GO_term	pathway	pathway_description	KOG_id	KOG_abbreviation	KOG_description	KOG_function_class	eggNOG_id	eggNOG_abbreviation	eggNOG_description	eggNOG_function_classification	PFAM_Family	PFAM_Name	PFAM_description
A0A6B0RR54	E5288_WYG001025	Alpha-galactosidase OS=Bos mutus OX=72004 GN=E5288_WYG001025 PE=3 SV=1	20	6	51	6	426	47.9	5.72	129.74	58	59.7	52.1	121.8	175	133.4	0.00600361	0.3947	NAGA	102280167	Alpha-galactosidase	GO:0005764,GO:0004553,GO:0005975	lysosome|hydrolase activity, hydrolyzing O-glycosyl compounds|carbohydrate metabolic process	bom00603,bom04142	Glycosphingolipid biosynthesis - globo and isoglobo series|Lysosome	KOG2366	[G]	Alpha-D-galactosidase (melibiase)	Carbohydrate transport and metabolism
A0A6B0RKX4	E5288_WYG016267	Peptidase A1 domain-containing protein OS=Bos mutus OX=72004 GN=E5288_WYG016267 PE=3 SV=1	4	2	2	1	364	40	6.42	2.18	67.4	65.5	43.6	124.5	155.7	143.3	0.00225877	0.416765	LOC102283829	102283829	Peptidase A1 domain-containing protein	GO:0004190	aspartic-type endopeptidase activity	bom04974	Protein digestion and absorption	KOG1339	[O]	Aspartyl protease	Posttranslational modification, protein turnover, chaperones
A0A6B0RL70	E5288_WYG019528	Aldose 1-epimerase OS=Bos mutus OX=72004 GN=E5288_WYG019528 PE=3 SV=1	22	6	13	6	342	37.6	6.46	33.58	63.2	67.5	47.1	123.8	153.3	145.1	0.00163305	0.421127	GALM	102284779	Aldose 1-epimerase	GO:0004034,GO:0030246,GO:0019318	aldose 1-epimerase activity|carbohydrate binding|hexose metabolic process	bom00010,bom00052	Glycolysis / Gluconeogenesis|Galactose metabolism	KOG1604	[G]	Predicted mutarotase	Carbohydrate transport and metabolism
A0A6B0SIM4	E5288_WYG013455	Mitochondrial import inner membrane translocase subunit OS=Bos mutus OX=72004 GN=E5288_WYG013455 PE=3 SV=1	11	1	1	1	97	11	5.16	2.87	59.3	74.4	47.5	140.8	119.2	158.8	0.00461934	0.432665	TIMM8A	102286400	Mitochondrial import inner membrane translocase subunit	GO:0005743,GO:0005758,GO:0046872,GO:0072321	mitochondrial inner membrane|mitochondrial intermembrane space|metal ion binding|chaperone-mediated protein transport			KOG3489	[U]	Mitochondrial import inner membrane translocase, subunit TIM8	Intracellular trafficking, secretion, and vesicular transport
A0A6B0RY08	E5288_WYG010739	Uncharacterized protein OS=Bos mutus OX=72004 GN=E5288_WYG010739 PE=3 SV=1	5	3	12	2	591	68.3	7.85	30.57	69.3	63.9	48.6	144.5	102.6	171.2	0.0195865	0.434616	LOC102276948	102276948	Uncharacterized protein	GO:0005576,GO:0005179	extracellular region|hormone activity	bom04630,bom04151,bom04080,bom04060,bom04917	JAK-STAT signaling pathway|PI3K-Akt signaling pathway|Neuroactive ligand-receptor interaction|Cytokine-cytokine receptor interaction|Prolactin signaling pathway
A0A6B0RC45	E5288_WYG000097	Costars domain-containing protein OS=Bos mutus OX=72004 GN=E5288_WYG000097 PE=4 SV=1	3	2	10	2	601	68	8.15	18.98	57.2	74.6	52	128.1	132	156.1	0.00222222	0.441615	HECA	102271690	Costars domain-containing protein					KOG3816	[T]	Cell differentiation regulator of the Headcase family	Signal transduction mechanisms
A0A6B0RBZ3	E5288_WYG000150	Uncharacterized protein OS=Bos mutus OX=72004 GN=E5288_WYG000150 PE=4 SV=1	2	2	2	2	1331	151.3	4.93	2.62	58.8	65.9	59.6	105.7	136.6	173.4	0.0173044	0.443349	RTL1	102268690	Uncharacterized protein					KOG0017	[R]	FOG: Transposon-encoded proteins with TYA, reverse transcriptase, integrase domains in various combinations	General function prediction only
A0A6B0R6L2	E5288_WYG014592	Uncharacterized protein OS=Bos mutus OX=72004 GN=E5288_WYG014592 PE=3 SV=1	15	6	14	6	453	51.3	8.63	31.15	51.9	72	61.4	114.7	163.9	136.1	0.0076424	0.446829	PLA2G15	102287243	Uncharacterized protein	GO:0008374,GO:0006629	O-acyltransferase activity|lipid metabolic process	bom00564,bom04142	Glycerophospholipid metabolism|Lysosome	KOG2369	[I]	Lecithin:cholesterol acyltransferase (LCAT)/Acyl-ceramide synthase	Lipid transport and metabolism
A0A6B0RNP4	E5288_WYG022188	Uncharacterized protein OS=Bos mutus OX=72004 GN=E5288_WYG022188 PE=3 SV=1	5	1	11	1	367	40.3	7.12	38.38	69.4	66.3	50	110.4	162.7	141.2	0.00953729	0.448226	LOC102269419	102269419	Uncharacterized protein	GO:0005764,GO:0008234	lysosome|cysteine-type peptidase activity	bom04145,bom04142,bom04140,bom04210,bom04612,bom05205,bom05323,bom05418	Phagosome|Lysosome|Autophagy - animal|Apoptosis|Antigen processing and presentation|Proteoglycans in cancer|Rheumatoid arthritis|Fluid shear stress and atherosclerosis	KOG1543	[O]	Cysteine proteinase Cathepsin L	Posttranslational modification, protein turnover, chaperones
A0A6B0RDZ5	E5288_WYG021382	Hexokinase OS=Bos mutus OX=72004 GN=E5288_WYG021382 PE=3 SV=1	2	2	4	1	917	102.5	6.61	7.71	52.3	81.3	53.3	137.7	139.3	136.1	0.00139143	0.452433	HKDC1	102268099	Hexokinase	GO:0005829,GO:0005741,GO:0005524,GO:0005536,GO:0004396,GO:0001678,GO:0006096,GO:0019318	cytosol|mitochondrial outer membrane|ATP binding|glucose binding|hexokinase activity|cellular glucose homeostasis|glycolytic process|hexose metabolic process	bom00010,bom00051,bom00052,bom00500,bom00520,bom00524,bom04066,bom04910,bom04973,bom05230,bom04930	Glycolysis / Gluconeogenesis|Fructose and mannose metabolism|Galactose metabolism|Starch and sucrose metabolism|Amino sugar and nucleotide sugar metabolism|Neomycin, kanamycin and gentamicin biosynthesis|HIF-1 signaling pathway|Insulin signaling pathway|Carbohydrate digestion and absorption|Central carbon metabolism in cancer|Type II diabetes mellitus	KOG1369	[G]	Hexokinase	Carbohydrate transport and metabolism
A0A6B0S522	E5288_WYG011473	Uncharacterized protein OS=Bos mutus OX=72004 GN=E5288_WYG011473 PE=3 SV=1	7	1	2	1	117	13.7	8.1	5.13	75.7	71.2	41.3	139.5	112.5	159.8	0.012917	0.457018	GABARAPL2	102265036	Uncharacterized protein	GO:0006914	autophagy	bom04371,bom04068,bom04140,bom04136,bom04137,bom04621,bom04727,bom05014,bom05022,bom05167	Apelin signaling pathway|FoxO signaling pathway|Autophagy - animal|Autophagy - other|Mitophagy - animal|NOD-like receptor signaling pathway|GABAergic synapse|Amyotrophic lateral sclerosis|Pathways of neurodegeneration - multiple diseases|Kaposi sarcoma-associated herpesvirus infection	KOG1654	[Z]	Microtubule-associated anchor protein involved in autophagy and membrane trafficking	Cytoskeleton
A0A6B0RYA1	E5288_WYG002870	Aldo_ket_red domain-containing protein OS=Bos mutus OX=72004 GN=E5288_WYG002870 PE=3 SV=1	45	16	131	5	416	46.1	6.07	263.07	64.4	71.9	52.7	129.6	137	144.3	0.000457766	0.459966	AKR1B1	102283791	Aldo_ket_red domain-containing protein	GO:0016491	oxidoreductase activity	bom00040,bom00051,bom00052,bom00561,bom00790	Pentose and glucuronate interconversions|Fructose and mannose metabolism|Galactose metabolism|Glycerolipid metabolism|Folate biosynthesis	KOG1577	[R]	Aldo/keto reductase family proteins	General function prediction only
A0A6B0R6W5	E5288_WYG010305	Uncharacterized protein OS=Bos mutus OX=72004 GN=E5288_WYG010305 PE=3 SV=1	7	7	19	2	1115	119.2	7.83	34.49	59.6	56.7	72.7	149.8	174.3	86.7	0.0495995	0.460078	KRT79	102271382	Uncharacterized protein	GO:0045095	keratin filament
A0A6B0QT22	E5288_WYG006385	Importin subunit alpha OS=Bos mutus OX=72004 GN=E5288_WYG006385 PE=3 SV=1	7	3	8	1	506	56	4.83	9.78	54.5	70	65.5	111.4	124.8	173.8	0.0198164	0.463415	KPNA4	102277806	Importin subunit alpha	GO:0005737,GO:0042025,GO:0061608,GO:0006606	cytoplasm|host cell nucleus|nuclear import signal receptor activity|protein import into nucleus	bom05132	Salmonella infection	KOG0166	[U]	Karyopherin (importin) alpha	Intracellular trafficking, secretion, and vesicular transport
A0A6B0RQ34	E5288_WYG016218	Peptidase A1 domain-containing protein OS=Bos mutus OX=72004 GN=E5288_WYG016218 PE=3 SV=1	7	2	5	2	376	41.6	7.77	14.67	72	75.5	42.5	144.8	131.9	133.3	0.00284568	0.463415	LOC102287096	102287096	Peptidase A1 domain-containing protein	GO:0004190	aspartic-type endopeptidase activity	bom04974	Protein digestion and absorption	KOG1339	[O]	Aspartyl protease	Posttranslational modification, protein turnover, chaperones
A0A6B0RSI7	E5288_WYG009844	Sulfotransferase OS=Bos mutus OX=72004 GN=E5288_WYG009844 PE=3 SV=1	48	12	88	11	255	30	7.09	160.91	78.3	64.5	48.4	114.3	135.4	159.2	0.00961407	0.467596	SULT1E1	102280512	Sulfotransferase	GO:0008146	sulfotransferase activity	bom00140	Steroid hormone biosynthesis	KOG1584	[R]	Sulfotransferase	General function prediction only
A0A6B0RV13	E5288_WYG005491	Cold-inducible RNA-binding protein OS=Bos mutus OX=72004 GN=E5288_WYG005491 PE=4 SV=1	6	1	3	1	246	26.8	10.02	12.86	67.3	55.9	69	135.2	140	132.6	0.000102193	0.471309	CIRBP	102278299	Cold-inducible RNA-binding protein	GO:0005737,GO:0016021,GO:0005654,GO:0003723,GO:0006397,GO:0008380	cytoplasm|integral component of membrane|nucleoplasm|RNA binding|mRNA processing|RNA splicing			KOG0118	[R]	FOG: RRM domain	General function prediction only
A0A6B0RW60	E5288_WYG004699	Fe-S_biosyn domain-containing protein OS=Bos mutus OX=72004 GN=E5288_WYG004699 PE=4 SV=1	15	2	2	2	159	17	5.97	4.75	73.8	61.2	60.6	125.5	104.8	174.1	0.0294684	0.48368	ISCA2	102272020	Fe-S_biosyn domain-containing protein	GO:0005739,GO:0051536,GO:0005198,GO:0097428	mitochondrion|iron-sulfur cluster binding|structural molecule activity|protein maturation by iron-sulfur cluster transfer			KOG1119	[CU]	Mitochondrial Fe-S cluster biosynthesis protein ISA2 (contains a HesB-like domain)	Energy production and conversion |Intracellular trafficking, secretion, and vesicular transport
A0A6B0QTG7	E5288_WYG013550	G_PROTEIN_RECEP_F3_4 domain-containing protein OS=Bos mutus OX=72004 GN=E5288_WYG013550 PE=3 SV=1	15	6	17	6	533	60.3	7.25	42.41	61.3	77	57.5	126.9	142.3	135	0.000733786	0.484414	GPRC5D	102274725	G_PROTEIN_RECEP_F3_4 domain-containing protein	GO:0016021,GO:0005886,GO:0004930	integral component of membrane|plasma membrane|G protein-coupled receptor activity
A0A6B0QU51	E5288_WYG006077	RRM domain-containing protein OS=Bos mutus OX=72004 GN=E5288_WYG006077 PE=4 SV=1	1	1	3	1	650	68.5	4.92	6.7	67.9	51.3	76.9	129.8	146.3	127.7	0.00190627	0.485636	EWSR1	102268101	RRM domain-containing protein	GO:0005634,GO:0003723,GO:0006355	nucleus|RNA binding|regulation of transcription, DNA-templated	bom05202	Transcriptional misregulation in cancer	KOG1995	[R]	Conserved Zn-finger protein	General function prediction only
A0A6B0RA80	E5288_WYG012923	DUF1716 domain-containing protein OS=Bos mutus OX=72004 GN=E5288_WYG012923 PE=4 SV=1	7	5	6	5	578	66.8	5.02	13.46	40.6	68.5	87.1	109.2	137.3	157.3	0.0235233	0.485884	CTNNBL1	102283478	DUF1716 domain-containing protein	GO:0005634	nucleus	bom03040	Spliceosome	KOG2734	[S]	Uncharacterized conserved protein	Function unknown
A0A6B0SE71	E5288_WYG011681	Deoxyribonuclease II OS=Bos mutus OX=72004 GN=E5288_WYG011681 PE=3 SV=1	5	4	11	4	496	52.9	6.33	16.27	59.7	70.3	67.5	121	146.8	134.7	0.00108093	0.490683	KLF1	102274389	Deoxyribonuclease II	GO:0004531	deoxyribonuclease II activity			KOG1721	[R]	FOG: Zn-finger	General function prediction only
A0A6B0SLV1	E5288_WYG000706	ACB domain-containing protein OS=Bos mutus OX=72004 GN=E5288_WYG000706 PE=4 SV=1	55	6	20	6	87	10	6.57	43.7	56.7	78.5	63.1	117.3	152.5	131.8	0.00497584	0.493775	LOC102283568	102283568	ACB domain-containing protein	GO:0000062	fatty-acyl-CoA binding	bom03320	PPAR signaling pathway	KOG0817	[I]	Acyl-CoA-binding protein	Lipid transport and metabolism
A0A6B0R5Y2	E5288_WYG002349	Mitochondrial import inner membrane translocase subunit OS=Bos mutus OX=72004 GN=E5288_WYG002349 PE=3 SV=1	26	2	6	2	95	10.5	8.18	15.04	54.1	78.3	67.2	133.2	115.7	151.5	0.00583262	0.498501	TIMM13	102267263	Mitochondrial import inner membrane translocase subunit	GO:0005743,GO:0005758,GO:0046872,GO:0072321	mitochondrial inner membrane|mitochondrial intermembrane space|metal ion binding|chaperone-mediated protein transport			KOG1733	[U]	Mitochondrial import inner membrane translocase, subunit TIM13	Intracellular trafficking, secretion, and vesicular transport
A0A6B0RV05	E5288_WYG021163	Inositol-3-phosphate synthase 1 OS=Bos mutus OX=72004 GN=E5288_WYG021163 PE=3 SV=1	17	8	20	8	557	60.7	6.14	49.03	55.7	87.7	56.8	97.7	140.3	161.8	0.0367104	0.50075	ISYNA1	102271719	Inositol-3-phosphate synthase 1	GO:0004512,GO:0006021,GO:0008654	inositol-3-phosphate synthase activity|inositol biosynthetic process|phospholipid biosynthetic process	bom00562	Inositol phosphate metabolism	KOG0693	[I]	Myo-inositol-1-phosphate synthase	Lipid transport and metabolism
A0A6B0QZR8	E5288_WYG010902	Cystatin domain-containing protein OS=Bos mutus OX=72004 GN=E5288_WYG010902 PE=3 SV=1	79	7	15	7	98	11.1	6.79	33.3	69.2	59.2	72.9	125	133.3	140.4	0.000404474	0.504891	LOC102287762	102287762	Cystatin domain-containing protein	GO:0004869	cysteine-type endopeptidase inhibitor activity
A0A6B0RWF5	E5288_WYG001708	Propionate--CoA ligase OS=Bos mutus OX=72004 GN=E5288_WYG001708 PE=3 SV=1	4	3	3	3	918	99.8	7.37	5.51	66.1	76.2	60.4	126.7	111.1	159.5	0.0123825	0.510194	ACSS1	102267709	Propionate--CoA ligase	GO:0005634,GO:0003987,GO:0003677,GO:0000981,GO:0000166,GO:0050218	nucleus|acetate-CoA ligase activity|DNA binding|DNA-binding transcription factor activity, RNA polymerase II-specific|nucleotide binding|propionate-CoA ligase activity	bom00010,bom00620,bom00630,bom00640	Glycolysis / Gluconeogenesis|Pyruvate metabolism|Glyoxylate and dicarboxylate metabolism|Propanoate metabolism	KOG1175	[I]	Acyl-CoA synthetase	Lipid transport and metabolism
A0A6B0RKY1	E5288_WYG003830	Uncharacterized protein OS=Bos mutus OX=72004 GN=E5288_WYG003830 PE=4 SV=1	4	2	2	2	524	58.4	6.05	5.05	55.4	92.4	56.3	149.7	116.1	130.2	0.014851	0.515404	SPINT1	102265173	Uncharacterized protein	GO:0016021,GO:0004867	integral component of membrane|serine-type endopeptidase inhibitor activity	bom05202,bom05215	Transcriptional misregulation in cancer|Prostate cancer	KOG4295	[O]	Serine proteinase inhibitor (KU family)	Posttranslational modification, protein turnover, chaperones
A0A6B0RG32	E5288_WYG021393	Uncharacterized protein OS=Bos mutus OX=72004 GN=E5288_WYG021393 PE=4 SV=1	17	9	33	9	581	63.8	5.33	75.47	76.8	58.3	69.9	139.7	144.2	111.1	0.00561901	0.518987	PSAP	102287579	Uncharacterized protein	GO:0005576,GO:0005764,GO:0006665	extracellular region|lysosome|sphingolipid metabolic process	bom00600,bom04142	Sphingolipid metabolism|Lysosome	KOG1340	[IG]	Prosaposin	Lipid transport and metabolism |Carbohydrate transport and metabolism
A0A6B0RPM4	E5288_WYG004606	Epididymal secretory protein E1 OS=Bos mutus OX=72004 GN=E5288_WYG004606 PE=3 SV=1	32	3	8	3	149	16.6	7.99	28.37	62.4	67.6	76.4	123	148.4	122.1	0.00282891	0.524524	NPC2	102271732	Epididymal secretory protein E1	GO:0005576,GO:0032367	extracellular region|intracellular cholesterol transport	bom04142,bom04979	Lysosome|Cholesterol metabolism	KOG4063	[S]	Major epididymal secretory protein HE1	Function unknown
A0A6B0RT64	E5288_WYG010627	FABP domain-containing protein OS=Bos mutus OX=72004 GN=E5288_WYG010627 PE=3 SV=1	18	6	14	6	332	36.6	8.51	42.33	63.9	74.3	68.3	125.8	140.8	127	0.000390501	0.524644	FABP5	102283114	FABP domain-containing protein	GO:0005737,GO:0008289	cytoplasm|lipid binding	bom03320	PPAR signaling pathway	KOG4015	[I]	Fatty acid-binding protein FABP	Lipid transport and metabolism
A0A6B0QWP9	E5288_WYG013535	Thioredoxin domain-containing protein OS=Bos mutus OX=72004 GN=E5288_WYG013535 PE=4 SV=1	6	1	2	1	232	25.4	6.35	7.14	74.8	66.6	65.1	142.9	115.7	134.8	0.00193424	0.524911	TXN2	102282401	Thioredoxin domain-containing protein	GO:0015035,GO:0045454,GO:0006662	protein disulfide oxidoreductase activity|cell redox homeostasis|glycerol ether metabolic process	bom04621,bom05012,bom05418,bom05132	NOD-like receptor signaling pathway|Parkinson disease|Fluid shear stress and atherosclerosis|Salmonella infection	KOG0910	[O]	Thioredoxin-like protein	Posttranslational modification, protein turnover, chaperones
A0A6B0RYL3	E5288_WYG010584	Cyclin-H OS=Bos mutus OX=72004 GN=E5288_WYG010584 PE=3 SV=1	3	1	1	1	323	37.5	7.21	2.48	75.8	66.6	65	108.4	149	135.2	0.00757247	0.528273	CCNH	102288323	Cyclin-H	GO:0042025,GO:0070985,GO:0016538,GO:0006357,GO:0006351	host cell nucleus|transcription factor TFIIK complex|cyclin-dependent protein serine/threonine kinase regulator activity|regulation of transcription by RNA polymerase II|transcription, DNA-templated	bom03022,bom03420,bom04110	Basal transcription factors|Nucleotide excision repair|Cell cycle	KOG2496	[DKL]	Cdk activating kinase (CAK)/RNA polymerase II transcription initiation/nucleotide excision repair factor TFIIH/TFIIK, cyclin H subunit	Cell cycle control, cell division, chromosome partitioning |Transcription |Replication, recombination and repair
A0A6B0QX07	E5288_WYG010936	RRM domain-containing protein OS=Bos mutus OX=72004 GN=E5288_WYG010936 PE=4 SV=1	5	2	3	2	406	46.2	9.28	7.49	48.1	81.6	77.8	108.5	160.3	123.7	0.029838	0.528662	SSB	102271855	RRM domain-containing protein	GO:0005634,GO:1990904,GO:0003723,GO:0006396	nucleus|ribonucleoprotein complex|RNA binding|RNA processing	bom05322	Systemic lupus erythematosus	KOG4213	[A]	RNA-binding protein La	RNA processing and modification
L8IVA7	E5288_WYG017699	Aspartyl-tRNA synthetase, mitochondrial OS=Bos mutus OX=72004 GN=E5288_WYG017699 PE=3 SV=1	1	1	1	1	652	73.7	7.36	2.54	54.7	81.9	72	130.5	115.4	145.5	0.00663211	0.532959	DARS2	102284863	Aspartyl-tRNA synthetase, mitochondrial	GO:0005737,GO:0004812,GO:0005524,GO:0003676,GO:0006418	cytoplasm|aminoacyl-tRNA ligase activity|ATP binding|nucleic acid binding|tRNA aminoacylation for protein translation	bom00970	Aminoacyl-tRNA biosynthesis	KOG2411	[J]	Aspartyl-tRNA synthetase, mitochondrial	Translation, ribosomal structure and biogenesis
A0A6B0RJH0	E5288_WYG010530	RNA-binding motif protein 47 OS=Bos mutus OX=72004 GN=E5288_WYG010530 PE=3 SV=1	4	3	3	3	582	63.1	8.05	5.16	86.9	65.1	58	100.8	139	150.3	0.0256617	0.538324	RBM47	102283888	RNA-binding motif protein 47	GO:0005634,GO:0003723,GO:0016554	nucleus|RNA binding|cytidine to uridine editing			KOG0117	[A]	Heterogeneous nuclear ribonucleoprotein R (RRM superfamily)	RNA processing and modification
A0A6B0QXB6	E5288_WYG013681	SH3 domain-containing protein OS=Bos mutus OX=72004 GN=E5288_WYG013681 PE=3 SV=1	2	2	3	2	858	95.8	7.91	7.6	68.6	71.7	69.8	142.9	130.8	116.2	0.00152163	0.538856	EPS8	102271584	SH3 domain-containing protein	GO:0005737,GO:0003779,GO:0035591,GO:0051017,GO:0051016	cytoplasm|actin binding|signaling adaptor activity|actin filament bundle assembly|barbed-end actin filament capping			KOG3557	[T]	Epidermal growth factor receptor kinase substrate	Signal transduction mechanisms
A0A6B0RTE0	E5288_WYG008038	Abhydrolase_2 domain-containing protein OS=Bos mutus OX=72004 GN=E5288_WYG008038 PE=3 SV=1	11	2	4	2	210	23	7.44	9.27	82.7	62.2	65.6	125.7	120.9	142.9	0.00292675	0.540436	LYPLA1	102283289	Abhydrolase_2 domain-containing protein	GO:0016787	hydrolase activity	bom00564,bom05231	Glycerophospholipid metabolism|Choline metabolism in cancer	KOG2112	[I]	Lysophospholipase	Lipid transport and metabolism
L8IDY3	E5288_WYG018756	Abhydrolase domain-containing protein 14B OS=Bos mutus OX=72004 GN=E5288_WYG018756 PE=4 SV=1	39	6	30	6	210	22.4	6.52	68.67	67.7	74.9	68	131.7	129.3	128.4	1.98478e-05	0.540832	ABHD14B	102275989	Abhydrolase domain-containing protein 14B	GO:0016787	hydrolase activity
A0A6B0QVI2	E5288_WYG000358	Uncharacterized protein OS=Bos mutus OX=72004 GN=E5288_WYG000358 PE=3 SV=1	12	6	12	6	396	45.9	7.47	23.55	67.1	77.4	67.3	106	138.1	144.2	0.00882139	0.545455	CAB39	102269403	Uncharacterized protein			bom04152,bom04150	AMPK signaling pathway|mTOR signaling pathway	KOG1566	[S]	Conserved protein Mo25	Function unknown
L8HYF4	E5288_WYG018398	Cell division protein kinase 2 OS=Bos mutus OX=72004 GN=E5288_WYG018398 PE=3 SV=1	10	3	3	2	298	33.9	8.68	5.19	79.7	73.2	59	105.8	116.5	165.8	0.039242	0.545993	CDK2	102277344	Cell division protein kinase 2	GO:0005524,GO:0004674,GO:0051301	ATP binding|protein serine/threonine kinase activity|cell division	bom04068,bom04151,bom04110,bom04114,bom04115,bom04218,bom04914,bom05200,bom05203,bom05226,bom05215,bom05222,bom04934,bom05166,bom05162,bom05161,bom05160,bom05169,bom05165	FoxO signaling pathway|PI3K-Akt signaling pathway|Cell cycle|Oocyte meiosis|p53 signaling pathway|Cellular senescence|Progesterone-mediated oocyte maturation|Pathways in cancer|Viral carcinogenesis|Gastric cancer|Prostate cancer|Small cell lung cancer|Cushing syndrome|Human T-cell leukemia virus 1 infection|Measles|Hepatitis B|Hepatitis C|Epstein-Barr virus infection|Human papillomavirus infection	KOG0594	[R]	Protein kinase PCTAIRE and related kinases	General function prediction only
A0A6B0RZZ6	E5288_WYG001867	AB hydrolase-1 domain-containing protein OS=Bos mutus OX=72004 GN=E5288_WYG001867 PE=4 SV=1	28	16	52	16	551	62	5.96	135.15	69.5	85	57.5	139.1	122.7	126.2	0.0033497	0.546392	EPHX2	102267808	AB hydrolase-1 domain-containing protein	GO:0016787	hydrolase activity	bom00590,bom04146	Arachidonic acid metabolism|Peroxisome	KOG4178	[I]	Soluble epoxide hydrolase	Lipid transport and metabolism
A0A6B0RF02	E5288_WYG008812	Uncharacterized protein OS=Bos mutus OX=72004 GN=E5288_WYG008812 PE=4 SV=1	5	1	4	1	239	26.3	8.35	13.5	95.1	73.3	43.7	128.5	130.5	128.9	0.0170891	0.54679	GCA	102266671	Uncharacterized protein					KOG0037	[T]	Ca2+-binding protein, EF-Hand protein superfamily	Signal transduction mechanisms
A0A6B0RB02	E5288_WYG004293	Tubulin beta chain OS=Bos mutus OX=72004 GN=E5288_WYG004293 PE=3 SV=1	8	4	22	1	450	49.9	5.11	42.69	65.5	79.2	68.5	127.9	133	125.9	0.00024266	0.551189	TUBB1	102287404	Tubulin beta chain	GO:0005737,GO:0005874,GO:0005525,GO:0003924,GO:0005200,GO:0007017	cytoplasm|microtubule|GTP binding|GTPase activity|structural constituent of cytoskeleton|microtubule-based process	bom04145,bom04540,bom05010,bom05012,bom05014,bom05016,bom05020,bom05022,bom05132	Phagosome|Gap junction|Alzheimer disease|Parkinson disease|Amyotrophic lateral sclerosis|Huntington disease|Prion disease|Pathways of neurodegeneration - multiple diseases|Salmonella infection	KOG1375	[Z]	Beta tubulin	Cytoskeleton
A0A6B0RJ99	E5288_WYG001979	Exonuclease domain-containing protein OS=Bos mutus OX=72004 GN=E5288_WYG001979 PE=3 SV=1	4	1	2	1	212	24.5	6.09	5.41	60.9	86.1	66.4	123.8	107.8	155	0.0218281	0.551992	REXO2	102278778	Exonuclease domain-containing protein	GO:0000175,GO:0003676	3'-5'-exoribonuclease activity|nucleic acid binding	bom03008	Ribosome biogenesis in eukaryotes	KOG3242	[A]	Oligoribonuclease (3'->5' exoribonuclease)	RNA processing and modification
A0A6B0S8R1	E5288_WYG002919	SSD domain-containing protein OS=Bos mutus OX=72004 GN=E5288_WYG002919 PE=3 SV=1	1	2	2	2	1278	141.9	5.29	5.25	47.7	58.7	107	122.7	141.4	122.5	0.0400399	0.551992	NPC1	102281634	SSD domain-containing protein	GO:0016021,GO:0005319	integral component of membrane|lipid transporter activity	bom04142,bom04979	Lysosome|Cholesterol metabolism	KOG1933	[I]	Cholesterol transport protein (Niemann-Pick C disease protein)	Lipid transport and metabolism
A0A6B0RVQ3	E5288_WYG022065	N-acetylglucosamine-6-sulfatase OS=Bos mutus OX=72004 GN=E5288_WYG022065 PE=3 SV=1	12	5	15	5	457	52.1	7.99	34.75	69	63.8	81.2	109.2	126.8	150	0.0112685	0.554404	GNS	102278733	N-acetylglucosamine-6-sulfatase	GO:0005764,GO:0046872,GO:0008449,GO:0030203	lysosome|metal ion binding|N-acetylglucosamine-6-sulfatase activity|glycosaminoglycan metabolic process	bom00531,bom04142	Glycosaminoglycan degradation|Lysosome	KOG3731	[G]	Sulfatases	Carbohydrate transport and metabolism
A0A6B0R1H7	E5288_WYG011063	Uncharacterized protein OS=Bos mutus OX=72004 GN=E5288_WYG011063 PE=4 SV=1	12	8	19	7	657	73.6	5.29	47.08	71.8	76	66.4	114.1	134.5	137.1	0.00183112	0.555354	PLS1	102268203	Uncharacterized protein	GO:0051015,GO:0005509,GO:0051017	actin filament binding|calcium ion binding|actin filament bundle assembly			KOG0046	[Z]	Ca2+-binding actin-bundling protein (fimbrin/plastin), EF-Hand protein superfamily	Cytoskeleton
A0A6B0QTG2	E5288_WYG006267	Uncharacterized protein OS=Bos mutus OX=72004 GN=E5288_WYG006267 PE=3 SV=1	14	2	5	2	175	19.7	5.68	14.48	63.9	70.3	80.1	115	139.3	131.4	0.0026278	0.555613	SH3BGR	102266524	Uncharacterized protein					KOG4023	[S]	Uncharacterized conserved protein	Function unknown
L8IFX6	E5288_WYG019295	Nuclear proteasome inhibitor UBLCP1 OS=Bos mutus OX=72004 GN=E5288_WYG019295 PE=4 SV=1	8	2	4	2	318	36.8	6.46	8.41	70.7	68.6	75.1	122.4	130.2	132.9	0.000101696	0.556161	UBLCP1	102284046	Nuclear proteasome inhibitor UBLCP1	GO:0005730,GO:0005654,GO:0004722	nucleolus|nucleoplasm|protein serine/threonine phosphatase activity			KOG1605	[K]	TFIIF-interacting CTD phosphatase, including NLI-interacting factor (involved in RNA polymerase II regulation)	Transcription
A0A6B0RNZ3	E5288_WYG011519	Ephrin RBD domain-containing protein OS=Bos mutus OX=72004 GN=E5288_WYG011519 PE=3 SV=1	3	1	1	1	442	49.4	9.33	2.38	61.1	78.8	75.1	135.6	123.3	126.1	0.000982209	0.558442	EFNB2	102264592	Ephrin RBD domain-containing protein	GO:0016021,GO:0046875,GO:0030154,GO:0048013,GO:0007399	integral component of membrane|ephrin receptor binding|cell differentiation|ephrin receptor signaling pathway|nervous system development	bom04360	Axon guidance	KOG3858	[T]	Ephrin, ligand for Eph receptor tyrosine kinase	Signal transduction mechanisms
A0A6B0QNH1	E5288_WYG000178	KH domain-containing protein OS=Bos mutus OX=72004 GN=E5288_WYG000178 PE=3 SV=1	3	2	3	2	997	112.3	9.44	10.54	46.3	67.9	102.5	109.4	136.4	137.5	0.0416147	0.565354	TMEM39B	102285662	KH domain-containing protein	GO:0016021,GO:0005634,GO:0003723,GO:0017124	integral component of membrane|nucleus|RNA binding|SH3 domain binding			KOG3828	[S]	Uncharacterized conserved protein	Function unknown
A0A6B0QXS5	E5288_WYG011967	Uncharacterized protein OS=Bos mutus OX=72004 GN=E5288_WYG011967 PE=3 SV=1	26	9	23	9	314	34.3	9.06	53.69	83.7	73.3	60	138.5	99.3	145.2	0.0252136	0.56658	HADH	102267786	Uncharacterized protein	GO:0003857,GO:0070403,GO:0006631	3-hydroxyacyl-CoA dehydrogenase activity|NAD+ binding|fatty acid metabolic process	bom00650,bom00062,bom00071,bom00280,bom00310,bom00380	Butanoate metabolism|Fatty acid elongation|Fatty acid degradation|Valine, leucine and isoleucine degradation|Lysine degradation|Tryptophan metabolism	KOG2304	[I]	3-hydroxyacyl-CoA dehydrogenase	Lipid transport and metabolism
A0A6B0R421	E5288_WYG020781	Uncharacterized protein OS=Bos mutus OX=72004 GN=E5288_WYG020781 PE=4 SV=1	4	1	3	1	184	21.4	7.14	3.75	87.6	76.6	53.4	129.2	123	130.2	0.00601093	0.569038	ABHD15	102286616	Uncharacterized protein					KOG1838	[R]	Alpha/beta hydrolase	General function prediction only
A0A6B0S7E8	E5288_WYG021449	Uncharacterized protein OS=Bos mutus OX=72004 GN=E5288_WYG021449 PE=4 SV=1	0	1	1	1	1548	174.7	7.31	2.12	75.2	72.8	70.3	123.7	110.8	147.2	0.00714412	0.571915	NRK	102282283	Uncharacterized protein	GO:0005524,GO:0004672	ATP binding|protein kinase activity			KOG0587	[T]	Traf2- and Nck-interacting kinase and related germinal center kinase (GCK) family protein kinases	Signal transduction mechanisms
A0A6B0S0M4	E5288_WYG021820	HORMA domain-containing protein OS=Bos mutus OX=72004 GN=E5288_WYG021820 PE=4 SV=1	7	2	2	2	205	23.5	5.08	1.61	70.8	60	87.9	95.3	146	140	0.0391063	0.573564	LOC102265441	102265441	HORMA domain-containing protein			bom04110,bom04114,bom04914,bom05166	Cell cycle|Oocyte meiosis|Progesterone-mediated oocyte maturation|Human T-cell leukemia virus 1 infection	KOG3285	[DZ]	Spindle assembly checkpoint protein	Cell cycle control, cell division, chromosome partitioning |Cytoskeleton
A0A6B0QZC8	E5288_WYG018685	Uncharacterized protein OS=Bos mutus OX=72004 GN=E5288_WYG018685 PE=4 SV=1	3	1	1	1	565	65.3	8.91	3.34	58.7	70.4	91.4	99.2	143.7	136.6	0.0343183	0.581028	USP39	102275964	Uncharacterized protein	GO:0005681,GO:0036459,GO:0008270,GO:0016579,GO:0000245	spliceosomal complex|thiol-dependent ubiquitinyl hydrolase activity|zinc ion binding|protein deubiquitination|spliceosomal complex assembly	bom03040	Spliceosome	KOG2026	[Z]	Spindle pole body protein - Sad1p	Cytoskeleton
A0A6B0R3Y0	E5288_WYG002431	MHD domain-containing protein OS=Bos mutus OX=72004 GN=E5288_WYG002431 PE=3 SV=1	2	1	1	1	423	48.1	7.99	2.35	72.8	79.4	68.4	100.9	135.8	142.8	0.0165602	0.581291	AP1M2	102271034	MHD domain-containing protein	GO:0030131,GO:0006886,GO:0016192	clathrin adaptor complex|intracellular protein transport|vesicle-mediated transport	bom04142,bom05170	Lysosome|Human immunodeficiency virus 1 infection	KOG0937	[U]	Adaptor complexes medium subunit family	Intracellular trafficking, secretion, and vesicular transport
A0A6B0RDB1	E5288_WYG017177	Palmitoyl-protein hydrolase 1 OS=Bos mutus OX=72004 GN=E5288_WYG017177 PE=3 SV=1	21	5	9	5	250	28.4	6.64	13.94	80.7	60	80.3	136.2	111.8	131.1	0.00642717	0.58296	PPT1	102280715	Palmitoyl-protein hydrolase 1	GO:0005764,GO:0008474,GO:0002084	lysosome|palmitoyl-(protein) hydrolase activity|protein depalmitoylation	bom00062,bom04142	Fatty acid elongation|Lysosome	KOG2541	[IO]	Palmitoyl protein thioesterase	Lipid transport and metabolism |Posttranslational modification, protein turnover, chaperones
A0A6B0S8F1	E5288_WYG016614	E3 ubiquitin-protein ligase CBL OS=Bos mutus OX=72004 GN=E5288_WYG016614 PE=4 SV=1	6	5	9	5	1082	118.5	6.98	18	86.3	77.8	57.2	130.6	110.6	137.5	0.011343	0.584368	BCAM	102285837	RING-type E3 ubiquitin transferase	GO:0016021,GO:0005509,GO:0001784,GO:0007166	integral component of membrane|calcium ion binding|phosphotyrosine residue binding|cell surface receptor signaling pathway
A0A6B0R2L3	E5288_WYG020783	Uncharacterized protein OS=Bos mutus OX=72004 GN=E5288_WYG020783 PE=3 SV=1	2	1	1	1	506	56.9	8.09	3.41	87	59.9	74.8	104.6	123.4	150.3	0.0275593	0.586043	SCARB1	102284449	Uncharacterized protein	GO:0016021	integral component of membrane	bom04145,bom04913,bom04925,bom04927,bom04976,bom04975,bom04979,bom04977,bom04934,bom05160	Phagosome|Ovarian steroidogenesis|Aldosterone synthesis and secretion|Cortisol synthesis and secretion|Bile secretion|Fat digestion and absorption|Cholesterol metabolism|Vitamin digestion and absorption|Cushing syndrome|Hepatitis C	KOG3776	[T]	Plasma membrane glycoprotein CD36 and related membrane receptors	Signal transduction mechanisms
A0A6B0RKQ0	E5288_WYG016278	Peptidase A1 domain-containing protein OS=Bos mutus OX=72004 GN=E5288_WYG016278 PE=3 SV=1	6	2	2	1	353	39.2	7.74	3.04	88.7	81.8	52	111.2	143.2	123.2	0.0241258	0.589248	LOC102284375	102284375	Peptidase A1 domain-containing protein	GO:0004190	aspartic-type endopeptidase activity	bom04974	Protein digestion and absorption	KOG1339	[O]	Aspartyl protease	Posttranslational modification, protein turnover, chaperones
A0A6B0QQY1	E5288_WYG000629	WD_REPEATS_REGION domain-containing protein OS=Bos mutus OX=72004 GN=E5288_WYG000629 PE=4 SV=1	8	5	11	1	425	47.6	4.89	21.83	96.3	58.6	68	137.7	105.3	134	0.0282088	0.591247	RBBP4	102268474	WD_REPEATS_REGION domain-containing protein	GO:0005634	nucleus	bom04218	Cellular senescence	KOG0264	[B]	Nucleosome remodeling factor, subunit CAF1/NURF55/MSI1	Chromatin structure and dynamics
A0A6B0RQ42	E5288_WYG012360	DSBA domain-containing protein OS=Bos mutus OX=72004 GN=E5288_WYG012360 PE=4 SV=1	3	1	1	1	424	47.4	5.81	2.63	63.2	70.4	89.3	139.6	121.2	116.2	0.00821145	0.591247	GSTK1	102271847	DSBA domain-containing protein	GO:0016021,GO:0015035	integral component of membrane|protein disulfide oxidoreductase activity	bom00480,bom00980,bom00982,bom04146,bom05204	Glutathione metabolism|Metabolism of xenobiotics by cytochrome P450|Drug metabolism - cytochrome P450|Peroxisome|Chemical carcinogenesis
A0A6B0REQ7	E5288_WYG006684	Delta-aminolevulinic acid dehydratase OS=Bos mutus OX=72004 GN=E5288_WYG006684 PE=3 SV=1	24	6	13	6	329	36.1	6.98	27.33	68.9	90.5	63.6	111.4	138.7	126.9	0.0108283	0.591512	ALAD	102278349	Delta-aminolevulinic acid dehydratase	GO:0046872,GO:0004655,GO:0006782	metal ion binding|porphobilinogen synthase activity|protoporphyrinogen IX biosynthetic process	bom00860	Porphyrin and chlorophyll metabolism	KOG2794	[H]	Delta-aminolevulinic acid dehydratase	Coenzyme transport and metabolism
A0A6B0RLV4	E5288_WYG014070	Ubiquitin-like domain-containing protein OS=Bos mutus OX=72004 GN=E5288_WYG014070 PE=4 SV=1	17	4	8	4	268	29.4	8.68	12.99	85.5	71.4	66.1	109.3	133.5	134	0.00684919	0.591826	UBFD1	102286985	Ubiquitin-like domain-containing protein					KOG1872	[O]	Ubiquitin-specific protease	Posttranslational modification, protein turnover, chaperones
L8I8W7	E5288_WYG001687	Calmodulin OS=Bos mutus OX=72004 GN=E5288_WYG001687 PE=4 SV=1	13	1	1	1	148	16.7	4.34	4.17	80.7	91.4	51	126	132.5	118.3	0.0159392	0.592091	LOC102266295	102266295	Calmodulin	GO:0005509	calcium ion binding	bom04014,bom04015,bom04371,bom04020,bom04070,bom04024,bom04022,bom04114,bom04218,bom04625,bom04910,bom04922,bom04912,bom04915,bom04921,bom04916,bom04924,bom04925,bom04261,bom04270,bom04970,bom04971,bom04728,bom04720,bom04722,bom04744,bom04740,bom04750,bom04713,bom05200,bom05214,bom05010,bom05012,bom05022,bom05031,bom05034,bom05418,bom05133,bom05152,bom05170,bom05163,bom05167	Ras signaling pathway|Rap1 signaling pathway|Apelin signaling pathway|Calcium signaling pathway|Phosphatidylinositol signaling system|cAMP signaling pathway|cGMP-PKG signaling pathway|Oocyte meiosis|Cellular senescence|C-type lectin receptor signaling pathway|Insulin signaling pathway|Glucagon signaling pathway|GnRH signaling pathway|Estrogen signaling pathway|Oxytocin signaling pathway|Melanogen…	KOG0027	[T]	Calmodulin and related proteins (EF-Hand superfamily)	Signal transduction mechanisms
A0A6B0RMN8	E5288_WYG004650	Uncharacterized protein OS=Bos mutus OX=72004 GN=E5288_WYG004650 PE=3 SV=1	12	3	5	3	347	40.1	6.96	13.47	60.3	88.6	74.3	105.9	125.5	145.4	0.0217713	0.592357	TWF1	102284422	Uncharacterized protein	GO:0005856,GO:0003779,GO:0030837	cytoskeleton|actin binding|negative regulation of actin filament polymerization			KOG1747	[W]	Protein tyrosine kinase 9/actin monomer-binding protein	Extracellular structures
A0A6B0RP19	E5288_WYG022171	Fructose-bisphosphatase OS=Bos mutus OX=72004 GN=E5288_WYG022171 PE=3 SV=1	4	1	1	1	338	36.7	6.99	4.04	94.9	71.5	56.8	121	135.1	120.7	0.0132363	0.592357	FBP1	102285847	Fructose-bisphosphatase	GO:0042132,GO:0046872,GO:0006094	fructose 1,6-bisphosphate 1-phosphatase activity|metal ion binding|gluconeogenesis	bom00010,bom00030,bom00051,bom04152,bom04910,bom04922	Glycolysis / Gluconeogenesis|Pentose phosphate pathway|Fructose and mannose metabolism|AMPK signaling pathway|Insulin signaling pathway|Glucagon signaling pathway	KOG1458	[G]	Fructose-1,6-bisphosphatase	Carbohydrate transport and metabolism
A0A6B0RY78	E5288_WYG018543	Uncharacterized protein OS=Bos mutus OX=72004 GN=E5288_WYG018543 PE=4 SV=1	13	4	5	4	440	49	8.38	15.58	69.4	85.3	68.6	122.1	141.1	113.4	0.00650337	0.592937	PUDP	102288393	Uncharacterized protein					KOG2914	[R]	Predicted haloacid-halidohydrolase and related hydrolases	General function prediction only
A0A6B0R728	E5288_WYG014693	CBAH domain-containing protein OS=Bos mutus OX=72004 GN=E5288_WYG014693 PE=4 SV=1	8	2	2	2	385	43.2	8.29	4.52	57.6	92.7	73.3	127.2	145.1	104.2	0.0308367	0.593891	NAAA	102265385	CBAH domain-containing protein	GO:0005764,GO:0016787	lysosome|hydrolase activity
A0A6B0RP75	E5288_WYG016023	Uncharacterized protein OS=Bos mutus OX=72004 GN=E5288_WYG016023 PE=4 SV=1	34	10	27	10	468	49.7	4.93	105.29	64.7	80	79.3	121.3	129.8	124.9	0.00080584	0.595745	RNH1	102277299	Uncharacterized protein					KOG4308	[S]	LRR-containing protein	Function unknown
A0A6B0RKU6	E5288_WYG016084	Peptidase A1 domain-containing protein OS=Bos mutus OX=72004 GN=E5288_WYG016084 PE=3 SV=1	2	1	2	1	445	49.5	7.03	6.44	58.8	81.9	83.5	129.3	128.2	118.2	0.00443051	0.596753	LOC102281026	102281026	Peptidase A1 domain-containing protein	GO:0004190	aspartic-type endopeptidase activity	bom04974	Protein digestion and absorption	KOG1339	[O]	Aspartyl protease	Posttranslational modification, protein turnover, chaperones
A0A6B0R3G0	E5288_WYG016732	Uncharacterized protein OS=Bos mutus OX=72004 GN=E5288_WYG016732 PE=4 SV=1	38	22	79	18	627	70.1	5.29	204.94	91.2	67.3	66.4	109	131.5	134.7	0.0119525	0.599414	LCP1	102285257	Uncharacterized protein	GO:0051015,GO:0005509,GO:0051017	actin filament binding|calcium ion binding|actin filament bundle assembly			KOG0046	[Z]	Ca2+-binding actin-bundling protein (fimbrin/plastin), EF-Hand protein superfamily	Cytoskeleton
A0A6B0RR38	E5288_WYG001127	Uncharacterized protein OS=Bos mutus OX=72004 GN=E5288_WYG001127 PE=3 SV=1	10	10	27	10	877	101.2	6.61	35.35	92.2	68.1	64.6	111	117.6	146.6	0.0229741	0.599414	PACSIN2	102281645	Uncharacterized protein	GO:0030659,GO:0005856,GO:0005769,GO:0055038,GO:0032587,GO:0005524,GO:0030036,GO:0070836,GO:0006464,GO:0006897,GO:0097320	cytoplasmic vesicle membrane|cytoskeleton|early endosome|recycling endosome membrane|ruffle membrane|ATP binding|actin cytoskeleton organization|caveola assembly|cellular protein modification process|endocytosis|plasma membrane tubulation			KOG2157	[O]	Predicted tubulin-tyrosine ligase	Posttranslational modification, protein turnover, chaperones
A0A6B0SAP5	E5288_WYG015046	SERPIN domain-containing protein OS=Bos mutus OX=72004 GN=E5288_WYG015046 PE=3 SV=1	36	17	140	17	416	46.1	6.35	267.54	87.9	75.5	61.6	149.4	130.1	95.4	0.0463772	0.60016	SERPINA1	102280489	SERPIN domain-containing protein	GO:0005615	extracellular space	bom04610	Complement and coagulation cascades	KOG2392	[V]	Serpin	Defense mechanisms
A0A6B0R1F8	E5288_WYG012020	Cysteinylglycine-S-conjugate dipeptidase OS=Bos mutus OX=72004 GN=E5288_WYG012020 PE=3 SV=1	46	20	49	20	519	56.2	6.34	115.88	72.8	83	69.5	122.1	116.3	136.3	0.00228965	0.601281	LAP3	102287183	Cytosol aminopeptidase	GO:0005737,GO:0004177,GO:0030145,GO:0008235	cytoplasm|aminopeptidase activity|manganese ion binding|metalloexopeptidase activity	bom00330,bom00480	Arginine and proline metabolism|Glutathione metabolism	KOG2597	[R]	Predicted aminopeptidase of the M17 family	General function prediction only
L8IHS5	E5288_WYG006397	Atriopeptidase OS=Bos mutus OX=72004 GN=E5288_WYG006397 PE=3 SV=1	7	5	7	5	750	85.8	5.8	20.04	77.6	92.5	55.2	130.2	134.7	109.7	0.0200532	0.601442	MME	102276645	Atriopeptidase	GO:0030424,GO:0005903,GO:0005769,GO:0016021,GO:0045121,GO:0043025,GO:0005886,GO:0098793,GO:0005802,GO:1901612,GO:0008238,GO:0004222,GO:0001786,GO:0042803,GO:0008270,GO:0150094,GO:0071345,GO:0071492,GO:0071493,GO:0046449,GO:0001822,GO:0007611,GO:0061837,GO:0050769,GO:0090399	axon|brush border|early endosome|integral component of membrane|membrane raft|neuronal cell body|plasma membrane|presynapse|trans-Golgi network|cardiolipin binding|exopeptidase activity|metalloendopeptidase activity|phosphatidylserine binding|protein homodimerization activity|zinc ion binding|amyloid-beta clearance by cellular catabolic process|cellular response to cytokine stimulus|cellular resp…	bom04640,bom04614,bom04974,bom05010	Hematopoietic cell lineage|Renin-angiotensin system|Protein digestion and absorption|Alzheimer disease	KOG3624	[E]	M13 family peptidase	Amino acid transport and metabolism
A0A6B0R9M3	E5288_WYG019312	HMA domain-containing protein OS=Bos mutus OX=72004 GN=E5288_WYG019312 PE=4 SV=1	20	2	2	2	69	7.5	7.88	6.1	58.4	79.6	87.9	135.6	116.5	122	0.00914638	0.603849	ATOX1	102264682	HMA domain-containing protein	GO:0046872,GO:0006825	metal ion binding|copper ion transport	bom04978	Mineral absorption	KOG1603	[P]	Copper chaperone	Inorganic ion transport and metabolism
A0A6B0QR32	E5288_WYG000568	Uncharacterized protein OS=Bos mutus OX=72004 GN=E5288_WYG000568 PE=3 SV=1	16	5	6	5	408	45.2	5.15	16.29	74.8	79.4	72.3	109.9	120.9	142.7	0.0076534	0.606426	SDPR	102284745	Uncharacterized protein	GO:0005901	caveola
A0A6B0RMI8	E5288_WYG015909	Superoxide dismutase [Cu-Zn] OS=Bos mutus OX=72004 GN=E5288_WYG015909 PE=3 SV=1	30	4	26	4	163	16.9	6.95	78.2	84.5	71.2	71.1	121.9	142	109.4	0.00961331	0.607554	SOD1	102279265	Superoxide dismutase [Cu-Zn]	GO:0005634,GO:0046872,GO:0004784	nucleus|metal ion binding|superoxide dismutase activity			KOG0441	[P]	Cu2+/Zn2+ superoxide dismutase SOD1	Inorganic ion transport and metabolism
A0A6B0RVX7	E5288_WYG008019	Uncharacterized protein OS=Bos mutus OX=72004 GN=E5288_WYG008019 PE=3 SV=1	4	1	1	1	299	33.6	7.85	3.17	45.6	87	94.6	128.8	115	129.1	0.0380036	0.609279	TCEA1	102283002	Uncharacterized protein	GO:0005634,GO:0003676,GO:0008270,GO:0006355,GO:0006351	nucleus|nucleic acid binding|zinc ion binding|regulation of transcription, DNA-templated|transcription, DNA-templated			KOG1105	[K]	Transcription elongation factor TFIIS/Cofactor of enhancer-binding protein Sp1	Transcription
A0A6B0QV05	E5288_WYG004955	Uncharacterized protein OS=Bos mutus OX=72004 GN=E5288_WYG004955 PE=4 SV=1	13	6	20	4	482	52.8	5.21	51.57	71.1	86.7	69.6	106.6	133.5	132.5	0.00951836	0.610306	CTRC	102268940	Uncharacterized protein	GO:0005509,GO:0004252	calcium ion binding|serine-type endopeptidase activity			KOG3627	[E]	Trypsin	Amino acid transport and metabolism
A0A6B0R4T8	E5288_WYG014549	MPN domain-containing protein OS=Bos mutus OX=72004 GN=E5288_WYG014549 PE=3 SV=1	15	4	7	4	322	36.7	6.77	23.8	66.3	76.3	85.5	98.9	135.6	137.3	0.0249692	0.613502	PSMD7	102280022	MPN domain-containing protein	GO:0005838,GO:0070122,GO:0008237	proteasome regulatory particle|isopeptidase activity|metallopeptidase activity	bom03050,bom05010,bom05012,bom05014,bom05016,bom05017,bom05020,bom05022,bom05169	Proteasome|Alzheimer disease|Parkinson disease|Amyotrophic lateral sclerosis|Huntington disease|Spinocerebellar ataxia|Prion disease|Pathways of neurodegeneration - multiple diseases|Epstein-Barr virus infection	KOG1556	[O]	26S proteasome regulatory complex, subunit RPN8/PSMD7	Posttranslational modification, protein turnover, chaperones
A0A6B0SA95	E5288_WYG019108	UBC core domain-containing protein OS=Bos mutus OX=72004 GN=E5288_WYG019108 PE=3 SV=1	14	2	3	2	199	22.5	7.72	8.59	69	72.9	86.3	126.1	116.8	128.8	0.00168944	0.613936	UBE2L3	102276728	UBC core domain-containing protein	GO:0005524,GO:0016740	ATP binding|transferase activity	bom04120,bom05012,bom05022	Ubiquitin mediated proteolysis|Parkinson disease|Pathways of neurodegeneration - multiple diseases	KOG0422	[O]	Ubiquitin-protein ligase	Posttranslational modification, protein turnover, chaperones
A0A6B0QSP4	E5288_WYG013561	Phospholipase B-like OS=Bos mutus OX=72004 GN=E5288_WYG013561 PE=3 SV=1	18	9	22	9	577	66.5	8.79	59.56	73	72	83.4	100.9	144.1	126.6	0.0216993	0.614639	PLBD1	102287931	Phospholipase B-like	GO:0004620,GO:0016042	phospholipase activity|lipid catabolic process			KOG3774	[T]	Uncharacterized conserved protein Lama	Signal transduction mechanisms
A0A6B0QXU1	E5288_WYG006411	Secreted phosphoprotein 2 OS=Bos mutus OX=72004 GN=E5288_WYG006411 PE=3 SV=1	6	2	2	2	374	41.6	5.2	6.65	92	78.3	58.4	130.7	113.5	127.2	0.0127024	0.615778	SPP2	102279297	Secreted phosphoprotein 2	GO:0005576,GO:0046849	extracellular region|bone remodeling
A0A6B0RSM1	E5288_WYG005461	Uncharacterized protein OS=Bos mutus OX=72004 GN=E5288_WYG005461 PE=4 SV=1	1	1	1	1	1276	138.4	5.17	3.32	75.5	82.8	70.7	109.6	138.9	122.5	0.00671353	0.617251	PCDH1	102264366	Uncharacterized protein	GO:0016021,GO:0005886,GO:0005509,GO:0007156	integral component of membrane|plasma membrane|calcium ion binding|homophilic cell adhesion via plasma membrane adhesion molecules
A0A6B0R261	E5288_WYG014277	CBAH domain-containing protein OS=Bos mutus OX=72004 GN=E5288_WYG014277 PE=3 SV=1	16	9	19	9	347	39.6	7.9	20.98	89.5	70.5	69.2	121.9	118.7	130.1	0.00308749	0.61829	ASAH1	102285015	CBAH domain-containing protein	GO:0005764,GO:0016810,GO:0006629	lysosome|hydrolase activity, acting on carbon-nitrogen (but not peptide) bonds|lipid metabolic process	bom00600,bom04071,bom04142	Sphingolipid metabolism|Sphingolipid signaling pathway|Lysosome
A0A6B0R2F3	E5288_WYG018668	PWI domain-containing protein OS=Bos mutus OX=72004 GN=E5288_WYG018668 PE=4 SV=1	1	1	1	1	937	105.4	11.9	2.78	80.2	75.2	74.1	97.9	140.1	132.5	0.0231289	0.619433	SRRM1	102286972	PWI domain-containing protein	GO:0006397	mRNA processing	bom03013,bom03015	RNA transport|mRNA surveillance pathway	KOG2146	[AR]	Splicing coactivator SRm160/300, subunit SRm160 (contains PWI domain)	RNA processing and modification |General function prediction only
L8IRQ2	E5288_WYG003034	Coactosin-like protein OS=Bos mutus OX=72004 GN=E5288_WYG003034 PE=4 SV=1	26	4	20	4	142	16	5.22	37.15	79.6	82.5	67.5	113.4	124.2	132.8	0.0029378	0.61987	COTL1	102287222	Coactosin-like protein	GO:0005829,GO:0003779,GO:0019899,GO:0050832	cytosol|actin binding|enzyme binding|defense response to fungus			KOG3655	[Z]	Drebrins and related actin binding proteins	Cytoskeleton
A0A6B0R4I3	E5288_WYG002578	AMP-binding domain-containing protein OS=Bos mutus OX=72004 GN=E5288_WYG002578 PE=4 SV=1	8	4	5	4	697	78	6.58	17.43	71.6	78	80.1	117.6	131.3	121.5	0.000620021	0.62014	ACSL6	102276039	AMP-binding domain-containing protein	GO:0016021,GO:0003824,GO:0000166	integral component of membrane|catalytic activity|nucleotide binding	bom00061,bom00071,bom04146,bom04216,bom04920,bom03320,bom04714	Fatty acid biosynthesis|Fatty acid degradation|Peroxisome|Ferroptosis|Adipocytokine signaling pathway|PPAR signaling pathway|Thermogenesis	KOG1256	[I]	Long-chain acyl-CoA synthetases (AMP-forming)	Lipid transport and metabolism
A0A6B0S5W4	E5288_WYG011654	Alpha-mannosidase OS=Bos mutus OX=72004 GN=E5288_WYG011654 PE=3 SV=1	14	13	42	13	999	112.9	9.06	102.94	83.8	74.5	71.5	105	143.1	122.2	0.0157347	0.620578	MAN2B1	102269568	Alpha-mannosidase	GO:0004559,GO:0030246,GO:0046872,GO:0006013	alpha-mannosidase activity|carbohydrate binding|metal ion binding|mannose metabolic process	bom00511,bom04142	Other glycan degradation|Lysosome	KOG1959	[G]	Glycosyl hydrolase, family 38 - alpha-mannosidase	Carbohydrate transport and metabolism
A0A6B0S2K1	E5288_WYG007891	Uncharacterized protein OS=Bos mutus OX=72004 GN=E5288_WYG007891 PE=4 SV=1	27	4	7	4	150	16.9	4.82	22.49	54	84.1	92.4	117.3	114.1	138.1	0.0288931	0.623816	OSTF1	102281755	Uncharacterized protein
A0A6B0R1N5	E5288_WYG018794	Aspartate aminotransferase OS=Bos mutus OX=72004 GN=E5288_WYG018794 PE=3 SV=1	16	7	16	7	430	47.4	9.07	28.2	73.7	81.4	75.6	131.7	102.2	135.5	0.0127413	0.624526	GOT2	102268550	Aspartate aminotransferase	GO:0004069,GO:0030170,GO:0009058,GO:0006520	L-aspartate:2-oxoglutarate aminotransferase activity|pyridoxal phosphate binding|biosynthetic process|cellular amino acid metabolic process	bom00250,bom00270,bom00220,bom00330,bom00350,bom00360,bom00400,bom04975	Alanine, aspartate and glutamate metabolism|Cysteine and methionine metabolism|Arginine biosynthesis|Arginine and proline metabolism|Tyrosine metabolism|Phenylalanine metabolism|Phenylalanine, tyrosine and tryptophan biosynthesis|Fat digestion and absorption	KOG1411	[E]	Aspartate aminotransferase/Glutamic oxaloacetic transaminase AAT1/GOT2	Amino acid transport and metabolism
A0A6B0RJJ8	E5288_WYG017312	Uncharacterized protein OS=Bos mutus OX=72004 GN=E5288_WYG017312 PE=3 SV=1	1	1	2	1	816	92.6	9.1	2.58	64.2	75.8	90.7	106.4	123.7	139.2	0.0192628	0.624695	DUSP11	102274868	Uncharacterized protein	GO:0016021,GO:0005634,GO:0008080,GO:0004725,GO:0008138	integral component of membrane|nucleus|N-acetyltransferase activity|protein tyrosine phosphatase activity|protein tyrosine/serine/threonine phosphatase activity			KOG2386	[A]	mRNA capping enzyme, guanylyltransferase (alpha) subunit	RNA processing and modification
A0A6B0R7Y9	E5288_WYG004077	Uncharacterized protein OS=Bos mutus OX=72004 GN=E5288_WYG004077 PE=4 SV=1	3	2	2	2	993	112.7	8.07	3.88	67.7	90.4	73.3	101	128.5	139.1	0.0260061	0.627781	TBC1D20	102264342	Uncharacterized protein	GO:0016021,GO:0005524,GO:0046983,GO:0004672	integral component of membrane|ATP binding|protein dimerization activity|protein kinase activity			KOG2595	[T]	Predicted GTPase activator protein	Signal transduction mechanisms
L8IW34	E5288_WYG009183	Cytochrome c OS=Bos mutus OX=72004 GN=E5288_WYG009183 PE=3 SV=1	33	3	8	3	105	11.7	9.5	10.44	63.4	82.5	85.5	123	111.4	134	0.00864152	0.628122	LOC102277261	102277261	Cytochrome c	GO:0005758,GO:0070469,GO:0009055,GO:0020037,GO:0046872,GO:0006915	mitochondrial intermembrane space|respirasome|electron transfer activity|heme binding|metal ion binding|apoptotic process	bom04210,bom04215,bom04115,bom05200,bom05210,bom05222,bom05010,bom05012,bom05014,bom05016,bom05017,bom05020,bom05022,bom05416,bom04932,bom05132,bom05134,bom05152,bom05170,bom05162,bom05164,bom05161,bom05160,bom05168,bom05163,bom05167,bom05169,bom05145,bom01524	Apoptosis|Apoptosis - multiple species|p53 signaling pathway|Pathways in cancer|Colorectal cancer|Small cell lung cancer|Alzheimer disease|Parkinson disease|Amyotrophic lateral sclerosis|Huntington disease|Spinocerebellar ataxia|Prion disease|Pathways of neurodegeneration - multiple diseases|Viral myocarditis|Non-alcoholic fatty liver disease|Salmonella infection|Legionellosis|Tuberculosis|Human …	KOG3453	[C]	Cytochrome c	Energy production and conversion
A0A6B0S740	E5288_WYG010520	Tripeptidyl aminopeptidase OS=Bos mutus OX=72004 GN=E5288_WYG010520 PE=4 SV=1	10	5	16	5	563	61.3	6.77	42.34	81.8	61	88.8	114.7	120.8	133	0.0100702	0.628494	TPP1	102279785	Tripeptidyl aminopeptidase	GO:0046872,GO:0004252	metal ion binding|serine-type endopeptidase activity	bom04142	Lysosome
A0A6B0RBE2	E5288_WYG007631	Uncharacterized protein OS=Bos mutus OX=72004 GN=E5288_WYG007631 PE=4 SV=1	8	5	8	5	829	92	7.69	18.33	70.6	89.7	71.3	100.4	116.6	151.4	0.0488743	0.628664	PECAM1	102275753	Uncharacterized protein			bom04514,bom04670,bom05418,bom05144	Cell adhesion molecules|Leukocyte transendothelial migration|Fluid shear stress and atherosclerosis|Malaria
L8IBK4	E5288_WYG011670	Peroxiredoxin-2 OS=Bos mutus OX=72004 GN=E5288_WYG011670 PE=3 SV=1	31	6	45	6	199	21.9	5.6	134.8	71.8	81	79.8	105.9	148	113.5	0.027641	0.633097	PRDX2	102273249	Peroxiredoxin-2	GO:0008379,GO:0000187,GO:0048872,GO:0042744,GO:2001240,GO:0031665,GO:0032088,GO:0045581,GO:0030194,GO:0010310,GO:0019430,GO:0002536,GO:0032496,GO:0042098,GO:0048538	thioredoxin peroxidase activity|activation of MAPK activity|homeostasis of number of cells|hydrogen peroxide catabolic process|negative regulation of extrinsic apoptotic signaling pathway in absence of ligand|negative regulation of lipopolysaccharide-mediated signaling pathway|negative regulation of NF-kappaB transcription factor activity|negative regulation of T cell differentiation|positive reg…			KOG0852	[O]	Alkyl hydroperoxide reductase, thiol specific antioxidant and related enzymes	Posttranslational modification, protein turnover, chaperones
L8I2E6	E5288_WYG016333	Dipeptidyl peptidase 3 OS=Bos mutus OX=72004 GN=E5288_WYG016333 PE=3 SV=1	15	9	16	9	730	82	5.19	42.57	69.4	88.2	75.4	103.2	151	112.8	0.0459157	0.634877	DPP3	102280041	Dipeptidyl peptidase 3	GO:0005737,GO:0008239,GO:0046872,GO:0070006	cytoplasm|dipeptidyl-peptidase activity|metal ion binding|metalloaminopeptidase activity			KOG3675	[R]	Dipeptidyl peptidase III	General function prediction only
A0A6B0RBA4	E5288_WYG007617	Brain-specific angiogenesis inhibitor 1-associated protein 2 OS=Bos mutus OX=72004 GN=E5288_WYG007617 PE=3 SV=1	9	6	8	6	748	84.2	8.73	13.78	67.6	72.8	92.9	111.3	123.4	132	0.0104263	0.636215	BAIAP2	102286151	Brain-specific angiogenesis inhibitor 1-associated protein 2	GO:0005737,GO:0005856,GO:0030175,GO:0016020,GO:0001726,GO:0008093,GO:0007009,GO:0032956,GO:0007034	cytoplasm|cytoskeleton|filopodium|membrane|ruffle|cytoskeletal anchor activity|plasma membrane organization|regulation of actin cytoskeleton organization|vacuolar transport	bom04520,bom04810,bom05135	Adherens junction|Regulation of actin cytoskeleton|Yersinia infection
A0A6B0QS31	E5288_WYG006944	Uncharacterized protein OS=Bos mutus OX=72004 GN=E5288_WYG006944 PE=4 SV=1	1	1	1	1	1413	158.1	5.3	3.34	80.7	78	74.7	115.6	133.9	117.1	0.00191326	0.636661	EPB41L3	102274370	Uncharacterized protein	GO:0005911,GO:0005856,GO:0005886,GO:0003779,GO:0005198,GO:0030866,GO:0001558	cell-cell junction|cytoskeleton|plasma membrane|actin binding|structural molecule activity|cortical actin cytoskeleton organization|regulation of cell growth			KOG3527	[R]	Erythrocyte membrane protein 4.1 and related proteins of the ERM family	General function prediction only
A0A6B0R3L3	E5288_WYG014649	Cadherin-1 OS=Bos mutus OX=72004 GN=E5288_WYG014649 PE=4 SV=1	14	11	25	11	871	96.5	4.77	65.02	95.3	75.7	62.6	139.1	112.8	114.5	0.0255213	0.637555	CDH1	102284702	Uncharacterized protein	GO:0016021,GO:0005886,GO:0005509,GO:0007156	integral component of membrane|plasma membrane|calcium ion binding|homophilic cell adhesion via plasma membrane adhesion molecules	bom04015,bom04390,bom04371,bom04514,bom04520,bom05200,bom05226,bom05216,bom05218,bom05219,bom05213,bom05100	Rap1 signaling pathway|Hippo signaling pathway|Apelin signaling pathway|Cell adhesion molecules|Adherens junction|Pathways in cancer|Gastric cancer|Thyroid cancer|Melanoma|Bladder cancer|Endometrial cancer|Bacterial invasion of epithelial cells	KOG3594	[S]	FOG: Cadherin repeats	Function unknown
A0A6B0RW67	E5288_WYG007334	Uncharacterized protein OS=Bos mutus OX=72004 GN=E5288_WYG007334 PE=4 SV=1	15	4	7	2	397	45.5	7.27	23.81	99.7	77.5	56.4	124.2	114.7	127.5	0.0276523	0.637555	LOC102275171	102275171	Uncharacterized protein					KOG1471	[I]	Phosphatidylinositol transfer protein SEC14 and related proteins	Lipid transport and metabolism
A0A6B0RJQ4	E5288_WYG017047	Protein-tyrosine-phosphatase OS=Bos mutus OX=72004 GN=E5288_WYG017047 PE=3 SV=1	2	4	4	4	1932	214.9	6.43	5.87	84.4	67	82.3	111	132.2	123	0.00582202	0.638176	PTPRF	102284710	Protein-tyrosine-phosphatase	GO:0016021,GO:0004725	integral component of membrane|protein tyrosine phosphatase activity	bom04514,bom04520,bom04910,bom04931	Cell adhesion molecules|Adherens junction|Insulin signaling pathway|Insulin resistance	KOG4228	[T]	Protein tyrosine phosphatase	Signal transduction mechanisms
A0A6B0QQZ0	E5288_WYG013704	Uncharacterized protein OS=Bos mutus OX=72004 GN=E5288_WYG013704 PE=4 SV=1	1	2	2	2	1328	152.1	7.03	4.67	69.7	92.1	72.1	104.6	130.2	131.3	0.0172765	0.638896	PLEKHA5	102284591	Uncharacterized protein
A0A6B0RRR5	E5288_WYG005670	FERM domain-containing protein OS=Bos mutus OX=72004 GN=E5288_WYG005670 PE=4 SV=1	25	20	101	9	570	67.5	6.2	178.34	76.2	82.7	75.3	112.6	107.4	145.7	0.0230155	0.640416	EZR	102275240	FERM domain-containing protein	GO:0005737,GO:0005856,GO:0005902,GO:0005886,GO:0003779	cytoplasm|cytoskeleton|microvillus|plasma membrane|actin binding	bom04530,bom04810,bom04670,bom04971,bom05206,bom05205	Tight junction|Regulation of actin cytoskeleton|Leukocyte transendothelial migration|Gastric acid secretion|MicroRNAs in cancer|Proteoglycans in cancer	KOG3529	[R]	Radixin, moesin and related proteins of the ERM family	General function prediction only
A0A6B0RY84	E5288_WYG010402	Cyclin-A/CDK2-associated protein p19 OS=Bos mutus OX=72004 GN=E5288_WYG010402 PE=3 SV=1	5	3	6	3	630	70.9	5.45	14.09	67.3	99	68.6	129.6	103.7	131.9	0.0342079	0.643209	LOC102288394	102288394	Cyclin-A/CDK2-associated protein p19	GO:0016021,GO:0004984,GO:0007186,GO:0006511	integral component of membrane|olfactory receptor activity|G protein-coupled receptor signaling pathway|ubiquitin-dependent protein catabolic process	bom04530,bom04640,bom05146	Tight junction|Hematopoietic cell lineage|Amoebiasis
A0A6B0RG91	E5288_WYG015106	Uncharacterized protein OS=Bos mutus OX=72004 GN=E5288_WYG015106 PE=3 SV=1	20	10	20	10	662	74.3	5.64	63.36	88.5	80.5	66.3	113.9	125	125.9	0.00463379	0.645011	XPNPEP1	102286861	Uncharacterized protein	GO:0046872,GO:0070006	metal ion binding|metalloaminopeptidase activity			KOG2413	[E]	Xaa-Pro aminopeptidase	Amino acid transport and metabolism
A0A6B0S3Q0	E5288_WYG002695	Uncharacterized protein OS=Bos mutus OX=72004 GN=E5288_WYG002695 PE=4 SV=1	17	3	4	3	191	21.6	4.27	11.07	62.1	91.1	82.1	112.3	131	121.4	0.0130693	0.645188	ANP32E	102279270	Uncharacterized protein					KOG2739	[DR]	Leucine-rich acidic nuclear protein	Cell cycle control, cell division, chromosome partitioning |General function prediction only
A0A6B0RXV4	E5288_WYG008465	Fascin OS=Bos mutus OX=72004 GN=E5288_WYG008465 PE=3 SV=1	35	17	40	17	497	55.2	7.3	92.79	85.6	77.8	72.4	122	123.6	118.6	0.000478155	0.647446	FSCN1	102268379	Fascin	GO:0005737,GO:0005856,GO:0051015,GO:0030674,GO:0007015,GO:0016477	cytoplasm|cytoskeleton|actin filament binding|protein-macromolecule adaptor activity|actin filament organization|cell migration	bom05206	MicroRNAs in cancer
A0A6B0RR05	E5288_WYG016098	Uncharacterized protein OS=Bos mutus OX=72004 GN=E5288_WYG016098 PE=4 SV=1	12	2	3	2	225	26.1	7.65	7.42	89.8	67.8	78.3	106.5	130.8	126.9	0.0122591	0.647721	NUP54	102268716	Uncharacterized protein	GO:0005643	nuclear pore	bom03013,bom05014	RNA transport|Amyotrophic lateral sclerosis	KOG3091	[YU]	Nuclear pore complex, p54 component (sc Nup57)	Nuclear structure |Intracellular trafficking, secretion, and vesicular transport
A0A6B0S774	E5288_WYG019167	Thioredoxin-disulfide reductase OS=Bos mutus OX=72004 GN=E5288_WYG019167 PE=3 SV=1	13	6	7	6	530	57.1	8	14.02	84.4	78.1	73.4	109	134.1	121	0.00570269	0.647899	TXNRD2	102275449	Thioredoxin-disulfide reductase	GO:0050660,GO:0004791,GO:0045454	flavin adenine dinucleotide binding|thioredoxin-disulfide reductase activity|cell redox homeostasis	bom00450,bom05200,bom05225	Selenocompound metabolism|Pathways in cancer|Hepatocellular carcinoma	KOG4716	[O]	Thioredoxin reductase	Posttranslational modification, protein turnover, chaperones
A0A6B0S502	E5288_WYG017892	Uncharacterized protein OS=Bos mutus OX=72004 GN=E5288_WYG017892 PE=4 SV=1	10	8	10	8	1065	119.1	5.91	26.38	75	81.7	79.9	116	122.7	124.6	0.000211798	0.651252	MLLT4	102276101	Uncharacterized protein	GO:0007165	signal transduction	bom04014,bom04015,bom04024,bom04520,bom04530,bom04670	Ras signaling pathway|Rap1 signaling pathway|cAMP signaling pathway|Adherens junction|Tight junction|Leukocyte transendothelial migration	KOG1892	[Z]	Actin filament-binding protein Afadin	Cytoskeleton
A0A6B0RL74	E5288_WYG001961	Acetyltransferase component of pyruvate dehydrogenase complex OS=Bos mutus OX=72004 GN=E5288_WYG001961 PE=3 SV=1	12	7	10	7	647	69	8.12	27.83	82.8	84.3	69.6	142.2	97.2	123.9	0.0383494	0.651528	DLAT	102283035	Acetyltransferase component of pyruvate dehydrogenase complex	GO:0005759,GO:0045254,GO:0004742,GO:0006090	mitochondrial matrix|pyruvate dehydrogenase complex|dihydrolipoyllysine-residue acetyltransferase activity|pyruvate metabolic process	bom00010,bom00020,bom00620	Glycolysis / Gluconeogenesis|Citrate cycle (TCA cycle)|Pyruvate metabolism	KOG0557	[C]	Dihydrolipoamide acetyltransferase	Energy production and conversion
A0A6B0RS35	E5288_WYG000996	Aconitate hydratase, mitochondrial OS=Bos mutus OX=72004 GN=E5288_WYG000996 PE=3 SV=1	28	17	29	17	773	84.5	7.83	82.87	76.2	95.7	64.8	132.2	104.4	126.7	0.0271613	0.651528	ACO2	102275002	Aconitate hydratase, mitochondrial	GO:0005739,GO:0051539,GO:0003994,GO:0047780,GO:0046872,GO:0006099	mitochondrion|4 iron, 4 sulfur cluster binding|aconitate hydratase activity|citrate dehydratase activity|metal ion binding|tricarboxylic acid cycle	bom00020,bom00630	Citrate cycle (TCA cycle)|Glyoxylate and dicarboxylate metabolism	KOG0453	[CE]	Aconitase/homoaconitase (aconitase superfamily)	Energy production and conversion |Amino acid transport and metabolism
A0A6B0S1L1	E5288_WYG003671	Uncharacterized protein OS=Bos mutus OX=72004 GN=E5288_WYG003671 PE=4 SV=1	1	1	2	1	731	78.2	5.36	5	68.2	88.9	79.9	104.9	141.7	116.4	0.0276862	0.652893	TOM1L2	102272843	Uncharacterized protein	GO:0006886	intracellular protein transport			KOG1087	[U]	Cytosolic sorting protein GGA2/TOM1	Intracellular trafficking, secretion, and vesicular transport
A0A6B0R2E9	E5288_WYG018694	Uncharacterized protein OS=Bos mutus OX=72004 GN=E5288_WYG018694 PE=3 SV=1	36	75	237	63	2633	281.4	5.83	634.37	75.8	79.7	82.2	100.1	119.6	142.6	0.0287478	0.656086	FLNB	102265714	Uncharacterized protein	GO:0003779,GO:0030036,GO:0030154	actin binding|actin cytoskeleton organization|cell differentiation	bom04010,bom04510,bom05205,bom05132	MAPK signaling pathway|Focal adhesion|Proteoglycans in cancer|Salmonella infection	KOG0518	[Z]	Actin-binding cytoskeleton protein, filamin	Cytoskeleton
A0A6B0RBP7	E5288_WYG011415	Glutamate--cysteine ligase OS=Bos mutus OX=72004 GN=E5288_WYG011415 PE=3 SV=1	10	7	11	7	819	93.5	6.67	29.96	79.1	86.1	74	110.5	140.6	109.7	0.0196376	0.662971	GCLC	102268521	Gamma-ECS	GO:0016021,GO:0042613,GO:0004357,GO:0002250,GO:0002504,GO:0006750	integral component of membrane|MHC class II protein complex|glutamate-cysteine ligase activity|adaptive immune response|antigen processing and presentation of peptide or polysaccharide antigen via MHC class II|glutathione biosynthetic process	bom00270,bom00480,bom04216	Cysteine and methionine metabolism|Glutathione metabolism|Ferroptosis	KOG3754	[H]	Gamma-glutamylcysteine synthetase	Coenzyme transport and metabolism
L8IFR5	E5288_WYG004939	Fumarate hydratase, mitochondrial OS=Bos mutus OX=72004 GN=E5288_WYG004939 PE=3 SV=1	14	5	9	5	510	54.7	9	19.41	92.2	76.9	70.4	140.5	98.5	121.5	0.0427167	0.664355	FH	102286958	Fumarate hydratase, mitochondrial	GO:0005739,GO:0045239,GO:0004333,GO:0006106,GO:0006108,GO:0006099	mitochondrion|tricarboxylic acid cycle enzyme complex|fumarate hydratase activity|fumarate metabolic process|malate metabolic process|tricarboxylic acid cycle	bom00020,bom00620,bom05200,bom05211,bom04934	Citrate cycle (TCA cycle)|Pyruvate metabolism|Pathways in cancer|Renal cell carcinoma|Cushing syndrome	KOG1317	[C]	Fumarase	Energy production and conversion
L8ILN1	E5288_WYG017156	Uroporphyrinogen decarboxylase OS=Bos mutus OX=72004 GN=E5288_WYG017156 PE=3 SV=1	5	1	4	1	367	40.8	6.19	10.3	87.1	89	63.5	114.4	121.4	124.6	0.00996585	0.664817	UROD	102274850	Uroporphyrinogen decarboxylase	GO:0005829,GO:0005654,GO:0004853,GO:0006782	cytosol|nucleoplasm|uroporphyrinogen decarboxylase activity|protoporphyrinogen IX biosynthetic process	bom00860	Porphyrin and chlorophyll metabolism	KOG2872	[H]	Uroporphyrinogen decarboxylase	Coenzyme transport and metabolism
A0A6B0S1S7	E5288_WYG018502	Uncharacterized protein OS=Bos mutus OX=72004 GN=E5288_WYG018502 PE=4 SV=1	8	2	4	1	245	27.4	6.77	10.62	92.9	78.2	68.7	116.7	108.1	135.5	0.0200263	0.665556	BCAT1	102287550	Uncharacterized protein	GO:0003824,GO:0008652	catalytic activity|cellular amino acid biosynthetic process	bom00270,bom00280,bom00290,bom00770	Cysteine and methionine metabolism|Valine, leucine and isoleucine degradation|Valine, leucine and isoleucine biosynthesis|Pantothenate and CoA biosynthesis	KOG0975	[E]	Branched chain aminotransferase BCAT1, pyridoxal phosphate enzymes type IV superfamily	Amino acid transport and metabolism
A0A6B0QV96	E5288_WYG006040	F-spondin OS=Bos mutus OX=72004 GN=E5288_WYG006040 PE=4 SV=1	8	6	8	6	807	90.9	6.02	19.94	75.8	96	68.1	129.8	132.4	97.8	0.0449315	0.666389	SPON1	102284835	F-spondin	GO:0005576,GO:0007155	extracellular region|cell adhesion			KOG3539	[W]	Spondins, extracellular matrix proteins	Extracellular structures
A0A6B0QVP2	E5288_WYG009087	Heme oxygenase (biliverdin-producing) OS=Bos mutus OX=72004 GN=E5288_WYG009087 PE=3 SV=1	11	3	6	3	334	37.5	5.5	7.84	73.2	79.4	87.7	110.6	121	128.2	0.00382881	0.667871	HMOX2	102274047	Heme oxygenase (biliverdin-producing)	GO:0016021,GO:0004392,GO:0046872,GO:0006788	integral component of membrane|heme oxygenase (decyclizing) activity|metal ion binding|heme oxidation	bom00860,bom04978	Porphyrin and chlorophyll metabolism|Mineral absorption	KOG4480	[P]	Heme oxygenase	Inorganic ion transport and metabolism
A0A6B0RS62	E5288_WYG017556	Uncharacterized protein OS=Bos mutus OX=72004 GN=E5288_WYG017556 PE=3 SV=1	5	1	2	1	227	25.8	5.97	6.37	79.5	72.7	88.2	118.3	143.4	97.9	0.0460141	0.668521	PPP3R1	102272271	Uncharacterized protein	GO:0005509	calcium ion binding	bom04010,bom04310,bom04370,bom04020,bom04022,bom04114,bom04218,bom04625,bom04650,bom04660,bom04658,bom04659,bom04662,bom04922,bom04921,bom04924,bom04724,bom04720,bom04360,bom04380,bom05235,bom05010,bom05014,bom05020,bom05022,bom05031,bom05152,bom05166,bom05170,bom05163,bom05167	MAPK signaling pathway|Wnt signaling pathway|VEGF signaling pathway|Calcium signaling pathway|cGMP-PKG signaling pathway|Oocyte meiosis|Cellular senescence|C-type lectin receptor signaling pathway|Natural killer cell mediated cytotoxicity|T cell receptor signaling pathway|Th1 and Th2 cell differentiation|Th17 cell differentiation|B cell receptor signaling pathway|Glucagon signaling pathway|Oxytoc…	KOG0034	[T]	Ca2+/calmodulin-dependent protein phosphatase (calcineurin subunit B), EF-Hand superfamily protein	Signal transduction mechanisms
A0A6B0RC08	RBKS	Ribokinase OS=Bos mutus OX=72004 GN=RBKS PE=3 SV=1	7	2	3	2	368	40	6.16	8.64	66.5	74.5	99.6	109.2	138	112.1	0.043116	0.669635	RBKS	102268565	Ribokinase	GO:0005737,GO:0016021,GO:0005634,GO:0005524,GO:0046872,GO:0004747,GO:0019303	cytoplasm|integral component of membrane|nucleus|ATP binding|metal ion binding|ribokinase activity|D-ribose catabolic process	bom00030	Pentose phosphate pathway	KOG2855	[G]	Ribokinase	Carbohydrate transport and metabolism
A0A6B0RD95	E5288_WYG011243	Protein YIPF3 OS=Bos mutus OX=72004 GN=E5288_WYG011243 PE=3 SV=1	3	1	1	1	347	38	5.94	1.8	62.7	75.3	102.7	107.1	124.1	128.1	0.0424057	0.669914	YIPF3	102280983	Protein YIPF3	GO:0005794,GO:0016021,GO:0005886,GO:0030154	Golgi apparatus|integral component of membrane|plasma membrane|cell differentiation			KOG3114	[S]	Uncharacterized conserved protein	Function unknown
A0A6B0RK80	E5288_WYG021361	ACB domain-containing protein OS=Bos mutus OX=72004 GN=E5288_WYG021361 PE=4 SV=1	11	3	4	3	254	27.8	10.05	9.56	91.2	73.9	75.8	107.4	142.4	109.2	0.0356184	0.671031	ACBD7	102272536	ACB domain-containing protein	GO:0000062	fatty-acyl-CoA binding			KOG0817	[I]	Acyl-CoA-binding protein	Lipid transport and metabolism
A0A6B0S296	E5288_WYG020255	Deacetylase sirtuin-type domain-containing protein OS=Bos mutus OX=72004 GN=E5288_WYG020255 PE=4 SV=1	5	2	4	2	423	47.2	5.73	9.95	66.1	94.4	80.5	120.7	105.6	132.8	0.0255664	0.671122	SIRT2	102284477	Deacetylase sirtuin-type domain-containing protein	GO:0070403,GO:0016740	NAD+ binding|transferase activity	bom00760	Nicotinate and nicotinamide metabolism	KOG2682	[BK]	NAD-dependent histone deacetylases and class I sirtuins (SIR2 family)	Chromatin structure and dynamics |Transcription
L8II47	E5288_WYG014742	Nuclear transport factor 2 OS=Bos mutus OX=72004 GN=E5288_WYG014742 PE=4 SV=1	51	4	18	4	127	14.5	5.38	57.59	81.2	76.1	83.7	112.3	145.9	100.9	0.0452226	0.671122	NUTF2	102265520	Nuclear transport factor 2	GO:0005829,GO:0005654,GO:0042802,GO:0008536,GO:0017056,GO:0006611,GO:0006606	cytosol|nucleoplasm|identical protein binding|Ran GTPase binding|structural constituent of nuclear pore|protein export from nucleus|protein import into nucleus			KOG2104	[U]	Nuclear transport factor 2	Intracellular trafficking, secretion, and vesicular transport
A0A6B0S3R3	E5288_WYG022893	Fructose-bisphosphate aldolase OS=Bos mutus OX=72004 GN=E5288_WYG022893 PE=3 SV=1	5	2	5	1	463	50.9	7.05	5.2	98.6	61	81.4	122.3	131.6	105.2	0.0418963	0.671122	ALDOB	102287742	Fructose-bisphosphate aldolase	GO:0004332,GO:0006096	fructose-bisphosphate aldolase activity|glycolytic process	bom00010,bom00030,bom00051,bom04066	Glycolysis / Gluconeogenesis|Pentose phosphate pathway|Fructose and mannose metabolism|HIF-1 signaling pathway	KOG1557	[G]	Fructose-biphosphate aldolase	Carbohydrate transport and metabolism
A0A6B0RI20	E5288_WYG019994	Glycerol-3-phosphate dehydrogenase [NAD(+)] OS=Bos mutus OX=72004 GN=E5288_WYG019994 PE=3 SV=1	7	3	5	3	428	46.3	7.09	13.34	82.7	86.1	72.3	136.6	105.9	116.3	0.0167729	0.671962	GPD1L	102284896	Glycerol-3-phosphate dehydrogenase [NAD(+)]	GO:0009331,GO:0004367,GO:0051287,GO:0042803,GO:0005975,GO:0046168	glycerol-3-phosphate dehydrogenase complex|glycerol-3-phosphate dehydrogenase [NAD+] activity|NAD binding|protein homodimerization activity|carbohydrate metabolic process|glycerol-3-phosphate catabolic process	bom00564	Glycerophospholipid metabolism	KOG2711	[C]	Glycerol-3-phosphate dehydrogenase/dihydroxyacetone 3-phosphate reductase	Energy production and conversion
A0A6B0SBI8	E5288_WYG021840	Electron transfer flavoprotein subunit beta OS=Bos mutus OX=72004 GN=E5288_WYG021840 PE=3 SV=1	42	8	10	8	249	27	7.78	29.59	80.8	88.8	71.7	132	100.5	126.2	0.0227347	0.672707	ETFB	102283286	Electron transfer flavoprotein subunit beta	GO:0005759,GO:0009055	mitochondrial matrix|electron transfer activity			KOG3180	[C]	Electron transfer flavoprotein, beta subunit	Energy production and conversion
A0A6B0QTE2	E5288_WYG012693	NADH dehydrogenase [ubiquinone] iron-sulfur protein 4, mitochondrial OS=Bos mutus OX=72004 GN=E5288_WYG012693 PE=3 SV=1	8	1	2	1	189	21.5	9.86	9.09	70.8	89.1	81.6	143.7	110	104.8	0.0427085	0.67364	NDUFS4	102275372	NADH dehydrogenase [ubiquinone] iron-sulfur protein 4, mitochondrial	GO:0005743,GO:0070469,GO:0016651,GO:0022900	mitochondrial inner membrane|respirasome|oxidoreductase activity, acting on NAD(P)H|electron transport chain	bom00190,bom04723,bom04714,bom05010,bom05012,bom05014,bom05016,bom05020,bom05022,bom04932	Oxidative phosphorylation|Retrograde endocannabinoid signaling|Thermogenesis|Alzheimer disease|Parkinson disease|Amyotrophic lateral sclerosis|Huntington disease|Prion disease|Pathways of neurodegeneration - multiple diseases|Non-alcoholic fatty liver disease	KOG3389	[C]	NADH:ubiquinone oxidoreductase, NDUFS4/18 kDa subunit	Energy production and conversion
A0A6B0S248	E5288_WYG002716	Uncharacterized protein OS=Bos mutus OX=72004 GN=E5288_WYG002716 PE=3 SV=1	26	9	19	9	517	57	6.79	54.28	95.6	77.6	68.5	116	134.5	107.8	0.0256797	0.674574	SELENBP1	102272744	Uncharacterized protein	GO:0008430	selenium binding	bom00920	Sulfur metabolism	KOG0918	[P]	Selenium-binding protein	Inorganic ion transport and metabolism
L8IPP3	E5288_WYG004873	Maillard deglycase OS=Bos mutus OX=72004 GN=E5288_WYG004873 PE=3 SV=1	26	6	21	6	189	20	7.33	41.27	72.2	82.8	86.7	132.2	120.7	105.3	0.012104	0.674763	PARK7	102288078	Maillard deglycase	GO:0044297,GO:0000785,GO:0005829,GO:0005783,GO:0045121,GO:0005758,GO:0005759,GO:0043005,GO:0048471,GO:0005886,GO:0016605,GO:0098793,GO:0050681,GO:1903135,GO:1903136,GO:0019955,GO:1990422,GO:0019900,GO:0036478,GO:0045340,GO:0003729,GO:0008233,GO:0051920,GO:0036524,GO:0042803,GO:0044877,GO:0070491,GO:0097110,GO:0044388,GO:0016532,GO:0003713,GO:0036470,GO:0044390,GO:1990381,GO:0008344,GO:0006914,GO:…	cell body|chromatin|cytosol|endoplasmic reticulum|membrane raft|mitochondrial intermembrane space|mitochondrial matrix|neuron projection|perinuclear region of cytoplasm|plasma membrane|PML body|presynapse|androgen receptor binding|cupric ion binding|cuprous ion binding|cytokine binding|glyoxalase (glycolic acid-forming) activity|kinase binding|L-dopa decarboxylase activator activity|mercury ion b…	bom05012,bom05022	Parkinson disease|Pathways of neurodegeneration - multiple diseases	KOG2764	[RV]	Putative transcriptional regulator DJ-1	General function prediction only |Defense mechanisms
A0A6B0RJB5	E5288_WYG000877	AFP-like domain-containing protein OS=Bos mutus OX=72004 GN=E5288_WYG000877 PE=4 SV=1	17	6	9	6	359	40.2	6.9	23.08	84.8	57	100	128.3	116.5	113.5	0.0439692	0.674853	NANS	102266035	AFP-like domain-containing protein	GO:0003824,GO:0016051	catalytic activity|carbohydrate biosynthetic process	bom00520	Amino sugar and nucleotide sugar metabolism
A0A6B0S0H8	E5288_WYG012584	Uncharacterized protein OS=Bos mutus OX=72004 GN=E5288_WYG012584 PE=3 SV=1	8	3	5	3	455	50.2	9.57	6.08	62.9	79.5	99.6	109.3	134.2	114.6	0.0411943	0.675789	RDH11	102270801	Uncharacterized protein			bom00830	Retinol metabolism	KOG1208	[Q]	Dehydrogenases with different specificities (related to short-chain alcohol dehydrogenases)	Secondary metabolites biosynthesis, transport and catabolism
A0A6B0S7I8	E5288_WYG020079	Inosine phosphorylase OS=Bos mutus OX=72004 GN=E5288_WYG020079 PE=3 SV=1	18	8	18	5	592	65.5	7.64	51.45	82	91.9	68.1	101.1	137.9	119	0.0379603	0.675978	LOC102270686	102270686	Inosine phosphorylase	GO:0005576,GO:0016021,GO:0003676,GO:0004731,GO:0009116	extracellular region|integral component of membrane|nucleic acid binding|purine-nucleoside phosphorylase activity|nucleoside metabolic process	bom00230,bom00240,bom00760	Purine metabolism|Pyrimidine metabolism|Nicotinate and nicotinamide metabolism	KOG3984	[F]	Purine nucleoside phosphorylase	Nucleotide transport and metabolism
A0A6B0RFM8	E5288_WYG008387	Microsomal signal peptidase 25 kDa subunit OS=Bos mutus OX=72004 GN=E5288_WYG008387 PE=3 SV=1	16	4	5	4	226	24.9	8.57	13.17	69.8	75.7	96.6	115.8	132.9	109.3	0.0229081	0.676257	SPCS2	102283616	Microsomal signal peptidase 25 kDa subunit	GO:0016021,GO:0005787,GO:0006465	integral component of membrane|signal peptidase complex|signal peptide processing	bom03060	Protein export	KOG4072	[U]	Signal peptidase complex, subunit SPC25	Intracellular trafficking, secretion, and vesicular transport
L8I9Y4	E5288_WYG013047	Glutathione synthetase OS=Bos mutus OX=72004 GN=E5288_WYG013047 PE=3 SV=1	10	4	5	4	474	52.1	6.64	8.72	79.5	81.4	81.2	109.5	116.7	131.7	0.00418556	0.676446	GSS	102288014	Glutathione synthetase	GO:0005524,GO:0043295,GO:0004363,GO:0000287,GO:0042803	ATP binding|glutathione binding|glutathione synthase activity|magnesium ion binding|protein homodimerization activity	bom00270,bom00480,bom04216	Cysteine and methionine metabolism|Glutathione metabolism|Ferroptosis	KOG0021	[Q]	Glutathione synthetase	Secondary metabolites biosynthesis, transport and catabolism
L8I9R8	E5288_WYG020090	Heterogeneous nuclear ribonucleoprotein C OS=Bos mutus OX=72004 GN=E5288_WYG020090 PE=3 SV=1	20	6	12	6	307	33.7	5.08	33.8	80.9	70.5	91	99.3	129.8	128.6	0.0295373	0.677663	HNRNPC	102281274	Heterogeneous nuclear ribonucleoprotein C	GO:0019013,GO:0003723	viral nucleocapsid|RNA binding	bom03040	Spliceosome	KOG0118	[R]	FOG: RRM domain	General function prediction only
A0A6B0RMM8	E5288_WYG016298	RRM domain-containing protein OS=Bos mutus OX=72004 GN=E5288_WYG016298 PE=3 SV=1	3	2	3	2	471	52	8	4.55	80.8	85.2	76.4	105.4	112.2	140	0.0242735	0.677852	CPSF7	102275860	RRM domain-containing protein	GO:0005849,GO:0003723,GO:0006397	mRNA cleavage factor complex|RNA binding|mRNA processing	bom03015	mRNA surveillance pathway	KOG4849	[A]	mRNA cleavage factor I subunit/CPSF subunit	RNA processing and modification
A0A6B0RYW0	E5288_WYG008246	WD_REPEATS_REGION domain-containing protein OS=Bos mutus OX=72004 GN=E5288_WYG008246 PE=4 SV=1	27	7	12	7	334	36.6	8.27	28.73	93.7	81	68	122.9	112.3	122	0.00945992	0.679451	WDR5	102264764	WD_REPEATS_REGION domain-containing protein			bom04934	Cushing syndrome	KOG0266	[R]	WD40 repeat-containing protein	General function prediction only
A0A6B0S6D0	E5288_WYG021437	Uncharacterized protein OS=Bos mutus OX=72004 GN=E5288_WYG021437 PE=3 SV=1	6	7	10	6	987	113.2	8.15	26.22	98	70.8	74.1	116.5	119.5	121	0.0118183	0.680392	CAPN6	102275643	Uncharacterized protein	GO:0004198,GO:0035556	calcium-dependent cysteine-type endopeptidase activity|intracellular signal transduction			KOG0045	[OT]	Cytosolic Ca2+-dependent cysteine protease (calpain), large subunit (EF-Hand protein superfamily)	Posttranslational modification, protein turnover, chaperones |Signal transduction mechanisms
A0A6B0R3G3	E5288_WYG002567	TPR_REGION domain-containing protein OS=Bos mutus OX=72004 GN=E5288_WYG002567 PE=3 SV=1	5	2	2	2	313	34.2	4.84	4.25	71.2	91.3	80.6	116	105	135.9	0.0242326	0.681143	SGTA	102265654	TPR_REGION domain-containing protein					KOG0553	[R]	TPR repeat-containing protein	General function prediction only
A0A6B0RLP0	E5288_WYG005555	RMT2 domain-containing protein OS=Bos mutus OX=72004 GN=E5288_WYG005555 PE=4 SV=1	9	2	3	2	206	23.3	6.42	6.02	88.5	88.2	66.8	119.2	124	113.3	0.00855076	0.683029	GAMT	102277266	RMT2 domain-containing protein	GO:0008168,GO:0032259	methyltransferase activity|methylation	bom00260,bom00330	Glycine, serine and threonine metabolism|Arginine and proline metabolism	KOG1709	[E]	Guanidinoacetate methyltransferase and related proteins	Amino acid transport and metabolism
A0A6B0S601	E5288_WYG002833	Serine/threonine-protein phosphatase OS=Bos mutus OX=72004 GN=E5288_WYG002833 PE=3 SV=1	4	1	1	1	457	52.2	6.96	3.13	69	83.9	90.6	106	130.2	120.3	0.0165601	0.683029	PPP3CC	102286752	Serine/threonine-protein phosphatase	GO:0005516,GO:0033192,GO:0046872,GO:0097720	calmodulin binding|calmodulin-dependent protein phosphatase activity|metal ion binding|calcineurin-mediated signaling	bom04010,bom04310,bom04370,bom04020,bom04022,bom04114,bom04218,bom04625,bom04650,bom04660,bom04658,bom04659,bom04662,bom04922,bom04921,bom04924,bom04724,bom04728,bom04720,bom04360,bom04380,bom05235,bom05010,bom05014,bom05020,bom05022,bom05031,bom05152,bom05166,bom05170,bom05163,bom05167	MAPK signaling pathway|Wnt signaling pathway|VEGF signaling pathway|Calcium signaling pathway|cGMP-PKG signaling pathway|Oocyte meiosis|Cellular senescence|C-type lectin receptor signaling pathway|Natural killer cell mediated cytotoxicity|T cell receptor signaling pathway|Th1 and Th2 cell differentiation|Th17 cell differentiation|B cell receptor signaling pathway|Glucagon signaling pathway|Oxytoc…	KOG0375	[R]	Serine-threonine phosphatase 2B, catalytic subunit	General function prediction only
A0A6B0R8P2	E5288_WYG001339	Post-proline cleaving enzyme OS=Bos mutus OX=72004 GN=E5288_WYG001339 PE=3 SV=1	20	13	19	13	710	80.7	5.95	56.96	76.4	85.1	82.2	118.5	124.5	113.4	0.00078959	0.683782	PREP	102284435	Post-proline cleaving enzyme	GO:0004252	serine-type endopeptidase activity	bom04614	Renin-angiotensin system	KOG2237	[O]	Predicted serine protease	Posttranslational modification, protein turnover, chaperones
L8ILP5	E5288_WYG021306	Selenide, water dikinase OS=Bos mutus OX=72004 GN=E5288_WYG021306 PE=4 SV=1	6	2	2	2	392	42.8	5.97	5.97	65.3	74.9	103.7	108.7	116.1	131.3	0.0484057	0.68492	SEPHS1	102287236	Selenide, water dikinase	GO:0005524,GO:0042802,GO:0004756	ATP binding|identical protein binding|selenide, water dikinase activity	bom00450	Selenocompound metabolism	KOG3939	[T]	Selenophosphate synthetase	Signal transduction mechanisms
A0A6B0S9G2	E5288_WYG013262	Uncharacterized protein OS=Bos mutus OX=72004 GN=E5288_WYG013262 PE=4 SV=1	38	6	39	6	149	16.8	4.22	87.66	71.4	91.1	81.5	131.4	110.9	113.7	0.0121228	0.685393	CALM2	102268061	Calmodulin	GO:0005509,GO:0019722	calcium ion binding|calcium-mediated signaling	bom04014,bom04015,bom04371,bom04020,bom04070,bom04024,bom04022,bom04114,bom04218,bom04625,bom04910,bom04922,bom04912,bom04915,bom04921,bom04916,bom04924,bom04925,bom04261,bom04270,bom04970,bom04971,bom04728,bom04720,bom04722,bom04744,bom04740,bom04750,bom04713,bom05200,bom05214,bom05010,bom05012,bom05022,bom05031,bom05034,bom05418,bom05133,bom05152,bom05170,bom05163,bom05167	Ras signaling pathway|Rap1 signaling pathway|Apelin signaling pathway|Calcium signaling pathway|Phosphatidylinositol signaling system|cAMP signaling pathway|cGMP-PKG signaling pathway|Oocyte meiosis|Cellular senescence|C-type lectin receptor signaling pathway|Insulin signaling pathway|Glucagon signaling pathway|GnRH signaling pathway|Estrogen signaling pathway|Oxytocin signaling pathway|Melanogen…	KOG0027	[T]	Calmodulin and related proteins (EF-Hand superfamily)	Signal transduction mechanisms
A0A6B0R8L5	E5288_WYG002604	AP-3 complex subunit delta OS=Bos mutus OX=72004 GN=E5288_WYG002604 PE=3 SV=1	3	3	3	3	1197	134.6	6.33	7.55	77.1	94	72.9	113.1	131.4	111.4	0.0147939	0.685586	AP3D1	102268654	AP-3 complex subunit delta	GO:0030123,GO:0006886,GO:0016192	AP-3 adaptor complex|intracellular protein transport|vesicle-mediated transport	bom04142	Lysosome	KOG1059	[U]	Vesicle coat complex AP-3, delta subunit	Intracellular trafficking, secretion, and vesicular transport
A0A6B0RCY8	E5288_WYG018105	Uncharacterized protein OS=Bos mutus OX=72004 GN=E5288_WYG018105 PE=4 SV=1	3	2	2	2	669	76	5.95	4.05	75.5	72	96.5	110.6	109.4	135.9	0.0319117	0.685586	CPSF3	102279685	Uncharacterized protein	GO:0005634,GO:0006397	nucleus|mRNA processing	bom03015	mRNA surveillance pathway	KOG1137	[A]	mRNA cleavage and polyadenylation factor II complex, BRR5 (CPSF subunit)	RNA processing and modification
A0A6B0RS15	E5288_WYG001061	NADH dehydrogenase [ubiquinone] 1 alpha subcomplex subunit 6 OS=Bos mutus OX=72004 GN=E5288_WYG001061 PE=3 SV=1	6	1	1	1	128	15	10.04	2.3	65.2	99	80	126.1	114.9	114.9	0.0236702	0.686148	NDUFA6	102281197	NADH dehydrogenase [ubiquinone] 1 alpha subcomplex subunit 6	GO:0005743,GO:0070469,GO:0055114	mitochondrial inner membrane|respirasome|oxidation-reduction process	bom00190,bom04723,bom04714,bom05010,bom05012,bom05014,bom05016,bom05020,bom05022,bom04932	Oxidative phosphorylation|Retrograde endocannabinoid signaling|Thermogenesis|Alzheimer disease|Parkinson disease|Amyotrophic lateral sclerosis|Huntington disease|Prion disease|Pathways of neurodegeneration - multiple diseases|Non-alcoholic fatty liver disease	KOG3426	[C]	NADH:ubiquinone oxidoreductase, NDUFA6/B14 subunit	Energy production and conversion
A0A6B0R4Q4	E5288_WYG022721	Sema domain-containing protein OS=Bos mutus OX=72004 GN=E5288_WYG022721 PE=4 SV=1	4	4	5	4	781	87.3	7.09	6.16	88.1	79.7	76.6	115.5	123.8	116.3	0.00102666	0.687289	SEMA4B	102269637	Sema domain-containing protein	GO:0016021,GO:0030215,GO:0030154,GO:0007399	integral component of membrane|semaphorin receptor binding|cell differentiation|nervous system development	bom04360	Axon guidance	KOG3611	[T]	Semaphorins	Signal transduction mechanisms
A0A6B0RSH9	E5288_WYG005694	Uncharacterized protein OS=Bos mutus OX=72004 GN=E5288_WYG005694 PE=3 SV=1	18	4	17	4	230	26.2	7.25	33.75	83.9	70.4	90.1	118.9	137.7	99	0.0422751	0.687289	RNASET2	102287286	Uncharacterized protein	GO:0033897,GO:0003723	ribonuclease T2 activity|RNA binding			KOG1642	[A]	Ribonuclease, T2 family	RNA processing and modification
A0A6B0RJF2	E5288_WYG012190	Uncharacterized protein OS=Bos mutus OX=72004 GN=E5288_WYG012190 PE=4 SV=1	4	3	6	3	986	109.6	6.24	9.91	87.7	88.5	68.3	128	117.2	110.3	0.0115303	0.687764	ST14	102277353	Uncharacterized protein	GO:0016021,GO:0004252	integral component of membrane|serine-type endopeptidase activity	bom05206	MicroRNAs in cancer	KOG3627	[E]	Trypsin	Amino acid transport and metabolism
A0A6B0R8Q5	E5288_WYG011363	HATPase_c domain-containing protein OS=Bos mutus OX=72004 GN=E5288_WYG011363 PE=3 SV=1	17	21	56	11	1386	155.2	6.18	127.89	84.5	72.9	87.2	111.8	106.2	137.4	0.0249385	0.688239	HSP90AB1	102277130	HATPase_c domain-containing protein	GO:0016021,GO:0042470,GO:0005524,GO:0005337,GO:0051082,GO:0006457	integral component of membrane|melanosome|ATP binding|nucleoside transmembrane transporter activity|unfolded protein binding|protein folding	bom04141,bom04151,bom04217,bom04621,bom04612,bom04659,bom04657,bom04915,bom04914,bom05200,bom05215,bom05418,bom05132	Protein processing in endoplasmic reticulum|PI3K-Akt signaling pathway|Necroptosis|NOD-like receptor signaling pathway|Antigen processing and presentation|Th17 cell differentiation|IL-17 signaling pathway|Estrogen signaling pathway|Progesterone-mediated oocyte maturation|Pathways in cancer|Prostate cancer|Fluid shear stress and atherosclerosis|Salmonella infection	KOG0019	[O]	Molecular chaperone (HSP90 family)	Posttranslational modification, protein turnover, chaperones
A0A6B0S2M8	E5288_WYG020191	NAD(P)-bd_dom domain-containing protein OS=Bos mutus OX=72004 GN=E5288_WYG020191 PE=4 SV=1	29	7	45	7	280	30	8.6	136.33	83.6	79.6	81.5	114.4	141.7	99.3	0.0415056	0.68852	BLVRB	102277747	NAD(P)-bd_dom domain-containing protein			bom00740,bom00860	Riboflavin metabolism|Porphyrin and chlorophyll metabolism
A0A6B0RGU3	E5288_WYG007526	Protein-ribulosamine 3-kinase OS=Bos mutus OX=72004 GN=E5288_WYG007526 PE=3 SV=1	14	3	4	3	309	34.4	6.96	11.04	85.3	85.9	73.6	128.4	127.9	99	0.0247943	0.688995	FN3KRP	102281298	Protein-ribulosamine 3-kinase	GO:0016301,GO:0102193	kinase activity|protein-ribulosamine 3-kinase activity			KOG3021	[R]	Predicted kinase	General function prediction only
A0A6B0RXY7	E5288_WYG002847	Podocalyxin OS=Bos mutus OX=72004 GN=E5288_WYG002847 PE=3 SV=1	4	2	2	2	509	53.9	5.11	2.05	83.9	80.1	80.8	125.7	100.6	128.8	0.0150585	0.689383	PODXL	102283326	Podocalyxin	GO:0016324,GO:0030175,GO:0016021,GO:0030027,GO:0005902,GO:0001726,GO:0016477,GO:0022407	apical plasma membrane|filopodium|integral component of membrane|lamellipodium|microvillus|ruffle|cell migration|regulation of cell-cell adhesion	bom05132	Salmonella infection
A0A6B0SAU4	E5288_WYG020200	Uncharacterized protein OS=Bos mutus OX=72004 GN=E5288_WYG020200 PE=4 SV=1	8	4	6	4	535	59.2	6.92	12.31	69.8	80.9	94.2	108	128.6	118.6	0.0163319	0.689471	HNRNPL	102284201	Uncharacterized protein	GO:0005634,GO:0003723,GO:0006397	nucleus|RNA binding|mRNA processing			KOG1456	[A]	Heterogeneous nuclear ribonucleoprotein L (contains RRM repeats)	RNA processing and modification
A0A6B0R4K7	E5288_WYG010915	Histidine kinase domain-containing protein OS=Bos mutus OX=72004 GN=E5288_WYG010915 PE=3 SV=1	15	21	32	21	1520	169.9	7.47	74.52	85.3	78.4	81.3	117.6	104.4	133.2	0.0127355	0.689752	ITGA6	102265941	Histidine kinase domain-containing protein	GO:0008305,GO:0005759,GO:0007155,GO:0007229	integrin complex|mitochondrial matrix|cell adhesion|integrin-mediated signaling pathway	bom04151,bom04512,bom04514,bom04510,bom04810,bom04640,bom05200,bom05222,bom05410,bom05412,bom05414,bom05165,bom05145	PI3K-Akt signaling pathway|ECM-receptor interaction|Cell adhesion molecules|Focal adhesion|Regulation of actin cytoskeleton|Hematopoietic cell lineage|Pathways in cancer|Small cell lung cancer|Hypertrophic cardiomyopathy|Arrhythmogenic right ventricular cardiomyopathy|Dilated cardiomyopathy|Human papillomavirus infection|Toxoplasmosis	KOG3637	[W]	Vitronectin receptor, alpha subunit	Extracellular structures
A0A6B0SGT7	E5288_WYG011724	Uncharacterized protein OS=Bos mutus OX=72004 GN=E5288_WYG011724 PE=4 SV=1	4	2	3	2	741	82.5	6.02	6.77	77.9	77.9	89.1	108.2	135.2	111.6	0.0167203	0.689859	NAGLU	102266288	Uncharacterized protein	GO:0005764,GO:0016787	lysosome|hydrolase activity	bom00531,bom04142	Glycosaminoglycan degradation|Lysosome	KOG2233	[U]	Alpha-N-acetylglucosaminidase	Intracellular trafficking, secretion, and vesicular transport
A0A6B0S0V3	ENY2	Transcription and mRNA export factor ENY2 OS=Bos mutus OX=72004 GN=ENY2 PE=3 SV=1	15	1	2	1	116	13	6.54	8.6	59.9	89.7	95.4	113.2	121.7	120.1	0.0316299	0.690141	ENY2	102273817	Transcription and mRNA export factor ENY2	GO:0071819,GO:0005643,GO:0000124,GO:0070390,GO:0030374,GO:0016578,GO:0006406,GO:0045893,GO:0006368	DUBm complex|nuclear pore|SAGA complex|transcription export complex 2|nuclear receptor transcription coactivator activity|histone deubiquitination|mRNA export from nucleus|positive regulation of transcription, DNA-templated|transcription elongation from RNA polymerase II promoter			KOG4479	[K]	Transcription factor e(y)2	Transcription
A0A6B0S3C0	E5288_WYG012581	Spectrin beta chain OS=Bos mutus OX=72004 GN=E5288_WYG012581 PE=3 SV=1	24	49	88	44	2260	259.6	5.29	232.01	72.8	87.7	84.6	104.6	107.6	142.7	0.0485389	0.690617	SPTB	102286627	Spectrin beta chain	GO:0008091,GO:0003779,GO:0005543,GO:0005200,GO:0051693	spectrin|actin binding|phospholipid binding|structural constituent of cytoskeleton|actin filament capping			KOG0517	[Z]	Beta-spectrin	Cytoskeleton
A0A6B0R4U0	E5288_WYG002561	ATP-dependent Clp protease proteolytic subunit OS=Bos mutus OX=72004 GN=E5288_WYG002561 PE=3 SV=1	8	2	2	2	272	29.7	8.16	3.07	89.2	85.3	70.8	118.6	113.4	122.7	0.00420288	0.69157	CLPP	102275347	ATP-dependent Clp protease proteolytic subunit	GO:0004252	serine-type endopeptidase activity			KOG0840	[O]	ATP-dependent Clp protease, proteolytic subunit	Posttranslational modification, protein turnover, chaperones
A0A6B0RAC8	E5288_WYG013096	Adenosylhomocysteinase OS=Bos mutus OX=72004 GN=E5288_WYG013096 PE=3 SV=1	37	16	46	15	432	47.8	6.18	104.86	83.4	82	80.4	117.1	119.1	117.9	4.16557e-06	0.694154	AHCY	102267153	Adenosylhomocysteinase	GO:0004013,GO:0006730	adenosylhomocysteinase activity|one-carbon metabolic process	bom00270	Cysteine and methionine metabolism	KOG1370	[H]	S-adenosylhomocysteine hydrolase	Coenzyme transport and metabolism
A0A6B0RL89	E5288_WYG016176	Pyruvate carboxylase OS=Bos mutus OX=72004 GN=E5288_WYG016176 PE=4 SV=1	12	11	16	11	1275	140.1	6.6	39.53	83.5	72.7	89.7	120.3	96.3	137.5	0.0494375	0.694437	PC	102284912	Pyruvate carboxylase	GO:0005524,GO:0009374,GO:0046872,GO:0004736,GO:0006094,GO:0006090	ATP binding|biotin binding|metal ion binding|pyruvate carboxylase activity|gluconeogenesis|pyruvate metabolic process	bom00020,bom00620	Citrate cycle (TCA cycle)|Pyruvate metabolism	KOG0369	[C]	Pyruvate carboxylase	Energy production and conversion
A0A6B0RVQ7	E5288_WYG015561	Uncharacterized protein OS=Bos mutus OX=72004 GN=E5288_WYG015561 PE=4 SV=1	2	2	2	2	899	103.4	6.25	2.38	92.1	76.8	77	106.4	125	122.7	0.00960266	0.694437	CCDC186	102268444	Uncharacterized protein
A0A6B0R1C7	E5288_WYG010855	Uncharacterized protein OS=Bos mutus OX=72004 GN=E5288_WYG010855 PE=4 SV=1	5	2	2	2	546	59.1	7.24	3.41	89.1	82.8	74.2	135.3	108.4	110.2	0.0207323	0.695394	PCCB	102281393	Uncharacterized protein	GO:0016874	ligase activity	bom00630,bom00640,bom00280	Glyoxylate and dicarboxylate metabolism|Propanoate metabolism|Valine, leucine and isoleucine degradation	KOG0540	[EI]	3-Methylcrotonyl-CoA carboxylase, non-biotin containing subunit/Acetyl-CoA carboxylase carboxyl transferase, subunit beta	Amino acid transport and metabolism |Lipid transport and metabolism
A0A6B0RBI4	E5288_WYG007567	Angiotensin-converting enzyme OS=Bos mutus OX=72004 GN=E5288_WYG007567 PE=3 SV=1	9	9	11	9	1307	150	6.42	20.65	81.9	83.1	81.2	109	105.4	139.4	0.0293328	0.695873	LOC102266786	102266786	Angiotensin-converting enzyme	GO:0016021,GO:0004180,GO:0046872,GO:0008237,GO:0008241	integral component of membrane|carboxypeptidase activity|metal ion binding|metallopeptidase activity|peptidyl-dipeptidase activity	bom04924,bom04614,bom05410,bom05142	Renin secretion|Renin-angiotensin system|Hypertrophic cardiomyopathy|Chagas disease	KOG3690	[E]	Angiotensin I-converting enzymes - M2 family peptidases	Amino acid transport and metabolism
A0A6B0R555	E5288_WYG020827	Carboxypeptidase OS=Bos mutus OX=72004 GN=E5288_WYG020827 PE=3 SV=1	7	4	8	4	502	56.9	8.34	18.43	72.8	72.4	101.1	115.3	131.2	107.2	0.0389271	0.696353	SCPEP1	102276784	Carboxypeptidase	GO:0000786,GO:0003677,GO:0046982,GO:0004185	nucleosome|DNA binding|protein heterodimerization activity|serine-type carboxypeptidase activity			KOG1283	[O]	Serine carboxypeptidases	Posttranslational modification, protein turnover, chaperones
A0A6B0RTP2	E5288_WYG009542	Uncharacterized protein OS=Bos mutus OX=72004 GN=E5288_WYG009542 PE=4 SV=1	18	29	60	26	1918	210.2	6.39	159.74	76.9	93.7	75.7	110.9	105.1	137.6	0.0365475	0.69655	ANK1	102283973	Uncharacterized protein	GO:0005856,GO:0016020,GO:0007165	cytoskeleton|membrane|signal transduction	bom05205	Proteoglycans in cancer	KOG4177	[M]	Ankyrin	Cell wall/membrane/envelope biogenesis
A0A6B0RI98	E5288_WYG020543	V-type proton ATPase proteolipid subunit OS=Bos mutus OX=72004 GN=E5288_WYG020543 PE=3 SV=1	12	1	6	1	155	15.7	9.47	14.44	97.4	65.2	83.8	118.4	130	105.2	0.0385085	0.696833	ATP6V0C	102284627	V-type proton ATPase proteolipid subunit	GO:0016021,GO:0033179,GO:0005774,GO:0015078	integral component of membrane|proton-transporting V-type ATPase, V0 domain|vacuolar membrane|proton transmembrane transporter activity	bom00190,bom04145,bom04142,bom04966,bom04721,bom05323,bom05152,bom05165	Oxidative phosphorylation|Phagosome|Lysosome|Collecting duct acid secretion|Synaptic vesicle cycle|Rheumatoid arthritis|Tuberculosis|Human papillomavirus infection	KOG0232	[C]	Vacuolar H+-ATPase V0 sector, subunits c/c'	Energy production and conversion
A0A6B0RDK9	E5288_WYG000046	Adenylosuccinate synthetase OS=Bos mutus OX=72004 GN=E5288_WYG000046 PE=3 SV=1	1	2	2	2	1508	165	5.95	4.88	77.5	79	90.1	96.9	124.1	132.3	0.0356493	0.69799	LOC106701005	106701005	Adenylosuccinate synthetase	GO:0005737,GO:0003779,GO:0004019,GO:0005525,GO:0000287,GO:0017048,GO:0044208,GO:0030036	cytoplasm|actin binding|adenylosuccinate synthase activity|GTP binding|magnesium ion binding|Rho GTPase binding|'de novo' AMP biosynthetic process|actin cytoskeleton organization			KOG1355	[F]	Adenylosuccinate synthase	Nucleotide transport and metabolism
A0A6B0R580	E5288_WYG011431	Chloride intracellular channel protein OS=Bos mutus OX=72004 GN=E5288_WYG011431 PE=3 SV=1	5	2	3	2	437	49	4.54	8.01	74.5	90.3	82	121.5	125.4	106.4	0.0085626	0.698556	CLIC5	102274960	Chloride intracellular channel protein	GO:0034707,GO:0005737,GO:0005254,GO:0005244,GO:0034765,GO:0007605	chloride channel complex|cytoplasm|chloride channel activity|voltage-gated ion channel activity|regulation of ion transmembrane transport|sensory perception of sound			KOG1422	[P]	Intracellular Cl- channel CLIC, contains GST domain	Inorganic ion transport and metabolism
A0A6B0S916	E5288_WYG007243	Adenosylhomocysteinase OS=Bos mutus OX=72004 GN=E5288_WYG007243 PE=3 SV=1	12	7	13	3	611	66.7	7.36	21.81	93.5	80.3	73	111.9	113.8	127.6	0.010296	0.698556	AHCYL2	102267442	Adenosylhomocysteinase	GO:0004013,GO:0006730	adenosylhomocysteinase activity|one-carbon metabolic process	bom00270	Cysteine and methionine metabolism	KOG1370	[H]	S-adenosylhomocysteine hydrolase	Coenzyme transport and metabolism
A0A6B0QVY6	E5288_WYG005959	Endoplasmic reticulum resident protein 29 OS=Bos mutus OX=72004 GN=E5288_WYG005959 PE=4 SV=1	5	1	4	1	219	24.8	5.43	10.91	80	86.9	80	120.5	111.4	121.2	0.000821152	0.699235	ERP29	102265668	Endoplasmic reticulum resident protein 29	GO:0005788,GO:0009306	endoplasmic reticulum lumen|protein secretion	bom04141	Protein processing in endoplasmic reticulum
A0A6B0QUS1	E5288_WYG006338	Uncharacterized protein OS=Bos mutus OX=72004 GN=E5288_WYG006338 PE=3 SV=1	3	1	3	1	284	31.1	4.98	5.27	95.4	69.3	82.4	120.9	120.2	111.8	0.0120271	0.700198	ADPRHL2	102275114	Uncharacterized protein
A0A6B0RN11	E5288_WYG001760	Pitrilysin metalloproteinase 1 OS=Bos mutus OX=72004 GN=E5288_WYG001760 PE=3 SV=1	1	1	1	1	1208	135.9	6.65	2.56	82.1	74.7	90.3	115.3	100.3	137.3	0.0388964	0.700198	PITRM1	102274881	Pitrilysin metalloproteinase 1	GO:0003824,GO:0046872,GO:0006508	catalytic activity|metal ion binding|proteolysis			KOG2019	[RO]	Metalloendoprotease HMP1 (insulinase superfamily)	General function prediction only |Posttranslational modification, protein turnover, chaperones
A0A6B0RK48	E5288_WYG017690	Calcyclin-binding protein OS=Bos mutus OX=72004 GN=E5288_WYG017690 PE=4 SV=1	5	2	2	2	319	35.2	9.09	4.07	72.7	94.2	80.3	111.8	116.7	124.4	0.00842189	0.700482	CACYBP	102282053	Calcyclin-binding protein	GO:0005737,GO:0005634,GO:0044548,GO:0015631,GO:0031625	cytoplasm|nucleus|S100 protein binding|tubulin binding|ubiquitin protein ligase binding	bom04310	Wnt signaling pathway	KOG3260	[T]	Calcyclin-binding protein CacyBP	Signal transduction mechanisms
A0A6B0RIK3	E5288_WYG006776	Low molecular weight cytosolic acid phosphatase OS=Bos mutus OX=72004 GN=E5288_WYG006776 PE=3 SV=1	14	3	5	3	158	18.1	7.08	11.67	69	90.5	88.4	113.5	123.2	115.4	0.00961583	0.704061	ACP1	102270969	Low molecular weight cytosolic acid phosphatase	GO:0005737,GO:0003993,GO:0004726	cytoplasm|acid phosphatase activity|non-membrane spanning protein tyrosine phosphatase activity	bom00730,bom00740,bom04520	Thiamine metabolism|Riboflavin metabolism|Adherens junction	KOG3217	[T]	Protein tyrosine phosphatase	Signal transduction mechanisms
L8I521	E5288_WYG013795	Rho GDP-dissociation inhibitor 2 OS=Bos mutus OX=72004 GN=E5288_WYG013795 PE=3 SV=1	16	3	7	3	200	22.8	5.2	14.2	92.3	69.5	86.6	121.5	117.8	112.3	0.00946128	0.706485	ARHGDIB	102286790	Rho GDP-dissociation inhibitor 2	GO:0005829,GO:0005096,GO:0003924,GO:0048365,GO:0005094,GO:1901164,GO:2000249,GO:0035023	cytosol|GTPase activator activity|GTPase activity|Rac GTPase binding|Rho GDP-dissociation inhibitor activity|negative regulation of trophoblast cell migration|regulation of actin cytoskeleton reorganization|regulation of Rho protein signal transduction	bom04962,bom04722	Vasopressin-regulated water reabsorption|Neurotrophin signaling pathway	KOG3205	[T]	Rho GDP-dissociation inhibitor	Signal transduction mechanisms
A0A6B0RUI5	E5288_WYG001811	Uncharacterized protein OS=Bos mutus OX=72004 GN=E5288_WYG001811 PE=4 SV=1	6	3	5	2	589	62.4	5.11	11.67	79.1	81.9	87.5	124.3	117.1	110.2	0.00195343	0.706769	UBQLN1	102280148	Uncharacterized protein			bom04141,bom05014	Protein processing in endoplasmic reticulum|Amyotrophic lateral sclerosis	KOG0010	[OR]	Ubiquitin-like protein	Posttranslational modification, protein turnover, chaperones |General function prediction only
A0A6B0RQ78	E5288_WYG010551	Uncharacterized protein OS=Bos mutus OX=72004 GN=E5288_WYG010551 PE=3 SV=1	21	13	21	13	602	67.4	6.73	48.63	78.5	84.7	85.3	128.7	119.2	103.6	0.0108378	0.70697	PGM2	102280136	Uncharacterized protein	GO:0016868,GO:0000287,GO:0006006	intramolecular transferase activity, phosphotransferases|magnesium ion binding|glucose metabolic process	bom00010,bom00030,bom00052,bom00500,bom00520,bom00230	Glycolysis / Gluconeogenesis|Pentose phosphate pathway|Galactose metabolism|Starch and sucrose metabolism|Amino sugar and nucleotide sugar metabolism|Purine metabolism	KOG1220	[G]	Phosphoglucomutase/phosphomannomutase	Carbohydrate transport and metabolism
A0A6B0RRQ1	E5288_WYG004518	LRRcap domain-containing protein OS=Bos mutus OX=72004 GN=E5288_WYG004518 PE=4 SV=1	12	4	7	3	191	21.5	4.48	16.74	77.2	78	93.3	117.5	122.1	111.9	0.00464842	0.70697	ANP32A	102286274	LRRcap domain-containing protein					KOG2739	[DR]	Leucine-rich acidic nuclear protein	Cell cycle control, cell division, chromosome partitioning |General function prediction only
A0A6B0S426	E5288_WYG016592	SGNH_hydro domain-containing protein OS=Bos mutus OX=72004 GN=E5288_WYG016592 PE=4 SV=1	13	4	8	4	258	28.7	7.14	14.78	65.9	84.6	98.2	115.3	111.6	124.5	0.0276969	0.70774	PAFAH1B3	102268501	SGNH_hydro domain-containing protein	GO:0016042	lipid catabolic process	bom00565	Ether lipid metabolism	KOG1388	[TV]	Attractin and platelet-activating factor acetylhydrolase	Signal transduction mechanisms |Defense mechanisms
A0A6B0QSL0	E5288_WYG009026	Uncharacterized protein OS=Bos mutus OX=72004 GN=E5288_WYG009026 PE=4 SV=1	12	3	4	3	303	34.9	5.87	8.58	93.3	85.4	70.1	120.3	117.8	113.2	0.00865745	0.708227	STUB1	102265463	Uncharacterized protein	GO:0004842	ubiquitin-protein transferase activity	bom04141,bom04120	Protein processing in endoplasmic reticulum|Ubiquitin mediated proteolysis	KOG4642	[O]	Chaperone-dependent E3 ubiquitin protein ligase (contains TPR repeats)	Posttranslational modification, protein turnover, chaperones
A0A6B0RT85	E5288_WYG006799	Acetyl-CoA C-myristoyltransferase OS=Bos mutus OX=72004 GN=E5288_WYG006799 PE=3 SV=1	15	9	19	9	543	58.5	8.31	37.79	83.8	77.7	87.3	129.5	93.9	127.9	0.0458946	0.708227	LOC102281973	102281973	Non-specific lipid-transfer protein	GO:0005739,GO:0005777,GO:0008289,GO:0033814,GO:0050632,GO:0006869	mitochondrion|peroxisome|lipid binding|propanoyl-CoA C-acyltransferase activity|propionyl-CoA C2-trimethyltridecanoyltransferase activity|lipid transport	bom00120,bom01040,bom04146,bom03320	Primary bile acid biosynthesis|Biosynthesis of unsaturated fatty acids|Peroxisome|PPAR signaling pathway	KOG1406	[I]	Peroxisomal 3-ketoacyl-CoA-thiolase P-44/SCP2	Lipid transport and metabolism
A0A6B0RZZ5	E5288_WYG021139	Pyroglutamyl-peptidase I OS=Bos mutus OX=72004 GN=E5288_WYG021139 PE=3 SV=1	4	1	2	1	191	21.2	5.12	5.06	88.1	89.3	71.4	104.3	134.9	112	0.0346938	0.708428	PGPEP1	102274480	Pyroglutamyl-peptidase I	GO:0005829,GO:0016920	cytosol|pyroglutamyl-peptidase activity			KOG4755	[O]	Predicted pyroglutamyl peptidase	Posttranslational modification, protein turnover, chaperones
A0A6B0S2R6	E5288_WYG020951	G_PROTEIN_RECEP_F1_2 domain-containing protein OS=Bos mutus OX=72004 GN=E5288_WYG020951 PE=3 SV=1	3	2	3	2	725	81.1	8.94	4.76	74.8	71.7	102.3	125	123.5	102.7	0.0477572	0.708428	ASPA	102280618	G_PROTEIN_RECEP_F1_2 domain-containing protein	GO:0016021,GO:0004930,GO:0016811,GO:0016788,GO:0046872,GO:0004984	integral component of membrane|G protein-coupled receptor activity|hydrolase activity, acting on carbon-nitrogen (but not peptide) bonds, in linear amides|hydrolase activity, acting on ester bonds|metal ion binding|olfactory receptor activity	bom00250,bom00340	Alanine, aspartate and glutamate metabolism|Histidine metabolism
A0A6B0RZC2	E5288_WYG008677	Cytochrome b5 heme-binding domain-containing protein OS=Bos mutus OX=72004 GN=E5288_WYG008677 PE=4 SV=1	5	1	2	1	182	20.2	4.88	5.33	86.3	85.2	77.4	119.3	113	118.7	0.00059004	0.709117	NENF	102268761	Cytochrome b5 heme-binding domain-containing protein	GO:0005783	endoplasmic reticulum			KOG1110	[R]	Putative steroid membrane receptor Hpr6.6/25-Dx	General function prediction only
A0A6B0RGA8	E5288_WYG007603	GRAM domain-containing protein OS=Bos mutus OX=72004 GN=E5288_WYG007603 PE=4 SV=1	9	2	3	2	262	28.2	5.91	4.08	92.6	80.2	76.6	120.9	101.7	127.9	0.0215973	0.711555	WBP2	102266129	GRAM domain-containing protein	GO:0000790,GO:0003713,GO:0071391,GO:0045815	nuclear chromatin|transcription coactivator activity|cellular response to estrogen stimulus|positive regulation of gene expression, epigenetic			KOG3294	[T]	WW domain binding protein WBP-2, contains GRAM domain	Signal transduction mechanisms
A0A6B0R0A6	E5288_WYG005932	Paraspeckle component 1 OS=Bos mutus OX=72004 GN=E5288_WYG005932 PE=3 SV=1	18	6	7	6	433	50	6	22.35	83.6	70.1	95.9	101.2	115.6	133.7	0.0486307	0.712126	PSPC1	102276232	Paraspeckle component 1	GO:0005737,GO:0016363,GO:0016607,GO:0005730,GO:0003723	cytoplasm|nuclear matrix|nuclear speck|nucleolus|RNA binding			KOG0115	[A]	RNA-binding protein p54nrb (RRM superfamily)	RNA processing and modification
A0A6B0QX20	E5288_WYG012007	Inorganic diphosphatase OS=Bos mutus OX=72004 GN=E5288_WYG012007 PE=3 SV=1	9	3	5	3	297	33.9	5.99	14.93	94.8	82	73.3	128.7	103.7	117.5	0.0252981	0.714776	PPA2	102284369	Inorganic diphosphatase	GO:0005737,GO:0004427,GO:0000287,GO:0006796	cytoplasm|inorganic diphosphatase activity|magnesium ion binding|phosphate-containing compound metabolic process	bom00190	Oxidative phosphorylation	KOG1626	[C]	Inorganic pyrophosphatase/Nucleosome remodeling factor, subunit NURF38	Energy production and conversion
A0A6B0QYN9	E5288_WYG007957	Cytochrome b5 heme-binding domain-containing protein OS=Bos mutus OX=72004 GN=E5288_WYG007957 PE=4 SV=1	6	2	4	2	162	17.9	9.91	11.99	71.9	100.6	77.8	112.1	123.9	113.7	0.025167	0.715756	PGRMC2	102267934	Cytochrome b5 heme-binding domain-containing protein	GO:0005783	endoplasmic reticulum			KOG1110	[R]	Putative steroid membrane receptor Hpr6.6/25-Dx	General function prediction only
A0A6B0RWF6	E5288_WYG022069	Ubiquitin carboxyl-terminal hydrolase OS=Bos mutus OX=72004 GN=E5288_WYG022069 PE=3 SV=1	6	5	8	5	981	112.4	5.22	12.72	96.7	73.8	79.8	100.4	125.9	123.4	0.035567	0.715756	USP15	102271466	Ubiquitin carboxyl-terminal hydrolase	GO:0005737,GO:0005634,GO:0004843,GO:0016579,GO:0006511	cytoplasm|nucleus|thiol-dependent ubiquitin-specific protease activity|protein deubiquitination|ubiquitin-dependent protein catabolic process	bom04137	Mitophagy - animal	KOG1870	[O]	Ubiquitin C-terminal hydrolase	Posttranslational modification, protein turnover, chaperones
A0A6B0R387	E5288_WYG014515	Uncharacterized protein OS=Bos mutus OX=72004 GN=E5288_WYG014515 PE=4 SV=1	3	2	3	2	559	64.1	7.58	6.31	78.8	76.2	95.4	112.1	109.7	127.9	0.0162399	0.716042	PORCN	102273839	Uncharacterized protein	GO:0016021,GO:0005634,GO:0003713	integral component of membrane|nucleus|transcription coactivator activity	bom04310	Wnt signaling pathway	KOG4312	[R]	Predicted acyltransferase	General function prediction only
L8J435	E5288_WYG009222	Glyoxylate reductase 1 homolog OS=Bos mutus OX=72004 GN=E5288_WYG009222 PE=3 SV=1	3	1	2	1	553	60.5	9.17	3.17	92.4	73.5	84.5	115.9	117.7	116	0.00388329	0.716247	GLYR1	102270813	Glyoxylate reductase 1 homolog	GO:0005829,GO:0005654,GO:0000786,GO:0003677,GO:0035064,GO:0051287,GO:0050661,GO:0031491,GO:0016491,GO:0035066,GO:0045944	cytosol|nucleoplasm|nucleosome|DNA binding|methylated histone binding|NAD binding|NADP binding|nucleosome binding|oxidoreductase activity|positive regulation of histone acetylation|positive regulation of transcription by RNA polymerase II			KOG0409	[R]	Predicted dehydrogenase	General function prediction only
A0A6B0QY33	E5288_WYG004994	Uncharacterized protein OS=Bos mutus OX=72004 GN=E5288_WYG004994 PE=4 SV=1	3	1	1	1	625	70.8	6.27	3.81	79.4	88	83	129.2	125.9	94.4	0.0438597	0.716452	WDR26	102269391	Uncharacterized protein					KOG0293	[S]	WD40 repeat-containing protein	Function unknown
A0A6B0RWR3	E5288_WYG001083	TPR_REGION domain-containing protein OS=Bos mutus OX=72004 GN=E5288_WYG001083 PE=3 SV=1	24	8	18	8	369	41.4	5.31	49.11	75.9	75.6	98.9	120.6	105.3	123.6	0.0260483	0.716452	LOC102271874	102271874	TPR_REGION domain-containing protein	GO:0046983	protein dimerization activity			KOG1308	[OT]	Hsp70-interacting protein Hip/Transient component of progesterone receptor complexes and an Hsp70-binding protein	Posttranslational modification, protein turnover, chaperones |Signal transduction mechanisms
A0A6B0QSS6	E5288_WYG007099	Fcf2 domain-containing protein OS=Bos mutus OX=72004 GN=E5288_WYG007099 PE=4 SV=1	6	6	6	6	1113	125.9	7.96	17.1	73	97.5	80	130.9	117.7	101	0.0432165	0.716533	DNTTIP2	102266171	Fcf2 domain-containing protein	GO:0005634	nucleus			KOG3100	[S]	Uncharacterized conserved protein	Function unknown
A0A6B0RM54	E5288_WYG006788	Activated RNA polymerase II transcriptional coactivator p15 OS=Bos mutus OX=72004 GN=E5288_WYG006788 PE=3 SV=1	10	3	6	3	224	24.9	6.58	13.39	66.6	84.3	99.6	119.5	115.2	114.8	0.0268108	0.716738	SUB1	102281914	Activated RNA polymerase II transcriptional coactivator p15	GO:0005634,GO:0003677,GO:0006355	nucleus|DNA binding|regulation of transcription, DNA-templated			KOG2712	[K]	Transcriptional coactivator	Transcription
A0A6B0RPY0	E5288_WYG017409	GlcNAc kinase OS=Bos mutus OX=72004 GN=E5288_WYG017409 PE=3 SV=1	15	6	10	6	344	37.2	5.96	17.38	85.8	87	77.8	122.4	119.7	107.4	0.00375586	0.717024	NAGK	102273595	GlcNAc kinase	GO:0045127	N-acetylglucosamine kinase activity	bom00520	Amino sugar and nucleotide sugar metabolism	KOG1794	[G]	N-Acetylglucosamine kinase	Carbohydrate transport and metabolism
A0A6B0S5U6	E5288_WYG008725	Uncharacterized protein OS=Bos mutus OX=72004 GN=E5288_WYG008725 PE=3 SV=1	3	1	1	1	463	52.5	5.88	2.11	94.9	69.6	86.1	108.5	116.2	124.7	0.0198412	0.71723	LOC102281309	102281309	Uncharacterized protein	GO:0005884,GO:0005524,GO:0008017,GO:0003777,GO:0045010,GO:0007018	actin filament|ATP binding|microtubule binding|microtubule motor activity|actin nucleation|microtubule-based movement			KOG1922	[TZ]	Rho GTPase effector BNI1 and related formins	Signal transduction mechanisms |Cytoskeleton
A0A6B0RE55	CMPK1	UMP-CMP kinase OS=Bos mutus OX=72004 GN=CMPK1 PE=3 SV=1	8	2	6	2	228	26	8.29	13.65	76.7	92.4	81.6	114.2	118.6	116.5	0.00239675	0.717721	CMPK1	102274423	UMP-CMP kinase	GO:0005737,GO:0005634,GO:0005524,GO:0004127,GO:0004550,GO:0009041,GO:0006207,GO:0006221	cytoplasm|nucleus|ATP binding|cytidylate kinase activity|nucleoside diphosphate kinase activity|uridylate kinase activity|'de novo' pyrimidine nucleobase biosynthetic process|pyrimidine nucleotide biosynthetic process	bom00240,bom00983	Pyrimidine metabolism|Drug metabolism - other enzymes	KOG3079	[F]	Uridylate kinase/adenylate kinase	Nucleotide transport and metabolism
A0A6B0QYZ7	E5288_WYG018639	Chloride intracellular channel protein OS=Bos mutus OX=72004 GN=E5288_WYG018639 PE=3 SV=1	27	6	16	6	253	28.7	5.78	46.87	77.5	92.1	81.2	128.9	103.5	116.8	0.0184789	0.718213	LOC102272642	102272642	Chloride intracellular channel protein	GO:0034707,GO:0005737,GO:0005254,GO:0005244,GO:0034765	chloride channel complex|cytoplasm|chloride channel activity|voltage-gated ion channel activity|regulation of ion transmembrane transport			KOG1422	[P]	Intracellular Cl- channel CLIC, contains GST domain	Inorganic ion transport and metabolism
A0A6B0RQS6	E5288_WYG001110	Adenylosuccinase OS=Bos mutus OX=72004 GN=E5288_WYG001110 PE=3 SV=1	2	4	4	4	2599	279.2	7.08	15.63	74	95.2	81.7	110.1	127.1	112	0.0162132	0.718499	TNRC6B	102268549	Adenylosuccinase	GO:0070626,GO:0004018,GO:0003676,GO:0044208,GO:0006189,GO:0035278	(S)-2-(5-amino-1-(5-phospho-D-ribosyl)imidazole-4-carboxamido)succinate AMP-lyase (fumarate-forming) activity|N6-(1,2-dicarboxyethyl)AMP AMP-lyase (fumarate-forming) activity|nucleic acid binding|'de novo' AMP biosynthetic process|'de novo' IMP biosynthetic process|miRNA mediated inhibition of translation
A0A6B0RCR8	E5288_WYG014390	3-hydroxyisobutyrate dehydrogenase, mitochondrial OS=Bos mutus OX=72004 GN=E5288_WYG014390 PE=3 SV=1	24	3	6	3	216	22.4	5.64	17.48	89.6	90.3	71.1	123	99.9	126.1	0.0346555	0.719198	HIBADH	102281836	3-hydroxyisobutyrate dehydrogenase, mitochondrial	GO:0008442,GO:0051287,GO:0050661,GO:0006574	3-hydroxyisobutyrate dehydrogenase activity|NAD binding|NADP binding|valine catabolic process	bom00280	Valine, leucine and isoleucine degradation	KOG0409	[R]	Predicted dehydrogenase	General function prediction only
A0A6B0RYG3	E5288_WYG020421	Uncharacterized protein OS=Bos mutus OX=72004 GN=E5288_WYG020421 PE=3 SV=1	2	2	5	2	1120	123.6	6.48	13.39	94.9	76.6	79.6	108.8	121.3	118.7	0.00883935	0.719897	LGR4	102279144	Uncharacterized protein	GO:0016021,GO:0005886,GO:0004930,GO:0016500	integral component of membrane|plasma membrane|G protein-coupled receptor activity|protein-hormone receptor activity	bom04310	Wnt signaling pathway	KOG2087	[T]	Glycoprotein hormone receptor	Signal transduction mechanisms
A0A6B0RF97	E5288_WYG013113	14_3_3 domain-containing protein OS=Bos mutus OX=72004 GN=E5288_WYG013113 PE=3 SV=1	34	9	58	3	254	28.9	4.84	87.69	79.6	85	86.7	113.1	115.7	119.9	0.000370508	0.720677	YWHAB	102271554	14_3_3 domain-containing protein			bom04390,bom04151,bom04110,bom04114,bom05203,bom05161,bom05160	Hippo signaling pathway|PI3K-Akt signaling pathway|Cell cycle|Oocyte meiosis|Viral carcinogenesis|Hepatitis B|Hepatitis C	KOG0841	[O]	Multifunctional chaperone (14-3-3 family)	Posttranslational modification, protein turnover, chaperones
A0A6B0RYQ1	E5288_WYG018014	Uncharacterized protein OS=Bos mutus OX=72004 GN=E5288_WYG018014 PE=3 SV=1	6	2	3	2	287	32.4	7.49	7.17	71.5	96.3	83.5	121.2	122.9	104.6	0.0245747	0.720677	LOC102275702	102275702	Uncharacterized protein	GO:0005542,GO:0061714,GO:1904447	folic acid binding|folic acid receptor activity|folate import across plasma membrane	bom04144,bom01523	Endocytosis|Antifolate resistance
A0A6B0QRI6	E5288_WYG000355	IDP OS=Bos mutus OX=72004 GN=E5288_WYG000355 PE=3 SV=1	17	12	37	11	743	85	7.3	71.87	101.5	82.2	67.8	115.1	110.4	123.1	0.0362409	0.721457	IDH1	102285206	IDP	GO:0004450,GO:0000287,GO:0051287,GO:0006097,GO:0006102,GO:0006099	isocitrate dehydrogenase (NADP+) activity|magnesium ion binding|NAD binding|glyoxylate cycle|isocitrate metabolic process|tricarboxylic acid cycle	bom00020,bom00480,bom04146,bom05230	Citrate cycle (TCA cycle)|Glutathione metabolism|Peroxisome|Central carbon metabolism in cancer	KOG1526	[C]	NADP-dependent isocitrate dehydrogenase	Energy production and conversion
A0A6B0R2A0	E5288_WYG009758	Uncharacterized protein OS=Bos mutus OX=72004 GN=E5288_WYG009758 PE=3 SV=1	21	9	13	9	462	51.5	6.6	29.71	82.1	84.6	85	111.2	115.6	121.5	0.00049656	0.722653	ASL	102277083	Uncharacterized protein	GO:0004056,GO:0042450,GO:0000050	argininosuccinate lyase activity|arginine biosynthetic process via ornithine|urea cycle	bom00250,bom00220	Alanine, aspartate and glutamate metabolism|Arginine biosynthesis	KOG1316	[E]	Argininosuccinate lyase	Amino acid transport and metabolism
A0A6B0RHI7	E5288_WYG022138	Pept_C1 domain-containing protein OS=Bos mutus OX=72004 GN=E5288_WYG022138 PE=3 SV=1	15	5	23	5	363	39.8	6.18	39.94	88.9	74.7	88.3	121.8	122.3	104	0.0134689	0.723643	CTSB	102284921	Pept_C1 domain-containing protein	GO:0005764,GO:0008234	lysosome|cysteine-type peptidase activity	bom04142,bom04140,bom04210,bom04621,bom04612,bom04924	Lysosome|Autophagy - animal|Apoptosis|NOD-like receptor signaling pathway|Antigen processing and presentation|Renin secretion	KOG1543	[O]	Cysteine proteinase Cathepsin L	Posttranslational modification, protein turnover, chaperones
A0A6B0QS13	E5288_WYG007182	AAA domain-containing protein OS=Bos mutus OX=72004 GN=E5288_WYG007182 PE=3 SV=1	2	2	2	2	805	89.3	8.7	4.56	99	70.8	82.3	124.7	118.2	105	0.0334182	0.724634	AFG3L2	102285609	AAA domain-containing protein	GO:0016021,GO:0005524,GO:0004222,GO:0008270	integral component of membrane|ATP binding|metalloendopeptidase activity|zinc ion binding	bom05017	Spinocerebellar ataxia	KOG0731	[O]	AAA+-type ATPase containing the peptidase M41 domain	Posttranslational modification, protein turnover, chaperones
A0A6B0S9M4	E5288_WYG012168	Hypoxanthine phosphoribosyltransferase OS=Bos mutus OX=72004 GN=E5288_WYG012168 PE=3 SV=1	27	6	12	3	243	27.6	6.8	30.92	70.6	90	91.5	99.1	124	124.8	0.0416008	0.724634	HPRT1	102277095	Hypoxanthine phosphoribosyltransferase	GO:0005737,GO:0052657,GO:0004422,GO:0046872,GO:0000166,GO:0032264,GO:0006166	cytoplasm|guanine phosphoribosyltransferase activity|hypoxanthine phosphoribosyltransferase activity|metal ion binding|nucleotide binding|IMP salvage|purine ribonucleoside salvage	bom00230,bom00983	Purine metabolism|Drug metabolism - other enzymes	KOG3367	[F]	Hypoxanthine-guanine phosphoribosyltransferase	Nucleotide transport and metabolism
A0A6B0S2A9	E5288_WYG001854	Queuosine salvage protein OS=Bos mutus OX=72004 GN=E5288_WYG001854 PE=3 SV=1	5	2	3	2	350	39.8	5.76	4.49	82.9	84.6	84.7	119.2	120.1	108.6	0.00103508	0.724921	LOC102279744	102279744	Queuosine salvage protein					KOG2524	[H]	Cobyrinic acid a,c-diamide synthase	Coenzyme transport and metabolism
A0A6B0QW39	E5288_WYG005808	Phospholipase B-like OS=Bos mutus OX=72004 GN=E5288_WYG005808 PE=3 SV=1	15	8	17	8	537	60.5	7.11	44.26	70.6	84.4	97.5	99.3	124.5	123.6	0.0492529	0.726828	PLBD2	102286133	Phospholipase B-like	GO:0004620,GO:0016042	phospholipase activity|lipid catabolic process			KOG3774	[T]	Uncharacterized conserved protein Lama	Signal transduction mechanisms
A0A6B0RRL4	E5288_WYG004314	Aspartate aminotransferase OS=Bos mutus OX=72004 GN=E5288_WYG004314 PE=3 SV=1	22	10	17	10	521	57.9	7.56	44.41	87.7	88.4	76.5	102.8	121.1	123.5	0.0141005	0.727116	GOT1	102284586	Aspartate aminotransferase	GO:0004069,GO:0030170,GO:0009058,GO:0006520	L-aspartate:2-oxoglutarate aminotransferase activity|pyridoxal phosphate binding|biosynthetic process|cellular amino acid metabolic process	bom00250,bom00270,bom00220,bom00330,bom00350,bom00360,bom00400	Alanine, aspartate and glutamate metabolism|Cysteine and methionine metabolism|Arginine biosynthesis|Arginine and proline metabolism|Tyrosine metabolism|Phenylalanine metabolism|Phenylalanine, tyrosine and tryptophan biosynthesis	KOG1412	[E]	Aspartate aminotransferase/Glutamic oxaloacetic transaminase AAT2/GOT1	Amino acid transport and metabolism
A0A6B0RF53	E5288_WYG022474	Uncharacterized protein OS=Bos mutus OX=72004 GN=E5288_WYG022474 PE=3 SV=1	13	4	6	4	300	33.2	8.97	14.26	89.3	77.5	85.8	121	102.7	123.6	0.0132893	0.727325	HSD17B11	102275067	Uncharacterized protein					KOG1201	[Q]	Hydroxysteroid 17-beta dehydrogenase 11	Secondary metabolites biosynthesis, transport and catabolism
A0A6B0S949	E5288_WYG021900	Uncharacterized protein OS=Bos mutus OX=72004 GN=E5288_WYG021900 PE=4 SV=1	26	18	52	13	630	70.8	5.6	120.81	77.1	84.2	91.5	117.2	111.8	118.3	0.00241285	0.727901	PLS3	102268152	Uncharacterized protein	GO:0051015,GO:0005509,GO:0051017	actin filament binding|calcium ion binding|actin filament bundle assembly			KOG0046	[Z]	Ca2+-binding actin-bundling protein (fimbrin/plastin), EF-Hand protein superfamily	Cytoskeleton
A0A6B0RKI2	E5288_WYG011107	Coiled-coil domain-containing protein 58 OS=Bos mutus OX=72004 GN=E5288_WYG011107 PE=3 SV=1	13	3	5	3	210	24	6.14	7.1	87.2	79.3	86.4	125.6	101.5	119.9	0.0151329	0.728818	CCDC58	102274848	Coiled-coil domain-containing protein 58	GO:0016021	integral component of membrane			KOG4613	[RD]	Predicted component of DNA replication checkpoint response mechanism (S-M checkpoint)	General function prediction only |Cell cycle control, cell division, chromosome partitioning
A0A6B0S055	E5288_WYG018249	Uncharacterized protein OS=Bos mutus OX=72004 GN=E5288_WYG018249 PE=3 SV=1	4	2	2	2	620	68.1	7.99	3.76	84.9	86.5	81.6	101.4	134.3	111.2	0.0337014	0.729317	ACAD9	102267742	Uncharacterized protein	GO:0005739,GO:0003995,GO:0050660	mitochondrion|acyl-CoA dehydrogenase activity|flavin adenine dinucleotide binding			KOG0137	[I]	Very-long-chain acyl-CoA dehydrogenase	Lipid transport and metabolism
A0A6B0R5C5	E5288_WYG018708	Uncharacterized protein OS=Bos mutus OX=72004 GN=E5288_WYG018708 PE=4 SV=1	3	5	7	4	1347	151.7	6.86	9.38	81.2	87.5	84.4	106.5	115.9	124.5	0.00474867	0.729605	RNF123	102269626	Uncharacterized protein	GO:0046872	metal ion binding			KOG4692	[O]	Predicted E3 ubiquitin ligase	Posttranslational modification, protein turnover, chaperones
A0A6B0RXM1	E5288_WYG010005	Uncharacterized protein OS=Bos mutus OX=72004 GN=E5288_WYG010005 PE=3 SV=1	10	4	8	4	510	57.6	6.09	15.24	85.4	74.3	93.7	118.2	110.9	117.5	0.00694336	0.731102	API5	102275168	Uncharacterized protein					KOG2213	[T]	Apoptosis inhibitor 5/fibroblast growth factor 2-interacting factor 2, and related proteins	Signal transduction mechanisms
A0A6B0RLH8	E5288_WYG005411	XRN2-binding (XTBD) domain-containing protein OS=Bos mutus OX=72004 GN=E5288_WYG005411 PE=3 SV=1	7	1	1	1	124	14.1	5.02	1.82	97.2	72.2	84.1	116	112.8	117.7	0.0135721	0.731602	CDKN2AIPNL	102265206	XRN2-binding (XTBD) domain-containing protein
A0A6B0S0S4	APOA1BP	NAD(P)H-hydrate epimerase OS=Bos mutus OX=72004 GN=APOA1BP PE=3 SV=1	5	1	3	1	363	38.4	8.5	11.28	76.6	87.9	89	110.8	112.9	122.8	0.00462867	0.731602	APOA1BP	102285831	NAD(P)H-hydrate epimerase	GO:0005576,GO:0005739,GO:0046872,GO:0052856,GO:0052857,GO:0000166	extracellular region|mitochondrion|metal ion binding|NADHX epimerase activity|NADPHX epimerase activity|nucleotide binding			KOG2585	[S]	Uncharacterized conserved protein	Function unknown
A0A6B0QUI2	E5288_WYG006001	Uncharacterized protein OS=Bos mutus OX=72004 GN=E5288_WYG006001 PE=3 SV=1	43	27	113	15	659	72.2	5.59	269.13	91.2	80	82.5	107	117.9	121.5	0.00501457	0.73239	HSPA8	102273898	Uncharacterized protein	GO:0005524	ATP binding	bom03040,bom04141,bom04010,bom04144,bom04612,bom04915,bom04213,bom05020,bom05134,bom05162,bom05145	Spliceosome|Protein processing in endoplasmic reticulum|MAPK signaling pathway|Endocytosis|Antigen processing and presentation|Estrogen signaling pathway|Longevity regulating pathway - multiple species|Prion disease|Legionellosis|Measles|Toxoplasmosis	KOG0101	[O]	Molecular chaperones HSP70/HSC70, HSP70 superfamily	Posttranslational modification, protein turnover, chaperones
A0A6B0RZW8	E5288_WYG009332	Cytochrome b5 heme-binding domain-containing protein OS=Bos mutus OX=72004 GN=E5288_WYG009332 PE=3 SV=1	4	1	3	1	290	31.9	6.04	9.92	85.3	88.1	80.3	119.5	121.4	105.4	0.00507905	0.732602	LOC102267899	102267899	Cytochrome b5 heme-binding domain-containing protein	GO:0005783,GO:0020037,GO:0046872	endoplasmic reticulum|heme binding|metal ion binding			KOG0537	[C]	Cytochrome b5	Energy production and conversion
A0A6B0SBE6	E5288_WYG011649	Uncharacterized protein OS=Bos mutus OX=72004 GN=E5288_WYG011649 PE=3 SV=1	13	5	5	5	430	47.8	7.71	9.22	93.4	81.2	79.2	117.8	98.1	130.3	0.0411398	0.733102	GCDH	102274679	Uncharacterized protein	GO:0005739,GO:0003995,GO:0050660	mitochondrion|acyl-CoA dehydrogenase activity|flavin adenine dinucleotide binding	bom00071,bom00310,bom00380	Fatty acid degradation|Lysine degradation|Tryptophan metabolism	KOG0138	[E]	Glutaryl-CoA dehydrogenase	Amino acid transport and metabolism
A0A6B0REF9	E5288_WYG007494	LLGL domain-containing protein OS=Bos mutus OX=72004 GN=E5288_WYG007494 PE=3 SV=1	5	4	6	4	1074	119.3	8.48	11.66	77	91.9	85.1	107.9	107.1	131.1	0.0267312	0.733892	LLGL2	102276128	LLGL domain-containing protein	GO:0006887	exocytosis	bom04390,bom04530,bom05165	Hippo signaling pathway|Tight junction|Human papillomavirus infection	KOG1983	[U]	Tomosyn and related SNARE-interacting proteins	Intracellular trafficking, secretion, and vesicular transport
A0A6B0RHW4	E5288_WYG019315	Uncharacterized protein OS=Bos mutus OX=72004 GN=E5288_WYG019315 PE=4 SV=1	1	1	1	1	728	82.1	5.59	2.97	76.3	90.8	86.9	113.3	111.5	121.1	0.00426693	0.734316	ARHGEF37	102271150	Uncharacterized protein	GO:0005737,GO:0005085	cytoplasm|guanyl-nucleotide exchange factor activity			KOG3519	[T]	Invasion-inducing protein TIAM1/CDC24 and related RhoGEF GTPases	Signal transduction mechanisms
A0A6B0RH16	E5288_WYG013083	Carboxypeptidase OS=Bos mutus OX=72004 GN=E5288_WYG013083 PE=3 SV=1	15	6	15	6	479	53.9	6.42	33.13	81.5	70.6	102	112.7	126.8	106.4	0.0497805	0.734605	CTSA	102280027	Carboxypeptidase	GO:0004185	serine-type carboxypeptidase activity	bom04142,bom04614	Lysosome|Renin-angiotensin system	KOG1282	[OE]	Serine carboxypeptidases (lysosomal cathepsin A)	Posttranslational modification, protein turnover, chaperones |Amino acid transport and metabolism
A0A6B0S9J4	E5288_WYG002967	RRM domain-containing protein OS=Bos mutus OX=72004 GN=E5288_WYG002967 PE=4 SV=1	13	5	15	5	424	46.5	9.79	37.58	66.7	90.8	96.6	115.1	114	116.8	0.0291193	0.734605	RBMX	102269220	RRM domain-containing protein	GO:0003723,GO:0006397,GO:0008380	RNA binding|mRNA processing|RNA splicing	bom03040	Spliceosome
A0A6B0S535	E5288_WYG010483	Sm protein E OS=Bos mutus OX=72004 GN=E5288_WYG010483 PE=3 SV=1	4	1	3	1	259	29.6	9.7	6.99	82.3	79.7	92.2	98.6	120.4	126.7	0.0307775	0.73532	SNRPE	102272937	Sm protein E	GO:0005681,GO:0000398	spliceosomal complex|mRNA splicing, via spliceosome	bom03040	Spliceosome	KOG1774	[A]	Small nuclear ribonucleoprotein E	RNA processing and modification
A0A6B0QPL9	E5288_WYG006968	Uncharacterized protein OS=Bos mutus OX=72004 GN=E5288_WYG006968 PE=3 SV=1	22	5	8	5	219	24.4	6.07	20.58	81.8	84.6	87.9	124.8	108.9	112	0.00416391	0.735609	HDHD2	102279978	Uncharacterized protein	GO:0016791	phosphatase activity			KOG3040	[R]	Predicted sugar phosphatase (HAD superfamily)	General function prediction only
A0A6B0RPU5	E5288_WYG016167	Multifunctional methyltransferase subunit TRM112-like protein OS=Bos mutus OX=72004 GN=E5288_WYG016167 PE=3 SV=1	7	1	2	1	187	21.1	6.73	4.98	89.7	86.4	78.4	105.7	117.9	121.9	0.00684877	0.736614	TRMT112	102266446	Multifunctional methyltransferase subunit TRM112-like protein	GO:0046982	protein heterodimerization activity			KOG1088	[S]	Uncharacterized conserved protein	Function unknown
A0A6B0QPN1	E5288_WYG006916	Uncharacterized protein OS=Bos mutus OX=72004 GN=E5288_WYG006916 PE=4 SV=1	18	5	13	5	193	22	6.58	24.4	82.1	85.5	87	104.8	126.9	113.7	0.0100401	0.737116	RHOC	102287081	Uncharacterized protein	GO:0005525,GO:0003924,GO:0007264	GTP binding|GTPase activity|small GTPase mediated signal transduction			KOG0393	[R]	Ras-related small GTPase, Rho type	General function prediction only
A0A6B0RFF3	E5288_WYG012957	Tyrosine-protein kinase OS=Bos mutus OX=72004 GN=E5288_WYG012957 PE=3 SV=1	6	3	3	1	543	60.3	7.42	7.49	89.1	80.8	84.8	95.9	126.7	122.8	0.0387404	0.737406	SRC	102284506	Tyrosine-protein kinase	GO:0005886,GO:0005524,GO:0004715	plasma membrane|ATP binding|non-membrane spanning protein tyrosine kinase activity	bom04012,bom04015,bom04370,bom04144,bom04137,bom04510,bom04520,bom04530,bom04540,bom04810,bom04611,bom04625,bom04062,bom04912,bom04915,bom04917,bom04921,bom04926,bom04919,bom04727,bom04750,bom04360,bom05205,bom05203,bom05219,bom05418,bom05135,bom05152,bom05100,bom05161,bom05168,bom05163,bom05167,bom01521,bom01522	ErbB signaling pathway|Rap1 signaling pathway|VEGF signaling pathway|Endocytosis|Mitophagy - animal|Focal adhesion|Adherens junction|Tight junction|Gap junction|Regulation of actin cytoskeleton|Platelet activation|C-type lectin receptor signaling pathway|Chemokine signaling pathway|GnRH signaling pathway|Estrogen signaling pathway|Prolactin signaling pathway|Oxytocin signaling pathway|Relaxin sig…	KOG0197	[T]	Tyrosine kinases	Signal transduction mechanisms
A0A6B0RIH2	E5288_WYG018116	Uncharacterized protein OS=Bos mutus OX=72004 GN=E5288_WYG018116 PE=4 SV=1	7	1	2	1	196	22.1	5.24	2.45	90.5	82.8	81.5	114.2	123	107.9	0.00443329	0.738337	RHOB	102277199	Uncharacterized protein	GO:0005525,GO:0003924,GO:0007264	GTP binding|GTPase activity|small GTPase mediated signal transduction	bom05132	Salmonella infection	KOG0393	[R]	Ras-related small GTPase, Rho type	General function prediction only
A0A6B0QWU3	E5288_WYG010874	Alkylglycerone-phosphate synthase OS=Bos mutus OX=72004 GN=E5288_WYG010874 PE=3 SV=1	9	4	5	4	618	69.7	6.84	11.64	93.5	78	83.4	118.4	122.1	104.6	0.0126885	0.738626	AGPS	102284431	Alkylglycerone-phosphate synthase	GO:0005777,GO:0008609,GO:0071949,GO:0016491,GO:0008611	peroxisome|alkylglycerone-phosphate synthase activity|FAD binding|oxidoreductase activity|ether lipid biosynthetic process	bom00565,bom04146	Ether lipid metabolism|Peroxisome	KOG1233	[R]	Alkyl-dihydroxyacetonephosphate synthase	General function prediction only
A0A6B0RVH5	E5288_WYG008521	COP9 signalosome complex subunit 6 OS=Bos mutus OX=72004 GN=E5288_WYG008521 PE=3 SV=1	13	3	4	3	308	34.7	5.73	3.87	84.9	76.9	93.4	105.8	130.1	109	0.0292067	0.739925	COPS6	102286092	COP9 signalosome complex subunit 6	GO:0008180,GO:0005737,GO:0016021,GO:0070122,GO:0008237,GO:0000338	COP9 signalosome|cytoplasm|integral component of membrane|isopeptidase activity|metallopeptidase activity|protein deneddylation			KOG3050	[OT]	COP9 signalosome, subunit CSN6	Posttranslational modification, protein turnover, chaperones |Signal transduction mechanisms
A0A6B0R3F5	E5288_WYG002443	Sm domain-containing protein OS=Bos mutus OX=72004 GN=E5288_WYG002443 PE=3 SV=1	15	2	3	2	105	11.8	5.6	2.6	95	72.7	87.5	118.3	119.1	107.4	0.0168135	0.740139	LSM7	102279607	Sm domain-containing protein	GO:0005681,GO:0003723,GO:0000398,GO:0000956	spliceosomal complex|RNA binding|mRNA splicing, via spliceosome|nuclear-transcribed mRNA catabolic process	bom03040,bom03018	Spliceosome|RNA degradation	KOG1781	[A]	Small Nuclear ribonucleoprotein splicing factor	RNA processing and modification
A0A6B0RMG1	ADI1	1,2-dihydroxy-3-keto-5-methylthiopentene dioxygenase OS=Bos mutus OX=72004 GN=ADI1 PE=3 SV=1	3	1	3	1	391	45.1	7.21	3.19	102.2	72.7	80.3	116.5	122.8	105.5	0.0427236	0.740139	RNASEH1	102268208	1,2-dihydroxy-3-keto-5-methylthiopentene dioxygenase	GO:0005737,GO:0005634,GO:0005886,GO:0010309,GO:0005506,GO:0003676,GO:0004523,GO:0019509	cytoplasm|nucleus|plasma membrane|acireductone dioxygenase [iron(II)-requiring] activity|iron ion binding|nucleic acid binding|RNA-DNA hybrid ribonuclease activity|L-methionine salvage from methylthioadenosine	bom03030	DNA replication	KOG3752	[L]	Ribonuclease H	Replication, recombination and repair
A0A6B0R690	E5288_WYG002546	Uncharacterized protein OS=Bos mutus OX=72004 GN=E5288_WYG002546 PE=4 SV=1	35	7	23	7	218	24.5	5.94	45.32	100.1	78.9	76.3	106.6	113.6	124.6	0.0313728	0.740429	RAB11B	102274264	Uncharacterized protein	GO:0005525,GO:0003924	GTP binding|GTPase activity	bom04152,bom04144,bom04962,bom05164	AMPK signaling pathway|Endocytosis|Vasopressin-regulated water reabsorption|Influenza A	KOG0087	[U]	GTPase Rab11/YPT3, small G protein superfamily	Intracellular trafficking, secretion, and vesicular transport
A0A6B0RYY8	E5288_WYG013176	Uncharacterized protein OS=Bos mutus OX=72004 GN=E5288_WYG013176 PE=4 SV=1	4	3	3	3	953	104.5	6.51	7.13	100.2	81	74.2	105.2	110.9	128.5	0.0469714	0.741149	AGRN	102266131	Uncharacterized protein	GO:0005576,GO:0005509	extracellular region|calcium ion binding	bom04512	ECM-receptor interaction	KOG3509	[O]	Basement membrane-specific heparan sulfate proteoglycan (HSPG) core protein	Posttranslational modification, protein turnover, chaperones
A0A6B0RBZ5	CIAPIN1	Anamorsin OS=Bos mutus OX=72004 GN=CIAPIN1 PE=3 SV=1	7	2	2	2	311	33.2	5.27	7.49	84.4	80.6	90.4	106.9	130.1	107.5	0.0218907	0.741364	CIAPIN1	102284713	Anamorsin	GO:0005758,GO:0005634,GO:0051537,GO:0051539,GO:0009055,GO:0046872,GO:0006915,GO:0030097,GO:0016226,GO:0043066	mitochondrial intermembrane space|nucleus|2 iron, 2 sulfur cluster binding|4 iron, 4 sulfur cluster binding|electron transfer activity|metal ion binding|apoptotic process|hemopoiesis|iron-sulfur cluster assembly|negative regulation of apoptotic process			KOG4020	[S]	Protein DRE2, required for cell viability	Function unknown
A0A6B0SAB1	E5288_WYG008652	Alpha-galactosidase OS=Bos mutus OX=72004 GN=E5288_WYG008652 PE=3 SV=1	7	3	4	3	385	43.9	6.54	9.29	80.4	82.1	93	125.4	119.9	99.2	0.0290109	0.741655	GLA	102284993	Alpha-galactosidase	GO:0004553,GO:0005975	hydrolase activity, hydrolyzing O-glycosyl compounds|carbohydrate metabolic process	bom00052,bom00561,bom00600,bom00603,bom04142	Galactose metabolism|Glycerolipid metabolism|Sphingolipid metabolism|Glycosphingolipid biosynthesis - globo and isoglobo series|Lysosome	KOG2366	[G]	Alpha-D-galactosidase (melibiase)	Carbohydrate transport and metabolism
A0A6B0RME5	E5288_WYG015528	AMP-binding domain-containing protein OS=Bos mutus OX=72004 GN=E5288_WYG015528 PE=4 SV=1	4	2	3	2	671	74.4	7.81	2.64	88.7	83.2	83.8	105.2	115.2	123.8	0.00642073	0.742882	ACSL5	102273197	AMP-binding domain-containing protein	GO:0003824,GO:0000166	catalytic activity|nucleotide binding	bom00061,bom00071,bom04146,bom04216,bom04920,bom03320,bom04714	Fatty acid biosynthesis|Fatty acid degradation|Peroxisome|Ferroptosis|Adipocytokine signaling pathway|PPAR signaling pathway|Thermogenesis	KOG1256	[I]	Long-chain acyl-CoA synthetases (AMP-forming)	Lipid transport and metabolism
A0A6B0RXW0	E5288_WYG008278	Argininosuccinate synthase OS=Bos mutus OX=72004 GN=E5288_WYG008278 PE=3 SV=1	6	2	2	2	416	46.8	6.99	5.25	98.1	84.1	73.7	119.8	118	106.2	0.023651	0.743895	ASS1	102269231	Argininosuccinate synthase	GO:0004055,GO:0005524,GO:0006526,GO:0000050	argininosuccinate synthase activity|ATP binding|arginine biosynthetic process|urea cycle	bom00250,bom00220,bom05418	Alanine, aspartate and glutamate metabolism|Arginine biosynthesis|Fluid shear stress and atherosclerosis	KOG1706	[E]	Argininosuccinate synthase	Amino acid transport and metabolism
A0A6B0QPW0	E5288_WYG013768	Uncharacterized protein OS=Bos mutus OX=72004 GN=E5288_WYG013768 PE=3 SV=1	10	11	24	11	1337	149	7.05	53.55	99.6	87.1	69.3	105	115.6	123.5	0.0462931	0.74397	LOC102270397	102270397	Uncharacterized protein	GO:0005615,GO:0004867	extracellular space|serine-type endopeptidase inhibitor activity			KOG1366	[O]	Alpha-macroglobulin	Posttranslational modification, protein turnover, chaperones
A0A6B0R693	E5288_WYG022807	Cholesterol side-chain cleavage enzyme, mitochondrial OS=Bos mutus OX=72004 GN=E5288_WYG022807 PE=3 SV=1	11	4	7	4	416	47	7.23	11.81	95	78.7	82.4	124.7	119.9	99.4	0.0333155	0.744477	LOC102282116	102282116	Cholesterol side-chain cleavage enzyme, mitochondrial	GO:0005743,GO:0008386,GO:0020037,GO:0005506,GO:0006700,GO:0008203	mitochondrial inner membrane|cholesterol monooxygenase (side-chain-cleaving) activity|heme binding|iron ion binding|C21-steroid hormone biosynthetic process|cholesterol metabolic process	bom00140,bom04913,bom04925,bom04927,bom04934	Steroid hormone biosynthesis|Ovarian steroidogenesis|Aldosterone synthesis and secretion|Cortisol synthesis and secretion|Cushing syndrome	KOG0159	[Q]	Cytochrome P450 CYP11/CYP12/CYP24/CYP27 subfamilies	Secondary metabolites biosynthesis, transport and catabolism
A0A6B0RD71	E5288_WYG008825	Uncharacterized protein OS=Bos mutus OX=72004 GN=E5288_WYG008825 PE=3 SV=1	4	2	2	1	526	58.2	5.03	5.94	74.8	82	99.3	108.8	126.1	108.9	0.0343876	0.74491	STAM2	102266275	Uncharacterized protein	GO:0031901,GO:0006886	early endosome membrane|intracellular protein transport	bom04630,bom04144	JAK-STAT signaling pathway|Endocytosis	KOG2199	[T]	Signal transducing adaptor protein STAM/STAM2	Signal transduction mechanisms
A0A6B0S7M7	E5288_WYG017999	START domain-containing protein OS=Bos mutus OX=72004 GN=E5288_WYG017999 PE=4 SV=1	4	1	1	1	365	41	8.18	3.32	91.1	87	78.2	110.8	112.3	120.6	0.0039408	0.745708	STARD10	102279553	START domain-containing protein	GO:0008289	lipid binding			KOG2761	[I]	START domain-containing proteins involved in steroidogenesis/phosphatidylcholine transfer	Lipid transport and metabolism
A0A6B0RQ25	E5288_WYG016020	DNA damage-binding protein 1 OS=Bos mutus OX=72004 GN=E5288_WYG016020 PE=3 SV=1	14	16	19	16	1134	126	5.24	42.52	81.3	90.7	84.4	118.4	112.2	113	0.00100721	0.746217	DDB1	102281595	DNA damage-binding protein 1	GO:0005634,GO:0003676,GO:0006281	nucleus|nucleic acid binding|DNA repair	bom04120,bom03420,bom05203,bom05170,bom05161	Ubiquitin mediated proteolysis|Nucleotide excision repair|Viral carcinogenesis|Human immunodeficiency virus 1 infection|Hepatitis B	KOG1897	[L]	Damage-specific DNA binding complex, subunit DDB1	Replication, recombination and repair
A0A6B0RA26	E5288_WYG006618	PKS_ER domain-containing protein OS=Bos mutus OX=72004 GN=E5288_WYG006618 PE=3 SV=1	19	6	16	6	356	38.1	7.46	40.13	85.9	83.7	86.9	121.3	104.3	117.8	0.00533391	0.746942	SORD	102271539	PKS_ER domain-containing protein	GO:0016491,GO:0008270	oxidoreductase activity|zinc ion binding	bom00040,bom00051	Pentose and glucuronate interconversions|Fructose and mannose metabolism	KOG0024	[Q]	Sorbitol dehydrogenase	Secondary metabolites biosynthesis, transport and catabolism
A0A6B0RCU1	E5288_WYG018192	PX domain-containing protein OS=Bos mutus OX=72004 GN=E5288_WYG018192 PE=4 SV=1	3	1	1	1	393	43.3	5.43	2.39	81.9	76.6	98.1	119	101.7	122.8	0.0341573	0.747016	HS1BP3	102279844	PX domain-containing protein	GO:0035091	phosphatidylinositol binding
A0A6B0QX86	E5288_WYG009686	Polynucleotide phosphorylase 1 OS=Bos mutus OX=72004 GN=E5288_WYG009686 PE=3 SV=1	4	3	3	3	791	86.7	8.13	2.41	84.6	91.2	81	97.5	129.4	116.4	0.0414263	0.748034	PNPT1	102279702	Polynucleotide phosphorylase 1	GO:0005737,GO:0004654,GO:0003723,GO:0006402,GO:0006396	cytoplasm|polyribonucleotide nucleotidyltransferase activity|RNA binding|mRNA catabolic process|RNA processing	bom03018	RNA degradation	KOG1067	[R]	Predicted RNA-binding polyribonucleotide nucleotidyltransferase	General function prediction only
A0A6B0R274	E5288_WYG018774	N-acyl-L-amino-acid amidohydrolase OS=Bos mutus OX=72004 GN=E5288_WYG018774 PE=3 SV=1	29	10	17	10	408	45.5	5.49	48.01	93.3	79.5	84	111.1	102.9	129.1	0.0301724	0.74847	ACY1	102274671	N-acyl-L-amino-acid amidohydrolase	GO:0005737,GO:0004046,GO:0006520	cytoplasm|aminoacylase activity|cellular amino acid metabolic process	bom00220	Arginine biosynthesis	KOG2275	[E]	Aminoacylase ACY1 and related metalloexopeptidases	Amino acid transport and metabolism
L8IJI8	E5288_WYG019305	Ganglioside GM2 activator OS=Bos mutus OX=72004 GN=E5288_WYG019305 PE=4 SV=1	4	1	2	1	193	20.9	5.29	2.59	84.6	87	85.3	114.2	98.3	130.6	0.0372021	0.748761	GM2A	102276842	Ganglioside GM2 activator	GO:0004563,GO:0008047,GO:0006689,GO:0007611,GO:0019915,GO:0050885,GO:0009313	beta-N-acetylhexosaminidase activity|enzyme activator activity|ganglioside catabolic process|learning or memory|lipid storage|neuromuscular process controlling balance|oligosaccharide catabolic process	bom04142	Lysosome
A0A6B0RKK7	E5288_WYG006730	Uncharacterized protein OS=Bos mutus OX=72004 GN=E5288_WYG006730 PE=3 SV=1	4	5	7	5	1529	170	5.82	16.27	86.7	79.1	91.1	113.6	114.8	114.7	0.00123401	0.748761	PAPPA	102283218	Uncharacterized protein	GO:0004222	metalloendopeptidase activity
L8HQ55	E5288_WYG017744	Glycosaminoglycan xylosylkinase OS=Bos mutus OX=72004 GN=E5288_WYG017744 PE=3 SV=1	5	2	2	2	409	46.4	6.95	4.92	88.7	72	96.7	112.6	118.2	111.9	0.0196247	0.751094	FAM20B	102270360	Glycosaminoglycan xylosylkinase	GO:0005794,GO:0005654,GO:0016301,GO:0016773	Golgi apparatus|nucleoplasm|kinase activity|phosphotransferase activity, alcohol group as acceptor			KOG3829	[S]	Uncharacterized conserved protein	Function unknown
A0A6B0QR57	E5288_WYG000691	t-SNARE coiled-coil homology domain-containing protein OS=Bos mutus OX=72004 GN=E5288_WYG000691 PE=3 SV=1	13	6	9	6	586	67.1	8.35	21.91	70.4	90.2	96.8	107.7	116.5	118.4	0.029758	0.751313	FAM76A	102265804	t-SNARE coiled-coil homology domain-containing protein	GO:0016020,GO:0005484,GO:0006886,GO:0016192	membrane|SNAP receptor activity|intracellular protein transport|vesicle-mediated transport			KOG3990	[S]	Uncharacterized conserved protein	Function unknown
A0A6B0RFJ7	E5288_WYG017110	Peptidyl-prolyl cis-trans isomerase E OS=Bos mutus OX=72004 GN=E5288_WYG017110 PE=3 SV=1	12	3	4	2	301	33.4	5.6	10.46	98.1	80.9	78.5	110.2	112.7	119.6	0.0139456	0.751825	PPIE	102282302	Peptidyl-prolyl cis-trans isomerase E	GO:0003755,GO:0003723,GO:0006457	peptidyl-prolyl cis-trans isomerase activity|RNA binding|protein folding	bom03040	Spliceosome	KOG0111	[O]	Cyclophilin-type peptidyl-prolyl cis-trans isomerase	Posttranslational modification, protein turnover, chaperones
A0A6B0R320	E5288_WYG001410	Uncharacterized protein OS=Bos mutus OX=72004 GN=E5288_WYG001410 PE=3 SV=1	4	2	2	2	676	74.3	8.7	5.65	77.2	91.4	89.1	108.5	121.6	112.3	0.00860754	0.752629	SLC25A12	102278840	Uncharacterized protein	GO:0016021,GO:0005743,GO:0005347,GO:0005509	integral component of membrane|mitochondrial inner membrane|ATP transmembrane transporter activity|calcium ion binding			KOG0751	[C]	Mitochondrial aspartate/glutamate carrier protein Aralar/Citrin (contains EF-hand Ca2+-binding domains)	Energy production and conversion
A0A6B0S4L2	E5288_WYG008290	Uncharacterized protein OS=Bos mutus OX=72004 GN=E5288_WYG008290 PE=4 SV=1	4	1	1	1	304	33.4	6.68	3.63	85.2	98.7	73.8	112	120	110.3	0.0223858	0.752848	PHYHD1	102264820	Uncharacterized protein					KOG3290	[I]	Peroxisomal phytanoyl-CoA hydroxylase	Lipid transport and metabolism
A0A6B0QPU6	E5288_WYG000275	MHD domain-containing protein OS=Bos mutus OX=72004 GN=E5288_WYG000275 PE=3 SV=1	25	9	16	9	434	48.7	6.55	30.28	85.6	87.9	84.5	100.7	124.9	116.4	0.0173742	0.754386	AP3M2	102282377	MHD domain-containing protein	GO:0030131,GO:0006886,GO:0016192	clathrin adaptor complex|intracellular protein transport|vesicle-mediated transport	bom04142	Lysosome	KOG2740	[U]	Clathrin-associated protein medium chain	Intracellular trafficking, secretion, and vesicular transport
A0A6B0R250	E5288_WYG014213	CCR4-NOT transcription complex subunit 7 OS=Bos mutus OX=72004 GN=E5288_WYG014213 PE=3 SV=1	7	1	1	1	268	30.7	4.88	2.81	94.1	83	80.9	105.1	122.1	114.7	0.0119839	0.754607	CNOT7	102283811	CCR4-NOT transcription complex subunit 7	GO:0030014,GO:0005634,GO:0003676,GO:0004535,GO:0006417	CCR4-NOT complex|nucleus|nucleic acid binding|poly(A)-specific ribonuclease activity|regulation of translation	bom03018	RNA degradation	KOG0304	[A]	mRNA deadenylase subunit	RNA processing and modification
A0A6B0RL28	CARKD	ATP-dependent (S)-NAD(P)H-hydrate dehydratase OS=Bos mutus OX=72004 GN=CARKD PE=3 SV=1	28	9	12	9	352	37.4	8.31	36.41	83.7	90.2	84.1	124.3	106	111.6	0.00855209	0.754607	CARKD	102284176	ATP-dependent (S)-NAD(P)H-hydrate dehydratase	GO:0005739,GO:0052855,GO:0005524,GO:0047453,GO:0046496	mitochondrion|ADP-dependent NAD(P)H-hydrate dehydratase activity|ATP binding|ATP-dependent NAD(P)H-hydrate dehydratase activity|nicotinamide nucleotide metabolic process			KOG3974	[G]	Predicted sugar kinase	Carbohydrate transport and metabolism
A0A6B0QRF0	E5288_WYG006216	Uncharacterized protein OS=Bos mutus OX=72004 GN=E5288_WYG006216 PE=3 SV=1	2	1	2	1	417	45.7	8.29	3.7	83.8	78.4	95.9	115.2	108	118.8	0.00997681	0.754678	LHPP	102270791	Uncharacterized protein	GO:0016791	phosphatase activity	bom00190	Oxidative phosphorylation	KOG3040	[R]	Predicted sugar phosphatase (HAD superfamily)	General function prediction only
A0A6B0R0S9	E5288_WYG002643	Aldedh domain-containing protein OS=Bos mutus OX=72004 GN=E5288_WYG002643 PE=3 SV=1	27	11	19	11	539	58.4	7.59	47.81	96	86.8	75.4	126.5	105.7	109.6	0.0331727	0.755413	ALDH7A1	102285292	Aldedh domain-containing protein	GO:0016620	oxidoreductase activity, acting on the aldehyde or oxo group of donors, NAD or NADP as acceptor	bom00010,bom00053,bom00620,bom00071,bom00561,bom00260,bom00280,bom00310,bom00330,bom00340,bom00380,bom00410	Glycolysis / Gluconeogenesis|Ascorbate and aldarate metabolism|Pyruvate metabolism|Fatty acid degradation|Glycerolipid metabolism|Glycine, serine and threonine metabolism|Valine, leucine and isoleucine degradation|Lysine degradation|Arginine and proline metabolism|Histidine metabolism|Tryptophan metabolism|beta-Alanine metabolism	KOG2453	[C]	Aldehyde dehydrogenase	Energy production and conversion
A0A6B0QZP1	E5288_WYG004762	Agrin OS=Bos mutus OX=72004 GN=E5288_WYG004762 PE=4 SV=1	8	14	22	14	2647	283.8	6.6	49.08	95.6	85.8	76.9	117.8	117.9	106	0.014203	0.755926	AGRN	102266131	Agrin	GO:0005886,GO:0045202,GO:0005509,GO:0043236,GO:0004725,GO:0030154,GO:0007213,GO:0007275,GO:0043113	plasma membrane|synapse|calcium ion binding|laminin binding|protein tyrosine phosphatase activity|cell differentiation|G protein-coupled acetylcholine receptor signaling pathway|multicellular organism development|receptor clustering	bom04512	ECM-receptor interaction	KOG3509	[O]	Basement membrane-specific heparan sulfate proteoglycan (HSPG) core protein	Posttranslational modification, protein turnover, chaperones
A0A6B0S0K4	E5288_WYG016926	Aldehyde dehydrogenase family 4 member A1 OS=Bos mutus OX=72004 GN=E5288_WYG016926 PE=3 SV=1	1	6	6	6	6826	756.3	6.33	15.2	88	86.4	83.9	109.3	115.1	117.2	0.000466603	0.756148	UBR4	102266998	Aldehyde dehydrogenase family 4 member A1	GO:0016021,GO:0005882,GO:0005886,GO:0003842,GO:0004930,GO:0016620,GO:0008270,GO:0010133,GO:0016567	integral component of membrane|intermediate filament|plasma membrane|1-pyrroline-5-carboxylate dehydrogenase activity|G protein-coupled receptor activity|oxidoreductase activity, acting on the aldehyde or oxo group of donors, NAD or NADP as acceptor|zinc ion binding|proline catabolic process to glutamate|protein ubiquitination	bom05203,bom05165	Viral carcinogenesis|Human papillomavirus infection	KOG1776	[T]	Zn-binding protein Push	Signal transduction mechanisms
A0A6B0RDD1	E5288_WYG008775	Uncharacterized protein OS=Bos mutus OX=72004 GN=E5288_WYG008775 PE=3 SV=1	2	7	7	7	4651	519.4	5.33	19.79	96.3	89.7	72.4	119.7	112.4	109.5	0.0231534	0.75644	LRP2	102280535	Uncharacterized protein	GO:0016021,GO:0005509,GO:0006897	integral component of membrane|calcium ion binding|endocytosis	bom04340,bom04918,bom04979	Hedgehog signaling pathway|Thyroid hormone synthesis|Cholesterol metabolism	KOG1215	[T]	Low-density lipoprotein receptors containing Ca2+-binding EGF-like domains	Signal transduction mechanisms
A0A6B0RHA2	E5288_WYG000819	Formylglycinamide ribonucleotide amidotransferase OS=Bos mutus OX=72004 GN=E5288_WYG000819 PE=3 SV=1	5	6	9	6	1376	148.6	5.4	15.96	95.5	85.3	77.8	116.3	117.5	107.5	0.0101934	0.757691	PFAS	102278326	Formylglycinamide ribonucleotide amidotransferase	GO:0005524,GO:0046872,GO:0004642,GO:0006189,GO:0006541	ATP binding|metal ion binding|phosphoribosylformylglycinamidine synthase activity|'de novo' IMP biosynthetic process|glutamine metabolic process	bom00230	Purine metabolism	KOG1907	[F]	Phosphoribosylformylglycinamidine synthase	Nucleotide transport and metabolism
A0A6B0R5I5	E5288_WYG004086	MSP domain-containing protein OS=Bos mutus OX=72004 GN=E5288_WYG004086 PE=4 SV=1	14	4	12	3	394	43.7	8.29	24.37	84	81.6	93.4	110.3	116.9	113.8	0.00256923	0.759531	VAPB	102275175	MSP domain-containing protein	GO:0005789,GO:0005794,GO:0016021,GO:0005525,GO:0003924,GO:0006874,GO:0030968	endoplasmic reticulum membrane|Golgi apparatus|integral component of membrane|GTP binding|GTPase activity|cellular calcium ion homeostasis|endoplasmic reticulum unfolded protein response	bom04979,bom05014,bom05022	Cholesterol metabolism|Amyotrophic lateral sclerosis|Pathways of neurodegeneration - multiple diseases	KOG0439	[U]	VAMP-associated protein involved in inositol metabolism	Intracellular trafficking, secretion, and vesicular transport
A0A6B0RB70	E5288_WYG010083	Complex I-MNLL OS=Bos mutus OX=72004 GN=E5288_WYG010083 PE=3 SV=1	10	1	2	1	107	12.2	10.46	2.52	93.3	89.5	76.2	111.7	109.2	120.1	0.0112539	0.759531	NDUFB1	102278125	Complex I-MNLL	GO:0016021,GO:0005743,GO:0003954	integral component of membrane|mitochondrial inner membrane|NADH dehydrogenase activity	bom00190,bom04723,bom04714,bom05010,bom05012,bom05014,bom05016,bom05020,bom05022,bom04932	Oxidative phosphorylation|Retrograde endocannabinoid signaling|Thermogenesis|Alzheimer disease|Parkinson disease|Amyotrophic lateral sclerosis|Huntington disease|Prion disease|Pathways of neurodegeneration - multiple diseases|Non-alcoholic fatty liver disease
A0A6B0RS65	E5288_WYG016198	ATP-dependent dihydroxyacetone kinase OS=Bos mutus OX=72004 GN=E5288_WYG016198 PE=4 SV=1	21	9	12	9	578	59.1	6.8	29.31	91.4	84.9	82.9	110.3	116	114.4	0.000907716	0.760787	TKFC	102277749	ATP-dependent dihydroxyacetone kinase	GO:0005524,GO:0034012,GO:0004371,GO:0006071	ATP binding|FAD-AMP lyase (cyclizing) activity|glycerone kinase activity|glycerol metabolic process	bom00051,bom00561,bom04622	Fructose and mannose metabolism|Glycerolipid metabolism|RIG-I-like receptor signaling pathway	KOG2426	[G]	Dihydroxyacetone kinase/glycerone kinase	Carbohydrate transport and metabolism
L8J6B4	E5288_WYG022202	Myotubularin-related protein 9 OS=Bos mutus OX=72004 GN=E5288_WYG022202 PE=3 SV=1	6	3	3	3	549	63.4	6.43	4.96	87.7	81.5	90.1	114.8	120.8	105.1	0.0066269	0.76108	MTMR9	102282953	Myotubularin-related protein 9	GO:0005737,GO:0032991,GO:0019903,GO:0010507,GO:0010922,GO:0050821,GO:0060304	cytoplasm|protein-containing complex|protein phosphatase binding|negative regulation of autophagy|positive regulation of phosphatase activity|protein stabilization|regulation of phosphatidylinositol dephosphorylation			KOG1089	[R]	Myotubularin-related phosphatidylinositol 3-phosphate 3-phosphatase MTM6	General function prediction only
A0A6B0QXA9	E5288_WYG006241	THO complex subunit 2 OS=Bos mutus OX=72004 GN=E5288_WYG006241 PE=3 SV=1	1	1	1	1	1611	183.5	8.5	2.29	81.4	84.9	93.2	112.9	114.2	113.4	0.00155219	0.762115	THOC2	102274530	THO complex subunit 2	GO:0016607,GO:0000347,GO:0006406,GO:0006397	nuclear speck|THO complex|mRNA export from nucleus|mRNA processing	bom03040,bom03013	Spliceosome|RNA transport	KOG1874	[K]	KEKE-like motif-containing transcription regulator (Rlr1)/suppressor of sin4	Transcription
A0A6B0RF77	E5288_WYG007548	Integrin_alpha2 domain-containing protein OS=Bos mutus OX=72004 GN=E5288_WYG007548 PE=3 SV=1	1	1	3	1	1142	124.5	5.6	8.78	86.3	89.5	83.7	117.3	96.3	126.9	0.0424727	0.762115	ITGA2B	102275560	Integrin_alpha2 domain-containing protein	GO:0008305,GO:0007155,GO:0007229	integrin complex|cell adhesion|integrin-mediated signaling pathway	bom04015,bom04151,bom04512,bom04510,bom04810,bom04640,bom04611,bom05200,bom05222,bom05418,bom05410,bom05412,bom05414,bom05165	Rap1 signaling pathway|PI3K-Akt signaling pathway|ECM-receptor interaction|Focal adhesion|Regulation of actin cytoskeleton|Hematopoietic cell lineage|Platelet activation|Pathways in cancer|Small cell lung cancer|Fluid shear stress and atherosclerosis|Hypertrophic cardiomyopathy|Arrhythmogenic right ventricular cardiomyopathy|Dilated cardiomyopathy|Human papillomavirus infection	KOG3637	[W]	Vitronectin receptor, alpha subunit	Extracellular structures
A0A6B0RRV0	E5288_WYG016010	Aamy domain-containing protein OS=Bos mutus OX=72004 GN=E5288_WYG016010 PE=4 SV=1	23	8	12	8	505	56.2	5.14	34.13	92.1	81.1	86.3	117.1	109.9	113.5	0.00206559	0.762115	SLC3A2	102275454	Aamy domain-containing protein	GO:0003824,GO:0006865,GO:0005975	catalytic activity|amino acid transport|carbohydrate metabolic process	bom04150,bom04216,bom04974	mTOR signaling pathway|Ferroptosis|Protein digestion and absorption	KOG0471	[G]	Alpha-amylase	Carbohydrate transport and metabolism
L8INT8	E5288_WYG011193	OMPdecase OS=Bos mutus OX=72004 GN=E5288_WYG011193 PE=3 SV=1	30	13	16	13	480	52.3	6.86	45.85	90	89	80.6	122.4	103.6	114.5	0.0122421	0.762408	UMPS	102268246	OMPdecase	GO:0005737,GO:0005634,GO:0004588,GO:0004590,GO:0006207,GO:0044205,GO:0009116	cytoplasm|nucleus|orotate phosphoribosyltransferase activity|orotidine-5'-phosphate decarboxylase activity|'de novo' pyrimidine nucleobase biosynthetic process|'de novo' UMP biosynthetic process|nucleoside metabolic process	bom00240,bom00983	Pyrimidine metabolism|Drug metabolism - other enzymes	KOG1377	[F]	Uridine 5'- monophosphate synthase/orotate phosphoribosyltransferase	Nucleotide transport and metabolism
A0A6B0RE13	E5288_WYG017116	Hypoxanthine phosphoribosyltransferase OS=Bos mutus OX=72004 GN=E5288_WYG017116 PE=3 SV=1	28	5	14	2	218	24.6	7.15	40.34	75.3	94	90.4	99.7	115.8	124.9	0.0449046	0.762926	LOC102287153	102287153	Hypoxanthine phosphoribosyltransferase	GO:0005737,GO:0052657,GO:0004422,GO:0046872,GO:0000166,GO:0032264,GO:0006166	cytoplasm|guanine phosphoribosyltransferase activity|hypoxanthine phosphoribosyltransferase activity|metal ion binding|nucleotide binding|IMP salvage|purine ribonucleoside salvage	bom00230,bom00983	Purine metabolism|Drug metabolism - other enzymes	KOG3367	[F]	Hypoxanthine-guanine phosphoribosyltransferase	Nucleotide transport and metabolism
A0A6B0RM21	E5288_WYG006822	Carn_acyltransf domain-containing protein OS=Bos mutus OX=72004 GN=E5288_WYG006822 PE=3 SV=1	17	8	11	8	643	72.7	8.15	30.03	91.3	72.1	96.3	117.9	115.9	106.5	0.0302641	0.76315	CPT2	102281690	Carn_acyltransf domain-containing protein	GO:0016746	transferase activity, transferring acyl groups	bom00071,bom03320,bom04714	Fatty acid degradation|PPAR signaling pathway|Thermogenesis	KOG3719	[I]	Carnitine O-acyltransferase CPT2/YAT1	Lipid transport and metabolism
A0A6B0S487	E5288_WYG021673	HECT-type E3 ubiquitin transferase OS=Bos mutus OX=72004 GN=E5288_WYG021673 PE=4 SV=1	2	2	2	2	1169	132.9	5.97	4.34	87.6	82.3	90	108.7	100.8	130.7	0.0441232	0.763962	NEDD4L	102267387	HECT-type E3 ubiquitin transferase	GO:0004842	ubiquitin-protein transferase activity	bom04120,bom04144,bom04530,bom04960	Ubiquitin mediated proteolysis|Endocytosis|Tight junction|Aldosterone-regulated sodium reabsorption	KOG0940	[O]	Ubiquitin protein ligase RSP5/NEDD4	Posttranslational modification, protein turnover, chaperones
A0A6B0QNJ0	E5288_WYG000534	PKS_ER domain-containing protein OS=Bos mutus OX=72004 GN=E5288_WYG000534 PE=4 SV=1	3	1	1	1	388	41.7	8.51	2.6	97.8	82	80.1	119.7	110	110.3	0.0143895	0.764412	MECR	102270769	PKS_ER domain-containing protein	GO:0016491	oxidoreductase activity	bom00061,bom00062	Fatty acid biosynthesis|Fatty acid elongation	KOG0025	[KC]	Zn2+-binding dehydrogenase (nuclear receptor binding factor-1)	Transcription |Energy production and conversion
A0A6B0RU88	E5288_WYG003615	Proteasome subunit beta OS=Bos mutus OX=72004 GN=E5288_WYG003615 PE=3 SV=1	15	3	6	3	205	23	6.55	22.37	77.3	94.8	88	107.2	124.1	108.5	0.023407	0.76545	PSMB3	102285347	Proteasome subunit beta	GO:0005737,GO:0005634,GO:0019774,GO:0004298,GO:0043161	cytoplasm|nucleus|proteasome core complex, beta-subunit complex|threonine-type endopeptidase activity|proteasome-mediated ubiquitin-dependent protein catabolic process	bom03050,bom05010,bom05012,bom05014,bom05016,bom05017,bom05020,bom05022	Proteasome|Alzheimer disease|Parkinson disease|Amyotrophic lateral sclerosis|Huntington disease|Spinocerebellar ataxia|Prion disease|Pathways of neurodegeneration - multiple diseases	KOG0180	[O]	20S proteasome, regulatory subunit beta type PSMB3/PUP3	Posttranslational modification, protein turnover, chaperones
A0A6B0RAE9	E5288_WYG019366	Uncharacterized protein OS=Bos mutus OX=72004 GN=E5288_WYG019366 PE=4 SV=1	6	4	5	4	968	111	5.99	17.19	92	82	86.3	114.3	111.8	113.5	0.000902036	0.76649	LOC102268494	102268494	Uncharacterized protein	GO:0005737,GO:0005540	cytoplasm|hyaluronic acid binding	bom04512	ECM-receptor interaction	KOG1430	[IE]	C-3 sterol dehydrogenase/3-beta-hydroxysteroid dehydrogenase and related dehydrogenases	Lipid transport and metabolism |Amino acid transport and metabolism
A0A6B0RZF2	E5288_WYG015688	Uncharacterized protein OS=Bos mutus OX=72004 GN=E5288_WYG015688 PE=4 SV=1	3	6	8	6	1628	177.8	7.12	15.14	94.9	80.4	85.2	113.2	117.4	108.9	0.00587764	0.767305	PTPN23	102266355	Uncharacterized protein	GO:0004725	protein tyrosine phosphatase activity			KOG2220	[R]	Predicted signal transduction protein	General function prediction only
A0A6B0S623	E5288_WYG011751	Uncharacterized protein OS=Bos mutus OX=72004 GN=E5288_WYG011751 PE=4 SV=1	2	1	1	1	536	60.8	6.57	2.6	82.4	84.5	93.9	107.5	118.1	113.7	0.00504236	0.768641	DNAJC7	102286018	Uncharacterized protein					KOG0550	[O]	Molecular chaperone (DnaJ superfamily)	Posttranslational modification, protein turnover, chaperones
A0A6B0S8A5	E5288_WYG007902	Uncharacterized protein OS=Bos mutus OX=72004 GN=E5288_WYG007902 PE=3 SV=1	8	3	3	3	364	40.6	6	6.02	98.1	76	86.8	113.5	113.5	112.1	0.0151651	0.76939	PMPCB	102266939	Uncharacterized protein	GO:0017087,GO:0046872,GO:0004222,GO:0006627	mitochondrial processing peptidase complex|metal ion binding|metalloendopeptidase activity|protein processing involved in protein targeting to mitochondrion			KOG0960	[O]	Mitochondrial processing peptidase, beta subunit, and related enzymes (insulinase superfamily)	Posttranslational modification, protein turnover, chaperones
A0A6B0R731	E5288_WYG010262	UBC core domain-containing protein OS=Bos mutus OX=72004 GN=E5288_WYG010262 PE=3 SV=1	15	5	10	5	309	34.9	6.35	19.62	82.5	92.2	86.3	124	104	110.9	0.0162721	0.770139	UBE2N	102268764	UBC core domain-containing protein	GO:0005524,GO:0016740	ATP binding|transferase activity	bom04120	Ubiquitin mediated proteolysis	KOG0417	[O]	Ubiquitin-protein ligase	Posttranslational modification, protein turnover, chaperones
A0A6B0RW30	E5288_WYG007319	PH domain-containing protein OS=Bos mutus OX=72004 GN=E5288_WYG007319 PE=4 SV=1	9	6	9	6	674	78.2	6.57	20.87	92.5	83.5	85.3	118.9	95.6	124.1	0.0485352	0.771707	SWAP70	102280208	PH domain-containing protein
A0A6B0S3Y3	E5288_WYG015583	Coiled-coil domain-containing protein 128 OS=Bos mutus OX=72004 GN=E5288_WYG015583 PE=3 SV=1	1	1	1	1	2024	227.3	5.76	4.85	87.3	90.8	83.3	108.1	128.1	102.3	0.0338875	0.77223	STON1	102283907	Uncharacterized protein	GO:0005737,GO:0005672,GO:0006897,GO:0006367	cytoplasm|transcription factor TFIIA complex|endocytosis|transcription initiation from RNA polymerase II promoter			KOG2677	[U]	Stoned B synaptic vesicle biogenesis protein	Intracellular trafficking, secretion, and vesicular transport
A0A6B0RCD0	E5288_WYG017757	Uncharacterized protein OS=Bos mutus OX=72004 GN=E5288_WYG017757 PE=3 SV=1	3	1	1	1	526	59.6	5.55	3.18	91.4	75.2	94.9	105.1	116.7	116.7	0.0234355	0.772526	NCF2	102269539	Uncharacterized protein	GO:0043020,GO:0016176,GO:0006909,GO:0045730	NADPH oxidase complex|superoxide-generating NADPH oxidase activator activity|phagocytosis|respiratory burst	bom04145,bom04670,bom04380,bom05020,bom05418,bom05140	Phagosome|Leukocyte transendothelial migration|Osteoclast differentiation|Prion disease|Fluid shear stress and atherosclerosis|Leishmaniasis	KOG4225	[T]	Sorbin and SH3 domain-containing protein	Signal transduction mechanisms
A0A6B0R0A3	E5288_WYG022618	Mannose-6-phosphate isomerase OS=Bos mutus OX=72004 GN=E5288_WYG022618 PE=3 SV=1	16	5	5	5	423	46.4	6.02	9.83	77.9	93.2	90.6	115.1	124.5	98.7	0.045487	0.773574	MPI	102279311	Mannose-6-phosphate isomerase	GO:0004476,GO:0008270,GO:0005975,GO:0009298	mannose-6-phosphate isomerase activity|zinc ion binding|carbohydrate metabolic process|GDP-mannose biosynthetic process	bom00051,bom00520	Fructose and mannose metabolism|Amino sugar and nucleotide sugar metabolism	KOG2757	[G]	Mannose-6-phosphate isomerase	Carbohydrate transport and metabolism
A0A6B0RWH3	E5288_WYG001769	Thrombomodulin OS=Bos mutus OX=72004 GN=E5288_WYG001769 PE=4 SV=1	3	2	3	2	578	60.7	4.96	6.6	93	74.6	94.1	114.3	110.9	113.1	0.0162919	0.773574	THBD	102277164	Thrombomodulin	GO:0005887,GO:0005509,GO:0004888,GO:0007596,GO:0030195	integral component of plasma membrane|calcium ion binding|transmembrane signaling receptor activity|blood coagulation|negative regulation of blood coagulation	bom04610,bom05418,bom04933	Complement and coagulation cascades|Fluid shear stress and atherosclerosis|AGE-RAGE signaling pathway in diabetic complications
A0A6B0REG9	E5288_WYG018155	Uncharacterized protein OS=Bos mutus OX=72004 GN=E5288_WYG018155 PE=3 SV=1	2	2	2	2	852	94.2	6.67	2.01	100.1	83.7	78	114.1	112.5	111.7	0.0186528	0.773869	DPYSL5	102266175	Uncharacterized protein	GO:0005737,GO:0005874,GO:0016810,GO:0008017,GO:0007411	cytoplasm|microtubule|hydrolase activity, acting on carbon-nitrogen (but not peptide) bonds|microtubule binding|axon guidance	bom04360	Axon guidance	KOG2584	[F]	Dihydroorotase and related enzymes	Nucleotide transport and metabolism
A0A6B0SDR2	E5288_WYG009426	Glyceraldehyde-3-phosphate dehydrogenase OS=Bos mutus OX=72004 GN=E5288_WYG009426 PE=3 SV=1	24	7	75	1	335	36	8.46	220.77	80.2	85	96.6	109.4	115.7	113.1	0.00805825	0.774098	GAPDH	102275759	Glyceraldehyde-3-phosphate dehydrogenase	GO:0004365,GO:0051287,GO:0050661,GO:0006006,GO:0006096	glyceraldehyde-3-phosphate dehydrogenase (NAD+) (phosphorylating) activity|NAD binding|NADP binding|glucose metabolic process|glycolytic process	bom00010,bom04066,bom05010,bom05132	Glycolysis / Gluconeogenesis|HIF-1 signaling pathway|Alzheimer disease|Salmonella infection	KOG0657	[G]	Glyceraldehyde 3-phosphate dehydrogenase	Carbohydrate transport and metabolism
A0A6B0QS00	E5288_WYG000375	Protein archease OS=Bos mutus OX=72004 GN=E5288_WYG000375 PE=3 SV=1	14	2	3	2	160	18.6	4.55	4.61	90.9	94.7	76.3	105.2	123.5	109.4	0.0321692	0.774623	ZBTB8OS	102268004	Protein archease	GO:0046872,GO:0008033	metal ion binding|tRNA processing			KOG4528	[S]	Uncharacterized conserved protein	Function unknown
A0A6B0RDH8	E5288_WYG007709	Acyl-coenzyme A oxidase OS=Bos mutus OX=72004 GN=E5288_WYG007709 PE=3 SV=1	12	5	7	5	660	74.3	7.75	21.64	85.2	77.4	99.4	122	110	106	0.0344358	0.775148	ACOX1	102266983	Acyl-coenzyme A oxidase	GO:0005777,GO:0003997,GO:0071949,GO:0006635	peroxisome|acyl-CoA oxidase activity|FAD binding|fatty acid beta-oxidation	bom00640,bom00071,bom00592,bom01040,bom00410,bom04024,bom04146,bom03320	Propanoate metabolism|Fatty acid degradation|alpha-Linolenic acid metabolism|Biosynthesis of unsaturated fatty acids|beta-Alanine metabolism|cAMP signaling pathway|Peroxisome|PPAR signaling pathway	KOG0136	[I]	Acyl-CoA oxidase	Lipid transport and metabolism
A0A6B0RXG8	E5288_WYG007287	Cytosolic arginine sensor for mTORC1 subunit 1 OS=Bos mutus OX=72004 GN=E5288_WYG007287 PE=3 SV=1	5	1	1	1	330	36.1	5.26	2.01	89	76.3	96.7	116.5	110	111.4	0.0156427	0.775377	GATSL3	102272136	Cytosolic arginine sensor for mTORC1 subunit 1	GO:0005829,GO:1903432	cytosol|regulation of TORC1 signaling	bom04150	mTOR signaling pathway
A0A6B0RJC6	MTAP	S-methyl-5'-thioadenosine phosphorylase OS=Bos mutus OX=72004 GN=MTAP PE=3 SV=1	24	6	13	6	283	31.1	7.14	31.37	86.4	96.5	79.2	111.1	116.6	110.3	0.00937516	0.775444	MTAP	102284190	S-methyl-5'-thioadenosine phosphorylase	GO:0005737,GO:0005634,GO:0017061,GO:0019509,GO:0006166	cytoplasm|nucleus|S-methyl-5-thioadenosine phosphorylase activity|L-methionine salvage from methylthioadenosine|purine ribonucleoside salvage	bom00270	Cysteine and methionine metabolism	KOG3985	[F]	Methylthioadenosine phosphorylase MTAP	Nucleotide transport and metabolism
A0A6B0RZ93	E5288_WYG009994	Uncharacterized protein OS=Bos mutus OX=72004 GN=E5288_WYG009994 PE=3 SV=1	5	2	2	2	536	57.7	8.69	3.83	90.7	93.5	77.9	104.8	107.7	125.4	0.0346493	0.775673	CELF1	102278244	Uncharacterized protein	GO:0005737,GO:0003723	cytoplasm|RNA binding			KOG0144	[A]	RNA-binding protein CUGBP1/BRUNO (RRM superfamily)	RNA processing and modification
L8IHQ2	E5288_WYG014532	Protein arginine N-methyltransferase OS=Bos mutus OX=72004 GN=E5288_WYG014532 PE=3 SV=1	2	1	1	1	695	78.7	5.97	2.77	90.2	91.3	80.6	122.3	101.5	114.1	0.0219324	0.775673	PRMT7	102286106	Protein arginine N-methyltransferase	GO:0005829,GO:0001650,GO:0005654,GO:0016277,GO:0044020,GO:0035241,GO:0035243,GO:0043021,GO:0030154,GO:0043046,GO:0006349,GO:0000387	cytosol|fibrillar center|nucleoplasm|[myelin basic protein]-arginine N-methyltransferase activity|histone methyltransferase activity (H4-R3 specific)|protein-arginine omega-N monomethyltransferase activity|protein-arginine omega-N symmetric methyltransferase activity|ribonucleoprotein complex binding|cell differentiation|DNA methylation involved in gamete generation|regulation of gene expression …			KOG1501	[R]	Arginine N-methyltransferase	General function prediction only
A0A6B0RUE7	E5288_WYG001771	Rab GDP dissociation inhibitor OS=Bos mutus OX=72004 GN=E5288_WYG001771 PE=3 SV=1	31	13	44	10	445	50.5	6.25	91.16	72	92.8	97.4	111.6	117.2	109	0.0369023	0.776199	GDI2	102265532	Rab GDP dissociation inhibitor	GO:0005737,GO:0005096,GO:0005093,GO:0015031,GO:0007264	cytoplasm|GTPase activator activity|Rab GDP-dissociation inhibitor activity|protein transport|small GTPase mediated signal transduction			KOG1439	[O]	RAB proteins geranylgeranyltransferase component A (RAB escort protein)	Posttranslational modification, protein turnover, chaperones
L8HUU0	E5288_WYG011406	Peptidyl-prolyl cis-trans isomerase OS=Bos mutus OX=72004 GN=E5288_WYG011406 PE=3 SV=1	8	1	1	1	166	18.2	7.99	2.62	96.8	84.1	81.5	117.4	106.8	113.5	0.0113121	0.777021	PPIL1	102287099	Peptidyl-prolyl cis-trans isomerase	GO:0003755,GO:0006457	peptidyl-prolyl cis-trans isomerase activity|protein folding	bom03040	Spliceosome	KOG0881	[O]	Cyclophilin type peptidyl-prolyl cis-trans isomerase	Posttranslational modification, protein turnover, chaperones
A0A6B0RT49	E5288_WYG006807	Uncharacterized protein OS=Bos mutus OX=72004 GN=E5288_WYG006807 PE=3 SV=1	4	2	3	2	382	42.1	8.94	7.16	90.7	88.7	83.5	110.2	112.4	114.4	0.000557493	0.780119	AMACR	102284091	Uncharacterized protein	GO:0008410	CoA-transferase activity	bom00120,bom04146	Primary bile acid biosynthesis|Peroxisome	KOG3957	[I]	Predicted L-carnitine dehydratase/alpha-methylacyl-CoA racemase	Lipid transport and metabolism
A0A6B0QU76	E5288_WYG012658	Phosphatidylinositol 3-kinase 85 kDa regulatory subunit alpha OS=Bos mutus OX=72004 GN=E5288_WYG012658 PE=3 SV=1	5	3	3	3	719	82.9	6.67	6.19	83.3	103.7	76.1	112.2	107.5	117.1	0.0479269	0.781176	PIK3R1	102266922	Phosphatidylinositol 3-kinase 85 kDa regulatory subunit alpha	GO:0007165	signal transduction	bom04012,bom04014,bom04015,bom04370,bom04630,bom04668,bom04066,bom04068,bom04070,bom04072,bom04071,bom04024,bom04151,bom04152,bom04150,bom04140,bom04210,bom04218,bom04510,bom04550,bom04810,bom04611,bom04620,bom04625,bom04650,bom04660,bom04662,bom04664,bom04666,bom04670,bom04062,bom04910,bom04923,bom04929,bom04915,bom04914,bom04917,bom04926,bom04935,bom04919,bom04973,bom04960,bom04725,bom04722,bom…	ErbB signaling pathway|Ras signaling pathway|Rap1 signaling pathway|VEGF signaling pathway|JAK-STAT signaling pathway|TNF signaling pathway|HIF-1 signaling pathway|FoxO signaling pathway|Phosphatidylinositol signaling system|Phospholipase D signaling pathway|Sphingolipid signaling pathway|cAMP signaling pathway|PI3K-Akt signaling pathway|AMPK signaling pathway|mTOR signaling pathway|Autophagy - a…	KOG4637	[T]	Adaptor for phosphoinositide 3-kinase	Signal transduction mechanisms
A0A6B0S077	E5288_WYG005121	Tetratricopeptide repeat protein 38 OS=Bos mutus OX=72004 GN=E5288_WYG005121 PE=3 SV=1	11	5	6	5	469	52.4	6.11	8.56	96.2	82.2	84.9	108.4	120.6	107.6	0.0152525	0.782234	TTC38	102278505	Tetratricopeptide repeat protein 38					KOG2610	[S]	Uncharacterized conserved protein	Function unknown
A0A6B0RJJ0	E5288_WYG017206	Uncharacterized protein OS=Bos mutus OX=72004 GN=E5288_WYG017206 PE=4 SV=1	3	1	1	1	463	51	5.66	4.7	92.8	84.8	85.8	112.3	120	104.3	0.00926337	0.782531	LOC102280320	102280320	Uncharacterized protein	GO:0016021	integral component of membrane
A0A6B0RAY0	E5288_WYG020805	Glyoxalase domain-containing protein 4 OS=Bos mutus OX=72004 GN=E5288_WYG020805 PE=4 SV=1	15	5	14	5	289	32.2	5.94	27.53	94.5	88.9	80.1	111.4	111.8	113.4	0.00452616	0.782828	GLOD4	102276793	Glyoxalase domain-containing protein 4					KOG2943	[G]	Predicted glyoxalase	Carbohydrate transport and metabolism
A0A6B0RGU9	E5288_WYG003812	Uncharacterized protein OS=Bos mutus OX=72004 GN=E5288_WYG003812 PE=3 SV=1	16	4	5	3	306	34.2	6.77	14.8	91.4	73.3	98.9	114	110.9	111.6	0.03373	0.783358	FAM98B	102272423	Uncharacterized protein					KOG3973	[S]	Uncharacterized conserved glycine-rich protein	Function unknown
A0A6B0S0X2	E5288_WYG016890	Lysine-specific histone demethylase OS=Bos mutus OX=72004 GN=E5288_WYG016890 PE=3 SV=1	6	4	5	4	793	87.9	6.24	11.25	88.6	89.6	85.4	103.8	118.5	114	0.00588421	0.783824	KDM1A	102287646	Lysine-specific histone demethylase	GO:0005634,GO:0050660,GO:0016491,GO:0034720,GO:0006355	nucleus|flavin adenine dinucleotide binding|oxidoreductase activity|histone H3-K4 demethylation|regulation of transcription, DNA-templated	bom04714	Thermogenesis	KOG0029	[Q]	Amine oxidase	Secondary metabolites biosynthesis, transport and catabolism
A0A6B0S4H4	E5288_WYG015150	DZF domain-containing protein OS=Bos mutus OX=72004 GN=E5288_WYG015150 PE=4 SV=1	24	8	12	8	378	41.8	5	21.74	83.1	83.9	96.7	111.2	112.9	112.2	0.00547624	0.784121	ILF2	102279047	DZF domain-containing protein					KOG3793	[K]	Transcription factor NFAT, subunit NF45	Transcription
A0A6B0S1B4	E5288_WYG003541	Uncharacterized protein OS=Bos mutus OX=72004 GN=E5288_WYG003541 PE=3 SV=1	11	13	22	13	1391	153.9	4.86	43.31	83.2	92.3	88.3	112.8	111.5	112	0.000814292	0.784419	KPNB1	102282839	Importin N-terminal domain-containing protein	GO:0005737,GO:0008536,GO:0006606	cytoplasm|Ran GTPase binding|protein import into nucleus	bom03013	RNA transport	KOG1241	[YU]	Karyopherin (importin) beta 1	Nuclear structure |Intracellular trafficking, secretion, and vesicular transport
L8J346	E5288_WYG004146	Rae1 protein homolog OS=Bos mutus OX=72004 GN=E5288_WYG004146 PE=3 SV=1	11	3	5	3	368	41	7.83	10.9	95.3	83.3	85.3	110.9	105.1	120.1	0.0137058	0.785183	RAE1	102270906	Rae1 protein homolog	GO:0000922,GO:0006406	spindle pole|mRNA export from nucleus	bom03013,bom05014,bom05164	RNA transport|Amyotrophic lateral sclerosis|Influenza A	KOG0647	[A]	mRNA export protein (contains WD40 repeats)	RNA processing and modification
A0A6B0RM05	E5288_WYG020036	zf-C2H2_12 domain-containing protein OS=Bos mutus OX=72004 GN=E5288_WYG020036 PE=4 SV=1	15	7	9	7	608	69.9	6.4	22.91	84.9	85	94	114.9	111.6	109.5	0.00211719	0.785417	EPM2AIP1	102287189	zf-C2H2_12 domain-containing protein
A0A6B0R238	LONP1	Lon protease homolog, mitochondrial OS=Bos mutus OX=72004 GN=LONP1 PE=3 SV=1	6	6	7	6	961	106.6	6.7	12.42	84.4	90.7	88.9	112.7	108.7	114.6	0.000716851	0.785714	LONP1	102273928	Lon protease homolog, mitochondrial	GO:0005759,GO:0005524,GO:0004176,GO:0043565,GO:0004252,GO:0034599,GO:0051131,GO:0070407,GO:0006515	mitochondrial matrix|ATP binding|ATP-dependent peptidase activity|sequence-specific DNA binding|serine-type endopeptidase activity|cellular response to oxidative stress|chaperone-mediated protein complex assembly|oxidation-dependent protein catabolic process|protein quality control for misfolded or incompletely synthesized proteins			KOG2004	[O]	Mitochondrial ATP-dependent protease PIM1/LON	Posttranslational modification, protein turnover, chaperones
A0A6B0S5K2	E5288_WYG002155	Cathepsin C OS=Bos mutus OX=72004 GN=E5288_WYG002155 PE=3 SV=1	9	4	9	4	472	53.4	7.05	26.56	84.2	92.1	87.9	105	119.7	111.2	0.00779054	0.786544	CTSC	102272716	Cathepsin C	GO:0005764,GO:0008234	lysosome|cysteine-type peptidase activity	bom04142,bom04210	Lysosome|Apoptosis	KOG1543	[O]	Cysteine proteinase Cathepsin L	Posttranslational modification, protein turnover, chaperones
L8HWB6	E5288_WYG018267	Ras-related protein Rab-7a OS=Bos mutus OX=72004 GN=E5288_WYG018267 PE=4 SV=1	46	8	23	8	207	23.5	6.7	69.09	88.4	86.8	89	109.9	112.6	113.4	4.35151e-05	0.786544	RAB7A	102270065	Ras-related protein Rab-7a	GO:0005525,GO:0003924	GTP binding|GTPase activity	bom04144,bom04145,bom04140,bom04137,bom05132,bom05152,bom05146	Endocytosis|Phagosome|Autophagy - animal|Mitophagy - animal|Salmonella infection|Tuberculosis|Amoebiasis	KOG0394	[R]	Ras-related GTPase	General function prediction only
A0A6B0R8E7	E5288_WYG020720	Carboxypeptidase D OS=Bos mutus OX=72004 GN=E5288_WYG020720 PE=3 SV=1	6	7	7	7	1337	148.1	5.95	13.53	91.7	82.4	90.1	106.9	103.8	125.1	0.0300004	0.786778	CPD	102274420	Carboxypeptidase D	GO:0016021,GO:0004181,GO:0008270,GO:0006518	integral component of membrane|metallocarboxypeptidase activity|zinc ion binding|peptide metabolic process			KOG2649	[R]	Zinc carboxypeptidase	General function prediction only
A0A6B0R203	E5288_WYG004745	Non-structural protein 3 OS=Bos mutus OX=72004 GN=E5288_WYG004745 PE=3 SV=1	4	6	11	6	1803	203.4	6.74	24.67	94.3	82.9	87	109.8	117.2	108.7	0.00505449	0.787012	MASP2	102280596	Non-structural protein 3	GO:0016021,GO:0000176,GO:0005730,GO:0008408,GO:0005509,GO:0003676,GO:0000166,GO:0004252,GO:0016740,GO:0006958,GO:0001867,GO:0006596,GO:0006396,GO:0016032	integral component of membrane|nuclear exosome (RNase complex)|nucleolus|3'-5' exonuclease activity|calcium ion binding|nucleic acid binding|nucleotide binding|serine-type endopeptidase activity|transferase activity|complement activation, classical pathway|complement activation, lectin pathway|polyamine biosynthetic process|RNA processing|viral process	bom04610,bom05150	Complement and coagulation cascades|Staphylococcus aureus infection	KOG2206	[J]	Exosome 3'-5' exoribonuclease complex, subunit PM/SCL-100 (Rrp6)	Translation, ribosomal structure and biogenesis
A0A6B0RP84	GMPR	GMP reductase OS=Bos mutus OX=72004 GN=GMPR PE=3 SV=1	12	5	6	5	348	37.9	7.47	14.07	91.9	90.6	81.8	110.4	103.3	122	0.0195345	0.78731	GMPR2	102271841	GMP reductase	GO:1902560,GO:0003920,GO:0046872,GO:0006144,GO:0006163	GMP reductase complex|GMP reductase activity|metal ion binding|purine nucleobase metabolic process|purine nucleotide metabolic process	bom00230	Purine metabolism	KOG2550	[F]	IMP dehydrogenase/GMP reductase	Nucleotide transport and metabolism
A0A6B0S0A1	E5288_WYG015202	Uncharacterized protein OS=Bos mutus OX=72004 GN=E5288_WYG015202 PE=4 SV=1	1	2	3	2	1630	181.3	8.65	4.99	83.3	84.2	96.8	113.1	122.6	99.9	0.0395183	0.787545	ADAR	102267031	Uncharacterized protein	GO:0016021,GO:0005516,GO:0003726,GO:0003723,GO:0016286,GO:0006396	integral component of membrane|calmodulin binding|double-stranded RNA adenosine deaminase activity|RNA binding|small conductance calcium-activated potassium channel activity|RNA processing	bom04623,bom05162,bom05164	Cytosolic DNA-sensing pathway|Measles|Influenza A	KOG2777	[A]	tRNA-specific adenosine deaminase 1	RNA processing and modification
A0A6B0RRM9	E5288_WYG004419	Ubiquitin-like domain-containing protein OS=Bos mutus OX=72004 GN=E5288_WYG004419 PE=4 SV=1	3	1	1	1	214	24.5	5.69	2.04	94.8	79	90.6	103	125.5	107.2	0.0468695	0.787608	UBTD1	102264781	Ubiquitin-like domain-containing protein					KOG0013	[S]	Uncharacterized conserved protein	Function unknown
A0A6B0QS62	E5288_WYG008883	Phosphomannomutase OS=Bos mutus OX=72004 GN=E5288_WYG008883 PE=3 SV=1	7	2	4	2	269	30.2	7.55	11.25	99.1	79.6	85.7	115.1	108.5	111.8	0.0175199	0.788312	PMM2	102264421	Phosphomannomutase	GO:0005737,GO:0004615,GO:0009298	cytoplasm|phosphomannomutase activity|GDP-mannose biosynthetic process	bom00051,bom00520	Fructose and mannose metabolism|Amino sugar and nucleotide sugar metabolism	KOG3189	[I]	Phosphomannomutase	Lipid transport and metabolism
A0A6B0SEJ7	E5288_WYG019258	Uncharacterized protein OS=Bos mutus OX=72004 GN=E5288_WYG019258 PE=3 SV=1	26	5	6	5	261	27.2	8.28	17.43	89.5	87.5	87.6	116.4	117.4	101.5	0.0104382	0.789144	HSD17B10	102284367	Uncharacterized protein	GO:0016491	oxidoreductase activity	bom00280,bom05010,bom05022	Valine, leucine and isoleucine degradation|Alzheimer disease|Pathways of neurodegeneration - multiple diseases	KOG1199	[Q]	Short-chain alcohol dehydrogenase/3-hydroxyacyl-CoA dehydrogenase	Secondary metabolites biosynthesis, transport and catabolism
A0A6B0R2Z5	E5288_WYG010886	Uncharacterized protein OS=Bos mutus OX=72004 GN=E5288_WYG010886 PE=3 SV=1	13	3	4	3	286	31.7	7.36	11.6	84.4	85.8	94.7	120.5	106.5	108.1	0.0129101	0.79051	LOC102280157	102280157	Uncharacterized protein			bom00590,bom00790,bom00980,bom05204	Arachidonic acid metabolism|Folate biosynthesis|Metabolism of xenobiotics by cytochrome P450|Chemical carcinogenesis	KOG1208	[Q]	Dehydrogenases with different specificities (related to short-chain alcohol dehydrogenases)	Secondary metabolites biosynthesis, transport and catabolism
A0A6B0S1W8	E5288_WYG012590	Protein farnesyltransferase subunit beta OS=Bos mutus OX=72004 GN=E5288_WYG012590 PE=3 SV=1	2	1	1	1	409	45.5	5.81	2.92	91.6	83.2	90.1	110.8	122.9	101.4	0.0255288	0.79051	FNTB	102287965	Protein farnesyltransferase subunit beta	GO:0005965,GO:0004660,GO:0008270,GO:0018343	protein farnesyltransferase complex|protein farnesyltransferase activity|zinc ion binding|protein farnesylation	bom00900	Terpenoid backbone biosynthesis	KOG0365	[O]	Beta subunit of farnesyltransferase	Posttranslational modification, protein turnover, chaperones
A0A6B0RGQ9	E5288_WYG003802	Kinase OS=Bos mutus OX=72004 GN=E5288_WYG003802 PE=3 SV=1	1	1	2	1	1046	118.3	6.39	2.86	90.1	82.7	92.2	102.8	117.8	114.4	0.0122629	0.791045	ITPKA	102266024	Kinase	GO:0003677,GO:0016301,GO:0032958	DNA binding|kinase activity|inositol phosphate biosynthetic process	bom00562,bom04020,bom04070	Inositol phosphate metabolism|Calcium signaling pathway|Phosphatidylinositol signaling system	KOG1621	[I]	1D-myo-inositol-triphosphate 3-kinase A	Lipid transport and metabolism
A0A6B0RHQ1	E5288_WYG006748	WD_REPEATS_REGION domain-containing protein OS=Bos mutus OX=72004 GN=E5288_WYG006748 PE=4 SV=1	5	2	2	2	523	58.6	7.43	3.4	80.3	83.1	101.8	108.8	116.1	110.1	0.0307628	0.791642	PRPF4	102280037	WD_REPEATS_REGION domain-containing protein	GO:0016607,GO:0005681,GO:0006397,GO:0008380	nuclear speck|spliceosomal complex|mRNA processing|RNA splicing	bom03040	Spliceosome	KOG0272	[A]	U4/U6 small nuclear ribonucleoprotein Prp4 (contains WD40 repeats)	RNA processing and modification
A0A6B0RC68	E5288_WYG004201	Cathepsin X OS=Bos mutus OX=72004 GN=E5288_WYG004201 PE=3 SV=1	15	3	7	3	289	32.6	7.01	19.53	98	87.4	80.1	111.5	118.6	104.5	0.0251353	0.793485	CTSZ	102265582	Cathepsin X	GO:0008234	cysteine-type peptidase activity	bom04142,bom04210	Lysosome|Apoptosis	KOG1543	[O]	Cysteine proteinase Cathepsin L	Posttranslational modification, protein turnover, chaperones
L8IKU0	E5288_WYG002745	Protein prune-like protein OS=Bos mutus OX=72004 GN=E5288_WYG002745 PE=3 SV=1	8	3	3	3	453	50.1	5.36	9.5	85.5	96.3	83.7	102.8	122.4	109.3	0.0300542	0.793722	PRUNE	102265887	Protein prune-like protein	GO:0005829,GO:0046872,GO:0016791,GO:0016462,GO:0015631,GO:0031113,GO:0050767	cytosol|metal ion binding|phosphatase activity|pyrophosphatase activity|tubulin binding|regulation of microtubule polymerization|regulation of neurogenesis	bom00230	Purine metabolism	KOG4129	[C]	Exopolyphosphatases and related proteins	Energy production and conversion
A0A6B0SE26	E5288_WYG017819	26S proteasome non-ATPase regulatory subunit 6 OS=Bos mutus OX=72004 GN=E5288_WYG017819 PE=3 SV=1	13	5	11	5	389	45.6	5.62	22.48	89.2	94.6	82.2	111.3	114.9	107.8	0.00538551	0.796407	PSMD6	102281977	26S proteasome non-ATPase regulatory subunit 6	GO:0000502,GO:0030234	proteasome complex|enzyme regulator activity	bom03050,bom05010,bom05012,bom05014,bom05016,bom05017,bom05020,bom05022,bom05169	Proteasome|Alzheimer disease|Parkinson disease|Amyotrophic lateral sclerosis|Huntington disease|Spinocerebellar ataxia|Prion disease|Pathways of neurodegeneration - multiple diseases|Epstein-Barr virus infection	KOG0687	[O]	26S proteasome regulatory complex, subunit RPN7/PSMD6	Posttranslational modification, protein turnover, chaperones
A0A6B0RPC0	E5288_WYG015885	Trifunctional purine biosynthetic protein adenosine-3 OS=Bos mutus OX=72004 GN=E5288_WYG015885 PE=3 SV=1	10	9	10	9	1010	107.8	6.25	23.86	86.1	91.5	88.6	110.4	104.3	119	0.007731	0.797723	GART	102276357	Trifunctional purine biosynthetic protein adenosine-3	GO:0005524,GO:0046872,GO:0004637,GO:0004641,GO:0004644,GO:0006189,GO:0009113	ATP binding|metal ion binding|phosphoribosylamine-glycine ligase activity|phosphoribosylformylglycinamidine cyclo-ligase activity|phosphoribosylglycinamide formyltransferase activity|'de novo' IMP biosynthetic process|purine nucleobase biosynthetic process	bom00230,bom00670,bom01523	Purine metabolism|One carbon pool by folate|Antifolate resistance	KOG0237	[F]	Glycinamide ribonucleotide synthetase (GARS)/Aminoimidazole ribonucleotide synthetase (AIRS)	Nucleotide transport and metabolism
A0A6B0RPW7	E5288_WYG005436	Adipsin OS=Bos mutus OX=72004 GN=E5288_WYG005436 PE=4 SV=1	16	3	5	3	262	28.2	7.02	15.57	83.5	93.5	89.2	120.1	116.8	96.8	0.045377	0.797723	CFD	102275200	Adipsin	GO:0005615,GO:0004252,GO:0006957,GO:0007219	extracellular space|serine-type endopeptidase activity|complement activation, alternative pathway|Notch signaling pathway	bom04610,bom05150	Complement and coagulation cascades|Staphylococcus aureus infection	KOG3627	[E]	Trypsin	Amino acid transport and metabolism
A0A6B0RT62	E5288_WYG020427	Catalase OS=Bos mutus OX=72004 GN=E5288_WYG020427 PE=3 SV=1	30	14	31	14	515	58.5	7.12	68.09	82.8	89.9	94	106.1	117.9	109.4	0.00980605	0.79994	CAT	102280369	Catalase	GO:0005777,GO:0004096,GO:0020037,GO:0046872,GO:0042744,GO:0051781,GO:0006979	peroxisome|catalase activity|heme binding|metal ion binding|hydrogen peroxide catabolic process|positive regulation of cell division|response to oxidative stress	bom00630,bom00380,bom04068,bom04146,bom04211,bom04213,bom05014,bom05022	Glyoxylate and dicarboxylate metabolism|Tryptophan metabolism|FoxO signaling pathway|Peroxisome|Longevity regulating pathway|Longevity regulating pathway - multiple species|Amyotrophic lateral sclerosis|Pathways of neurodegeneration - multiple diseases	KOG0047	[P]	Catalase	Inorganic ion transport and metabolism
A0A6B0QWB8	E5288_WYG007920	Geranylgeranyl transferase type II subunit beta OS=Bos mutus OX=72004 GN=E5288_WYG007920 PE=3 SV=1	6	5	6	5	867	96.8	6.58	12.09	99.9	80.5	86.3	109.2	106.7	117.4	0.0281456	0.80018	ACADM	102288081	Geranylgeranyl transferase type II subunit beta	GO:0005759,GO:0050660,GO:0070991,GO:0004663,GO:0006635,GO:0018344	mitochondrial matrix|flavin adenine dinucleotide binding|medium-chain-acyl-CoA dehydrogenase activity|Rab geranylgeranyltransferase activity|fatty acid beta-oxidation|protein geranylgeranylation	bom00071,bom00280,bom03320	Fatty acid degradation|Valine, leucine and isoleucine degradation|PPAR signaling pathway	KOG0140	[I]	Medium-chain acyl-CoA dehydrogenase	Lipid transport and metabolism
A0A6B0R5A4	E5288_WYG020741	Uncharacterized protein OS=Bos mutus OX=72004 GN=E5288_WYG020741 PE=3 SV=1	17	4	7	4	330	35.5	7.14	20.65	96.6	95.3	74.8	112.1	105.4	115.7	0.0446951	0.80042	DHRS11	102267490	Uncharacterized protein			bom00140	Steroid hormone biosynthesis	KOG1205	[Q]	Predicted dehydrogenase	Secondary metabolites biosynthesis, transport and catabolism
A0A6B0S3N7	E5288_WYG016541	Ribosomal protein L15 OS=Bos mutus OX=72004 GN=E5288_WYG016541 PE=3 SV=1	9	6	7	6	907	98.5	7.75	17.21	89.2	85.4	92.4	115.9	105.9	111.2	0.0033644	0.801802	PVRL2	102275439	Ribosomal protein L15	GO:0005911,GO:0016021,GO:0005741,GO:0005840,GO:0050839,GO:0042803,GO:0008320,GO:0003735,GO:0007155,GO:0030150,GO:0007286,GO:0006412,GO:0019062	cell-cell junction|integral component of membrane|mitochondrial outer membrane|ribosome|cell adhesion molecule binding|protein homodimerization activity|protein transmembrane transporter activity|structural constituent of ribosome|cell adhesion|protein import into mitochondrial matrix|spermatid development|translation|virion attachment to host cell	bom04514,bom04520,bom05168	Cell adhesion molecules|Adherens junction|Herpes simplex virus 1 infection	KOG3296	[U]	Translocase of outer mitochondrial membrane complex, subunit TOM40	Intracellular trafficking, secretion, and vesicular transport
A0A6B0RUH2	E5288_WYG001005	RanGAP1_C domain-containing protein OS=Bos mutus OX=72004 GN=E5288_WYG001005 PE=4 SV=1	7	3	4	3	553	58.9	6.19	7.3	89.1	81.6	96.6	102.9	114.5	115.3	0.0209219	0.803427	RANGAP1	102273577	RanGAP1_C domain-containing protein	GO:0005096,GO:0007165	GTPase activator activity|signal transduction	bom03013	RNA transport	KOG1909	[AYT]	Ran GTPase-activating protein	RNA processing and modification |Nuclear structure |Signal transduction mechanisms
A0A6B0R5Q6	E5288_WYG014160	Uncharacterized protein OS=Bos mutus OX=72004 GN=E5288_WYG014160 PE=4 SV=1	4	1	3	1	442	49.8	6.65	9.79	81.7	91	94.7	106.2	113.1	113.2	0.00856254	0.804211	UFSP2	102285133	Uncharacterized protein					KOG2433	[S]	Uncharacterized conserved protein	Function unknown
A0A6B0S5W3	E5288_WYG020102	DNA-(apurinic or apyrimidinic site) endonuclease OS=Bos mutus OX=72004 GN=E5288_WYG020102 PE=3 SV=1	25	10	18	7	507	56.4	6.9	53.65	78.7	91.9	96.9	114.8	111.3	106.5	0.0216856	0.804269	APEX1	102268633	DNA-(apurinic or apyrimidinic site) endonuclease	GO:0005739,GO:0005634,GO:0003677,GO:0004519,GO:0046872,GO:0004731,GO:0003723,GO:0006310,GO:0006281,GO:0009116	mitochondrion|nucleus|DNA binding|endonuclease activity|metal ion binding|purine-nucleoside phosphorylase activity|RNA binding|DNA recombination|DNA repair|nucleoside metabolic process	bom03410	Base excision repair	KOG1294	[L]	Apurinic/apyrimidinic endonuclease and related enzymes	Replication, recombination and repair
A0A6B0RNS5	E5288_WYG019947	GRIP domain-containing protein OS=Bos mutus OX=72004 GN=E5288_WYG019947 PE=3 SV=1	1	4	5	3	3340	381.5	5.44	7.47	87.7	89	90.8	113.2	109.4	109.9	0.00013108	0.804511	GOLGA4	102278240	GRIP domain-containing protein	GO:0008305,GO:0007155,GO:0007229	integrin complex|cell adhesion|integrin-mediated signaling pathway			KOG3637	[W]	Vitronectin receptor, alpha subunit	Extracellular structures
A0A6B0S252	E5288_WYG001206	Uncharacterized protein OS=Bos mutus OX=72004 GN=E5288_WYG001206 PE=4 SV=1	18	5	12	5	287	32.4	5.59	25.35	82.5	94	91.2	116	113.4	102.9	0.0152505	0.805597	GLRX3	102266125	Uncharacterized protein	GO:0009055,GO:0051536,GO:0046872,GO:0015035	electron transfer activity|iron-sulfur cluster binding|metal ion binding|protein disulfide oxidoreductase activity			KOG0911	[O]	Glutaredoxin-related protein	Posttranslational modification, protein turnover, chaperones
A0A6B0RY27	E5288_WYG010013	TPR_REGION domain-containing protein OS=Bos mutus OX=72004 GN=E5288_WYG010013 PE=3 SV=1	14	9	17	9	833	93.5	6.55	40.85	79.1	95.8	92.9	110.6	104.5	117	0.0270894	0.806384	PSMC3	102277499	TPR_REGION domain-containing protein	GO:0005737,GO:0000502,GO:0045202,GO:0033130,GO:0005524,GO:0016787,GO:0043495,GO:0007268,GO:0030163	cytoplasm|proteasome complex|synapse|acetylcholine receptor binding|ATP binding|hydrolase activity|protein-membrane adaptor activity|chemical synaptic transmission|protein catabolic process	bom03050,bom05010,bom05012,bom05014,bom05016,bom05017,bom05020,bom05022,bom05169	Proteasome|Alzheimer disease|Parkinson disease|Amyotrophic lateral sclerosis|Huntington disease|Spinocerebellar ataxia|Prion disease|Pathways of neurodegeneration - multiple diseases|Epstein-Barr virus infection	KOG0652	[O]	26S proteasome regulatory complex, ATPase RPT5	Posttranslational modification, protein turnover, chaperones
A0A6B0RT28	E5288_WYG003521	Uncharacterized protein OS=Bos mutus OX=72004 GN=E5288_WYG003521 PE=3 SV=1	2	1	2	1	614	68	7.15	8.24	87.6	85	95.4	106.6	120.8	104.5	0.0237693	0.807472	ACSF2	102286919	Uncharacterized protein	GO:0003824,GO:0000166	catalytic activity|nucleotide binding			KOG1177	[I]	Long chain fatty acid acyl-CoA ligase	Lipid transport and metabolism
L8ICI4	E5288_WYG011723	Ras-related protein Rab-5C OS=Bos mutus OX=72004 GN=E5288_WYG011723 PE=4 SV=1	32	5	15	3	216	23.5	8.41	43.28	95.3	89.6	83.8	102	107	122.3	0.0398554	0.811047	RAB5C	102284247	Ras-related protein Rab-5C	GO:0005525,GO:0003924	GTP binding|GTPase activity	bom04014,bom04144,bom04145,bom04962,bom05132,bom05152,bom05146	Ras signaling pathway|Endocytosis|Phagosome|Vasopressin-regulated water reabsorption|Salmonella infection|Tuberculosis|Amoebiasis	KOG0092	[U]	GTPase Rab5/YPT51 and related small G protein superfamily GTPases	Intracellular trafficking, secretion, and vesicular transport
A0A6B0R6R5	E5288_WYG011279	Cap-specific mRNA (nucleoside-2'-O-)-methyltransferase 1 OS=Bos mutus OX=72004 GN=E5288_WYG011279 PE=4 SV=1	1	1	1	1	835	95.1	7.56	2.5	79.9	89.9	99.1	108.3	118.4	104.3	0.040848	0.812387	CMTR1	102286518	Cap methyltransferase 1	GO:0004483,GO:0003676,GO:0006370	mRNA (nucleoside-2'-O-)-methyltransferase activity|nucleic acid binding|7-methylguanosine mRNA capping			KOG3673	[A]	FtsJ-like RNA methyltransferase	RNA processing and modification
A0A6B0RAW0	E5288_WYG020730	Protein kinase domain-containing protein OS=Bos mutus OX=72004 GN=E5288_WYG020730 PE=4 SV=1	5	4	4	3	995	115	8.21	10.46	91.8	83.1	94.2	103.8	108.7	118.5	0.0197009	0.812991	TAOK1	102272140	Protein kinase domain-containing protein	GO:0005524,GO:0004672	ATP binding|protein kinase activity	bom04010	MAPK signaling pathway	KOG0577	[T]	Serine/threonine protein kinase	Signal transduction mechanisms
A0A6B0R8Y7	E5288_WYG002275	Uncharacterized protein OS=Bos mutus OX=72004 GN=E5288_WYG002275 PE=3 SV=1	9	6	9	6	584	66.9	6.18	19.24	93.7	80.4	95	100.2	117.1	113.6	0.0413687	0.813237	TRIP10	102271122	Uncharacterized protein	GO:0005938,GO:0005856,GO:0005764,GO:0005886,GO:0030036,GO:0006897	cell cortex|cytoskeleton|lysosome|plasma membrane|actin cytoskeleton organization|endocytosis	bom04910	Insulin signaling pathway	KOG3565	[Z]	Cdc42-interacting protein CIP4	Cytoskeleton
A0A6B0RIH9	E5288_WYG014027	Uncharacterized protein OS=Bos mutus OX=72004 GN=E5288_WYG014027 PE=3 SV=1	2	1	1	1	638	69.8	6.28	2.62	83.8	92.6	93	107	120.8	102.9	0.0299188	0.814636	AQP8	102267746	Uncharacterized protein	GO:0016021,GO:0005886,GO:0015267,GO:0008168,GO:0032259	integral component of membrane|plasma membrane|channel activity|methyltransferase activity|methylation	bom04976	Bile secretion	KOG2918	[O]	Carboxymethyl transferase	Posttranslational modification, protein turnover, chaperones
L8IFM2	E5288_WYG015248	ATP synthase-coupling factor 6, mitochondrial OS=Bos mutus OX=72004 GN=E5288_WYG015248 PE=3 SV=1	22	3	3	3	108	12.5	9.31	8.14	85.4	86.7	97.4	121.2	100.7	108.6	0.0453307	0.815431	ATP5J	102276478	ATP synthase-coupling factor 6, mitochondrial	GO:0000276,GO:0015078,GO:0015986	mitochondrial proton-transporting ATP synthase complex, coupling factor F(o)|proton transmembrane transporter activity|ATP synthesis coupled proton transport	bom00190,bom04714,bom05010,bom05012,bom05014,bom05016,bom05020,bom05022	Oxidative phosphorylation|Thermogenesis|Alzheimer disease|Parkinson disease|Amyotrophic lateral sclerosis|Huntington disease|Prion disease|Pathways of neurodegeneration - multiple diseases	KOG4634	[C]	Mitochondrial F1F0-ATP synthase, subunit Cf6 (coupling factor 6)	Energy production and conversion
A0A6B0RLH9	E5288_WYG012281	Pre-mRNA-processing factor 19 OS=Bos mutus OX=72004 GN=E5288_WYG012281 PE=3 SV=1	16	7	9	7	536	59.1	6.83	22.88	95.4	84.1	90.6	103.7	107.9	118.4	0.0216622	0.818485	PRPF19	102277510	PRP19/PSO4 homolog	GO:0005737,GO:0005811,GO:0005654,GO:0000974,GO:0005819,GO:0005681,GO:0061630,GO:0006281,GO:0000398	cytoplasm|lipid droplet|nucleoplasm|Prp19 complex|spindle|spliceosomal complex|ubiquitin protein ligase activity|DNA repair|mRNA splicing, via spliceosome	bom03040,bom04120	Spliceosome|Ubiquitin mediated proteolysis	KOG0289	[R]	mRNA splicing factor	General function prediction only
A0A6B0QWT0	E5288_WYG013683	Unconventional myosin-6 OS=Bos mutus OX=72004 GN=E5288_WYG013683 PE=3 SV=1	8	9	9	9	1273	147.3	8.63	7.94	95.2	85.2	89.7	102.5	117.4	110	0.0183652	0.818733	LOC102283108	102283108	Unconventional myosin-6	GO:0005905,GO:0030136,GO:0005829,GO:0030175,GO:0005794,GO:0005902,GO:0016459,GO:0005634,GO:0048471,GO:0032587,GO:0051015,GO:0005524,GO:0003774,GO:0006897,GO:0015031,GO:0007605	clathrin-coated pit|clathrin-coated vesicle|cytosol|filopodium|Golgi apparatus|microvillus|myosin complex|nucleus|perinuclear region of cytoplasm|ruffle membrane|actin filament binding|ATP binding|motor activity|endocytosis|protein transport|sensory perception of sound	bom05132	Salmonella infection	KOG0163	[Z]	Myosin class VI heavy chain	Cytoskeleton
A0A6B0R8C2	E5288_WYG003117	Alpha-ketoglutarate-dependent dioxygenase FTO OS=Bos mutus OX=72004 GN=E5288_WYG003117 PE=3 SV=1	6	3	5	3	534	61.5	5.24	10.58	92.5	93.2	84.4	111.1	116.9	101.8	0.0189797	0.818981	FTO	102270453	Alpha-ketoglutarate-dependent dioxygenase FTO	GO:0005737,GO:0016607,GO:0051213,GO:0046872,GO:0035516,GO:0035515,GO:0006307,GO:0035552,GO:0035553,GO:0040014,GO:0042245	cytoplasm|nuclear speck|dioxygenase activity|metal ion binding|oxidative DNA demethylase activity|oxidative RNA demethylase activity|DNA dealkylation involved in DNA repair|oxidative single-stranded DNA demethylation|oxidative single-stranded RNA demethylation|regulation of multicellular organism growth|RNA repair
A0A6B0RU98	E5288_WYG003640	Aminopeptidase OS=Bos mutus OX=72004 GN=E5288_WYG003640 PE=3 SV=1	23	17	38	17	841	94.8	5.49	88.91	78.6	96.1	95.6	109.3	115	105.4	0.036299	0.819836	NPEPPS	102283776	Aminopeptidase	GO:0016021,GO:0004177,GO:0008237,GO:0008270	integral component of membrane|aminopeptidase activity|metallopeptidase activity|zinc ion binding			KOG1046	[EO]	Puromycin-sensitive aminopeptidase and related aminopeptidases	Amino acid transport and metabolism |Posttranslational modification, protein turnover, chaperones
A0A6B0RT00	E5288_WYG005494	Calponin OS=Bos mutus OX=72004 GN=E5288_WYG005494 PE=3 SV=1	28	7	23	6	300	32.6	7.33	57.32	85.8	91.4	93.5	101.5	113.4	114.4	0.0145806	0.822047	CNN2	102279993	Calponin	GO:0003779,GO:0005516,GO:0031032	actin binding|calmodulin binding|actomyosin structure organization			KOG2046	[Z]	Calponin	Cytoskeleton
A0A6B0QVQ0	E5288_WYG012026	tRNA-binding domain-containing protein OS=Bos mutus OX=72004 GN=E5288_WYG012026 PE=4 SV=1	33	6	12	6	260	28.6	6.62	24.72	88.7	86.4	95.8	100.1	114.5	114.5	0.025308	0.823154	AIMP1	102280616	tRNA-binding domain-containing protein	GO:0000049	tRNA binding			KOG2241	[J]	tRNA-binding protein	Translation, ribosomal structure and biogenesis
A0A6B0RN03	E5288_WYG001686	Isopentenyl-diphosphate Delta-isomerase OS=Bos mutus OX=72004 GN=E5288_WYG001686 PE=3 SV=1	9	2	3	2	234	27.3	5.5	6.96	93.1	80.9	97.3	109.4	109.6	109.7	0.0176982	0.825373	IDI1	102268825	Isopentenyl-diphosphate Delta-isomerase	GO:0005777,GO:0016787,GO:0004452,GO:0006695,GO:0050992,GO:0008299	peroxisome|hydrolase activity|isopentenyl-diphosphate delta-isomerase activity|cholesterol biosynthetic process|dimethylallyl diphosphate biosynthetic process|isoprenoid biosynthetic process	bom00900	Terpenoid backbone biosynthesis	KOG0142	[Q]	Isopentenyl pyrophosphate:dimethylallyl pyrophosphate isomerase	Secondary metabolites biosynthesis, transport and catabolism
A0A6B0RR94	E5288_WYG016268	Serine/threonine-protein phosphatase OS=Bos mutus OX=72004 GN=E5288_WYG016268 PE=3 SV=1	18	6	11	2	330	37.5	6.33	18.95	84.2	97.3	89.8	111.1	109.4	108.2	0.00791594	0.825373	PPP1CA	102270793	Serine/threonine-protein phosphatase	GO:0005654,GO:0046872,GO:0004721,GO:0051301,GO:0005977	nucleoplasm|metal ion binding|phosphoprotein phosphatase activity|cell division|glycogen metabolic process	bom03015,bom04390,bom04024,bom04022,bom04114,bom04218,bom04510,bom04810,bom04611,bom04910,bom04921,bom04261,bom04270,bom04728,bom04720,bom04750,bom05205,bom05031,bom05034,bom04931,bom05168	mRNA surveillance pathway|Hippo signaling pathway|cAMP signaling pathway|cGMP-PKG signaling pathway|Oocyte meiosis|Cellular senescence|Focal adhesion|Regulation of actin cytoskeleton|Platelet activation|Insulin signaling pathway|Oxytocin signaling pathway|Adrenergic signaling in cardiomyocytes|Vascular smooth muscle contraction|Dopaminergic synapse|Long-term potentiation|Inflammatory mediator reg…	KOG0374	[TR]	Serine/threonine specific protein phosphatase PP1, catalytic subunit	Signal transduction mechanisms |General function prediction only
A0A6B0SHT8	E5288_WYG002172	14_3_3 domain-containing protein OS=Bos mutus OX=72004 GN=E5288_WYG002172 PE=3 SV=1	43	12	73	8	245	27.7	4.79	126.07	84.9	91.4	95	115.4	102	111.3	0.0180003	0.825373	YWHAZ	102283808	14_3_3 domain-containing protein			bom04390,bom04151,bom04110,bom04114,bom05203,bom05161,bom05160	Hippo signaling pathway|PI3K-Akt signaling pathway|Cell cycle|Oocyte meiosis|Viral carcinogenesis|Hepatitis B|Hepatitis C	KOG0841	[O]	Multifunctional chaperone (14-3-3 family)	Posttranslational modification, protein turnover, chaperones
A0A6B0RY31	E5288_WYG010454	Uncharacterized protein OS=Bos mutus OX=72004 GN=E5288_WYG010454 PE=4 SV=1	1	1	1	1	1325	148.2	6.15	1.92	83.6	102.4	85.4	108.1	109.2	111.2	0.0347786	0.82618	DSTYK	102281874	Uncharacterized protein	GO:0005524,GO:0004672	ATP binding|protein kinase activity			KOG1273	[R]	WD40 repeat protein	General function prediction only
A0A6B0QXN4	E5288_WYG004862	Kinase OS=Bos mutus OX=72004 GN=E5288_WYG004862 PE=3 SV=1	7	2	2	2	293	33.7	7.99	4.16	93.1	87.3	91.2	100.9	111	116.5	0.0178049	0.82704	ITPKB	102264662	Kinase	GO:0016301,GO:0032958	kinase activity|inositol phosphate biosynthetic process	bom00562,bom04020,bom04070	Inositol phosphate metabolism|Calcium signaling pathway|Phosphatidylinositol signaling system	KOG1621	[I]	1D-myo-inositol-triphosphate 3-kinase A	Lipid transport and metabolism
A0A6B0RSI0	SIRT5	NAD-dependent protein deacylase sirtuin-5, mitochondrial OS=Bos mutus OX=72004 GN=SIRT5 PE=3 SV=1	8	2	2	2	324	35.6	9.16	6.44	97.5	90.3	83.9	114.3	100.5	113.6	0.033894	0.827345	SIRT5	102280522	NAD-dependent protein deacylase sirtuin-5, mitochondrial	GO:0005829,GO:0005739,GO:0005634,GO:0070403,GO:0034979,GO:0036054,GO:0036055,GO:0016740,GO:0008270	cytosol|mitochondrion|nucleus|NAD+ binding|NAD-dependent protein deacetylase activity|protein-malonyllysine demalonylase activity|protein-succinyllysine desuccinylase activity|transferase activity|zinc ion binding	bom00760	Nicotinate and nicotinamide metabolism	KOG2684	[BK]	Sirtuin 5 and related class III sirtuins (SIR2 family)	Chromatin structure and dynamics |Transcription
A0A6B0R0D6	E5288_WYG004861	MOSC domain-containing protein OS=Bos mutus OX=72004 GN=E5288_WYG004861 PE=4 SV=1	7	2	2	2	302	34.4	7.11	4.88	90.3	91.3	90.1	114.5	114.7	99.1	0.0219259	0.827597	MARC2	102271653	MOSC domain-containing protein	GO:0003824,GO:0030151,GO:0030170	catalytic activity|molybdenum ion binding|pyridoxal phosphate binding			KOG2362	[R]	Uncharacterized Fe-S protein	General function prediction only
L8IJA4	E5288_WYG013130	Regulation of nuclear pre-mRNA domain-containing protein 1B OS=Bos mutus OX=72004 GN=E5288_WYG013130 PE=4 SV=1	10	2	3	2	326	36.9	5.97	9.79	82	86.3	103.5	109.9	111.8	106.5	0.0495306	0.828154	RPRD1B	102282918	Regulation of nuclear pre-mRNA domain-containing protein 1B	GO:0016591,GO:0042802,GO:0000993,GO:0070940,GO:0008284,GO:0045944,GO:0010564	RNA polymerase II, holoenzyme|identical protein binding|RNA polymerase II complex binding|dephosphorylation of RNA polymerase II C-terminal domain|positive regulation of cell population proliferation|positive regulation of transcription by RNA polymerase II|regulation of cell cycle process			KOG2669	[A]	Regulator of nuclear mRNA	RNA processing and modification
A0A6B0RYT9	E5288_WYG010029	Complex I-30kD OS=Bos mutus OX=72004 GN=E5288_WYG010029 PE=3 SV=1	10	2	4	2	248	28.5	6.32	13.25	96.7	89.7	85.6	116.3	103.6	108.1	0.0193522	0.829268	NDUFS3	102281347	Complex I-30kD	GO:0005743,GO:0008137	mitochondrial inner membrane|NADH dehydrogenase (ubiquinone) activity	bom00190,bom04723,bom04714,bom05010,bom05012,bom05014,bom05016,bom05020,bom05022,bom04932	Oxidative phosphorylation|Retrograde endocannabinoid signaling|Thermogenesis|Alzheimer disease|Parkinson disease|Amyotrophic lateral sclerosis|Huntington disease|Prion disease|Pathways of neurodegeneration - multiple diseases|Non-alcoholic fatty liver disease	KOG1713	[C]	NADH-ubiquinone oxidoreductase, NDUFS3/30 kDa subunit	Energy production and conversion
A0A6B0R193	E5288_WYG018703	Acyl-peptide hydrolase OS=Bos mutus OX=72004 GN=E5288_WYG018703 PE=4 SV=1	12	6	13	6	730	81	5.33	40.93	94	98.1	79.9	106.1	115.5	106.3	0.0421202	0.829521	APEH	102269347	Acyl-peptide hydrolase	GO:0004252	serine-type endopeptidase activity			KOG2100	[O]	Dipeptidyl aminopeptidase	Posttranslational modification, protein turnover, chaperones
L8HZB1	E5288_WYG009517	H(+)-transporting two-sector ATPase OS=Bos mutus OX=72004 GN=E5288_WYG009517 PE=3 SV=1	22	12	21	12	618	68.4	5.58	49.55	99.8	82.6	89.6	106.1	103.8	118	0.0488355	0.829521	ATP6V1A	102276594	H(+)-transporting two-sector ATPase	GO:0016324,GO:0005829,GO:0005902,GO:0033180,GO:0005524,GO:0046933,GO:0046961,GO:0006879,GO:0036295	apical plasma membrane|cytosol|microvillus|proton-transporting V-type ATPase, V1 domain|ATP binding|proton-transporting ATP synthase activity, rotational mechanism|proton-transporting ATPase activity, rotational mechanism|cellular iron ion homeostasis|cellular response to increased oxygen levels	bom00190,bom04150,bom04145,bom04966,bom04721,bom05323,bom05165	Oxidative phosphorylation|mTOR signaling pathway|Phagosome|Collecting duct acid secretion|Synaptic vesicle cycle|Rheumatoid arthritis|Human papillomavirus infection	KOG1352	[C]	Vacuolar H+-ATPase V1 sector, subunit A	Energy production and conversion
A0A6B0SJQ0	E5288_WYG001505	RRM domain-containing protein OS=Bos mutus OX=72004 GN=E5288_WYG001505 PE=4 SV=1	31	3	3	3	159	17.4	7.52	9.7	87.9	90.5	93.9	113.4	109.1	105.2	0.00326791	0.830943	RBM3	102272224	RRM domain-containing protein	GO:0005737,GO:0003723	cytoplasm|RNA binding			KOG0118	[R]	FOG: RRM domain	General function prediction only
L8HS99	E5288_WYG013702	Adaptin ear-binding coat-associated protein 1 OS=Bos mutus OX=72004 GN=E5288_WYG013702 PE=3 SV=1	4	1	1	1	275	29.6	6.38	1.87	89.9	89.1	93.5	97.2	114.4	116	0.0408307	0.831807	NECAP1	102264921	Adaptin ear-binding coat-associated protein 1	GO:0030125,GO:0005905,GO:0006897	clathrin vesicle coat|clathrin-coated pit|endocytosis			KOG2500	[S]	Uncharacterized conserved protein	Function unknown
A0A6B0QYR8	E5288_WYG006313	Uncharacterized protein OS=Bos mutus OX=72004 GN=E5288_WYG006313 PE=3 SV=1	6	1	2	1	462	51.4	5.11	8.13	89.1	88	95.4	121.2	101.4	104.8	0.0487518	0.832315	TRAPPC3	102275696	Uncharacterized protein	GO:0005783,GO:0005794,GO:0030008,GO:0048193	endoplasmic reticulum|Golgi apparatus|TRAPP complex|Golgi vesicle transport			KOG3330	[U]	Transport protein particle (TRAPP) complex subunit	Intracellular trafficking, secretion, and vesicular transport
A0A6B0RIH3	E5288_WYG006761	Ras-related protein Rab-14 OS=Bos mutus OX=72004 GN=E5288_WYG006761 PE=3 SV=1	18	5	7	4	312	35.1	8.22	17.6	81.7	93.4	97.5	112.6	100.4	114.4	0.0474805	0.832621	RAB14	102288154	Ras-related protein Rab-14	GO:0005829,GO:0031901,GO:0000139,GO:0045335,GO:0055037,GO:0005802,GO:0005525,GO:0003924,GO:0042742,GO:0032456,GO:0006895,GO:0090382	cytosol|early endosome membrane|Golgi membrane|phagocytic vesicle|recycling endosome|trans-Golgi network|GTP binding|GTPase activity|defense response to bacterium|endocytic recycling|Golgi to endosome transport|phagosome maturation	bom04152	AMPK signaling pathway	KOG0097	[U]	GTPase Rab14, small G protein superfamily	Intracellular trafficking, secretion, and vesicular transport
