# Supplementary material for: Differential proteomics of placentas reveals metabolic disturbance and oxidative damage participate yak spontaneous miscarriage during late pregnancy
Source: BMC Vet Res. 2022 Jun 27;18:248. doi: 10.1186/s12917-022-03354-w (PMC9235108; doi:10.1186/s12917-022-03354-w)
Supplement: Supplementary file 6 — Additional file 6. Gene ontology enrichment results for the up-regulated differentially expressed proteins. [file 12917_2022_3354_MOESM6_ESM.xlsx]

## Sheet: GO_R_up_ENTREZID
Additional file 6: Gene ontology enrichment results for the up-regulated differentially expressed proteins
ID	ONTOLOGY	ID	Description	GeneRatio	BgRatio	pvalue	p.adjust	qvalue	geneID	Count
GO:0001101	BP	GO:0001101	response to acid chemical	44270	21/4535	3.75859e-05	0.0131293	0.0106614	282146/282187/282188	3
GO:0007266	BP	GO:0007266	Rho protein signal transduction	44270	24/4535	5.6858e-05	0.0131293	0.0106614	532573/510833/282188	3
GO:0007264	BP	GO:0007264	small GTPase mediated signal transduction	44301	70/4535	6.25203e-05	0.0131293	0.0106614	540040/532573/510833/282188	4
GO:0030198	BP	GO:0030198	extracellular matrix organization	44270	41/4535	0.000289497	0.0392043	0.0318351	532573/282187/282188	3
GO:0043062	BP	GO:0043062	extracellular structure organization	44270	42/4535	0.000311146	0.0392043	0.0318351	532573/282187/282188	3
GO:1901699	BP	GO:1901699	cellular response to nitrogen compound	44301	131/4535	0.000708768	0.0549173	0.0445945	532573/282146/282187/282188	4
GO:0007265	BP	GO:0007265	Ras protein signal transduction	44270	56/4535	0.000730644	0.0549173	0.0445945	532573/510833/282188	3
GO:0071230	BP	GO:0071230	cellular response to amino acid stimulus	44242	13/4535	0.000780039	0.0549173	0.0445945	282187/282188	2
GO:1990778	BP	GO:1990778	protein localization to cell periphery	44270	59/4535	0.000851767	0.0549173	0.0445945	540040/532573/282146	3
GO:0071229	BP	GO:0071229	cellular response to acid chemical	44242	14/4535	0.000908307	0.0549173	0.0445945	282187/282188	2
GO:0016477	BP	GO:0016477	cell migration	44331	253/4535	0.000982432	0.0549173	0.0445945	281440/282146/282187/510833/281057	5
GO:0030199	BP	GO:0030199	collagen fibril organization	44242	15/4535	0.00104604	0.0549173	0.0445945	282187/282188	2
GO:0035023	BP	GO:0035023	regulation of Rho protein signal transduction	44242	18/4535	0.00151552	0.0653214	0.0530429	532573/510833	2
GO:0048870	BP	GO:0048870	cell motility	44331	280/4535	0.00155527	0.0653214	0.0530429	281440/282146/282187/510833/281057	5
GO:0051674	BP	GO:0051674	localization of cell	44331	280/4535	0.00155527	0.0653214	0.0530429	281440/282146/282187/510833/281057	5
GO:0043200	BP	GO:0043200	response to amino acid	44242	19/4535	0.00169058	0.0665666	0.0540541	282187/282188	2
GO:0030334	BP	GO:0030334	regulation of cell migration	44301	173/4535	0.00200691	0.0741543	0.0602155	281440/282146/282187/510833	4
GO:2000145	BP	GO:2000145	regulation of cell motility	44301	182/4535	0.00241911	0.0741543	0.0602155	281440/282146/282187/510833	4
GO:0034613	BP	GO:0034613	cellular protein localization	44331	311/4535	0.00248664	0.0741543	0.0602155	540040/532573/505313/282146/282187	5
GO:0070727	BP	GO:0070727	cellular macromolecule localization	44331	313/4535	0.00255833	0.0741543	0.0602155	540040/532573/505313/282146/282187	5
GO:0032963	BP	GO:0032963	collagen metabolic process	44242	24/4535	0.00270271	0.0741543	0.0602155	282187/282188	2
GO:0051270	BP	GO:0051270	regulation of cellular component movement	44301	189/4535	0.00277804	0.0741543	0.0602155	281440/282146/282187/510833	4
GO:0040011	BP	GO:0040011	locomotion	44331	320/4535	0.00282135	0.0741543	0.0602155	281440/282146/282187/510833/281057	5
GO:0040012	BP	GO:0040012	regulation of locomotion	44301	191/4535	0.00288704	0.0741543	0.0602155	281440/282146/282187/510833	4
GO:1901698	BP	GO:1901698	response to nitrogen compound	44301	192/4535	0.00294263	0.0741543	0.0602155	532573/282146/282187/282188	4
GO:0048699	BP	GO:0048699	generation of neurons	44301	199/4535	0.00335278	0.0755431	0.0613433	540040/532573/281440/510833	4
GO:0006928	BP	GO:0006928	movement of cell or subcellular component	44331	334/4535	0.00340666	0.0755431	0.0613433	281440/282146/282187/510833/281057	5
GO:0001764	BP	GO:0001764	neuron migration	44242	27/4535	0.0034175	0.0755431	0.0613433	281440/510833	2
GO:0072657	BP	GO:0072657	protein localization to membrane	44270	96/4535	0.00347738	0.0755431	0.0613433	540040/532573/282146	3
GO:0030027	CC	GO:0030027	lamellipodium	44272	50/4788	0.000657456	0.0716627	0.0615933	532573/281440/281057	3
GO:0002020	MF	GO:0002020	protease binding	44270	22/3922	6.67595e-05	0.00387205	0.00344338	532573/282187/282188	3
GO:0019899	MF	GO:0019899	enzyme binding	44362	348/3922	0.00117081	0.0339536	0.0301946	616477/532573/505313/282146/282187/282188	6
GO:0019838	MF	GO:0019838	growth factor binding	44242	24/3922	0.00359001	0.069407	0.0617231	282187/282188	2
GO:0019902	MF	GO:0019902	phosphatase binding	44242	31/3922	0.00595561	0.0735283	0.0653881	616477/282146	2
GO:0060090	MF	GO:0060090	molecular adaptor activity	44242	32/3922	0.00633865	0.0735283	0.0653881	616477/282188	2
