# Supplementary material for: Differential proteomics of placentas reveals metabolic disturbance and oxidative damage participate yak spontaneous miscarriage during late pregnancy
Source: BMC Vet Res. 2022 Jun 27;18:248. doi: 10.1186/s12917-022-03354-w (PMC9235108; doi:10.1186/s12917-022-03354-w)
Supplement: Supplementary file 7 — Additional file 7. Gene ontology enrichment results for the down-regulated differentially expressed proteins. [file 12917_2022_3354_MOESM7_ESM.xlsx]

## Sheet: GO_R_dn_ENTREZID
Additional file 7: Gene ontology enrichment results for the down-regulated differentially expressed proteins
ID	ONTOLOGY	ID	Description	GeneRatio	BgRatio	pvalue	p.adjust	qvalue	geneID	Count
GO:1901575	BP	GO:1901575	organic substance catabolic process	38/171	469/4535	2.773e-06	0.00465864	0.00450977	510796/282531/535981/317710/281229/514347/506310/281421/512002/513868/505968/511951/515263/282515/509970/510620/281630/282346/511268/282271/281206/286886/508055/515575/767874/617210/510679/513996/281650/281181/513483/538284/338071/504701/533357/281495/508132/513156	38
GO:0055114	BP	GO:0055114	oxidation-reduction process	34/171	409/4535	5.95045e-06	0.00499838	0.00483866	353301/507477/506310/286793/510264/512002/317748/505968/512723/516175/281630/535119/511268/281557/540828/539636/281235/280976/617210/511528/508954/513996/327680/531682/287327/281650/281181/515837/327690/281809/510154/327670/282389/281495	34
GO:0016042	BP	GO:0016042	lipid catabolic process	13/171	91/4535	2.90207e-05	0.0162516	0.0157323	317710/514347/506310/281421/505968/282515/509970/510620/282346/282271/617210/513996/533357	13
GO:1901799	BP	GO:1901799	negative regulation of proteasomal protein catabolic process	5/171	14/4535	0.000109152	0.0458438	0.0443789	282531/511268/767874/510679/504701	5
GO:0006629	BP	GO:0006629	lipid metabolic process	28/171	361/4535	0.000155548	0.0485598	0.0470081	353301/317710/514347/506310/282307/281421/510264/317748/513868/505968/539992/282515/509970/510620/280934/281760/282346/282271/514293/509394/281433/617210/504502/280815/513996/533357/281495/338471	28
GO:0044248	BP	GO:0044248	cellular catabolic process	32/171	444/4535	0.000200119	0.0485598	0.0470081	510796/282531/535981/281229/506310/286793/512002/513868/505968/511951/509970/510620/281630/282346/511268/282271/281206/286886/508055/515575/767874/617210/510679/513996/281650/538284/338071/504701/533357/281495/508132/513156	32
GO:0005975	BP	GO:0005975	carbohydrate metabolic process	16/171	155/4535	0.000202333	0.0485598	0.0470081	505968/512723/511951/515263/516175/281760/513586/509394/281206/281235/282272/281181/513483/533357/338471/508132	16
GO:1903051	BP	GO:1903051	negative regulation of proteolysis involved in cellular protein catabolic process	5/171	17/4535	0.000307621	0.0612023	0.0592466	282531/511268/767874/510679/504701	5
GO:1901565	BP	GO:1901565	organonitrogen compound catabolic process	23/171	283/4535	0.00032787	0.0612023	0.0592466	510796/282531/535981/281229/281421/512002/513868/511951/510620/282346/511268/282271/281206/286886/515575/767874/510679/281650/538284/504701/281495/508132/513156	23
GO:0044283	BP	GO:0044283	small molecule biosynthetic process	17/171	183/4535	0.000454757	0.0757561	0.0733353	515270/353301/281229/505968/507347/511951/510620/281760/511268/514293/509394/281206/286886/513483/280726/281495/338471	17
GO:0009112	BP	GO:0009112	nucleobase metabolic process	4/171	11/4535	0.000523285	0.0757561	0.0733353	281229/281568/509965/515837	4
GO:0019318	BP	GO:0019318	hexose metabolic process	9/171	64/4535	0.00057518	0.0757561	0.0733353	505968/512723/511951/281760/513586/282272/281181/513483/338471	9
GO:0019752	BP	GO:0019752	carboxylic acid metabolic process	22/171	277/4535	0.000613828	0.0757561	0.0733353	515270/353301/506310/512002/505968/539992/515263/281760/511268/282271/281206/281235/286886/280976/617210/504502/538772/513996/281181/513483/280726/508132	22
GO:0044242	BP	GO:0044242	cellular lipid catabolic process	8/171	52/4535	0.0006313	0.0757561	0.0733353	506310/505968/510620/282346/282271/617210/513996/533357	8
GO:1903363	BP	GO:1903363	negative regulation of cellular protein catabolic process	5/171	20/4535	0.000702916	0.0787266	0.0762109	282531/511268/767874/510679/504701	5
GO:0032787	BP	GO:0032787	monocarboxylic acid metabolic process	15/171	159/4535	0.000844441	0.0886663	0.085833	515270/353301/506310/505968/539992/515263/281760/511268/282271/281235/617210/504502/513996/281181/513483	15
GO:0043436	BP	GO:0043436	oxoacid metabolic process	22/171	286/4535	0.000946811	0.0935672	0.0905772	515270/353301/506310/512002/505968/539992/515263/281760/511268/282271/281206/281235/286886/280976/617210/504502/538772/513996/281181/513483/280726/508132	22
GO:0005996	BP	GO:0005996	monosaccharide metabolic process	9/171	69/4535	0.00100673	0.0939613	0.0909588	505968/512723/511951/281760/513586/282272/281181/513483/338471	9
GO:0042470	CC	GO:0042470	melanosome	10/166	53/4788	1.02777e-05	0.00134124	0.00130906	281105/509970/508158/613357/613749/281831/515575/767874/286863/287022	10
GO:0048770	CC	GO:0048770	pigment granule	10/166	53/4788	1.02777e-05	0.00134124	0.00130906	281105/509970/508158/613357/613749/281831/515575/767874/286863/287022	10
GO:1902494	CC	GO:1902494	catalytic complex	27/166	371/4788	0.000148279	0.0129003	0.0125907	615512/538625/512456/515757/282307/282321/513868/618428/511951/533874/516175/281346/327686/787681/531493/614069/519217/541130/100125836/327680/287327/515837/327690/281809/767940/508179/327670	27
GO:0005773	CC	GO:0005773	vacuole	16/166	172/4788	0.000260451	0.0144709	0.0141236	282531/317710/514347/512444/518169/281421/352958/550622/509970/510620/282271/281433/282272/515575/280815/533357	16
GO:0000323	CC	GO:0000323	lytic vacuole	14/166	142/4788	0.00035189	0.0144709	0.0141236	317710/514347/512444/518169/281421/352958/509970/510620/282271/281433/282272/515575/280815/533357	14
GO:0005764	CC	GO:0005764	lysosome	14/166	142/4788	0.00035189	0.0144709	0.0141236	317710/514347/512444/518169/281421/352958/509970/510620/282271/281433/282272/515575/280815/533357	14
GO:0031970	CC	GO:0031970	organelle envelope lumen	6/166	29/4788	0.000388108	0.0144709	0.0141236	507347/618428/535119/511268/540139/515109	6
GO:0071007	CC	GO:0071007	U2-type catalytic step 2 spliceosome	4/166	15/4788	0.00140979	0.0459944	0.0448906	513868/787681/531493/508179	4
GO:0005758	CC	GO:0005758	mitochondrial intermembrane space	5/166	27/4788	0.00204856	0.0594082	0.0579826	507347/535119/511268/540139/515109	5
GO:0005759	CC	GO:0005759	mitochondrial matrix	15/166	191/4788	0.00234131	0.0611082	0.0596418	510796/535981/506310/505968/512723/507347/511268/534546/521650/286886/617210/538772/540139/515902/338471	15
GO:0140096	MF	GO:0140096	catalytic activity, acting on a protein	37/159	457/3922	1.86316e-05	0.00346866	0.00322395	286818/767894/512456/510796/515757/535981/781648/505647/282321/534183/767617/281421/513868/512072/534684/512723/352958/281105/539992/514202/533874/511268/514666/327686/534546/787681/512756/519217/541130/515575/508944/280977/281181/538284/508179/281495/513156	37
GO:0016491	MF	GO:0016491	oxidoreductase activity	27/159	288/3922	2.46004e-05	0.00346866	0.00322395	353301/507477/510264/512002/317748/505968/281630/535119/511268/281557/540828/281235/617210/511528/508954/513996/327680/531682/287327/281650/281181/515837/327690/281809/510154/282389/281495	27
GO:0008233	MF	GO:0008233	peptidase activity	18/159	164/3922	8.66217e-05	0.00814244	0.007568	286818/512456/510796/515757/535981/781648/505647/767617/352958/281105/533874/511268/514666/534546/512756/515575/538284/513156	18
GO:0016788	MF	GO:0016788	hydrolase activity, acting on ester bonds	17/159	181/3922	0.000884395	0.0623499	0.0579512	317710/514347/282321/534183/281421/512072/539992/282515/516175/281630/282271/281712/508055/508944/280977/513483/509432	17
