# Supplementary material for: Differential proteomics of placentas reveals metabolic disturbance and oxidative damage participate yak spontaneous miscarriage during late pregnancy
Source: BMC Vet Res. 2022 Jun 27;18:248. doi: 10.1186/s12917-022-03354-w (PMC9235108; doi:10.1186/s12917-022-03354-w)
Supplement: Supplementary file 8 — Additional file 8. Kyoto encyclopaedia of genes and genomes enrichment results for the up-regulated differentially expressed proteins. [file 12917_2022_3354_MOESM8_ESM.xlsx]

## Sheet: 7 enrichment-kegg-Abor_Norm-Up
Additional file 8: Kyoto encyclopaedia of genes and genomes enrichment results for the up-regulated differentially expressed proteins
id	Classification_level1	Classification_level2	term	protein	ListHits	ListTotal	PopHits	PopTotal	pvalue	padj	Enrichment_score
bom04151	Environmental Information Processing	Signal transduction	PI3K-Akt signaling pathway	A0A6B0RVL7:COL1A1,A0A6B0QZM7:COL1A2,A0A6B0RZ84:RAC1	3	22	3454	66174	0.104569	0.406656	2.61254
bom04512	Environmental Information Processing	Signaling molecules and interaction	ECM-receptor interaction	A0A6B0RVL7:COL1A1,A0A6B0QZM7:COL1A2,A0A6B0RAS6:CD44	3	22	889	66174	0.00307568	0.0434933	10.1504
bom04510	Cellular Processes	Cellular community - eukaryotes	Focal adhesion	A0A6B0RVL7:COL1A1,A0A6B0QZM7:COL1A2,A0A6B0RW33:ZYX,A0A6B0RZ84:RAC1	4	22	1810	66174	0.00275166	0.0434933	6.64731
bom04611	Organismal Systems	Immune system	Platelet activation	A0A6B0RVL7:COL1A1,A0A6B0QZM7:COL1A2,A0A6B0QTW4:COL3A1,A0A6B0S066:GNAQ	4	22	971	66174	0.000272989	0.0143319	12.391
bom04926	Organismal Systems	Endocrine system	Relaxin signaling pathway	A0A6B0RVL7:COL1A1,A0A6B0QZM7:COL1A2,A0A6B0QTW4:COL3A1	3	22	1003	66174	0.00431192	0.0461613	8.99674
bom04974	Organismal Systems	Digestive system	Protein digestion and absorption	A0A6B0RVL7:COL1A1,A0A6B0QZM7:COL1A2,A0A6B0QTW4:COL3A1	3	22	1010	66174	0.00439631	0.0461613	8.93438
bom05205	Human Diseases	Cancer: overview	Proteoglycans in cancer	A0A6B0RVL7:COL1A1,A0A6B0QZM7:COL1A2,A0A6B0RAS6:CD44,A0A6B0RZ84:RAC1	4	22	1906	66174	0.00331378	0.0434933	6.31251
bom04933	Human Diseases	Endocrine and metabolic disease	AGE-RAGE signaling pathway in diabetic complications	A0A6B0RVL7:COL1A1,A0A6B0QZM7:COL1A2,A0A6B0QTW4:COL3A1,A0A6B0RZ84:RAC1	4	22	914	66174	0.000216915	0.0143319	13.1637
bom05165	Human Diseases	Infectious disease: viral	Human papillomavirus infection	A0A6B0RVL7:COL1A1,A0A6B0QZM7:COL1A2	2	22	3469	66174	0.321881	0.422469	1.73416
bom05146	Human Diseases	Infectious disease: parasitic	Amoebiasis	A0A6B0RVL7:COL1A1,A0A6B0QZM7:COL1A2,A0A6B0QTW4:COL3A1,A0A6B0S066:GNAQ	4	22	1202	66174	0.000610232	0.0213581	10.0097
bom04020	Environmental Information Processing	Signal transduction	Calcium signaling pathway	A0A6B0RY53:ATP2B4,A0A6B0S066:GNAQ	2	22	2407	66174	0.189879	0.413928	2.4993
bom04024	Environmental Information Processing	Signal transduction	cAMP signaling pathway	A0A6B0RY53:ATP2B4,A0A6B0RZ84:RAC1	2	22	2008	66174	0.142786	0.413928	2.99593
bom04022	Environmental Information Processing	Signal transduction	cGMP-PKG signaling pathway	A0A6B0RY53:ATP2B4,A0A6B0S066:GNAQ	2	22	1399	66174	0.0780863	0.341627	4.30008
bom04925	Organismal Systems	Endocrine system	Aldosterone synthesis and secretion	A0A6B0RY53:ATP2B4,A0A6B0S066:GNAQ	2	22	890	66174	0.0349397	0.229292	6.75935
bom04261	Organismal Systems	Circulatory system	Adrenergic signaling in cardiomyocytes	A0A6B0RY53:ATP2B4,A0A6B0S066:GNAQ	2	22	1376	66174	0.0758824	0.341627	4.37196
bom04970	Organismal Systems	Digestive system	Salivary secretion	A0A6B0RY53:ATP2B4,A0A6B0S066:GNAQ	2	22	826	66174	0.0304784	0.229292	7.28307
bom04972	Organismal Systems	Digestive system	Pancreatic secretion	A0A6B0RY53:ATP2B4,A0A6B0RZ84:RAC1,A0A6B0S066:GNAQ	3	22	900	66174	0.00318387	0.0434933	10.0264
bom04978	Organismal Systems	Digestive system	Mineral absorption	A0A6B0RY53:ATP2B4	1	22	529	66174	0.161889	0.413928	5.68603
bom04961	Organismal Systems	Excretory system	Endocrine and other factor-regulated calcium reabsorption	A0A6B0RY53:ATP2B4,A0A6B0S066:GNAQ	2	22	504	66174	0.0120911	0.115415	11.9361
bom04910	Organismal Systems	Endocrine system	Insulin signaling pathway	A0A6B0SBV5:FLOT1	1	22	1213	66174	0.334407	0.423045	2.47973
bom03050	Genetic Information Processing	Folding, sorting and degradation	Proteasome	L8IKB7:PSMC2	1	22	298	66174	0.0945396	0.381794	10.0937
bom05010	Human Diseases	Neurodegenerative disease	Alzheimer disease	L8IKB7:PSMC2,A0A6B0S066:GNAQ,A0A6B0RBZ7:KLC1	3	22	2884	66174	0.0686929	0.341627	3.12889
bom05012	Human Diseases	Neurodegenerative disease	Parkinson disease	L8IKB7:PSMC2,A0A6B0RBZ7:KLC1	2	22	1898	66174	0.130337	0.413928	3.16956
bom05014	Human Diseases	Neurodegenerative disease	Amyotrophic lateral sclerosis	L8IKB7:PSMC2,A0A6B0QPS7:ANXA7,A0A6B0RZ84:RAC1,L8IK70:UBQLN2,A0A6B0RBZ7:KLC1	5	22	2782	66174	0.0018915	0.0434933	5.40602
bom05016	Human Diseases	Neurodegenerative disease	Huntington disease	L8IKB7:PSMC2,A0A6B0S066:GNAQ,A0A6B0RBZ7:KLC1	3	22	2339	66174	0.0411483	0.240032	3.85794
bom05017	Human Diseases	Neurodegenerative disease	Spinocerebellar ataxia	L8IKB7:PSMC2,A0A6B0S066:GNAQ	2	22	1219	66174	0.0614243	0.322477	4.93504
bom05020	Human Diseases	Neurodegenerative disease	Prion disease	L8IKB7:PSMC2,A0A6B0RZ84:RAC1,A0A6B0RBZ7:KLC1	3	22	2155	66174	0.0334673	0.229292	4.18734
bom05022	Human Diseases	Neurodegenerative disease	Pathways of neurodegeneration - multiple diseases	L8IKB7:PSMC2,A0A6B0RZ84:RAC1,A0A6B0S066:GNAQ,A0A6B0RBZ7:KLC1	4	22	3793	66174	0.0344248	0.229292	3.17206
bom05169	Human Diseases	Infectious disease: viral	Epstein-Barr virus infection	L8IKB7:PSMC2,A0A6B0RAS6:CD44,A0A6B0RZ84:RAC1	3	22	4861	66174	0.216754	0.413928	1.85635
bom04144	Cellular Processes	Transport and catabolism	Endocytosis	A0A6B0QSH5:ARF4,A0A6B0R3K0:VPS36	2	22	2910	66174	0.251928	0.413928	2.06729
bom04640	Organismal Systems	Immune system	Hematopoietic cell lineage	A0A6B0RAS6:CD44	1	22	2779	66174	0.610936	0.635131	1.08237
bom05206	Human Diseases	Cancer: overview	MicroRNAs in cancer	A0A6B0RAS6:CD44	1	22	1459	66174	0.387717	0.457419	2.06162
bom03010	Genetic Information Processing	Translation	Ribosome	A0A6B0R863:RPL13	1	22	1708	66174	0.437512	0.493965	1.76107
bom04010	Environmental Information Processing	Signal transduction	MAPK signaling pathway	A0A6B0RZ84:RAC1	1	22	2596	66174	0.58546	0.614733	1.15867
bom04014	Environmental Information Processing	Signal transduction	Ras signaling pathway	A0A6B0RZ84:RAC1	1	22	2449	66174	0.56385	0.598023	1.22822
bom04015	Environmental Information Processing	Signal transduction	Rap1 signaling pathway	A0A6B0RZ84:RAC1,A0A6B0S066:GNAQ	2	22	2438	66174	0.193638	0.413928	2.46752
bom04310	Environmental Information Processing	Signal transduction	Wnt signaling pathway	A0A6B0RZ84:RAC1	1	22	1282	66174	0.349791	0.432095	2.34626
bom04370	Environmental Information Processing	Signal transduction	VEGF signaling pathway	A0A6B0RZ84:RAC1	1	22	454	66174	0.140565	0.413928	6.62535
bom04071	Environmental Information Processing	Signal transduction	Sphingolipid signaling pathway	A0A6B0RZ84:RAC1,A0A6B0S066:GNAQ	2	22	954	66174	0.039641	0.240032	6.30589
bom04145	Cellular Processes	Transport and catabolism	Phagosome	A0A6B0RZ84:RAC1	1	22	3994	66174	0.745847	0.745847	0.753107
bom04520	Cellular Processes	Cellular community - eukaryotes	Adherens junction	A0A6B0RZ84:RAC1	1	22	839	66174	0.24479	0.413928	3.58511
bom04530	Cellular Processes	Cellular community - eukaryotes	Tight junction	A0A6B0RZ84:RAC1	1	22	1646	66174	0.425488	0.485611	1.82741
bom04810	Cellular Processes	Cell motility	Regulation of actin cytoskeleton	A0A6B0RZ84:RAC1	1	22	1859	66174	0.4658	0.514832	1.61803
bom04620	Organismal Systems	Immune system	Toll-like receptor signaling pathway	A0A6B0RZ84:RAC1	1	22	1062	66174	0.29952	0.422469	2.83231
bom04650	Organismal Systems	Immune system	Natural killer cell mediated cytotoxicity	A0A6B0RZ84:RAC1	1	22	2047	66174	0.499125	0.545918	1.46942
bom04662	Organismal Systems	Immune system	B cell receptor signaling pathway	A0A6B0RZ84:RAC1	1	22	770	66174	0.227045	0.413928	3.90638
bom04664	Organismal Systems	Immune system	Fc epsilon RI signaling pathway	A0A6B0RZ84:RAC1	1	22	641	66174	0.192795	0.413928	4.69253
bom04666	Organismal Systems	Immune system	Fc gamma R-mediated phagocytosis	A0A6B0RZ84:RAC1	1	22	922	66174	0.265621	0.413928	3.26237
bom04670	Organismal Systems	Immune system	Leukocyte transendothelial migration	A0A6B0RZ84:RAC1	1	22	944	66174	0.27105	0.413928	3.18634
bom04062	Organismal Systems	Immune system	Chemokine signaling pathway	A0A6B0RZ84:RAC1,A0A6B0S066:GNAQ	2	22	1357	66174	0.0740777	0.341627	4.43317
bom04722	Organismal Systems	Nervous system	Neurotrophin signaling pathway	A0A6B0RZ84:RAC1	1	22	1004	66174	0.285662	0.41659	2.99593
bom04360	Organismal Systems	Development and regeneration	Axon guidance	A0A6B0RZ84:RAC1	1	22	1517	66174	0.399678	0.466291	1.9828
bom04380	Organismal Systems	Development and regeneration	Osteoclast differentiation	A0A6B0RZ84:RAC1	1	22	1051	66174	0.296912	0.422469	2.86195
bom05200	Human Diseases	Cancer: overview	Pathways in cancer	A0A6B0RZ84:RAC1,A0A6B0S066:GNAQ	2	22	4502	66174	0.446948	0.499251	1.33625
bom05203	Human Diseases	Cancer: overview	Viral carcinogenesis	A0A6B0RZ84:RAC1	1	22	2403	66174	0.55687	0.596646	1.25173
bom05231	Human Diseases	Cancer: overview	Choline metabolism in cancer	A0A6B0RZ84:RAC1	1	22	820	66174	0.239943	0.413928	3.66818
bom05210	Human Diseases	Cancer: specific types	Colorectal cancer	A0A6B0RZ84:RAC1	1	22	710	66174	0.211291	0.413928	4.23649
bom05212	Human Diseases	Cancer: specific types	Pancreatic cancer	A0A6B0RZ84:RAC1	1	22	697	66174	0.207837	0.413928	4.31551
bom05211	Human Diseases	Cancer: specific types	Renal cell carcinoma	A0A6B0RZ84:RAC1	1	22	548	66174	0.16721	0.413928	5.48889
bom05418	Human Diseases	Cardiovascular disease	Fluid shear stress and atherosclerosis	A0A6B0RZ84:RAC1	1	22	1275	66174	0.348246	0.432095	2.35914
bom05416	Human Diseases	Cardiovascular disease	Viral myocarditis	A0A6B0RZ84:RAC1	1	22	3711	66174	0.71914	0.726055	0.810539
bom04932	Human Diseases	Endocrine and metabolic disease	Non-alcoholic fatty liver disease	A0A6B0RZ84:RAC1	1	22	1212	66174	0.334182	0.423045	2.48177
bom05132	Human Diseases	Infectious disease: bacterial	Salmonella infection	A0A6B0RZ84:RAC1,A0A6B0RBZ7:KLC1	2	22	2244	66174	0.170326	0.413928	2.68085
bom05135	Human Diseases	Infectious disease: bacterial	Yersinia infection	A0A6B0RZ84:RAC1,A0A6B0S066:GNAQ	2	22	1980	66174	0.139591	0.413928	3.03829
bom05100	Human Diseases	Infectious disease: bacterial	Bacterial invasion of epithelial cells	A0A6B0RZ84:RAC1,A0A6B0RGD6:SEPT9	2	22	704	66174	0.02268	0.19845	8.5452
bom05170	Human Diseases	Infectious disease: viral	Human immunodeficiency virus 1 infection	A0A6B0RZ84:RAC1,A0A6B0S066:GNAQ	2	22	3013	66174	0.264809	0.413928	1.99662
bom05163	Human Diseases	Infectious disease: viral	Human cytomegalovirus infection	A0A6B0RZ84:RAC1,A0A6B0S066:GNAQ	2	22	2505	66174	0.201798	0.413928	2.40152
bom05167	Human Diseases	Infectious disease: viral	Kaposi sarcoma-associated herpesvirus infection	A0A6B0RZ84:RAC1	1	22	2257	66174	0.534002	0.578043	1.3327
bom04371	Environmental Information Processing	Signal transduction	Apelin signaling pathway	A0A6B0S066:GNAQ	1	22	1103	66174	0.309162	0.422469	2.72703
bom04540	Cellular Processes	Cellular community - eukaryotes	Gap junction	A0A6B0S066:GNAQ	1	22	729	66174	0.216312	0.413928	4.12608
bom04911	Organismal Systems	Endocrine system	Insulin secretion	A0A6B0S066:GNAQ	1	22	818	66174	0.239431	0.413928	3.67715
bom04922	Organismal Systems	Endocrine system	Glucagon signaling pathway	A0A6B0S066:GNAQ	1	22	955	66174	0.27375	0.413928	3.14964
bom04929	Organismal Systems	Endocrine system	GnRH secretion	A0A6B0S066:GNAQ	1	22	565	66174	0.171944	0.413928	5.32373
bom04912	Organismal Systems	Endocrine system	GnRH signaling pathway	A0A6B0S066:GNAQ	1	22	844	66174	0.246061	0.413928	3.56387
bom04915	Organismal Systems	Endocrine system	Estrogen signaling pathway	A0A6B0S066:GNAQ	1	22	1073	66174	0.30212	0.422469	2.80327
bom04921	Organismal Systems	Endocrine system	Oxytocin signaling pathway	A0A6B0S066:GNAQ	1	22	1336	66174	0.361593	0.436405	2.25143
bom04935	Organismal Systems	Endocrine system	Growth hormone synthesis, secretion and action	A0A6B0S066:GNAQ	1	22	1146	66174	0.319137	0.422469	2.6247
bom04918	Organismal Systems	Endocrine system	Thyroid hormone synthesis	A0A6B0S066:GNAQ	1	22	627	66174	0.188992	0.413928	4.7973
bom04928	Organismal Systems	Endocrine system	Parathyroid hormone synthesis, secretion and action	A0A6B0S066:GNAQ	1	22	903	66174	0.260901	0.413928	3.33102
bom04916	Organismal Systems	Endocrine system	Melanogenesis	A0A6B0S066:GNAQ	1	22	801	66174	0.235066	0.413928	3.75519
bom04924	Organismal Systems	Endocrine system	Renin secretion	A0A6B0S066:GNAQ	1	22	636	66174	0.191439	0.413928	4.72942
bom04927	Organismal Systems	Endocrine system	Cortisol synthesis and secretion	A0A6B0S066:GNAQ	1	22	645	66174	0.193879	0.413928	4.66342
bom04270	Organismal Systems	Circulatory system	Vascular smooth muscle contraction	A0A6B0S066:GNAQ	1	22	1183	66174	0.327611	0.423045	2.54261
bom04971	Organismal Systems	Digestive system	Gastric acid secretion	A0A6B0S066:GNAQ	1	22	626	66174	0.18872	0.413928	4.80497
bom04724	Organismal Systems	Nervous system	Glutamatergic synapse	A0A6B0S066:GNAQ	1	22	964	66174	0.275952	0.413928	3.12024
bom04725	Organismal Systems	Nervous system	Cholinergic synapse	A0A6B0S066:GNAQ	1	22	901	66174	0.260403	0.413928	3.33841
bom04728	Organismal Systems	Nervous system	Dopaminergic synapse	A0A6B0S066:GNAQ	1	22	1128	66174	0.314978	0.422469	2.66659
bom04726	Organismal Systems	Nervous system	Serotonergic synapse	A0A6B0S066:GNAQ	1	22	982	66174	0.280337	0.414582	3.06304
bom04720	Organismal Systems	Nervous system	Long-term potentiation	A0A6B0S066:GNAQ	1	22	598	66174	0.18106	0.413928	5.02995
bom04730	Organismal Systems	Nervous system	Long-term depression	A0A6B0S066:GNAQ	1	22	531	66174	0.162451	0.413928	5.66461
bom04723	Organismal Systems	Nervous system	Retrograde endocannabinoid signaling	A0A6B0S066:GNAQ	1	22	1118	66174	0.312657	0.422469	2.69044
bom04750	Organismal Systems	Sensory system	Inflammatory mediator regulation of TRP channels	A0A6B0S066:GNAQ	1	22	921	66174	0.265373	0.413928	3.26592
bom04713	Organismal Systems	Environmental adaptation	Circadian entrainment	A0A6B0S066:GNAQ	1	22	836	66174	0.244027	0.413928	3.59798
bom04934	Human Diseases	Endocrine and metabolic disease	Cushing syndrome	A0A6B0S066:GNAQ	1	22	1318	66174	0.357682	0.436405	2.28218
bom05142	Human Diseases	Infectious disease: parasitic	Chagas disease	A0A6B0S066:GNAQ	1	22	1635	66174	0.423329	0.485611	1.8397
bom05143	Human Diseases	Infectious disease: parasitic	African trypanosomiasis	A0A6B0S066:GNAQ	1	22	526	66174	0.161046	0.413928	5.71846
bom04610	Organismal Systems	Immune system	Complement and coagulation cascades	A0A6B0SF45:C1S	1	22	896	66174	0.259155	0.413928	3.35704
bom05322	Human Diseases	Immune disease	Systemic lupus erythematosus	A0A6B0SF45:C1S	1	22	3434	66174	0.690419	0.703826	0.87592
bom05133	Human Diseases	Infectious disease: bacterial	Pertussis	A0A6B0SF45:C1S	1	22	658	66174	0.19739	0.413928	4.57129
bom05150	Human Diseases	Infectious disease: bacterial	Staphylococcus aureus infection	A0A6B0SF45:C1S	1	22	3225	66174	0.666916	0.686531	0.932685
bom04141	Genetic Information Processing	Folding, sorting and degradation	Protein processing in endoplasmic reticulum	L8IK70:UBQLN2	1	22	1396	66174	0.374466	0.446807	2.15466
bom00500	Metabolism	Carbohydrate metabolism	Starch and sucrose metabolism	A0A6B0R2K2:LOC102268363	1	22	298	66174	0.0945396	0.381794	10.0937
bom03060	Genetic Information Processing	Folding, sorting and degradation	Protein export	L8HUE3:SRPRB	1	22	138	66174	0.0448952	0.248105	21.7964
bom05030	Human Diseases	Substance dependence	Cocaine addiction	A0A6B0SMH8:GPSM1	1	22	394	66174	0.123133	0.413928	7.63429
bom04350	Environmental Information Processing	Signal transduction	TGF-beta signaling pathway	A0A6B0R7K5:CHRD	1	22	699	66174	0.20837	0.413928	4.30316
