# Supplementary material for: Differential proteomics of placentas reveals metabolic disturbance and oxidative damage participate yak spontaneous miscarriage during late pregnancy
Source: BMC Vet Res. 2022 Jun 27;18:248. doi: 10.1186/s12917-022-03354-w (PMC9235108; doi:10.1186/s12917-022-03354-w)
Supplement: Supplementary file 9 — Additional file 9. Kyoto encyclopaedia of genes and genomes enrichment results for the down-regulated differentially expressed proteins. [file 12917_2022_3354_MOESM9_ESM.xlsx]

## Sheet: 8 enrichment-kegg-Abor_Norm-Dow
Additional file 9: Kyoto encyclopaedia of genes and genomes enrichment results for the down-regulated differentially expressed proteins
id	Classification_level1	Classification_level2	term	protein	ListHits	ListTotal	PopHits	PopTotal	pvalue	padj	Enrichment_score
bom04010	Environmental Information Processing	Signal transduction	MAPK signaling pathway	A0A6B0R2E9:FLNB,A0A6B0QUI2:HSPA8,A0A6B0RAW0:TAOK1,A0A6B0RS62:PPP3R1,A0A6B0S601:PPP3CC	5	239	2596	66174	0.959592	0.999999	0.533279
bom04510	Cellular Processes	Cellular community - eukaryotes	Focal adhesion	A0A6B0R2E9:FLNB,A0A6B0R4K7:ITGA6,A0A6B0RR94:PPP1CA,A0A6B0RF77:ITGA2B,A0A6B0RFF3:SRC,A0A6B0QU76:PIK3R1	6	239	1810	66174	0.639813	0.999999	0.91783
bom05205	Human Diseases	Cancer: overview	Proteoglycans in cancer	A0A6B0R2E9:FLNB,A0A6B0RTP2:ANK1,A0A6B0RRR5:EZR,A0A6B0RR94:PPP1CA,A0A6B0RNP4:LOC102269419,A0A6B0RFF3:SRC,A0A6B0QU76:PIK3R1	7	239	1906	66174	0.535043	0.999999	1.01687
bom05132	Human Diseases	Infectious disease: bacterial	Salmonella infection	A0A6B0R2E9:FLNB,A0A6B0SDR2:GAPDH,A0A6B0R8Q5:HSP90AB1,L8HWB6:RAB7A,L8ICI4:RAB5C,A0A6B0RB02:TUBB1,A0A6B0QWT0:LOC102283108,A0A6B0QT22:KPNA4,L8IW34:LOC102277261,A0A6B0QWP9:TXN2,A0A6B0RIH2:RHOB,A0A6B0RXY7:PODXL	12	239	2244	66174	0.115472	0.60453	1.48063
bom03040	Genetic Information Processing	Transcription	Spliceosome	A0A6B0QUI2:HSPA8,A0A6B0S9J4:RBMX,L8I9R8:HNRNPC,A0A6B0RLH9:PRPF19,A0A6B0RA80:CTNNBL1,A0A6B0RFJ7:PPIE,A0A6B0RHQ1:PRPF4,A0A6B0R3F5:LSM7,A0A6B0QZC8:USP39,L8HUU0:PPIL1,A0A6B0S535:SNRPE,A0A6B0QXA9:THOC2	12	239	1001	66174	0.000323724	0.0162038	3.31922
bom04141	Genetic Information Processing	Folding, sorting and degradation	Protein processing in endoplasmic reticulum	A0A6B0QUI2:HSPA8,A0A6B0R8Q5:HSP90AB1,A0A6B0RUI5:UBQLN1,A0A6B0QVY6:ERP29,A0A6B0QSL0:STUB1	5	239	1396	66174	0.569091	0.999999	0.991686
bom04144	Cellular Processes	Transport and catabolism	Endocytosis	A0A6B0QUI2:HSPA8,L8HWB6:RAB7A,L8ICI4:RAB5C,A0A6B0R690:RAB11B,A0A6B0RFF3:SRC,A0A6B0RD71:STAM2,A0A6B0RYQ1:LOC102275702,A0A6B0S487:NEDD4L	8	239	2910	66174	0.828759	0.999999	0.761178
bom04612	Organismal Systems	Immune system	Antigen processing and presentation	A0A6B0QUI2:HSPA8,A0A6B0R8Q5:HSP90AB1,A0A6B0RHI7:CTSB,A0A6B0RNP4:LOC102269419	4	239	3701	66174	0.999391	0.999999	0.299247
bom04915	Organismal Systems	Endocrine system	Estrogen signaling pathway	A0A6B0QUI2:HSPA8,A0A6B0R8Q5:HSP90AB1,A0A6B0S9G2:CALM2,A0A6B0RFF3:SRC,A0A6B0QU76:PIK3R1,L8I8W7:LOC102266295	6	239	1073	66174	0.193992	0.739939	1.54825
bom04213	Organismal Systems	Aging	Longevity regulating pathway - multiple species	A0A6B0QUI2:HSPA8,A0A6B0RT62:CAT,A0A6B0QU76:PIK3R1	3	239	543	66174	0.31274	0.939558	1.52972
bom05020	Human Diseases	Neurodegenerative disease	Prion disease	A0A6B0QUI2:HSPA8,A0A6B0RY27:PSMC3,A0A6B0RB02:TUBB1,A0A6B0RU88:PSMB3,A0A6B0SE26:PSMD6,A0A6B0R4T8:PSMD7,L8IW34:LOC102277261,A0A6B0RYT9:NDUFS3,A0A6B0RS62:PPP3R1,L8IFM2:ATP5J,A0A6B0QU76:PIK3R1,A0A6B0QTE2:NDUFS4,A0A6B0RCD0:NCF2,A0A6B0RB70:NDUFB1,A0A6B0S601:PPP3CC,A0A6B0RS15:NDUFA6	16	239	2155	66174	0.00551612	0.0866356	2.05571
bom05134	Human Diseases	Infectious disease: bacterial	Legionellosis	A0A6B0QUI2:HSPA8,L8IW34:LOC102277261	2	239	657	66174	0.687669	0.999999	0.842857
bom05162	Human Diseases	Infectious disease: viral	Measles	A0A6B0QUI2:HSPA8,L8IW34:LOC102277261,L8HYF4:CDK2,A0A6B0S0A1:ADAR,A0A6B0QU76:PIK3R1	5	239	1973	66174	0.842735	0.999999	0.701669
bom05145	Human Diseases	Infectious disease: parasitic	Toxoplasmosis	A0A6B0QUI2:HSPA8,A0A6B0R4K7:ITGA6,L8IW34:LOC102277261	3	239	2827	66174	0.998018	0.999999	0.293822
bom04610	Organismal Systems	Immune system	Complement and coagulation cascades	A0A6B0SAP5:SERPINA1,A0A6B0R203:MASP2,A0A6B0RPW7:CFD,A0A6B0RWH3:THBD	4	239	896	66174	0.405947	0.976302	1.23607
bom00010	Metabolism	Carbohydrate metabolism	Glycolysis / Gluconeogenesis	A0A6B0SDR2:GAPDH,A0A6B0R0S9:ALDH7A1,A0A6B0RQ78:PGM2,A0A6B0RL70:GALM,A0A6B0RL74:DLAT,A0A6B0S3R3:ALDOB,A0A6B0RWF5:ACSS1,A0A6B0RDZ5:HKDC1,A0A6B0RP19:FBP1	9	239	598	66174	0.00036413	0.0162038	4.16707
bom04066	Environmental Information Processing	Signal transduction	HIF-1 signaling pathway	A0A6B0SDR2:GAPDH,A0A6B0S3R3:ALDOB,A0A6B0QU76:PIK3R1,A0A6B0RDZ5:HKDC1	4	239	1095	66174	0.559563	0.999999	1.01143
bom05010	Human Diseases	Neurodegenerative disease	Alzheimer disease	A0A6B0SDR2:GAPDH,A0A6B0S9G2:CALM2,A0A6B0RY27:PSMC3,A0A6B0RB02:TUBB1,A0A6B0RU88:PSMB3,A0A6B0SEJ7:HSD17B10,A0A6B0SE26:PSMD6,A0A6B0R4T8:PSMD7,L8IHS5:MME,L8IW34:LOC102277261,A0A6B0RYT9:NDUFS3,A0A6B0RS62:PPP3R1,L8IFM2:ATP5J,A0A6B0QU76:PIK3R1,L8I8W7:LOC102266295,A0A6B0QTE2:NDUFS4,A0A6B0RB70:NDUFB1,A0A6B0S601:PPP3CC,A0A6B0RS15:NDUFA6	19	239	2884	66174	0.00897913	0.108974	1.8241
bom04151	Environmental Information Processing	Signal transduction	PI3K-Akt signaling pathway	A0A6B0R8Q5:HSP90AB1,A0A6B0R4K7:ITGA6,A0A6B0SHT8:YWHAZ,A0A6B0RF97:YWHAB,A0A6B0RY08:LOC102276948,A0A6B0RF77:ITGA2B,L8HYF4:CDK2,A0A6B0QU76:PIK3R1	8	239	3454	66174	0.934738	0.999999	0.641294
bom04217	Cellular Processes	Cell growth and death	Necroptosis	A0A6B0R8Q5:HSP90AB1	1	239	1351	66174	0.992837	0.999999	0.204943
bom04621	Organismal Systems	Immune system	NOD-like receptor signaling pathway	A0A6B0R8Q5:HSP90AB1,A0A6B0RHI7:CTSB,A0A6B0QWP9:TXN2,A0A6B0S522:GABARAPL2	4	239	1542	66174	0.809846	0.999999	0.718233
bom04659	Organismal Systems	Immune system	Th17 cell differentiation	A0A6B0R8Q5:HSP90AB1,A0A6B0RS62:PPP3R1,A0A6B0S601:PPP3CC	3	239	3249	66174	0.999478	0.999999	0.255659
bom04657	Organismal Systems	Immune system	IL-17 signaling pathway	A0A6B0R8Q5:HSP90AB1	1	239	699	66174	0.921338	0.999999	0.396107
bom04914	Organismal Systems	Endocrine system	Progesterone-mediated oocyte maturation	A0A6B0R8Q5:HSP90AB1,L8HYF4:CDK2,A0A6B0QU76:PIK3R1,A0A6B0S0M4:LOC102265441	4	239	796	66174	0.324538	0.939558	1.39135
bom05200	Human Diseases	Cancer: overview	Pathways in cancer	A0A6B0R8Q5:HSP90AB1,A0A6B0R4K7:ITGA6,A0A6B0R3L3:CDH1,A0A6B0S9G2:CALM2,L8IFR5:FH,A0A6B0S774:TXNRD2,L8IW34:LOC102277261,A0A6B0RF77:ITGA2B,L8HYF4:CDK2,A0A6B0QU76:PIK3R1,L8I8W7:LOC102266295	11	239	4502	66174	0.937993	0.999999	0.676514
bom05215	Human Diseases	Cancer: specific types	Prostate cancer	A0A6B0R8Q5:HSP90AB1,L8HYF4:CDK2,A0A6B0QU76:PIK3R1,A0A6B0RKY1:SPINT1	4	239	875	66174	0.388911	0.976302	1.26573
bom05418	Human Diseases	Cardiovascular disease	Fluid shear stress and atherosclerosis	A0A6B0R8Q5:HSP90AB1,A0A6B0S9G2:CALM2,A0A6B0RBE2:PECAM1,A0A6B0RNP4:LOC102269419,A0A6B0QWP9:TXN2,A0A6B0RF77:ITGA2B,A0A6B0RFF3:SRC,A0A6B0RXW0:ASS1,A0A6B0QU76:PIK3R1,L8I8W7:LOC102266295,A0A6B0RCD0:NCF2,A0A6B0RWH3:THBD	12	239	1275	66174	0.00253767	0.0677558	2.60592
bom00330	Metabolism	Amino acid metabolism	Arginine and proline metabolism	A0A6B0R1F8:LAP3,A0A6B0R0S9:ALDH7A1,A0A6B0RRL4:GOT1,A0A6B0R1N5:GOT2,A0A6B0RLP0:GAMT	5	239	393	66174	0.0145316	0.149228	3.52263
bom00480	Metabolism	Metabolism of other amino acids	Glutathione metabolism	A0A6B0R1F8:LAP3,A0A6B0QRI6:IDH1,A0A6B0RBP7:GCLC,L8I9Y4:GSS,A0A6B0RQ42:GSTK1	5	239	450	66174	0.0243958	0.210989	3.07643
bom04530	Cellular Processes	Cellular community - eukaryotes	Tight junction	A0A6B0RRR5:EZR,A0A6B0S502:MLLT4,A0A6B0REF9:LLGL2,A0A6B0RY84:LOC102288394,A0A6B0RFF3:SRC,A0A6B0S487:NEDD4L	6	239	1646	66174	0.547625	0.999999	1.00928
bom04810	Cellular Processes	Cell motility	Regulation of actin cytoskeleton	A0A6B0RRR5:EZR,A0A6B0R4K7:ITGA6,A0A6B0RBA4:BAIAP2,A0A6B0RR94:PPP1CA,A0A6B0RF77:ITGA2B,A0A6B0RFF3:SRC,A0A6B0QU76:PIK3R1	7	239	1859	66174	0.508653	0.999999	1.04258
bom04670	Organismal Systems	Immune system	Leukocyte transendothelial migration	A0A6B0RRR5:EZR,A0A6B0S502:MLLT4,A0A6B0RBE2:PECAM1,A0A6B0QU76:PIK3R1,A0A6B0RCD0:NCF2	5	239	944	66174	0.256572	0.856309	1.46652
bom04971	Organismal Systems	Digestive system	Gastric acid secretion	A0A6B0RRR5:EZR,A0A6B0S9G2:CALM2,L8I8W7:LOC102266295	3	239	626	66174	0.394023	0.976302	1.32689
bom05206	Human Diseases	Cancer: overview	MicroRNAs in cancer	A0A6B0RRR5:EZR,A0A6B0RXV4:FSCN1,A0A6B0RJF2:ST14,A0A6B0QU76:PIK3R1	4	239	1459	66174	0.774465	0.999999	0.759092
bom00040	Metabolism	Carbohydrate metabolism	Pentose and glucuronate interconversions	A0A6B0RYA1:AKR1B1,A0A6B0RA26:SORD	2	239	236	66174	0.209943	0.789504	2.34643
bom00051	Metabolism	Carbohydrate metabolism	Fructose and mannose metabolism	A0A6B0RYA1:AKR1B1,A0A6B0RA26:SORD,A0A6B0RS65:TKFC,A0A6B0R0A3:MPI,A0A6B0QS62:PMM2,A0A6B0S3R3:ALDOB,A0A6B0RDZ5:HKDC1,A0A6B0RP19:FBP1	8	239	311	66174	1.99662e-05	0.00266549	7.12228
bom00052	Metabolism	Carbohydrate metabolism	Galactose metabolism	A0A6B0RYA1:AKR1B1,A0A6B0RQ78:PGM2,A0A6B0RL70:GALM,A0A6B0SAB1:GLA,A0A6B0RDZ5:HKDC1	5	239	287	66174	0.00405324	0.0789224	4.82367
bom00561	Metabolism	Lipid metabolism	Glycerolipid metabolism	A0A6B0RYA1:AKR1B1,A0A6B0R0S9:ALDH7A1,A0A6B0RS65:TKFC,A0A6B0SAB1:GLA	4	239	584	66174	0.162043	0.676022	1.89643
bom00790	Metabolism	Metabolism of cofactors and vitamins	Folate biosynthesis	A0A6B0RYA1:AKR1B1,A0A6B0R2Z5:LOC102280157	2	239	327	66174	0.330781	0.939558	1.69345
bom00590	Metabolism	Lipid metabolism	Arachidonic acid metabolism	A0A6B0RZZ6:EPHX2,A0A6B0R2Z5:LOC102280157	2	239	641	66174	0.674616	0.999999	0.863896
bom04146	Cellular Processes	Transport and catabolism	Peroxisome	A0A6B0RZZ6:EPHX2,A0A6B0RT62:CAT,A0A6B0QRI6:IDH1,A0A6B0RT85:LOC102281973,A0A6B0RDH8:ACOX1,A0A6B0R4I3:ACSL6,A0A6B0QWU3:AGPS,A0A6B0RME5:ACSL5,A0A6B0RT49:AMACR,A0A6B0RQ42:GSTK1	10	239	759	66174	0.000492492	0.0164369	3.64794
bom00020	Metabolism	Carbohydrate metabolism	Citrate cycle (TCA cycle)	A0A6B0RS35:ACO2,A0A6B0QRI6:IDH1,A0A6B0RL89:PC,A0A6B0RL74:DLAT,L8IFR5:FH	5	239	303	66174	0.00508605	0.0848734	4.56895
bom00630	Metabolism	Carbohydrate metabolism	Glyoxylate and dicarboxylate metabolism	A0A6B0RS35:ACO2,A0A6B0RT62:CAT,A0A6B0RWF5:ACSS1,A0A6B0R1C7:PCCB	4	239	299	66174	0.0237277	0.210989	3.70406
bom00380	Metabolism	Amino acid metabolism	Tryptophan metabolism	A0A6B0RT62:CAT,A0A6B0R0S9:ALDH7A1,A0A6B0QXS5:HADH,A0A6B0SBE6:GCDH	4	239	426	66174	0.069617	0.422449	2.5998
bom04068	Environmental Information Processing	Signal transduction	FoxO signaling pathway	A0A6B0RT62:CAT,L8HYF4:CDK2,A0A6B0QU76:PIK3R1,A0A6B0S522:GABARAPL2	4	239	1072	66174	0.542827	0.999999	1.03313
bom04211	Organismal Systems	Aging	Longevity regulating pathway	A0A6B0RT62:CAT,A0A6B0QU76:PIK3R1	2	239	773	66174	0.76988	0.999999	0.716374
bom05014	Human Diseases	Neurodegenerative disease	Amyotrophic lateral sclerosis	A0A6B0RT62:CAT,A0A6B0RY27:PSMC3,A0A6B0RB02:TUBB1,A0A6B0RU88:PSMB3,A0A6B0SE26:PSMD6,A0A6B0R4T8:PSMD7,L8J346:RAE1,A0A6B0R5I5:VAPB,L8IW34:LOC102277261,A0A6B0RUI5:UBQLN1,A0A6B0RYT9:NDUFS3,A0A6B0RR05:NUP54,A0A6B0RS62:PPP3R1,L8IFM2:ATP5J,A0A6B0QTE2:NDUFS4,A0A6B0S522:GABARAPL2,A0A6B0RB70:NDUFB1,A0A6B0S601:PPP3CC,A0A6B0RS15:NDUFA6	19	239	2782	66174	0.0062464	0.0884001	1.89098
bom05022	Human Diseases	Neurodegenerative disease	Pathways of neurodegeneration - multiple diseases	A0A6B0RT62:CAT,A0A6B0S9G2:CALM2,A0A6B0RY27:PSMC3,A0A6B0RB02:TUBB1,L8IPP3:PARK7,A0A6B0RU88:PSMB3,A0A6B0SEJ7:HSD17B10,A0A6B0SE26:PSMD6,A0A6B0R4T8:PSMD7,A0A6B0R5I5:VAPB,L8IW34:LOC102277261,A0A6B0SA95:UBE2L3,A0A6B0RYT9:NDUFS3,A0A6B0RS62:PPP3R1,L8IFM2:ATP5J,L8I8W7:LOC102266295,A0A6B0QTE2:NDUFS4,A0A6B0S522:GABARAPL2,A0A6B0RB70:NDUFB1,A0A6B0S601:PPP3CC,A0A6B0RS15:NDUFA6	21	239	3793	66174	0.0350415	0.267316	1.53294
bom00740	Metabolism	Metabolism of cofactors and vitamins	Riboflavin metabolism	A0A6B0S2M8:BLVRB,A0A6B0RIK3:ACP1	2	239	84	66174	0.0373086	0.276705	6.59235
bom00860	Metabolism	Metabolism of cofactors and vitamins	Porphyrin and chlorophyll metabolism	A0A6B0S2M8:BLVRB,A0A6B0REQ7:ALAD,L8ILN1:UROD,A0A6B0QVP2:HMOX2	4	239	302	66174	0.0244968	0.210989	3.66727
bom00140	Metabolism	Lipid metabolism	Steroid hormone biosynthesis	A0A6B0RSI7:SULT1E1,A0A6B0R5A4:DHRS11,A0A6B0R693:LOC102282116	3	239	569	66174	0.338306	0.940914	1.45982
bom04512	Environmental Information Processing	Signaling molecules and interaction	ECM-receptor interaction	A0A6B0R4K7:ITGA6,A0A6B0QZP1:AGRN,A0A6B0RAE9:LOC102268494,A0A6B0RYY8:AGRN,A0A6B0RF77:ITGA2B	5	239	889	66174	0.220092	0.796182	1.55725
bom04514	Environmental Information Processing	Signaling molecules and interaction	Cell adhesion molecules	A0A6B0R4K7:ITGA6,A0A6B0R3L3:CDH1,A0A6B0S3N7:PVRL2,A0A6B0RBE2:PECAM1,A0A6B0RJQ4:PTPRF	5	239	4279	66174	0.999556	0.999999	0.323532
bom04640	Organismal Systems	Immune system	Hematopoietic cell lineage	A0A6B0R4K7:ITGA6,L8IHS5:MME,A0A6B0RY84:LOC102288394,A0A6B0RF77:ITGA2B	4	239	2779	66174	0.99109	0.999999	0.39853
bom05222	Human Diseases	Cancer: specific types	Small cell lung cancer	A0A6B0R4K7:ITGA6,L8IW34:LOC102277261,A0A6B0RF77:ITGA2B,L8HYF4:CDK2,A0A6B0QU76:PIK3R1	5	239	774	66174	0.150167	0.670649	1.78862
bom05410	Human Diseases	Cardiovascular disease	Hypertrophic cardiomyopathy	A0A6B0R4K7:ITGA6,A0A6B0RBI4:LOC102266786,A0A6B0RF77:ITGA2B	3	239	891	66174	0.62601	0.999999	0.932251
bom05412	Human Diseases	Cardiovascular disease	Arrhythmogenic right ventricular cardiomyopathy	A0A6B0R4K7:ITGA6,A0A6B0RF77:ITGA2B	2	239	764	66174	0.764243	0.999999	0.724813
bom05414	Human Diseases	Cardiovascular disease	Dilated cardiomyopathy	A0A6B0R4K7:ITGA6,A0A6B0RF77:ITGA2B	2	239	1057	66174	0.89642	0.999999	0.523895
bom05165	Human Diseases	Infectious disease: viral	Human papillomavirus infection	A0A6B0R4K7:ITGA6,L8HZB1:ATP6V1A,A0A6B0S0K4:UBR4,A0A6B0RI98:ATP6V0C,A0A6B0REF9:LLGL2,A0A6B0RF77:ITGA2B,L8HYF4:CDK2,A0A6B0QU76:PIK3R1	8	239	3469	66174	0.93659	0.999999	0.638521
bom00603	Metabolism	Glycan biosynthesis and metabolism	Glycosphingolipid biosynthesis - globo and isoglobo series	A0A6B0RR54:NAGA,A0A6B0SAB1:GLA	2	239	99	66174	0.0501358	0.342601	5.59351
bom04142	Cellular Processes	Transport and catabolism	Lysosome	A0A6B0RR54:NAGA,A0A6B0S5W4:MAN2B1,A0A6B0RHI7:CTSB,A0A6B0RG32:PSAP,A0A6B0RH16:CTSA,A0A6B0QPU6:AP3M2,A0A6B0R261:ASAH1,A0A6B0RVQ3:GNS,A0A6B0S5K2:CTSC,A0A6B0R6L2:PLA2G15,A0A6B0S740:TPP1,A0A6B0RPM4:NPC2,A0A6B0RDB1:PPT1,A0A6B0RI98:ATP6V0C,A0A6B0RC68:CTSZ,A0A6B0RNP4:LOC102269419,A0A6B0SAB1:GLA,A0A6B0R8L5:AP3D1,A0A6B0SGT7:NAGLU,A0A6B0S8R1:NPC1,L8IJI8:GM2A,A0A6B0R3Y0:AP1M2	22	239	1044	66174	5.03003e-11	1.34302e-08	5.83461
bom00270	Metabolism	Amino acid metabolism	Cysteine and methionine metabolism	A0A6B0RAC8:AHCY,A0A6B0RRL4:GOT1,A0A6B0R1N5:GOT2,A0A6B0RJC6:MTAP,A0A6B0RBP7:GCLC,A0A6B0S916:AHCYL2,L8I9Y4:GSS,A0A6B0S1S7:BCAT1	8	239	452	66174	0.000265139	0.0162038	4.90051
bom00920	Metabolism	Energy metabolism	Sulfur metabolism	A0A6B0S248:SELENBP1	1	239	69	66174	0.221033	0.796182	4.01273
bom04390	Environmental Information Processing	Signal transduction	Hippo signaling pathway	A0A6B0SHT8:YWHAZ,A0A6B0R3L3:CDH1,A0A6B0RF97:YWHAB,A0A6B0RR94:PPP1CA,A0A6B0REF9:LLGL2	5	239	1276	66174	0.489673	0.999999	1.08495
bom04110	Cellular Processes	Cell growth and death	Cell cycle	A0A6B0SHT8:YWHAZ,A0A6B0RF97:YWHAB,L8HYF4:CDK2,A0A6B0RYL3:CCNH,A0A6B0S0M4:LOC102265441	5	239	996	66174	0.292299	0.907763	1.38995
bom04114	Cellular Processes	Cell growth and death	Oocyte meiosis	A0A6B0SHT8:YWHAZ,A0A6B0RF97:YWHAB,A0A6B0S9G2:CALM2,A0A6B0RR94:PPP1CA,A0A6B0RS62:PPP3R1,L8HYF4:CDK2,L8I8W7:LOC102266295,A0A6B0S601:PPP3CC,A0A6B0S0M4:LOC102265441	9	239	1059	66174	0.0155849	0.154117	2.35308
bom05203	Human Diseases	Cancer: overview	Viral carcinogenesis	A0A6B0SHT8:YWHAZ,A0A6B0RF97:YWHAB,A0A6B0RQ25:DDB1,A0A6B0S0K4:UBR4,A0A6B0RFF3:SRC,L8HYF4:CDK2,A0A6B0QU76:PIK3R1	7	239	2403	66174	0.767873	0.999999	0.806555
bom05161	Human Diseases	Infectious disease: viral	Hepatitis B	A0A6B0SHT8:YWHAZ,A0A6B0RF97:YWHAB,A0A6B0RQ25:DDB1,L8IW34:LOC102277261,A0A6B0RFF3:SRC,L8HYF4:CDK2,A0A6B0QU76:PIK3R1	7	239	1419	66174	0.254634	0.856309	1.36586
bom05160	Human Diseases	Infectious disease: viral	Hepatitis C	A0A6B0SHT8:YWHAZ,A0A6B0RF97:YWHAB,L8IW34:LOC102277261,L8HYF4:CDK2,A0A6B0QU76:PIK3R1,A0A6B0R2L3:SCARB1	6	239	1237	66174	0.29052	0.907763	1.34298
bom00511	Metabolism	Glycan biosynthesis and metabolism	Other glycan degradation	A0A6B0S5W4:MAN2B1	1	239	159	66174	0.43785	0.99073	1.74138
bom04015	Environmental Information Processing	Signal transduction	Rap1 signaling pathway	A0A6B0R3L3:CDH1,A0A6B0S9G2:CALM2,A0A6B0S502:MLLT4,A0A6B0RF77:ITGA2B,A0A6B0RFF3:SRC,A0A6B0QU76:PIK3R1,L8I8W7:LOC102266295	7	239	2438	66174	0.780497	0.999999	0.794976
bom04371	Environmental Information Processing	Signal transduction	Apelin signaling pathway	A0A6B0R3L3:CDH1,A0A6B0S9G2:CALM2,L8I8W7:LOC102266295,A0A6B0S522:GABARAPL2	4	239	1103	66174	0.565307	0.999999	1.00409
bom04520	Cellular Processes	Cellular community - eukaryotes	Adherens junction	A0A6B0R3L3:CDH1,A0A6B0S502:MLLT4,A0A6B0S3N7:PVRL2,A0A6B0RBA4:BAIAP2,A0A6B0RIK3:ACP1,A0A6B0RJQ4:PTPRF,A0A6B0RFF3:SRC	7	239	839	66174	0.0337992	0.265423	2.31007
bom05226	Human Diseases	Cancer: specific types	Gastric cancer	A0A6B0R3L3:CDH1,L8HYF4:CDK2,A0A6B0QU76:PIK3R1	3	239	1088	66174	0.754338	0.999999	0.763452
bom05216	Human Diseases	Cancer: specific types	Thyroid cancer	A0A6B0R3L3:CDH1	1	239	346	66174	0.714978	0.999999	0.800227
bom05218	Human Diseases	Cancer: specific types	Melanoma	A0A6B0R3L3:CDH1,A0A6B0QU76:PIK3R1	2	239	571	66174	0.612297	0.999999	0.969803
bom05219	Human Diseases	Cancer: specific types	Bladder cancer	A0A6B0R3L3:CDH1,A0A6B0RFF3:SRC	2	239	370	66174	0.386533	0.976302	1.49664
bom05213	Human Diseases	Cancer: specific types	Endometrial cancer	A0A6B0R3L3:CDH1,A0A6B0QU76:PIK3R1	2	239	491	66174	0.53047	0.999999	1.12782
bom05100	Human Diseases	Infectious disease: bacterial	Bacterial invasion of epithelial cells	A0A6B0R3L3:CDH1,A0A6B0RFF3:SRC,A0A6B0QU76:PIK3R1	3	239	704	66174	0.468058	0.999999	1.17988
bom00053	Metabolism	Carbohydrate metabolism	Ascorbate and aldarate metabolism	A0A6B0R0S9:ALDH7A1	1	239	205	66174	0.52426	0.999999	1.35063
bom00620	Metabolism	Carbohydrate metabolism	Pyruvate metabolism	A0A6B0R0S9:ALDH7A1,A0A6B0RL89:PC,A0A6B0RL74:DLAT,L8IFR5:FH,A0A6B0RWF5:ACSS1	5	239	372	66174	0.0117088	0.134726	3.72149
bom00071	Metabolism	Lipid metabolism	Fatty acid degradation	A0A6B0R0S9:ALDH7A1,A0A6B0QXS5:HADH,A0A6B0RM21:CPT2,A0A6B0RDH8:ACOX1,A0A6B0R4I3:ACSL6,A0A6B0QWB8:ACADM,A0A6B0SBE6:GCDH,A0A6B0RME5:ACSL5	8	239	433	66174	0.000198784	0.0162038	5.11554
bom00260	Metabolism	Amino acid metabolism	Glycine, serine and threonine metabolism	A0A6B0R0S9:ALDH7A1,A0A6B0RLP0:GAMT	2	239	344	66174	0.353028	0.952107	1.60976
bom00280	Metabolism	Amino acid metabolism	Valine, leucine and isoleucine degradation	A0A6B0R0S9:ALDH7A1,A0A6B0QXS5:HADH,A0A6B0SEJ7:HSD17B10,A0A6B0RCR8:HIBADH,A0A6B0QWB8:ACADM,A0A6B0S1S7:BCAT1,A0A6B0R1C7:PCCB	7	239	518	66174	0.00295789	0.0717962	3.7416
bom00310	Metabolism	Amino acid metabolism	Lysine degradation	A0A6B0R0S9:ALDH7A1,A0A6B0QXS5:HADH,A0A6B0SBE6:GCDH	3	239	638	66174	0.405622	0.976302	1.30194
bom00340	Metabolism	Amino acid metabolism	Histidine metabolism	A0A6B0R0S9:ALDH7A1,A0A6B0S2R6:ASPA	2	239	176	66174	0.133389	0.635978	3.14635
bom00410	Metabolism	Metabolism of other amino acids	beta-Alanine metabolism	A0A6B0R0S9:ALDH7A1,A0A6B0RDH8:ACOX1	2	239	330	66174	0.334724	0.940749	1.67805
bom04145	Cellular Processes	Transport and catabolism	Phagosome	L8HWB6:RAB7A,L8HZB1:ATP6V1A,L8ICI4:RAB5C,A0A6B0RB02:TUBB1,A0A6B0RI98:ATP6V0C,A0A6B0RNP4:LOC102269419,A0A6B0RCD0:NCF2,A0A6B0R2L3:SCARB1	8	239	3994	66174	0.978296	0.999999	0.554589
bom04140	Cellular Processes	Transport and catabolism	Autophagy - animal	L8HWB6:RAB7A,A0A6B0RHI7:CTSB,A0A6B0RNP4:LOC102269419,A0A6B0QU76:PIK3R1,A0A6B0S522:GABARAPL2	5	239	1147	66174	0.399285	0.976302	1.20697
bom04137	Cellular Processes	Transport and catabolism	Mitophagy - animal	L8HWB6:RAB7A,A0A6B0RWF6:USP15,A0A6B0RFF3:SRC,A0A6B0S522:GABARAPL2	4	239	629	66174	0.193961	0.739939	1.76075
bom05152	Human Diseases	Infectious disease: bacterial	Tuberculosis	L8HWB6:RAB7A,A0A6B0S9G2:CALM2,L8ICI4:RAB5C,A0A6B0RI98:ATP6V0C,L8IW34:LOC102277261,A0A6B0RS62:PPP3R1,A0A6B0RFF3:SRC,L8I8W7:LOC102266295,A0A6B0S601:PPP3CC	9	239	3656	66174	0.915744	0.999999	0.681594
bom05146	Human Diseases	Infectious disease: parasitic	Amoebiasis	L8HWB6:RAB7A,L8ICI4:RAB5C,A0A6B0RY84:LOC102288394,A0A6B0QU76:PIK3R1	4	239	1202	66174	0.632829	0.999999	0.921393
bom05230	Human Diseases	Cancer: overview	Central carbon metabolism in cancer	A0A6B0QRI6:IDH1,A0A6B0QU76:PIK3R1,A0A6B0RDZ5:HKDC1	3	239	650	66174	0.417156	0.976302	1.2779
bom03410	Genetic Information Processing	Replication and repair	Base excision repair	A0A6B0S5W3:APEX1	1	239	264	66174	0.616002	0.999999	1.04878
bom00650	Metabolism	Carbohydrate metabolism	Butanoate metabolism	A0A6B0QXS5:HADH	1	239	220	66174	0.549471	0.999999	1.25854
bom00062	Metabolism	Lipid metabolism	Fatty acid elongation	A0A6B0QXS5:HADH,A0A6B0RDB1:PPT1,A0A6B0QNJ0:MECR	3	239	228	66174	0.0502364	0.342601	3.64314
bom03320	Organismal Systems	Endocrine system	PPAR signaling pathway	A0A6B0RT64:FABP5,A0A6B0SLV1:LOC102283568,A0A6B0RM21:CPT2,A0A6B0RT85:LOC102281973,A0A6B0RDH8:ACOX1,A0A6B0R4I3:ACSL6,A0A6B0QWB8:ACADM,A0A6B0RME5:ACSL5	8	239	698	66174	0.00413825	0.0789224	3.17339
bom00240	Metabolism	Nucleotide metabolism	Pyrimidine metabolism	L8INT8:UMPS,A0A6B0S7I8:LOC102270686,A0A6B0RE55:CMPK1	3	239	440	66174	0.213289	0.790948	1.88781
bom00983	Metabolism	Xenobiotics biodegradation and metabolism	Drug metabolism - other enzymes	L8INT8:UMPS,A0A6B0RE13:LOC102287153,A0A6B0S9M4:HPRT1,A0A6B0RE55:CMPK1	4	239	618	66174	0.18598	0.739939	1.79209
bom03013	Genetic Information Processing	Translation	RNA transport	A0A6B0S1B4:KPNB1,L8J346:RAE1,A0A6B0RUH2:RANGAP1,A0A6B0RR05:NUP54,A0A6B0QXA9:THOC2,A0A6B0R2F3:SRRM1	6	239	1275	66174	0.314284	0.939558	1.30296
bom04614	Organismal Systems	Endocrine system	Renin-angiotensin system	A0A6B0R8P2:PREP,A0A6B0RH16:CTSA,A0A6B0RBI4:LOC102266786,L8IHS5:MME	4	239	201	66174	0.00629064	0.0884001	5.51002
bom04120	Genetic Information Processing	Folding, sorting and degradation	Ubiquitin mediated proteolysis	A0A6B0RQ25:DDB1,A0A6B0RLH9:PRPF19,A0A6B0R731:UBE2N,A0A6B0SA95:UBE2L3,A0A6B0QSL0:STUB1,A0A6B0S487:NEDD4L	6	239	1295	66174	0.326919	0.939558	1.28284
bom03420	Genetic Information Processing	Replication and repair	Nucleotide excision repair	A0A6B0RQ25:DDB1,A0A6B0RYL3:CCNH	2	239	326	66174	0.329465	0.939558	1.69864
bom05170	Human Diseases	Infectious disease: viral	Human immunodeficiency virus 1 infection	A0A6B0RQ25:DDB1,A0A6B0S9G2:CALM2,L8IW34:LOC102277261,A0A6B0RS62:PPP3R1,A0A6B0QU76:PIK3R1,L8I8W7:LOC102266295,A0A6B0S601:PPP3CC,A0A6B0R3Y0:AP1M2	8	239	3013	66174	0.855542	0.999999	0.735157
bom00030	Metabolism	Carbohydrate metabolism	Pentose phosphate pathway	A0A6B0RQ78:PGM2,A0A6B0RC08:RBKS,A0A6B0S3R3:ALDOB,A0A6B0RP19:FBP1	4	239	218	66174	0.00832237	0.105813	5.08034
bom00500	Metabolism	Carbohydrate metabolism	Starch and sucrose metabolism	A0A6B0RQ78:PGM2,A0A6B0RDZ5:HKDC1	2	239	298	66174	0.292388	0.907763	1.85825
bom00520	Metabolism	Carbohydrate metabolism	Amino sugar and nucleotide sugar metabolism	A0A6B0RQ78:PGM2,A0A6B0RJB5:NANS,A0A6B0RPY0:NAGK,A0A6B0R0A3:MPI,A0A6B0QS62:PMM2,A0A6B0RDZ5:HKDC1	6	239	400	66174	0.00351515	0.078212	4.15318
bom00230	Metabolism	Nucleotide metabolism	Purine metabolism	A0A6B0RQ78:PGM2,A0A6B0S7I8:LOC102270686,A0A6B0RE13:LOC102287153,A0A6B0RPC0:GART,A0A6B0S9M4:HPRT1,A0A6B0RHA2:PFAS,A0A6B0RP84:GMPR2,L8IKU0:PRUNE	8	239	1114	66174	0.0506909	0.342601	1.98836
bom00220	Metabolism	Amino acid metabolism	Arginine biosynthesis	A0A6B0R274:ACY1,A0A6B0RRL4:GOT1,A0A6B0R2A0:ASL,A0A6B0R1N5:GOT2,A0A6B0RXW0:ASS1	5	239	173	66174	0.000438597	0.0164369	8.00227
bom04210	Cellular Processes	Cell growth and death	Apoptosis	A0A6B0RHI7:CTSB,A0A6B0S5K2:CTSC,A0A6B0RC68:CTSZ,A0A6B0RNP4:LOC102269419,L8IW34:LOC102277261,A0A6B0QU76:PIK3R1	6	239	1070	66174	0.19235	0.739939	1.55259
bom04924	Organismal Systems	Endocrine system	Renin secretion	A0A6B0RHI7:CTSB,A0A6B0S9G2:CALM2,A0A6B0RBI4:LOC102266786,A0A6B0RS62:PPP3R1,L8I8W7:LOC102266295,A0A6B0S601:PPP3CC	6	239	636	66174	0.0288609	0.240808	2.61206
bom00760	Metabolism	Metabolism of cofactors and vitamins	Nicotinate and nicotinamide metabolism	A0A6B0S7I8:LOC102270686,A0A6B0S296:SIRT2,A0A6B0RSI0:SIRT5	3	239	338	66174	0.124292	0.619697	2.4575
bom04014	Environmental Information Processing	Signal transduction	Ras signaling pathway	A0A6B0S9G2:CALM2,L8ICI4:RAB5C,A0A6B0S502:MLLT4,A0A6B0QU76:PIK3R1,L8I8W7:LOC102266295	5	239	2449	66174	0.943187	0.999999	0.565289
bom04020	Environmental Information Processing	Signal transduction	Calcium signaling pathway	A0A6B0S9G2:CALM2,A0A6B0RS62:PPP3R1,L8I8W7:LOC102266295,A0A6B0RGQ9:ITPKA,A0A6B0QXN4:ITPKB,A0A6B0S601:PPP3CC	6	239	2407	66174	0.869547	0.999999	0.690184
bom04070	Environmental Information Processing	Signal transduction	Phosphatidylinositol signaling system	A0A6B0S9G2:CALM2,A0A6B0QU76:PIK3R1,L8I8W7:LOC102266295,A0A6B0RGQ9:ITPKA,A0A6B0QXN4:ITPKB	5	239	816	66174	0.174532	0.716924	1.69656
bom04024	Environmental Information Processing	Signal transduction	cAMP signaling pathway	A0A6B0S9G2:CALM2,A0A6B0S502:MLLT4,A0A6B0RDH8:ACOX1,A0A6B0RR94:PPP1CA,A0A6B0QU76:PIK3R1,L8I8W7:LOC102266295	6	239	2008	66174	0.734936	0.999999	0.827327
bom04022	Environmental Information Processing	Signal transduction	cGMP-PKG signaling pathway	A0A6B0S9G2:CALM2,A0A6B0RR94:PPP1CA,A0A6B0RS62:PPP3R1,L8I8W7:LOC102266295,A0A6B0S601:PPP3CC	5	239	1399	66174	0.570996	0.999999	0.989559
bom04218	Cellular Processes	Cell growth and death	Cellular senescence	A0A6B0S9G2:CALM2,A0A6B0QQY1:RBBP4,A0A6B0RR94:PPP1CA,A0A6B0RS62:PPP3R1,L8HYF4:CDK2,A0A6B0QU76:PIK3R1,L8I8W7:LOC102266295,A0A6B0S601:PPP3CC	8	239	1944	66174	0.404468	0.976302	1.13942
bom04625	Organismal Systems	Immune system	C-type lectin receptor signaling pathway	A0A6B0S9G2:CALM2,A0A6B0RS62:PPP3R1,A0A6B0RFF3:SRC,A0A6B0QU76:PIK3R1,L8I8W7:LOC102266295,A0A6B0S601:PPP3CC	6	239	785	66174	0.0667126	0.416007	2.11627
bom04910	Organismal Systems	Endocrine system	Insulin signaling pathway	A0A6B0S9G2:CALM2,A0A6B0R8Y7:TRIP10,A0A6B0RR94:PPP1CA,A0A6B0RJQ4:PTPRF,A0A6B0QU76:PIK3R1,L8I8W7:LOC102266295,A0A6B0RDZ5:HKDC1,A0A6B0RP19:FBP1	8	239	1213	66174	0.0748823	0.444302	1.82608
bom04922	Organismal Systems	Endocrine system	Glucagon signaling pathway	A0A6B0S9G2:CALM2,A0A6B0RS62:PPP3R1,L8I8W7:LOC102266295,A0A6B0RP19:FBP1,A0A6B0S601:PPP3CC	5	239	955	66174	0.264043	0.870364	1.44963
bom04912	Organismal Systems	Endocrine system	GnRH signaling pathway	A0A6B0S9G2:CALM2,A0A6B0RFF3:SRC,L8I8W7:LOC102266295	3	239	844	66174	0.589435	0.999999	0.984166
bom04921	Organismal Systems	Endocrine system	Oxytocin signaling pathway	A0A6B0S9G2:CALM2,A0A6B0RR94:PPP1CA,A0A6B0RS62:PPP3R1,A0A6B0RFF3:SRC,L8I8W7:LOC102266295,A0A6B0S601:PPP3CC	6	239	1336	66174	0.35302	0.952107	1.24347
bom04916	Organismal Systems	Endocrine system	Melanogenesis	A0A6B0S9G2:CALM2,L8I8W7:LOC102266295	2	239	801	66174	0.786675	0.999999	0.691332
bom04925	Organismal Systems	Endocrine system	Aldosterone synthesis and secretion	A0A6B0S9G2:CALM2,A0A6B0R693:LOC102282116,L8I8W7:LOC102266295,A0A6B0R2L3:SCARB1	4	239	890	66174	0.401087	0.976302	1.2444
bom04261	Organismal Systems	Circulatory system	Adrenergic signaling in cardiomyocytes	A0A6B0S9G2:CALM2,A0A6B0RR94:PPP1CA,L8I8W7:LOC102266295	3	239	1376	66174	0.875889	0.999999	0.60366
bom04270	Organismal Systems	Circulatory system	Vascular smooth muscle contraction	A0A6B0S9G2:CALM2,A0A6B0RR94:PPP1CA,L8I8W7:LOC102266295	3	239	1183	66174	0.80231	0.999999	0.702144
bom04970	Organismal Systems	Digestive system	Salivary secretion	A0A6B0S9G2:CALM2,L8I8W7:LOC102266295	2	239	826	66174	0.800754	0.999999	0.670408
bom04728	Organismal Systems	Nervous system	Dopaminergic synapse	A0A6B0S9G2:CALM2,A0A6B0RR94:PPP1CA,L8I8W7:LOC102266295,A0A6B0S601:PPP3CC	4	239	1128	66174	0.58299	0.999999	0.981839
bom04720	Organismal Systems	Nervous system	Long-term potentiation	A0A6B0S9G2:CALM2,A0A6B0RR94:PPP1CA,A0A6B0RS62:PPP3R1,L8I8W7:LOC102266295,A0A6B0S601:PPP3CC	5	239	598	66174	0.0669974	0.416007	2.31504
bom04722	Organismal Systems	Nervous system	Neurotrophin signaling pathway	A0A6B0S9G2:CALM2,L8I521:ARHGDIB,A0A6B0QU76:PIK3R1,L8I8W7:LOC102266295	4	239	1004	66174	0.491573	0.999999	1.1031
bom04744	Organismal Systems	Sensory system	Phototransduction	A0A6B0S9G2:CALM2,L8I8W7:LOC102266295	2	239	165	66174	0.120154	0.616946	3.3561
bom04740	Organismal Systems	Sensory system	Olfactory transduction	A0A6B0S9G2:CALM2,L8I8W7:LOC102266295	2	239	4027	66174	0.999995	0.999999	0.137511
bom04750	Organismal Systems	Sensory system	Inflammatory mediator regulation of TRP channels	A0A6B0S9G2:CALM2,A0A6B0RR94:PPP1CA,A0A6B0RFF3:SRC,A0A6B0QU76:PIK3R1,L8I8W7:LOC102266295	5	239	921	66174	0.241127	0.825398	1.50314
bom04713	Organismal Systems	Environmental adaptation	Circadian entrainment	A0A6B0S9G2:CALM2,L8I8W7:LOC102266295	2	239	836	66174	0.806151	0.999999	0.662389
bom05214	Human Diseases	Cancer: specific types	Glioma	A0A6B0S9G2:CALM2,A0A6B0QU76:PIK3R1,L8I8W7:LOC102266295	3	239	617	66174	0.385286	0.976302	1.34625
bom05012	Human Diseases	Neurodegenerative disease	Parkinson disease	A0A6B0S9G2:CALM2,A0A6B0RY27:PSMC3,A0A6B0RB02:TUBB1,L8IPP3:PARK7,A0A6B0RU88:PSMB3,A0A6B0SE26:PSMD6,A0A6B0R4T8:PSMD7,L8IW34:LOC102277261,A0A6B0SA95:UBE2L3,A0A6B0RYT9:NDUFS3,A0A6B0QWP9:TXN2,L8IFM2:ATP5J,L8I8W7:LOC102266295,A0A6B0QTE2:NDUFS4,A0A6B0RB70:NDUFB1,A0A6B0RS15:NDUFA6	16	239	1898	66174	0.00161705	0.0479724	2.33407
bom05031	Human Diseases	Substance dependence	Amphetamine addiction	A0A6B0S9G2:CALM2,A0A6B0RR94:PPP1CA,A0A6B0RS62:PPP3R1,L8I8W7:LOC102266295,A0A6B0S601:PPP3CC	5	239	623	66174	0.0767341	0.445392	2.22214
bom05034	Human Diseases	Substance dependence	Alcoholism	A0A6B0S9G2:CALM2,A0A6B0RR94:PPP1CA,L8I8W7:LOC102266295	3	239	1333	66174	0.861972	0.999999	0.623133
bom05133	Human Diseases	Infectious disease: bacterial	Pertussis	A0A6B0S9G2:CALM2,L8I8W7:LOC102266295	2	239	658	66174	0.688471	0.999999	0.841576
bom05163	Human Diseases	Infectious disease: viral	Human cytomegalovirus infection	A0A6B0S9G2:CALM2,L8IW34:LOC102277261,A0A6B0RS62:PPP3R1,A0A6B0RFF3:SRC,A0A6B0QU76:PIK3R1,L8I8W7:LOC102266295,A0A6B0S601:PPP3CC	7	239	2505	66174	0.80324	0.999999	0.773713
bom05167	Human Diseases	Infectious disease: viral	Kaposi sarcoma-associated herpesvirus infection	A0A6B0S9G2:CALM2,L8IW34:LOC102277261,A0A6B0RS62:PPP3R1,A0A6B0RFF3:SRC,A0A6B0QU76:PIK3R1,L8I8W7:LOC102266295,A0A6B0S522:GABARAPL2,A0A6B0S601:PPP3CC	8	239	2257	66174	0.571012	0.999999	0.981404
bom00250	Metabolism	Amino acid metabolism	Alanine, aspartate and glutamate metabolism	A0A6B0RRL4:GOT1,A0A6B0R2A0:ASL,A0A6B0R1N5:GOT2,A0A6B0RXW0:ASS1,A0A6B0S2R6:ASPA	5	239	297	66174	0.00467914	0.0832887	4.66126
bom00350	Metabolism	Amino acid metabolism	Tyrosine metabolism	A0A6B0RRL4:GOT1,A0A6B0R1N5:GOT2	2	239	397	66174	0.420504	0.976302	1.39485
bom00360	Metabolism	Amino acid metabolism	Phenylalanine metabolism	A0A6B0RRL4:GOT1,A0A6B0R1N5:GOT2	2	239	192	66174	0.15318	0.670649	2.88415
bom00400	Metabolism	Amino acid metabolism	Phenylalanine, tyrosine and tryptophan biosynthesis	A0A6B0RRL4:GOT1,A0A6B0R1N5:GOT2	2	239	46	66174	0.0121102	0.134726	12.0382
bom00190	Metabolism	Energy metabolism	Oxidative phosphorylation	L8HZB1:ATP6V1A,A0A6B0RI98:ATP6V0C,A0A6B0QX20:PPA2,A0A6B0RYT9:NDUFS3,L8IFM2:ATP5J,A0A6B0QTE2:NDUFS4,A0A6B0RB70:NDUFB1,A0A6B0QRF0:LHPP,A0A6B0RS15:NDUFA6	9	239	930	66174	0.00713852	0.0952993	2.67947
bom04150	Environmental Information Processing	Signal transduction	mTOR signaling pathway	L8HZB1:ATP6V1A,A0A6B0RRV0:SLC3A2,A0A6B0QVI2:CAB39,A0A6B0QU76:PIK3R1,A0A6B0RXG8:GATSL3	5	239	1243	66174	0.466914	0.999999	1.11375
bom04966	Organismal Systems	Excretory system	Collecting duct acid secretion	L8HZB1:ATP6V1A,A0A6B0RI98:ATP6V0C	2	239	193	66174	0.154435	0.670649	2.86921
bom04721	Organismal Systems	Nervous system	Synaptic vesicle cycle	L8HZB1:ATP6V1A,A0A6B0RI98:ATP6V0C	2	239	711	66174	0.72858	0.999999	0.778843
bom05323	Human Diseases	Immune disease	Rheumatoid arthritis	L8HZB1:ATP6V1A,A0A6B0RI98:ATP6V0C,A0A6B0RNP4:LOC102269419	3	239	3273	66174	0.999516	0.999999	0.253784
bom00600	Metabolism	Lipid metabolism	Sphingolipid metabolism	A0A6B0RG32:PSAP,A0A6B0R261:ASAH1,A0A6B0SAB1:GLA	3	239	346	66174	0.130705	0.634513	2.40068
bom04962	Organismal Systems	Excretory system	Vasopressin-regulated water reabsorption	L8ICI4:RAB5C,A0A6B0R690:RAB11B,L8I521:ARHGDIB	3	239	376	66174	0.155731	0.670649	2.20914
bom03050	Genetic Information Processing	Folding, sorting and degradation	Proteasome	A0A6B0RY27:PSMC3,A0A6B0RU88:PSMB3,A0A6B0SE26:PSMD6,A0A6B0R4T8:PSMD7	4	239	298	66174	0.0234747	0.210989	3.71649
bom05016	Human Diseases	Neurodegenerative disease	Huntington disease	A0A6B0RY27:PSMC3,A0A6B0RB02:TUBB1,A0A6B0RU88:PSMB3,A0A6B0SE26:PSMD6,A0A6B0R4T8:PSMD7,L8IW34:LOC102277261,A0A6B0RYT9:NDUFS3,L8IFM2:ATP5J,A0A6B0QTE2:NDUFS4,A0A6B0RB70:NDUFB1,A0A6B0RS15:NDUFA6	11	239	2339	66174	0.22749	0.796182	1.30212
bom05017	Human Diseases	Neurodegenerative disease	Spinocerebellar ataxia	A0A6B0RY27:PSMC3,A0A6B0RU88:PSMB3,A0A6B0SE26:PSMD6,A0A6B0R4T8:PSMD7,L8IW34:LOC102277261,A0A6B0QS13:AFG3L2,A0A6B0QU76:PIK3R1	7	239	1219	66174	0.154472	0.670649	1.58995
bom05169	Human Diseases	Infectious disease: viral	Epstein-Barr virus infection	A0A6B0RY27:PSMC3,A0A6B0SE26:PSMD6,A0A6B0R4T8:PSMD7,L8IW34:LOC102277261,L8HYF4:CDK2,A0A6B0QU76:PIK3R1	6	239	4861	66174	0.999692	0.999999	0.341755
bom04152	Environmental Information Processing	Signal transduction	AMPK signaling pathway	A0A6B0R690:RAB11B,A0A6B0QVI2:CAB39,A0A6B0RIH3:RAB14,A0A6B0QU76:PIK3R1,A0A6B0RP19:FBP1	5	239	1156	66174	0.405685	0.976302	1.19757
bom05164	Human Diseases	Infectious disease: viral	Influenza A	A0A6B0R690:RAB11B,L8J346:RAE1,L8IW34:LOC102277261,A0A6B0S0A1:ADAR,A0A6B0QU76:PIK3R1	5	239	3173	66174	0.990367	0.999999	0.436304
bom00562	Metabolism	Carbohydrate metabolism	Inositol phosphate metabolism	A0A6B0RV05:ISYNA1,A0A6B0RGQ9:ITPKA,A0A6B0QXN4:ITPKB	3	239	647	66174	0.414279	0.976302	1.28383
bom04216	Cellular Processes	Cell growth and death	Ferroptosis	A0A6B0RRV0:SLC3A2,A0A6B0RBP7:GCLC,A0A6B0R4I3:ACSL6,L8I9Y4:GSS,A0A6B0RME5:ACSL5	5	239	553	66174	0.0513259	0.342601	2.50342
bom04974	Organismal Systems	Digestive system	Protein digestion and absorption	A0A6B0RRV0:SLC3A2,L8IHS5:MME,A0A6B0RQ34:LOC102287096,A0A6B0RKU6:LOC102281026,A0A6B0RKQ0:LOC102284375,A0A6B0RKX4:LOC102283829	6	239	1010	66174	0.160711	0.676022	1.64482
bom04714	Organismal Systems	Environmental adaptation	Thermogenesis	A0A6B0RM21:CPT2,A0A6B0R4I3:ACSL6,A0A6B0RYT9:NDUFS3,A0A6B0S0X2:KDM1A,A0A6B0RME5:ACSL5,L8IFM2:ATP5J,A0A6B0QTE2:NDUFS4,A0A6B0RB70:NDUFB1,A0A6B0RS15:NDUFA6	9	239	1854	66174	0.229611	0.796182	1.34407
bom04934	Human Diseases	Endocrine and metabolic disease	Cushing syndrome	A0A6B0RYW0:WDR5,L8IFR5:FH,A0A6B0R693:LOC102282116,L8HYF4:CDK2,A0A6B0R2L3:SCARB1	5	239	1318	66174	0.518124	0.999999	1.05037
bom04071	Environmental Information Processing	Signal transduction	Sphingolipid signaling pathway	A0A6B0R261:ASAH1,A0A6B0QU76:PIK3R1	2	239	954	66174	0.86067	0.999999	0.580458
bom04975	Organismal Systems	Digestive system	Fat digestion and absorption	A0A6B0R1N5:GOT2,A0A6B0R2L3:SCARB1	2	239	450	66174	0.484232	0.999999	1.23057
bom00120	Metabolism	Lipid metabolism	Primary bile acid biosynthesis	A0A6B0RT85:LOC102281973,A0A6B0RT49:AMACR	2	239	115	66174	0.0652819	0.416007	4.81528
bom01040	Metabolism	Lipid metabolism	Biosynthesis of unsaturated fatty acids	A0A6B0RT85:LOC102281973,A0A6B0RDH8:ACOX1	2	239	249	66174	0.227126	0.796182	2.22392
bom00531	Metabolism	Glycan biosynthesis and metabolism	Glycosaminoglycan degradation	A0A6B0RVQ3:GNS,A0A6B0SGT7:NAGLU	2	239	159	66174	0.113083	0.603862	3.48275
bom04622	Organismal Systems	Immune system	RIG-I-like receptor signaling pathway	A0A6B0RS65:TKFC	1	239	656	66174	0.907948	0.999999	0.422071
bom04540	Cellular Processes	Cellular community - eukaryotes	Gap junction	A0A6B0RB02:TUBB1,A0A6B0RFF3:SRC	2	239	729	66174	0.741175	0.999999	0.759612
bom05142	Human Diseases	Infectious disease: parasitic	Chagas disease	A0A6B0RBI4:LOC102266786,A0A6B0QU76:PIK3R1	2	239	1635	66174	0.982285	0.999999	0.338689
bom00564	Metabolism	Lipid metabolism	Glycerophospholipid metabolism	A0A6B0R6L2:PLA2G15,A0A6B0RI20:GPD1L,A0A6B0RTE0:LYPLA1	3	239	847	66174	0.591837	0.999999	0.98068
bom00670	Metabolism	Metabolism of cofactors and vitamins	One carbon pool by folate	A0A6B0RPC0:GART	1	239	156	66174	0.431701	0.99073	1.77486
bom01523	Human Diseases	Drug resistance: antineoplastic	Antifolate resistance	A0A6B0RPC0:GART,A0A6B0RYQ1:LOC102275702	2	239	432	66174	0.463065	0.999999	1.28185
bom05211	Human Diseases	Cancer: specific types	Renal cell carcinoma	L8IFR5:FH,A0A6B0QU76:PIK3R1	2	239	548	66174	0.589933	0.999999	1.01051
bom00640	Metabolism	Carbohydrate metabolism	Propanoate metabolism	A0A6B0RDH8:ACOX1,A0A6B0RWF5:ACSS1,A0A6B0R1C7:PCCB	3	239	366	66174	0.147227	0.670649	2.2695
bom00592	Metabolism	Lipid metabolism	alpha-Linolenic acid metabolism	A0A6B0RDH8:ACOX1	1	239	239	66174	0.579503	0.999999	1.15849
bom05168	Human Diseases	Infectious disease: viral	Herpes simplex virus 1 infection	A0A6B0S3N7:PVRL2,A0A6B0RR94:PPP1CA,L8IW34:LOC102277261,A0A6B0RFF3:SRC,A0A6B0QU76:PIK3R1	5	239	5068	66174	0.999959	0.999999	0.273164
bom04340	Environmental Information Processing	Signal transduction	Hedgehog signaling pathway	A0A6B0RDD1:LRP2	1	239	426	66174	0.786975	0.999999	0.64995
bom04918	Organismal Systems	Endocrine system	Thyroid hormone synthesis	A0A6B0RDD1:LRP2	1	239	627	66174	0.897659	0.999999	0.441593
bom04979	Organismal Systems	Digestive system	Cholesterol metabolism	A0A6B0RDD1:LRP2,A0A6B0RPM4:NPC2,A0A6B0R5I5:VAPB,A0A6B0S8R1:NPC1,A0A6B0R2L3:SCARB1	5	239	389	66174	0.0139619	0.149114	3.55885
bom00450	Metabolism	Metabolism of other amino acids	Selenocompound metabolism	A0A6B0S774:TXNRD2,L8ILP5:SEPHS1	2	239	151	66174	0.103833	0.565786	3.66727
bom05225	Human Diseases	Cancer: specific types	Hepatocellular carcinoma	A0A6B0S774:TXNRD2,A0A6B0QU76:PIK3R1	2	239	1367	66174	0.959086	0.999999	0.405089
bom05150	Human Diseases	Infectious disease: bacterial	Staphylococcus aureus infection	A0A6B0R203:MASP2,A0A6B0RPW7:CFD	2	239	3225	66174	0.999915	0.999999	0.171708
bom05144	Human Diseases	Infectious disease: parasitic	Malaria	A0A6B0RBE2:PECAM1	1	239	1158	66174	0.985404	0.999999	0.239101
bom00061	Metabolism	Lipid metabolism	Fatty acid biosynthesis	A0A6B0R4I3:ACSL6,A0A6B0RME5:ACSL5,A0A6B0QNJ0:MECR	3	239	192	66174	0.0328372	0.265423	4.32623
bom04920	Organismal Systems	Endocrine system	Adipocytokine signaling pathway	A0A6B0R4I3:ACSL6,A0A6B0RME5:ACSL5	2	239	682	66174	0.707203	0.999999	0.811961
bom05135	Human Diseases	Infectious disease: bacterial	Yersinia infection	A0A6B0RBA4:BAIAP2,A0A6B0RFF3:SRC,A0A6B0QU76:PIK3R1	3	239	1980	66174	0.975277	0.999999	0.419513
bom04913	Organismal Systems	Endocrine system	Ovarian steroidogenesis	A0A6B0R693:LOC102282116,A0A6B0R2L3:SCARB1	2	239	563	66174	0.604625	0.999999	0.983583
bom04927	Organismal Systems	Endocrine system	Cortisol synthesis and secretion	A0A6B0R693:LOC102282116,A0A6B0R2L3:SCARB1	2	239	645	66174	0.67792	0.999999	0.858538
bom04630	Environmental Information Processing	Signal transduction	JAK-STAT signaling pathway	A0A6B0RY08:LOC102276948,A0A6B0RD71:STAM2,A0A6B0QU76:PIK3R1	3	239	1589	66174	0.928054	0.999999	0.522741
bom04080	Environmental Information Processing	Signaling molecules and interaction	Neuroactive ligand-receptor interaction	A0A6B0RY08:LOC102276948	1	239	2488	66174	0.999897	0.999999	0.111286
bom04060	Environmental Information Processing	Signaling molecules and interaction	Cytokine-cytokine receptor interaction	A0A6B0RY08:LOC102276948	1	239	2315	66174	0.999802	0.999999	0.119602
bom04917	Organismal Systems	Endocrine system	Prolactin signaling pathway	A0A6B0RY08:LOC102276948,A0A6B0RFF3:SRC,A0A6B0QU76:PIK3R1	3	239	731	66174	0.49277	0.999999	1.1363
bom03015	Genetic Information Processing	Translation	mRNA surveillance pathway	A0A6B0RR94:PPP1CA,A0A6B0RMM8:CPSF7,A0A6B0RCY8:CPSF3,A0A6B0R2F3:SRRM1	4	239	736	66174	0.276152	0.888343	1.50478
bom04611	Organismal Systems	Immune system	Platelet activation	A0A6B0RR94:PPP1CA,A0A6B0RF77:ITGA2B,A0A6B0RFF3:SRC,A0A6B0QU76:PIK3R1	4	239	971	66174	0.465867	0.999999	1.14059
bom04931	Human Diseases	Endocrine and metabolic disease	Insulin resistance	A0A6B0RR94:PPP1CA,A0A6B0RJQ4:PTPRF,A0A6B0QU76:PIK3R1	3	239	966	66174	0.679626	0.999999	0.859872
bom00565	Metabolism	Lipid metabolism	Ether lipid metabolism	A0A6B0QWU3:AGPS,A0A6B0S426:PAFAH1B3	2	239	409	66174	0.435295	0.99073	1.35393
bom04978	Organismal Systems	Digestive system	Mineral absorption	A0A6B0QVP2:HMOX2,A0A6B0R9M3:ATOX1	2	239	529	66174	0.570748	0.999999	1.0468
bom00730	Metabolism	Metabolism of cofactors and vitamins	Thiamine metabolism	A0A6B0RIK3:ACP1	1	239	150	66174	0.419199	0.976302	1.84586
bom00980	Metabolism	Xenobiotics biodegradation and metabolism	Metabolism of xenobiotics by cytochrome P450	A0A6B0R2Z5:LOC102280157,A0A6B0RQ42:GSTK1	2	239	535	66174	0.576876	0.999999	1.03506
bom05204	Human Diseases	Cancer: overview	Chemical carcinogenesis	A0A6B0R2Z5:LOC102280157,A0A6B0RQ42:GSTK1	2	239	654	66174	0.685255	0.999999	0.846724
bom00830	Metabolism	Metabolism of cofactors and vitamins	Retinol metabolism	A0A6B0S0H8:RDH11	1	239	591	66174	0.88328	0.999999	0.468492
bom03060	Genetic Information Processing	Folding, sorting and degradation	Protein export	A0A6B0RFM8:SPCS2	1	239	138	66174	0.393369	0.976302	2.00637
bom04215	Cellular Processes	Cell growth and death	Apoptosis - multiple species	L8IW34:LOC102277261	1	239	269	66174	0.622914	0.999999	1.02929
bom04115	Cellular Processes	Cell growth and death	p53 signaling pathway	L8IW34:LOC102277261,L8HYF4:CDK2	2	239	619	66174	0.655953	0.999999	0.8946
bom05210	Human Diseases	Cancer: specific types	Colorectal cancer	L8IW34:LOC102277261,A0A6B0QU76:PIK3R1	2	239	710	66174	0.727865	0.999999	0.77994
bom05416	Human Diseases	Cardiovascular disease	Viral myocarditis	L8IW34:LOC102277261	1	239	3711	66174	0.999999	0.999999	0.0746103
bom04932	Human Diseases	Endocrine and metabolic disease	Non-alcoholic fatty liver disease	L8IW34:LOC102277261,A0A6B0RYT9:NDUFS3,A0A6B0QU76:PIK3R1,A0A6B0QTE2:NDUFS4,A0A6B0RB70:NDUFB1,A0A6B0RS15:NDUFA6	6	239	1212	66174	0.275101	0.888343	1.37069
bom01524	Human Diseases	Drug resistance: antineoplastic	Platinum drug resistance	L8IW34:LOC102277261,A0A6B0QU76:PIK3R1	2	239	700	66174	0.720631	0.999999	0.791082
bom04310	Environmental Information Processing	Signal transduction	Wnt signaling pathway	A0A6B0RYG3:LGR4,A0A6B0RS62:PPP3R1,A0A6B0R387:PORCN,A0A6B0RK48:CACYBP,A0A6B0S601:PPP3CC	5	239	1282	66174	0.493775	0.999999	1.07987
bom04723	Organismal Systems	Nervous system	Retrograde endocannabinoid signaling	A0A6B0RYT9:NDUFS3,A0A6B0QTE2:NDUFS4,A0A6B0RB70:NDUFB1,A0A6B0RS15:NDUFA6	4	239	1118	66174	0.575966	0.999999	0.990621
bom05322	Human Diseases	Immune disease	Systemic lupus erythematosus	A0A6B0QX07:SSB	1	239	3434	66174	0.999997	0.999999	0.0806286
bom00290	Metabolism	Amino acid metabolism	Valine, leucine and isoleucine biosynthesis	A0A6B0S1S7:BCAT1	1	239	37	66174	0.125332	0.619697	7.48321
bom00770	Metabolism	Metabolism of cofactors and vitamins	Pantothenate and CoA biosynthesis	A0A6B0S1S7:BCAT1	1	239	188	66174	0.493986	0.999999	1.47276
bom04360	Organismal Systems	Development and regeneration	Axon guidance	A0A6B0R4Q4:SEMA4B,A0A6B0RS62:PPP3R1,A0A6B0RFF3:SRC,A0A6B0QU76:PIK3R1,A0A6B0S601:PPP3CC,A0A6B0RNZ3:EFNB2,A0A6B0REG9:DPYSL5	7	239	1517	66174	0.309541	0.939558	1.27762
bom04370	Environmental Information Processing	Signal transduction	VEGF signaling pathway	A0A6B0RS62:PPP3R1,A0A6B0RFF3:SRC,A0A6B0QU76:PIK3R1,A0A6B0S601:PPP3CC	4	239	454	66174	0.0833602	0.473557	2.43946
bom04650	Organismal Systems	Immune system	Natural killer cell mediated cytotoxicity	A0A6B0RS62:PPP3R1,A0A6B0QU76:PIK3R1,A0A6B0S601:PPP3CC	3	239	2047	66174	0.979561	0.999999	0.405782
bom04660	Organismal Systems	Immune system	T cell receptor signaling pathway	A0A6B0RS62:PPP3R1,A0A6B0QU76:PIK3R1,A0A6B0S601:PPP3CC	3	239	1406	66174	0.88485	0.999999	0.59078
bom04658	Organismal Systems	Immune system	Th1 and Th2 cell differentiation	A0A6B0RS62:PPP3R1,A0A6B0S601:PPP3CC	2	239	3077	66174	0.999858	0.999999	0.179967
bom04662	Organismal Systems	Immune system	B cell receptor signaling pathway	A0A6B0RS62:PPP3R1,A0A6B0QU76:PIK3R1,A0A6B0S601:PPP3CC	3	239	770	66174	0.527437	0.999999	1.07875
bom04724	Organismal Systems	Nervous system	Glutamatergic synapse	A0A6B0RS62:PPP3R1,A0A6B0S601:PPP3CC	2	239	964	66174	0.864581	0.999999	0.574437
bom04380	Organismal Systems	Development and regeneration	Osteoclast differentiation	A0A6B0RS62:PPP3R1,A0A6B0QU76:PIK3R1,A0A6B0RCD0:NCF2,A0A6B0S601:PPP3CC	4	239	1051	66174	0.52727	0.999999	1.05377
bom05235	Human Diseases	Cancer: overview	PD-L1 expression and PD-1 checkpoint pathway in cancer	A0A6B0RS62:PPP3R1,A0A6B0QU76:PIK3R1,A0A6B0S601:PPP3CC	3	239	1379	66174	0.876812	0.999999	0.602347
bom05166	Human Diseases	Infectious disease: viral	Human T-cell leukemia virus 1 infection	A0A6B0RS62:PPP3R1,L8HYF4:CDK2,A0A6B0QU76:PIK3R1,A0A6B0S601:PPP3CC,A0A6B0S0M4:LOC102265441	5	239	4789	66174	0.999904	0.999999	0.289078
bom05231	Human Diseases	Cancer: overview	Choline metabolism in cancer	A0A6B0RTE0:LYPLA1,A0A6B0QU76:PIK3R1	2	239	820	66174	0.797452	0.999999	0.675314
bom04012	Environmental Information Processing	Signal transduction	ErbB signaling pathway	A0A6B0RFF3:SRC,A0A6B0QU76:PIK3R1	2	239	689	66174	0.712488	0.999999	0.803712
bom04062	Organismal Systems	Immune system	Chemokine signaling pathway	A0A6B0RFF3:SRC,A0A6B0QU76:PIK3R1	2	239	1357	66174	0.957811	0.999999	0.408075
bom04926	Organismal Systems	Endocrine system	Relaxin signaling pathway	A0A6B0RFF3:SRC,A0A6B0QU76:PIK3R1	2	239	1003	66174	0.878893	0.999999	0.552101
bom04919	Organismal Systems	Endocrine system	Thyroid hormone signaling pathway	A0A6B0RFF3:SRC,A0A6B0QU76:PIK3R1	2	239	1023	66174	0.885681	0.999999	0.541307
bom04727	Organismal Systems	Nervous system	GABAergic synapse	A0A6B0RFF3:SRC,A0A6B0S522:GABARAPL2	2	239	732	66174	0.743225	0.999999	0.756499
bom01521	Human Diseases	Drug resistance: antineoplastic	EGFR tyrosine kinase inhibitor resistance	A0A6B0RFF3:SRC,A0A6B0QU76:PIK3R1	2	239	710	66174	0.727865	0.999999	0.77994
bom01522	Human Diseases	Drug resistance: antineoplastic	Endocrine resistance	A0A6B0RFF3:SRC,A0A6B0QU76:PIK3R1	2	239	828	66174	0.801844	0.999999	0.668789
bom03030	Genetic Information Processing	Replication and repair	DNA replication	A0A6B0RMG1:RNASEH1	1	239	254	66174	0.601797	0.999999	1.09007
bom03018	Genetic Information Processing	Folding, sorting and degradation	RNA degradation	A0A6B0QX86:PNPT1,A0A6B0R3F5:LSM7,A0A6B0R250:CNOT7	3	239	575	66174	0.344202	0.947443	1.44458
bom04623	Organismal Systems	Immune system	Cytosolic DNA-sensing pathway	A0A6B0S0A1:ADAR	1	239	428	66174	0.788521	0.999999	0.646913
bom00900	Metabolism	Metabolism of terpenoids and polyketides	Terpenoid backbone biosynthesis	A0A6B0RN03:IDI1,A0A6B0S1W8:FNTB	2	239	151	66174	0.103833	0.565786	3.66727
bom04668	Environmental Information Processing	Signal transduction	TNF signaling pathway	A0A6B0QU76:PIK3R1	1	239	897	66174	0.961909	0.999999	0.308672
bom04072	Environmental Information Processing	Signal transduction	Phospholipase D signaling pathway	A0A6B0QU76:PIK3R1	1	239	1350	66174	0.992811	0.999999	0.205095
bom04550	Cellular Processes	Cellular community - eukaryotes	Signaling pathways regulating pluripotency of stem cells	A0A6B0QU76:PIK3R1	1	239	1022	66174	0.975928	0.999999	0.270918
bom04620	Organismal Systems	Immune system	Toll-like receptor signaling pathway	A0A6B0QU76:PIK3R1	1	239	1062	66174	0.97922	0.999999	0.260714
bom04664	Organismal Systems	Immune system	Fc epsilon RI signaling pathway	A0A6B0QU76:PIK3R1	1	239	641	66174	0.902762	0.999999	0.431948
bom04666	Organismal Systems	Immune system	Fc gamma R-mediated phagocytosis	A0A6B0QU76:PIK3R1	1	239	922	66174	0.965247	0.999999	0.300302
bom04923	Organismal Systems	Endocrine system	Regulation of lipolysis in adipocytes	A0A6B0QU76:PIK3R1	1	239	479	66174	0.82438	0.999999	0.578035
bom04929	Organismal Systems	Endocrine system	GnRH secretion	A0A6B0QU76:PIK3R1	1	239	565	66174	0.871661	0.999999	0.490051
bom04935	Organismal Systems	Endocrine system	Growth hormone synthesis, secretion and action	A0A6B0QU76:PIK3R1	1	239	1146	66174	0.984745	0.999999	0.241604
bom04973	Organismal Systems	Digestive system	Carbohydrate digestion and absorption	A0A6B0QU76:PIK3R1,A0A6B0RDZ5:HKDC1	2	239	396	66174	0.419263	0.976302	1.39838
bom04960	Organismal Systems	Excretory system	Aldosterone-regulated sodium reabsorption	A0A6B0QU76:PIK3R1,A0A6B0S487:NEDD4L	2	239	323	66174	0.325514	0.939558	1.71442
bom04725	Organismal Systems	Nervous system	Cholinergic synapse	A0A6B0QU76:PIK3R1	1	239	901	66174	0.962463	0.999999	0.307302
bom05212	Human Diseases	Cancer: specific types	Pancreatic cancer	A0A6B0QU76:PIK3R1	1	239	697	66174	0.920761	0.999999	0.397243
bom05221	Human Diseases	Cancer: specific types	Acute myeloid leukemia	A0A6B0QU76:PIK3R1	1	239	583	66174	0.879821	0.999999	0.474921
bom05220	Human Diseases	Cancer: specific types	Chronic myeloid leukemia	A0A6B0QU76:PIK3R1	1	239	642	66174	0.903117	0.999999	0.431275
bom05224	Human Diseases	Cancer: specific types	Breast cancer	A0A6B0QU76:PIK3R1	1	239	1101	66174	0.981997	0.999999	0.251479
bom05223	Human Diseases	Cancer: specific types	Non-small cell lung cancer	A0A6B0QU76:PIK3R1	1	239	579	66174	0.878054	0.999999	0.478201
bom04930	Human Diseases	Endocrine and metabolic disease	Type II diabetes mellitus	A0A6B0QU76:PIK3R1,A0A6B0RDZ5:HKDC1	2	239	438	66174	0.470177	0.999999	1.26429
bom04933	Human Diseases	Endocrine and metabolic disease	AGE-RAGE signaling pathway in diabetic complications	A0A6B0QU76:PIK3R1,A0A6B0RWH3:THBD	2	239	914	66174	0.843977	0.999999	0.605861
bom00524	Metabolism	Biosynthesis of other secondary metabolites	Neomycin, kanamycin and gentamicin biosynthesis	A0A6B0RDZ5:HKDC1	1	239	54	66174	0.177546	0.718254	5.12738
bom05202	Human Diseases	Cancer: overview	Transcriptional misregulation in cancer	A0A6B0QU51:EWSR1,A0A6B0RKY1:SPINT1	2	239	2247	66174	0.997588	0.999999	0.246443
bom00982	Metabolism	Xenobiotics biodegradation and metabolism	Drug metabolism - cytochrome P450	A0A6B0RQ42:GSTK1	1	239	541	66174	0.859915	0.999999	0.511791
bom03008	Genetic Information Processing	Translation	Ribosome biogenesis in eukaryotes	A0A6B0RJ99:REXO2	1	239	571	66174	0.87444	0.999999	0.484901
bom05140	Human Diseases	Infectious disease: parasitic	Leishmaniasis	A0A6B0RCD0:NCF2	1	239	2636	66174	0.999941	0.999999	0.105037
bom03022	Genetic Information Processing	Transcription	Basal transcription factors	A0A6B0RYL3:CCNH	1	239	305	66174	0.669156	0.999999	0.907799
bom04136	Cellular Processes	Transport and catabolism	Autophagy - other	A0A6B0S522:GABARAPL2	1	239	262	66174	0.613202	0.999999	1.05679
bom04976	Organismal Systems	Digestive system	Bile secretion	A0A6B0RIH9:AQP8,A0A6B0R2L3:SCARB1	2	239	902	66174	0.838628	0.999999	0.613922
bom00970	Genetic Information Processing	Translation	Aminoacyl-tRNA biosynthesis	L8IVA7:DARS2	1	239	352	66174	0.721131	0.999999	0.786587
bom04977	Organismal Systems	Digestive system	Vitamin digestion and absorption	A0A6B0R2L3:SCARB1	1	239	177	66174	0.473383	0.999999	1.56429
